# Supplementary material for: OsbZIP81, A Homologue of Arabidopsis VIP1, May Positively Regulate JA Levels by Directly Targetting the Genes in JA Signaling and Metabolism Pathway in Rice
Source: Int J Mol Sci. 2019 May 13;20(9):2360. doi: 10.3390/ijms20092360 (PMC6539606; doi:10.3390/ijms20092360)
Supplement: Supplementary file 1 [file ijms-20-02360-s001.zip]

Archive with 18 entries (18 files):
- Supplementary Table 1.doc
- Supplementary Table 2.doc
- Supplementary Table 3.doc
- Supplementary Table 4.doc
- Supplementary Table 5.doc
- Supplementary Table 6.doc
- Supplementary Figures 1~9.docx
- Supplementary File 1.xls
- Supplementary File 2.xls
- Supplementary File 3.xls
- Supplementary File 4.xls
- Supplementary File 5.xls
- Supplementary File 6.xls
- Supplementary File 7.xls
- Supplementary File 8.xls
- Supplementary File 9.docx
- Supplementary File 10.xlsx
- Supplementary File 11.xlsx
