# Supplementary material for: OsbZIP81, A Homologue of Arabidopsis VIP1, May Positively Regulate JA Levels by Directly Targetting the Genes in JA Signaling and Metabolism Pathway in Rice
Source: Int J Mol Sci. 2019 May 13;20(9):2360. doi: 10.3390/ijms20092360 (PMC6539606; doi:10.3390/ijms20092360)
Supplement: Supplementary file 1 [file ijms-20-02360-s001.zip › Supplementary File 1.xls]

## Sheet: OsbZIP81_1_input_vs_OsbZIP81_1_
Supplementary File 1. List of enriched peaks and their location in the O.stiva genome (OsbZIP81.1ox).
chr	start	end	description	length	summit	tags	pvalue	fold_enrichment	qvalue	GeneFeature	NearestTSS	GO_annotation	KO	KEGG_annotation
Chr1	2843	3101	peak_1	259	112	129	7.89987e-05	2.51353	0.00691305	LOC_Os01g01010:five_prime_UTR	LOC_Os01g01010:Chr1:2903-10817:+:-53	3; GO:0005097,molecular_function Rab GTPase activator activity; GO:0005622,cellular_component intracellular; GO:0032313,biological_process regulation of Rab GTPase activity;	NA	NA
Chr1	16186	16409	peak_2	224	86	205	4.67455e-11	3.61777	1.22851e-08	LOC_Os01g01040:Promoter	LOC_Os01g01040:Chr1:16292-20323:+:21	NA	NA	524 188 511 dvvi:GSVIVP00025111001 749 1 328 0.49 0.68 0.01 329 334 1e-104 -- GSVIVT00025111001; assembled CDS ; K02065 putative ABC transport system ATP-binding protein
Chr1	84315	84660	peak_3	346	184	347	1.8788e-15	4.08671	8.00719e-13	LOC_Os01g01170:Promoter	LOC_Os01g01170:Chr1:85337-88844:+:839	NA	NA	NA
Chr1	85081	85288	peak_4	208	86	165	2.29699e-09	3.63066	4.82114e-07	LOC_Os01g01170:Promoter	LOC_Os01g01170:Chr1:85337-88844:+:171	NA	NA	NA
Chr1	101869	102124	peak_5	256	51	259	8.95056e-05	2.22182	0.00775318	LOC_Os01g01210:Promoter	LOC_Os01g01210:Chr1:99171-100681:-:-1239	1; GO:0003676,molecular_function nucleic acid binding;	NA	212 16 208 mgr:MGG_13837 1071 797 983 0.27 0.47 0.09 199 0 1e-09 -- hypothetical protein ; K07497 putative transposase
Chr1	141618	141946	peak_6	329	164	420	2.24497e-25	5.19271	2.1921e-22	LOC_Os01g01295:Promoter	LOC_Os01g01295:Chr1:141936-144554:+:155	NA	NA	NA
Chr1	172155	172707	peak_7	553	74	469	5.76143e-14	3.6051	2.10421e-11	LOC_Os01g01340:Promoter;LOC_Os01g01350:Intron	LOC_Os01g01350:Chr1:170712-173434:-:1207	1; GO:0015031,biological_process protein transport;	NA	NA
Chr1	175183	175403	peak_8	221	152	171	4.02467e-08	3.35137	7.01892e-06	LOC_Os01g01350:Promoter	LOC_Os01g01350:Chr1:170712-173434:-:-1901	1; GO:0015031,biological_process protein transport;	NA	NA
Chr1	223954	224596	peak_9	643	167	634	3.19139e-28	5.32688	3.80619e-25	intergenic	LOC_Os01g01450:Chr1:226897-229331:+:2777	NA	NA	NA
Chr1	226348	227084	peak_10	737	388	470	8.92278e-09	2.97779	1.71656e-06	LOC_Os01g01450:Promoter	LOC_Os01g01450:Chr1:226897-229331:+:162	NA	NA	NA
Chr1	229772	229992	peak_11	221	169	179	0.000541739	2.03666	0.0377868	intergenic	LOC_Os01g01460:Chr1:232377-232688:-:2749	NA	NA	NA
Chr1	288022	288452	peak_12	431	173	338	1.3056e-11	3.86405	3.66801e-09	LOC_Os01g01570:Promoter	LOC_Os01g01570:Chr1:288372-292296:+:178	NA	NA	NA
Chr1	308911	309200	peak_13	290	151	280	1.21085e-12	3.71026	3.83955e-10	LOC_Os01g01610:Promoter	LOC_Os01g01610:Chr1:306869-308842:-:-220	3; GO:0005198,molecular_function structural molecule activity; GO:0016226,biological_process iron-sulfur cluster assembly; GO:0051536,molecular_function iron-sulfur cluster binding;	NA	138 25 128 ses:SARI_01610 122 16 120 0.43 0.58 0.04 107 3 3e-20 -- iron-sulfur cluster assembly scaffold protein ; K05997 Fe-S cluster assembly protein SufA
Chr1	312419	312633	peak_14	215	35	145	1.45838e-05	2.56964	0.00153968	LOC_Os01g01620:Intron	LOC_Os01g01620:Chr1:309459-313170:-:718	NA	NA	379 40 358 bme:BMEI1779 330 11 317 0.29 0.48 0.09 328 125 4e-31 -- fructokinase (EC:2.7.1.4); K00847 fructokinase [EC:2.7.1.4]
Chr1	316417	316815	peak_15	399	158	144	3.22411e-06	3.09782	0.000395576	intergenic	LOC_Os01g01640:Chr1:319713-322248:+:3139	1; GO:0016021,cellular_component integral to membrane;	NA	NA
Chr1	318443	318670	peak_16	228	52	188	1.31868e-09	3.6284	2.86939e-07	LOC_Os01g01640:Promoter	LOC_Os01g01640:Chr1:319713-322248:+:1219	1; GO:0016021,cellular_component integral to membrane;	NA	NA
Chr1	393182	393397	peak_17	216	83	200	4.85311e-12	4.18922	1.43549e-09	LOC_Os01g01740:CDS	LOC_Os01g01730:Chr1:390051-390623:+:-3215	NA	NA	NA
Chr1	396471	396715	peak_18	245	109	255	1.93468e-13	3.92491	6.71012e-11	LOC_Os01g01740:five_prime_UTR	LOC_Os01g01740:Chr1:392081-396651:-:73	3; GO:0004672,molecular_function protein kinase activity; GO:0005524,molecular_function ATP binding; GO:0006468,biological_process protein phosphorylation;	NA	376 55 320 dvvi:GSVIVP00017039001 304 14 279 0.48 0.69 0 266 290 6e-95 -- GSVIVT00017039001; assembled CDS ; K04419 mitogen-activated protein kinase kinase kinase 11 [EC:2.7.11.25]
Chr1	400145	400536	peak_19	392	219	204	1.78953e-17	5.95342	9.23336e-15	intergenic	LOC_Os01g01740:Chr1:392081-396651:-:-3713	3; GO:0004672,molecular_function protein kinase activity; GO:0005524,molecular_function ATP binding; GO:0006468,biological_process protein phosphorylation;	NA	376 55 320 dvvi:GSVIVP00017039001 304 14 279 0.48 0.69 0 266 290 6e-95 -- GSVIVT00017039001; assembled CDS ; K04419 mitogen-activated protein kinase kinase kinase 11 [EC:2.7.11.25]
Chr1	405054	405532	peak_20	479	175	542	2.73779e-46	8.0564	9.39485e-43	LOC_Os01g01760:Promoter	LOC_Os01g01760:Chr1:403692-404402:-:-827	NA	NA	NA
Chr1	415933	416194	peak_21	262	112	240	6.95713e-13	3.70655	2.26464e-10	intergenic	LOC_Os01g01780:Chr1:412579-415830:+:-3467	1; GO:0016020,cellular_component membrane;	NA	550 197 545 dvvi:GSVIVP00006439001 388 39 383 0.42 0.61 0.04 355 288 5e-91 -- GSVIVT00006439001; assembled CDS ; K02367 glucuronyl/N-acetylglucosaminyl transferase EXT2 [EC:2.4.1.224 2.4.1.225]
Chr1	449957	450334	peak_22	378	252	210	4.13247e-08	3.26872	7.18241e-06	intergenic	LOC_Os01g01840:Chr1:455512-460716:+:5304	3; GO:0005634,cellular_component nucleus; GO:0030528,molecular_function transcription regulator activity; GO:0045449,biological_process regulation of transcription, DNA-dependent;	NA	NA
Chr1	451895	452166	peak_23	272	115	154	2.86484e-08	3.24943	5.12602e-06	intergenic	LOC_Os01g01840:Chr1:455512-460716:+:3503	3; GO:0005634,cellular_component nucleus; GO:0030528,molecular_function transcription regulator activity; GO:0045449,biological_process regulation of transcription, DNA-dependent;	NA	NA
Chr1	452839	453089	peak_24	251	103	149	4.74318e-12	4.40873	1.40559e-09	intergenic	LOC_Os01g01840:Chr1:455512-460716:+:2571	3; GO:0005634,cellular_component nucleus; GO:0030528,molecular_function transcription regulator activity; GO:0045449,biological_process regulation of transcription, DNA-dependent;	NA	NA
Chr1	453410	453671	peak_25	262	154	214	8.56249e-08	2.91112	1.41267e-05	LOC_Os01g01840:Promoter	LOC_Os01g01840:Chr1:455512-460716:+:1949	3; GO:0005634,cellular_component nucleus; GO:0030528,molecular_function transcription regulator activity; GO:0045449,biological_process regulation of transcription, DNA-dependent;	NA	NA
Chr1	455504	455708	peak_26	205	50	85	9.33878e-05	2.6787	0.0080536	LOC_Os01g01840:five_prime_UTR	LOC_Os01g01840:Chr1:455512-460716:+:-43	3; GO:0005634,cellular_component nucleus; GO:0030528,molecular_function transcription regulator activity; GO:0045449,biological_process regulation of transcription, DNA-dependent;	NA	NA
Chr1	478136	478376	peak_27	241	89	244	8.92278e-09	2.97779	1.71656e-06	LOC_Os01g01860:Promoter;LOC_Os01g01870:Promoter	LOC_Os01g01870:Chr1:478325-481166:+:101	2; GO:0030528,molecular_function transcription regulator activity; GO:0045449,biological_process regulation of transcription, DNA-dependent;	NA	NA
Chr1	479788	480261	peak_28	474	79	305	1.77435e-08	2.85182	3.26092e-06	LOC_Os01g01870:Intron	LOC_Os01g01870:Chr1:478325-481166:+:-1543	2; GO:0030528,molecular_function transcription regulator activity; GO:0045449,biological_process regulation of transcription, DNA-dependent;	NA	NA
Chr1	482722	482981	peak_29	260	105	242	6.23161e-11	3.51176	1.60816e-08	LOC_Os01g01890:Promoter;LOC_Os01g01880:CDS	LOC_Os01g01880:Chr1:482332-482956:+:-496	NA	NA	NA
Chr1	483549	484011	peak_30	463	371	226	1.72234e-12	4.83715	5.3613e-10	LOC_Os01g01890:five_prime_UTR	LOC_Os01g01890:Chr1:483885-486492:+:-36	NA	NA	NA
Chr1	497496	497845	peak_31	350	179	575	3.80934e-66	8.30727	3.38314e-62	LOC_Os01g01920:Promoter	LOC_Os01g01920:Chr1:498454-506264:+:780	1; GO:0003824,molecular_function catalytic activity;	NA	580 122 433 pfu:PF1829 412 5 292 0.35 0.53 0.12 320 154 8e-40 -- nucleotidyltransferase ; K06885
Chr1	560125	560384	peak_32	260	162	146	1.74381e-09	4.09298	3.73001e-07	intergenic	LOC_Os01g02040:Chr1:554022-558015:-:-2272	3; GO:0004672,molecular_function protein kinase activity; GO:0005524,molecular_function ATP binding; GO:0006468,biological_process protein phosphorylation;	NA	698 343 633 dvvi:GSVIVP00034175001 765 394 684 0.54 0.7 0.04 298 311 1e-93 -- GSVIVT00034175001; assembled CDS ; K04730 interleukin-1 receptor-associated kinase 1 [EC:2.7.11.1]
Chr1	573831	574173	peak_33	343	182	191	4.56331e-21	6.6976	3.1958e-18	LOC_Os01g02050:Promoter	LOC_Os01g02050:Chr1:562056-572138:-:-1875	1; GO:0003824,molecular_function catalytic activity;	NA	1035 1 1035 osa:4326138 1035 1 1035 1 1 0 1035 2138 0.0 -- Os01g0110700; hypothetical protein ; K01595 phosphoenolpyruvate carboxylase [EC:4.1.1.31]
Chr1	621590	621828	peak_34	239	124	267	1.21085e-12	3.71026	3.83955e-10	LOC_Os01g02130:Promoter	LOC_Os01g02130:Chr1:620572-621516:-:-198	NA	NA	NA
Chr1	625811	626017	peak_35	207	125	125	6.89001e-08	3.43477	1.15072e-05	LOC_Os01g02150:Promoter	LOC_Os01g02150:Chr1:625976-627024:+:41	NA	NA	NA
Chr1	650000	650665	peak_36	666	553	474	1.54939e-10	3.12442	3.80908e-08	LOC_Os01g02200:Intron	LOC_Os01g02200:Chr1:648128-651881:-:1330	1; GO:0005488,molecular_function binding;	NA	356 21 296 dpop:658791 350 73 345 0.3 0.53 0.02 278 100 3e-22 -- grail3.0006024701; . ; K02105 catenin (cadherin-associated protein), beta 1
Chr1	738459	738858	peak_37	400	224	391	8.12251e-33	6.3465	1.30843e-29	LOC_Os01g02320:Promoter	LOC_Os01g02320:Chr1:731149-738020:-:-663	3; GO:0004672,molecular_function protein kinase activity; GO:0005524,molecular_function ATP binding; GO:0006468,biological_process protein phosphorylation;	NA	503 168 475 dvvi:GSVIVP00011227001 353 20 325 0.57 0.76 0.02 311 368 1e-123 -- GSVIVT00011227001; assembled CDS ; K08286 protein-serine/threonine kinase [EC:2.7.11.-]
Chr1	742289	742663	peak_38	375	307	240	1.34295e-09	3.39306	2.91434e-07	LOC_Os01g02334:Promoter;LOC_Os01g02350:three_prime_UTR	LOC_Os01g02334:Chr1:738281-741794:-:-802	NA	NA	NA
Chr1	750543	750844	peak_39	302	158	283	7.72716e-12	3.85193	2.23424e-09	intergenic	LOC_Os01g02370:Chr1:752080-754992:-:4293	NA	NA	NA
Chr1	766494	767336	peak_40	843	628	1000	5.17678e-29	4.98521	6.528e-26	intergenic	LOC_Os01g02390:Chr1:767169-769681:-:2561	3; GO:0004674,molecular_function protein serine/threonine kinase activity; GO:0005524,molecular_function ATP binding; GO:0006468,biological_process protein phosphorylation;	NA	659 320 636 dvvi:GSVIVP00013407001 341 4 321 0.57 0.74 0.02 321 375 1e-124 -- GSVIVT00013407001; assembled CDS ; K08286 protein-serine/threonine kinase [EC:2.7.11.-]
Chr1	769559	770188	peak_41	630	430	449	1.36439e-10	3.18733	3.37824e-08	LOC_Os01g02400:Promoter;LOC_Os01g02390:Promoter	LOC_Os01g02390:Chr1:767169-769681:-:-308	3; GO:0004674,molecular_function protein serine/threonine kinase activity; GO:0005524,molecular_function ATP binding; GO:0006468,biological_process protein phosphorylation;	NA	659 320 636 dvvi:GSVIVP00013407001 341 4 321 0.57 0.74 0.02 321 375 1e-124 -- GSVIVT00013407001; assembled CDS ; K08286 protein-serine/threonine kinase [EC:2.7.11.-]
Chr1	799451	799950	peak_42	500	175	527	2.59986e-46	8.19001	8.94355e-43	LOC_Os01g02480:Promoter	LOC_Os01g02480:Chr1:800898-801654:+:1273	NA	NA	NA
Chr1	842957	843222	peak_43	266	148	140	1.78953e-17	5.95342	9.23336e-15	LOC_Os01g02560:Promoter;LOC_Os01g02550:Promoter	LOC_Os01g02550:Chr1:839809-842757:-:-348	3; GO:0004674,molecular_function protein serine/threonine kinase activity; GO:0005524,molecular_function ATP binding; GO:0006468,biological_process protein phosphorylation;	NA	733 406 711 dvvi:GSVIVP00013407001 341 4 321 0.55 0.7 0.05 320 347 1e-112 -- GSVIVT00013407001; assembled CDS ; K08286 protein-serine/threonine kinase [EC:2.7.11.-]
Chr1	856082	856340	peak_44	259	140	240	3.36271e-10	3.50616	7.87118e-08	LOC_Os01g02570:Promoter	LOC_Os01g02570:Chr1:852249-854568:-:-1654	2; GO:0004674,molecular_function protein serine/threonine kinase activity; GO:0006468,biological_process protein phosphorylation;	NA	672 48 641 dvvi:GSVIVP00013746001 692 102 677 0.38 0.54 0.12 623 376 1e-119 -- GSVIVT00013746001; assembled CDS ; K08286 protein-serine/threonine kinase [EC:2.7.11.-]
Chr1	857178	857745	peak_45	568	178	526	4.70858e-39	7.80232	1.0934e-35	intergenic	LOC_Os01g02570:Chr1:852249-854568:-:-2788	2; GO:0004674,molecular_function protein serine/threonine kinase activity; GO:0006468,biological_process protein phosphorylation;	NA	672 48 641 dvvi:GSVIVP00013746001 692 102 677 0.38 0.54 0.12 623 376 1e-119 -- GSVIVT00013746001; assembled CDS ; K08286 protein-serine/threonine kinase [EC:2.7.11.-]
Chr1	859463	860022	peak_46	560	62	197	1.92855e-05	2.91923	0.00198413	LOC_Os01g02580:CDS	LOC_Os01g02580:Chr1:857957-860583:-:1060	3; GO:0004672,molecular_function protein kinase activity; GO:0005524,molecular_function ATP binding; GO:0006468,biological_process protein phosphorylation;	NA	646 306 633 dvvi:GSVIVP00013407001 341 4 332 0.55 0.72 0.02 333 372 1e-123 -- GSVIVT00013407001; assembled CDS ; K08286 protein-serine/threonine kinase [EC:2.7.11.-]
Chr1	861577	861929	peak_47	353	194	242	1.08455e-15	5.26248	4.73533e-13	LOC_Os01g02580:Promoter	LOC_Os01g02580:Chr1:857957-860583:-:-1188	3; GO:0004672,molecular_function protein kinase activity; GO:0005524,molecular_function ATP binding; GO:0006468,biological_process protein phosphorylation;	NA	646 306 633 dvvi:GSVIVP00013407001 341 4 332 0.55 0.72 0.02 333 372 1e-123 -- GSVIVT00013407001; assembled CDS ; K08286 protein-serine/threonine kinase [EC:2.7.11.-]
Chr1	865118	865720	peak_48	603	300	508	7.27277e-28	6.30729	8.49669e-25	LOC_Os01g02600:Promoter;LOC_Os01g02590:Promoter	LOC_Os01g02590:Chr1:862579-865253:-:-165	NA	NA	NA
Chr1	923109	924336	peak_49	1228	800	1449	1.81021e-31	4.61285	2.68701e-28	LOC_Os01g02710:Promoter;LOC_Os01g02700:Promoter	LOC_Os01g02700:Chr1:920992-923630:-:-279	3; GO:0004674,molecular_function protein serine/threonine kinase activity; GO:0005524,molecular_function ATP binding; GO:0006468,biological_process protein phosphorylation;	NA	677 333 663 dvvi:GSVIVP00013407001 341 5 337 0.55 0.72 0.02 336 379 1e-125 -- GSVIVT00013407001; assembled CDS ; K08286 protein-serine/threonine kinase [EC:2.7.11.-]
Chr1	961250	961779	peak_50	530	155	429	2.27746e-18	4.86338	1.27087e-15	LOC_Os01g02770:Promoter;LOC_Os01g02760:Promoter	LOC_Os01g02770:Chr1:961681-965151:+:277	3; GO:0004672,molecular_function protein kinase activity; GO:0005524,molecular_function ATP binding; GO:0006468,biological_process protein phosphorylation;	NA	663 340 657 dvvi:GSVIVP00011227001 353 19 328 0.58 0.78 0.02 318 401 1e-134 -- GSVIVT00011227001; assembled CDS ; K08286 protein-serine/threonine kinase [EC:2.7.11.-]
Chr1	976289	976953	peak_51	665	450	399	2.72345e-28	7.61461	3.2643e-25	LOC_Os01g02790:Promoter	LOC_Os01g02790:Chr1:976766-980431:+:28	3; GO:0004674,molecular_function protein serine/threonine kinase activity; GO:0005524,molecular_function ATP binding; GO:0006468,biological_process protein phosphorylation;	NA	487 164 481 dvvi:GSVIVP00011227001 353 19 328 0.6 0.79 0.02 318 410 1e-140 -- GSVIVT00011227001; assembled CDS ; K08286 protein-serine/threonine kinase [EC:2.7.11.-]
Chr1	997566	998103	peak_52	538	366	367	8.28018e-20	5.50979	5.22625e-17	LOC_Os01g02840:Promoter;LOC_Os01g02830:Promoter	LOC_Os01g02840:Chr1:997963-1000997:+:32	3; GO:0004672,molecular_function protein kinase activity; GO:0005524,molecular_function ATP binding; GO:0006468,biological_process protein phosphorylation;	NA	636 284 621 dvvi:GSVIVP00011227001 353 1 328 0.56 0.77 0.02 338 403 1e-135 -- GSVIVT00011227001; assembled CDS ; K08286 protein-serine/threonine kinase [EC:2.7.11.-]
Chr1	1034703	1034993	peak_53	291	131	282	3.66227e-26	6.07369	3.79271e-23	intergenic	LOC_Os01g02884:Chr1:1024184-1030112:+:-10651	3; GO:0003676,molecular_function nucleic acid binding; GO:0004386,molecular_function helicase activity; GO:0005524,molecular_function ATP binding;	NA	812 6 660 dan:Dana_GF20206 1289 556 1268 0.36 0.56 0.12 730 422 1e-129 -- GF20206 gene product from transcript GF20206-RA ; K01509 adenosinetriphosphatase [EC:3.6.1.3]
Chr1	1058658	1059013	peak_54	356	137	255	2.5247e-08	3.0115	4.54559e-06	LOC_Os01g02900:Intron	LOC_Os01g02900:Chr1:1057137-1059856:-:1063	1; GO:0016757,molecular_function transferase activity, transferring glycosyl groups;	NA	NA
Chr1	1071530	1072019	peak_55	490	130	332	7.70868e-31	8.55804	1.09696e-27	LOC_Os01g02910:Promoter	LOC_Os01g02910:Chr1:1066448-1069826:-:-1834	1; GO:0016757,molecular_function transferase activity, transferring glycosyl groups;	NA	NA
Chr1	1076007	1076246	peak_56	240	125	211	1.72783e-12	4.14435	5.3613e-10	LOC_Os01g02920:Promoter	LOC_Os01g02920:Chr1:1071962-1075030:-:-1102	1; GO:0016757,molecular_function transferase activity, transferring glycosyl groups;	NA	NA
Chr1	1088267	1088594	peak_57	328	251	124	3.66725e-06	3.16275	0.00044655	intergenic	LOC_Os01g02940:Chr1:1089743-1093528:-:5012	1; GO:0016757,molecular_function transferase activity, transferring glycosyl groups;	NA	NA
Chr1	1103579	1104097	peak_58	519	356	471	3.01599e-18	4.64792	1.66909e-15	LOC_Os01g02960:CDS	LOC_Os01g02960:Chr1:1103782-1106890:+:-154	NA	NA	NA
Chr1	1108673	1109066	peak_59	394	375	175	9.22635e-06	2.98119	0.00102016	intergenic	LOC_Os01g02970:Chr1:1112433-1113333:-:4287	NA	NA	NA
Chr1	1129597	1129891	peak_60	295	117	229	6.61043e-11	3.89717	1.70012e-08	intergenic	LOC_Os01g02990:Chr1:1137241-1137624:-:7912	NA	NA	NA
Chr1	1167921	1168175	peak_61	255	131	187	1.92681e-09	3.65798	4.0739e-07	LOC_Os01g03050:three_prime_UTR	LOC_Os01g03050:Chr1:1165737-1168415:+:-2316	1; GO:0055114,biological_process oxidation-reduction process;	NA	271 39 267 azo:azo1220 347 114 337 0.3 0.45 0.08 237 2 2e-18 -- conserved hypothetical aromatic/alkene monooxygenase, subunit gamma; K00529 ferredoxin--NAD+ reductase [EC:1.18.1.3]
Chr1	1180737	1181187	peak_62	451	290	254	3.89619e-18	5.33816	2.12682e-15	LOC_Os01g03080:Promoter;LOC_Os01g03070:Promoter	LOC_Os01g03080:Chr1:1181158-1182158:+:132	NA	NA	NA
Chr1	1181927	1182621	peak_63	695	538	1089	4.68231e-91	11.0581	1.08448e-86	LOC_Os01g03090:Promoter	LOC_Os01g03090:Chr1:1183394-1186707:+:930	1; GO:0008168,molecular_function methyltransferase activity;	NA	342 170 285 cbd:CBUD_1729 243 59 166 0.35 0.58 0.08 117 2 4e-08 -- ubiG; 3-demethylubiquinone 3-methyltransferase (EC:2.1.1.64); K00568 3-demethylubiquinone-9 3-methyltransferase [EC:2.1.1.64]
Chr1	1209729	1210096	peak_64	368	201	341	6.33841e-35	7.79434	1.15958e-31	intergenic	LOC_Os01g03110:Chr1:1198687-1203506:-:-6424	NA	NA	NA
Chr1	1215682	1215974	peak_65	293	146	80	5.41539e-05	2.79066	0.00501718	intergenic	LOC_Os01g03130:Chr1:1217006-1218122:-:2296	NA	NA	NA
Chr1	1219637	1220134	peak_66	498	185	404	4.51284e-32	7.54059	6.9207e-29	LOC_Os01g03130:Promoter	LOC_Os01g03130:Chr1:1217006-1218122:-:-1700	NA	NA	NA
Chr1	1221156	1221756	peak_67	601	89	276	7.43601e-09	3.62467	1.44964e-06	intergenic	LOC_Os01g03130:Chr1:1217006-1218122:-:-3123	NA	NA	NA
Chr1	1232075	1232364	peak_68	290	94	317	1.87802e-08	2.76022	3.43859e-06	LOC_Os01g03160:Promoter;LOC_Os01g03144:Promoter	LOC_Os01g03160:Chr1:1232473-1236942:+:305	2; GO:0008375,molecular_function acetylglucosaminyltransferase activity; GO:0016020,cellular_component membrane;	NA	402 6 400 dvvi:GSVIVP00016884001 418 11 417 0.43 0.61 0.04 410 348 1e-116 -- GSVIVT00016884001; assembled CDS ; K00771 protein xylosyltransferase [EC:2.4.2.26]
Chr1	1308778	1309048	peak_69	271	75	139	3.47184e-17	5.83845	1.74265e-14	intergenic	LOC_Os01g03230:Chr1:1309843-1311568:-:2717	2; GO:0003676,molecular_function nucleic acid binding; GO:0008270,molecular_function zinc ion binding;	NA	NA
Chr1	1326591	1326811	peak_70	221	98	172	7.56572e-10	3.62631	1.69758e-07	LOC_Os01g03270:Promoter	LOC_Os01g03270:Chr1:1328172-1329169:+:1484	3; GO:0005634,cellular_component nucleus; GO:0006511,biological_process ubiquitin-dependent protein catabolic process; GO:0007275,biological_process multicellular organismal development;	NA	289 84 163 ppp:PHYPADRAFT_215197 242 26 109 0.39 0.59 0.04 84 4 3e-13 -- hypothetical protein; K04506 E3 ubiquitin-protein ligase SIAH1 [EC:6.3.2.19]
Chr1	1339421	1339659	peak_71	239	196	212	4.94311e-06	2.57674	0.000575612	LOC_Os01g03310:Promoter	LOC_Os01g03310:Chr1:1338229-1339139:-:-478	2; GO:0004867,molecular_function serine-type endopeptidase inhibitor activity; GO:0005576,cellular_component extracellular region;	NA	NA
Chr1	1403427	1403631	peak_72	205	68	110	4.99402e-07	3.18127	7.17596e-05	LOC_Os01g03490:Promoter;LOC_Os01g03480:CDS	LOC_Os01g03480:Chr1:1401504-1403598:-:105	NA	NA	NA
Chr1	1413578	1413803	peak_73	226	105	273	1.57123e-17	4.54463	8.17015e-15	LOC_Os01g03510:Promoter;LOC_Os01g03500:Promoter	LOC_Os01g03510:Chr1:1413839-1419043:+:157	NA	NA	610 41 605 ptm:GSPATT00025202001 735 63 558 0.22 0.41 0.15 575 125 3e-28 -- hypothetical protein ; K00777
Chr1	1436777	1436971	peak_74	195	97	183	4.75171e-06	2.58218	0.000557083	LOC_Os01g03549:Promoter	LOC_Os01g03549:Chr1:1437163-1445689:+:290	3; GO:0005507,molecular_function copper ion binding; GO:0016491,molecular_function oxidoreductase activity; GO:0055114,biological_process oxidation-reduction process;	NA	598 36 597 cbh:CLC_0942 599 6 598 0.35 0.51 0.1 610 351 1e-112 -- multicopper oxidase family protein ; K06324 spore coat protein A
Chr1	1438703	1439194	peak_75	492	181	268	6.92166e-07	2.97875	9.73621e-05	LOC_Os01g03549:Intron	LOC_Os01g03549:Chr1:1437163-1445689:+:-1722	3; GO:0005507,molecular_function copper ion binding; GO:0016491,molecular_function oxidoreductase activity; GO:0055114,biological_process oxidation-reduction process;	NA	598 36 597 cbh:CLC_0942 599 6 598 0.35 0.51 0.1 610 351 1e-112 -- multicopper oxidase family protein ; K06324 spore coat protein A
Chr1	1489974	1490213	peak_76	240	90	246	7.96453e-11	3.41735	2.02792e-08	intergenic	LOC_Os01g03630:Chr1:1490473-1492684:-:2622	2; GO:0016491,molecular_function oxidoreductase activity; GO:0055114,biological_process oxidation-reduction process;	NA	534 5 534 cbh:CLC_0942 599 38 599 0.35 0.5 0.13 584 320 1e-101 -- multicopper oxidase family protein ; K06324 spore coat protein A
Chr1	1514882	1515172	peak_77	291	168	127	0.000135666	2.41893	0.01128	LOC_Os01g03680:Promoter	LOC_Os01g03680:Chr1:1515837-1516832:+:788	2; GO:0004867,molecular_function serine-type endopeptidase inhibitor activity; GO:0005576,cellular_component extracellular region;	NA	NA
Chr1	1517898	1518173	peak_78	276	114	296	1.22383e-12	3.52169	3.87275e-10	LOC_Os01g03690:Promoter	LOC_Os01g03690:Chr1:1518245-1521644:+:234	3; GO:0004672,molecular_function protein kinase activity; GO:0005524,molecular_function ATP binding; GO:0006468,biological_process protein phosphorylation;	NA	181 1 116 dpop:234329 832 683 798 0.48 0.66 0.01 117 115 2e-28 -- gw1.XI.2309.1; . ; K04730 interleukin-1 receptor-associated kinase 1 [EC:2.7.11.1]
Chr1	1518732	1518940	peak_79	209	56	159	2.94286e-09	3.28888	6.07337e-07	LOC_Os01g03690:five_prime_UTR	LOC_Os01g03690:Chr1:1518245-1521644:+:-544	3; GO:0004672,molecular_function protein kinase activity; GO:0005524,molecular_function ATP binding; GO:0006468,biological_process protein phosphorylation;	NA	181 1 116 dpop:234329 832 683 798 0.48 0.66 0.01 117 115 2e-28 -- gw1.XI.2309.1; . ; K04730 interleukin-1 receptor-associated kinase 1 [EC:2.7.11.1]
Chr1	1539953	1540233	peak_80	281	127	182	1.23342e-15	5.10904	5.34318e-13	intergenic	LOC_Os01g03710:Chr1:1534135-1539627:+:-5946	1; GO:0004476,molecular_function mannose-6-phosphate isomerase activity;	NA	428 19 427 dvvi:GSVIVP00038234001 420 14 420 0.63 0.75 0.01 412 530 0.0 -- GSVIVT00038234001; assembled CDS ; K01809 mannose-6-phosphate isomerase [EC:5.3.1.8]
Chr1	1540698	1541103	peak_81	406	320	148	8.77284e-07	3.3488	0.00012079	intergenic	LOC_Os01g03710:Chr1:1534135-1539627:+:-6884	1; GO:0004476,molecular_function mannose-6-phosphate isomerase activity;	NA	428 19 427 dvvi:GSVIVP00038234001 420 14 420 0.63 0.75 0.01 412 530 0.0 -- GSVIVT00038234001; assembled CDS ; K01809 mannose-6-phosphate isomerase [EC:5.3.1.8]
Chr1	1565355	1565674	peak_82	320	173	253	8.95633e-21	5.56897	6.11871e-18	LOC_Os01g03730:Promoter;LOC_Os01g03740:five_prime_UTR	LOC_Os01g03730:Chr1:1566138-1569472:+:611	1; GO:0016788,molecular_function hydrolase activity, acting on ester bonds;	NA	308 31 184 mbr:MONBRDRAFT_32441 179 23 177 0.45 0.61 0.05 159 134 5e-37 -- hypothetical protein ; K05986
Chr1	1578324	1578592	peak_83	269	158	403	5.13098e-20	4.08511	3.29049e-17	LOC_Os01g03760:Promoter	LOC_Os01g03760:Chr1:1571420-1576753:-:-1729	NA	NA	NA
Chr1	1579008	1579375	peak_84	368	150	364	6.64049e-26	5.31172	6.74761e-23	intergenic	LOC_Os01g03760:Chr1:1571420-1576753:-:-2405	NA	NA	NA
Chr1	1597519	1597772	peak_85	254	195	181	1.07773e-07	3.12445	1.74129e-05	LOC_Os01g03810:three_prime_UTR;LOC_Os01g03820:five_prime_UTR	LOC_Os01g03820:Chr1:1597486-1604610:+:-229	NA	NA	651 439 590 ncr:NCU11273 1062 2 166 0.28 0.46 0.09 166 0 1e-09 -- similar to phosphatidylserine decarboxylase Psd2; K01613 phosphatidylserine decarboxylase [EC:4.1.1.65]
Chr1	1598431	1599007	peak_86	577	362	830	5.70099e-43	6.28413	1.64558e-39	LOC_Os01g03810:Promoter	LOC_Os01g03810:Chr1:1597486-1598510:-:-283	NA	NA	NA
Chr1	1666795	1667072	peak_87	278	172	200	3.28821e-10	3.93872	7.75908e-08	intergenic	LOC_Os01g03900:Chr1:1670322-1670997:-:4032	NA	NA	NA
Chr1	1676970	1677264	peak_88	295	164	178	4.49335e-05	2.55332	0.00422173	intergenic	LOC_Os01g03914:Chr1:1673010-1680632:-:3500	4; GO:0006812,biological_process cation transport; GO:0008324,molecular_function cation transmembrane transporter activity; GO:0016020,cellular_component membrane; GO:0055085,biological_process transmembrane transport;	NA	391 107 391 sun:SUN_1408 297 17 295 0.22 0.46 0.04 289 4 3e-09 -- cation efflux system protein CzcD ; K03295 cation efflux system protein, CDF family
Chr1	1694609	1695011	peak_89	403	122	414	6.98956e-31	6.30051	9.9924e-28	intergenic	LOC_Os01g03950:Chr1:1698203-1703090:+:3473	2; GO:0004553,molecular_function hydrolase activity, hydrolyzing O-glycosyl compounds; GO:0005975,biological_process carbohydrate metabolic process;	NA	932 17 928 ath:AT3G45940 868 3 852 0.58 0.72 0.08 921 1115 0.0 -- alpha-xylosidase, putative ; K01187 alpha-glucosidase [EC:3.2.1.20]
Chr1	1695391	1696315	peak_90	925	311	641	1.33823e-09	3.26188	2.90496e-07	intergenic	LOC_Os01g03950:Chr1:1698203-1703090:+:2502	2; GO:0004553,molecular_function hydrolase activity, hydrolyzing O-glycosyl compounds; GO:0005975,biological_process carbohydrate metabolic process;	NA	932 17 928 ath:AT3G45940 868 3 852 0.58 0.72 0.08 921 1115 0.0 -- alpha-xylosidase, putative ; K01187 alpha-glucosidase [EC:3.2.1.20]
Chr1	1698078	1698430	peak_91	353	261	159	2.41574e-09	3.91824	5.03269e-07	LOC_Os01g03950:five_prime_UTR	LOC_Os01g03950:Chr1:1698203-1703090:+:-137	2; GO:0004553,molecular_function hydrolase activity, hydrolyzing O-glycosyl compounds; GO:0005975,biological_process carbohydrate metabolic process;	NA	932 17 928 ath:AT3G45940 868 3 852 0.58 0.72 0.08 921 1115 0.0 -- alpha-xylosidase, putative ; K01187 alpha-glucosidase [EC:3.2.1.20]
Chr1	1707042	1707823	peak_92	782	450	742	3.17622e-35	6.81695	5.94114e-32	LOC_Os01g03960:Promoter	LOC_Os01g03960:Chr1:1707539-1707939:+:48	NA	NA	NA
Chr1	1711898	1712194	peak_93	297	102	255	2.56637e-17	4.57364	1.30674e-14	LOC_Os01g03970:Promoter;LOC_Os01g03980:three_prime_UTR	LOC_Os01g03980:Chr1:1711930-1712947:-:949	NA	NA	NA
Chr1	1712981	1713493	peak_94	513	121	352	5.19434e-09	3.27996	1.03741e-06	LOC_Os01g03980:Promoter	LOC_Os01g03980:Chr1:1711930-1712947:-:-155	NA	NA	NA
Chr1	1714114	1714524	peak_95	411	190	318	3.99595e-13	3.70303	1.33236e-10	LOC_Os01g03980:Promoter	LOC_Os01g03980:Chr1:1711930-1712947:-:-1357	NA	NA	NA
Chr1	1720545	1720936	peak_96	392	189	381	2.69395e-22	4.67127	2.08603e-19	intergenic	LOC_Os01g03989:Chr1:1718965-1719370:+:-1770	NA	NA	NA
Chr1	1725246	1726019	peak_97	774	266	967	7.34903e-41	6.93224	1.89326e-37	intergenic	LOC_Os01g04000:Chr1:1731553-1731945:-:6435	NA	NA	NA
Chr1	1729137	1729583	peak_98	447	346	419	5.79415e-09	2.88408	1.14871e-06	intergenic	LOC_Os01g04000:Chr1:1731553-1731945:-:2464	NA	NA	NA
Chr1	1730464	1730761	peak_99	298	156	299	1.29814e-13	3.52599	4.5733e-11	intergenic	LOC_Os01g04000:Chr1:1731553-1731945:-:1327	NA	NA	NA
Chr1	1733835	1734195	peak_100	361	142	703	3.19242e-89	10.1333	6.92532e-85	LOC_Os01g04005:three_prime_UTR	LOC_Os01g04000:Chr1:1731553-1731945:-:-2032	NA	NA	NA
Chr1	1735078	1735437	peak_101	360	169	362	2.89961e-15	3.97039	1.21635e-12	LOC_Os01g04005:CDS	LOC_Os01g04005:Chr1:1733867-1738307:-:3062	NA	NA	NA
Chr1	1737315	1738052	peak_102	738	132	816	1.23806e-16	3.59829	5.93267e-14	LOC_Os01g04010:Promoter;LOC_Os01g04005:five_prime_UTR	LOC_Os01g04005:Chr1:1733867-1738307:-:862	NA	NA	NA
Chr1	1738440	1738912	peak_103	473	271	471	4.14935e-13	3.31859	1.38048e-10	LOC_Os01g04010:Promoter;LOC_Os01g04005:Promoter	LOC_Os01g04010:Chr1:1738965-1739492:+:255	NA	NA	NA
Chr1	1739772	1740158	peak_104	387	178	398	6.51884e-14	3.70882	2.37465e-11	LOC_Os01g04005:Promoter	LOC_Os01g04010:Chr1:1738965-1739492:+:-986	NA	NA	NA
Chr1	1740477	1741147	peak_105	671	193	543	1.67568e-17	4.0976	8.69341e-15	intergenic	LOC_Os01g04010:Chr1:1738965-1739492:+:-1706	NA	NA	NA
Chr1	1741743	1741937	peak_106	195	80	179	3.24138e-06	2.54212	0.000397411	intergenic	LOC_Os01g04010:Chr1:1738965-1739492:+:-2859	NA	NA	NA
Chr1	1746054	1746297	peak_107	244	188	254	1.16316e-09	3.00895	2.54232e-07	LOC_Os01g04020:Promoter	LOC_Os01g04020:Chr1:1746416-1748549:+:175	2; GO:0003700,molecular_function sequence-specific DNA binding transcription factor activity; GO:0006355,biological_process regulation of transcription, DNA-dependent;	NA	338 110 229 dvvi:GSVIVP00033049001 259 84 225 0.34 0.47 0.15 142 0 1e-12 -- GSVIVT00033049001; assembled CDS ; K09286 EREBP-like factor
Chr1	1748435	1748885	peak_108	451	270	413	4.79435e-10	3.10345	1.10278e-07	intergenic	LOC_Os01g04020:Chr1:1746416-1748549:+:-2290	2; GO:0003700,molecular_function sequence-specific DNA binding transcription factor activity; GO:0006355,biological_process regulation of transcription, DNA-dependent;	NA	338 110 229 dvvi:GSVIVP00033049001 259 84 225 0.34 0.47 0.15 142 0 1e-12 -- GSVIVT00033049001; assembled CDS ; K09286 EREBP-like factor
Chr1	1749083	1749354	peak_109	272	102	347	5.54102e-08	2.64826	9.36742e-06	intergenic	LOC_Os01g04020:Chr1:1746416-1748549:+:-2770	2; GO:0003700,molecular_function sequence-specific DNA binding transcription factor activity; GO:0006355,biological_process regulation of transcription, DNA-dependent;	NA	338 110 229 dvvi:GSVIVP00033049001 259 84 225 0.34 0.47 0.15 142 0 1e-12 -- GSVIVT00033049001; assembled CDS ; K09286 EREBP-like factor
Chr1	1751278	1751885	peak_110	608	401	578	6.59721e-11	2.98857	1.69742e-08	intergenic	LOC_Os01g04030:Chr1:1754332-1757728:+:2654	4; GO:0005787,cellular_component signal peptidase complex; GO:0006465,biological_process signal peptide processing; GO:0008233,molecular_function peptidase activity; GO:0016021,cellular_component integral to membrane;	NA	168 1 168 osa:4325792 168 1 168 1 1 0 168 347 1e-123 -- Os01g0131800; hypothetical protein ; K01423
Chr1	1754050	1754312	peak_111	263	131	248	2.38655e-16	4.1659	1.11094e-13	LOC_Os01g04030:Promoter	LOC_Os01g04030:Chr1:1754332-1757728:+:152	4; GO:0005787,cellular_component signal peptidase complex; GO:0006465,biological_process signal peptide processing; GO:0008233,molecular_function peptidase activity; GO:0016021,cellular_component integral to membrane;	NA	168 1 168 osa:4325792 168 1 168 1 1 0 168 347 1e-123 -- Os01g0131800; hypothetical protein ; K01423
Chr1	1758096	1758389	peak_112	294	125	257	5.46752e-17	4.96845	2.69433e-14	LOC_Os01g04040:Intron	LOC_Os01g04040:Chr1:1757812-1758730:-:511	2; GO:0004867,molecular_function serine-type endopeptidase inhibitor activity; GO:0005576,cellular_component extracellular region;	NA	NA
Chr1	1761128	1761343	peak_113	216	90	179	6.08513e-08	3.13954	1.02273e-05	LOC_Os01g04050:Promoter	LOC_Os01g04050:Chr1:1760140-1761135:-:-83	2; GO:0004867,molecular_function serine-type endopeptidase inhibitor activity; GO:0005576,cellular_component extracellular region;	NA	NA
Chr1	1762448	1762775	peak_114	328	90	311	5.43551e-15	4.11572	2.21947e-12	LOC_Os01g04050:Promoter	LOC_Os01g04050:Chr1:1760140-1761135:-:-1403	2; GO:0004867,molecular_function serine-type endopeptidase inhibitor activity; GO:0005576,cellular_component extracellular region;	NA	NA
Chr1	1763385	1763617	peak_115	233	146	206	4.24786e-06	2.70173	0.000506921	LOC_Os01g04070:Promoter	LOC_Os01g04070:Chr1:1765034-1768669:+:1504	1; GO:0005515,molecular_function protein binding;	NA	1211 82 1208 dvvi:GSVIVP00032003001 1473 362 1452 0.32 0.45 0.14 1197 411 1e-120 -- GSVIVT00032003001; assembled CDS ; K01090 protein phosphatase [EC:3.1.3.16]
Chr1	1768823	1769118	peak_116	296	130	210	5.11352e-23	6.14419	4.19653e-20	intergenic	LOC_Os01g04080:Chr1:1771369-1772410:-:3459	NA	NA	NA
Chr1	1778201	1778710	peak_117	510	288	574	2.15601e-11	3.0099	5.89454e-09	LOC_Os01g04090:Promoter	LOC_Os01g04090:Chr1:1775917-1778105:-:-384	NA	NA	NA
Chr1	1782540	1783009	peak_118	470	129	365	4.90625e-13	4.42879	1.62424e-10	intergenic	LOC_Os01g04100:Chr1:1781075-1782386:+:-1595	NA	NA	NA
Chr1	1832783	1833006	peak_119	224	100	242	2.87184e-12	3.61151	8.70442e-10	LOC_Os01g04160:Promoter	LOC_Os01g04160:Chr1:1834110-1837733:+:1228	NA	NA	NA
Chr1	1833701	1834118	peak_120	418	200	332	2.50438e-30	6.87379	3.45788e-27	LOC_Os01g04160:Promoter	LOC_Os01g04160:Chr1:1834110-1837733:+:210	NA	NA	NA
Chr1	1849702	1850015	peak_121	314	160	513	4.41103e-50	7.74506	1.83481e-46	LOC_Os01g04200:five_prime_UTR	LOC_Os01g04200:Chr1:1849834-1856303:+:-29	1; GO:0016787,molecular_function hydrolase activity;	NA	526 198 468 ret:RHE_CH01013 317 37 302 0.26 0.42 0.11 285 0 9e-14 -- ypch00334; probable beta-lactamase family protein; K01069 hydroxyacylglutathione hydrolase [EC:3.1.2.6]
Chr1	1867540	1867889	peak_122	350	206	350	4.62317e-19	4.38064	2.74012e-16	LOC_Os01g04230:Promoter	LOC_Os01g04230:Chr1:1867936-1870390:+:191	3; GO:0004674,molecular_function protein serine/threonine kinase activity; GO:0005524,molecular_function ATP binding; GO:0006468,biological_process protein phosphorylation;	NA	697 82 670 dvvi:GSVIVP00003044001 956 399 934 0.31 0.46 0.12 601 222 5e-60 -- GSVIVT00003044001; assembled CDS ; K00924
Chr1	1874095	1874319	peak_123	225	159	100	8.86013e-09	3.90693	1.71656e-06	intergenic	LOC_Os01g04250:Chr1:1876913-1879903:+:2660	NA	NA	NA
Chr1	1888287	1888573	peak_124	287	157	306	8.17749e-37	7.60735	1.66468e-33	LOC_Os01g04260:Promoter	LOC_Os01g04260:Chr1:1888524-1892298:+:81	5; GO:0005506,molecular_function iron ion binding; GO:0005783,cellular_component endoplasmic reticulum; GO:0006633,biological_process fatty acid biosynthetic process; GO:0016491,molecular_function oxidoreductase activity; GO:0055114,biological_process oxidation-reduction process;	NA	274 1 274 osa:4325687 274 1 274 1 1 0 274 567 0.0 -- Os01g0134500; hypothetical protein ; K00227 lathosterol oxidase [EC:1.14.21.6]
Chr1	1888974	1889259	peak_125	286	228	212	2.7072e-08	3.50223	4.85747e-06	LOC_Os01g04260:Intron	LOC_Os01g04260:Chr1:1888524-1892298:+:-679	5; GO:0005506,molecular_function iron ion binding; GO:0005783,cellular_component endoplasmic reticulum; GO:0006633,biological_process fatty acid biosynthetic process; GO:0016491,molecular_function oxidoreductase activity; GO:0055114,biological_process oxidation-reduction process;	NA	274 1 274 osa:4325687 274 1 274 1 1 0 274 567 0.0 -- Os01g0134500; hypothetical protein ; K00227 lathosterol oxidase [EC:1.14.21.6]
Chr1	1892248	1892478	peak_126	231	7	165	0.000620297	2.20169	0.042604	LOC_Os01g04260:three_prime_UTR	LOC_Os01g04260:Chr1:1888524-1892298:+:-3732	5; GO:0005506,molecular_function iron ion binding; GO:0005783,cellular_component endoplasmic reticulum; GO:0006633,biological_process fatty acid biosynthetic process; GO:0016491,molecular_function oxidoreductase activity; GO:0055114,biological_process oxidation-reduction process;	NA	274 1 274 osa:4325687 274 1 274 1 1 0 274 567 0.0 -- Os01g0134500; hypothetical protein ; K00227 lathosterol oxidase [EC:1.14.21.6]
Chr1	1897759	1898068	peak_127	310	144	252	9.77575e-13	3.95857	3.12802e-10	LOC_Os01g04270:Promoter	LOC_Os01g04270:Chr1:1897077-1897316:-:-587	NA	NA	NA
Chr1	1928037	1928288	peak_128	252	144	249	3.20745e-08	2.78637	5.67728e-06	LOC_Os01g04324:five_prime_UTR	LOC_Os01g04324:Chr1:1928166-1930290:+:-16	NA	NA	NA
Chr1	1933572	1933959	peak_129	388	224	429	2.14655e-31	6.01742	3.17366e-28	LOC_Os01g04330:Promoter;LOC_Os01g04340:Promoter	LOC_Os01g04340:Chr1:1934117-1935048:+:322	NA	NA	NA
Chr1	1940524	1940924	peak_130	401	286	212	1.07773e-07	3.12445	1.74129e-05	LOC_Os01g04350:Promoter	LOC_Os01g04350:Chr1:1941003-1941953:+:194	NA	NA	NA
Chr1	1942181	1942554	peak_131	374	145	210	1.58847e-07	3.21173	2.51148e-05	intergenic	LOC_Os01g04350:Chr1:1941003-1941953:+:-1324	NA	NA	NA
Chr1	1954642	1954910	peak_132	269	177	146	1.74381e-09	4.09298	3.73001e-07	intergenic	LOC_Os01g04390:Chr1:1955148-1955925:-:1108	NA	NA	NA
Chr1	1962495	1962709	peak_133	215	88	136	4.39097e-08	3.05621	7.56275e-06	LOC_Os01g04409:Intron	LOC_Os01g04409:Chr1:1957777-1967451:-:4870	3; GO:0004672,molecular_function protein kinase activity; GO:0005524,molecular_function ATP binding; GO:0006468,biological_process protein phosphorylation;	NA	668 262 615 ppp:PHYPADRAFT_188191 568 142 502 0.42 0.55 0.05 368 227 2e-64 -- hypothetical protein; K04730 interleukin-1 receptor-associated kinase 1 [EC:2.7.11.1]
Chr1	1963667	1964100	peak_134	434	216	661	5.668e-74	9.00733	7.04288e-70	LOC_Os01g04409:Intron	LOC_Os01g04409:Chr1:1957777-1967451:-:3570	3; GO:0004672,molecular_function protein kinase activity; GO:0005524,molecular_function ATP binding; GO:0006468,biological_process protein phosphorylation;	NA	668 262 615 ppp:PHYPADRAFT_188191 568 142 502 0.42 0.55 0.05 368 227 2e-64 -- hypothetical protein; K04730 interleukin-1 receptor-associated kinase 1 [EC:2.7.11.1]
Chr1	1967429	1967641	peak_135	213	96	135	1.89304e-08	3.38845	3.46075e-06	LOC_Os01g04409:Promoter	LOC_Os01g04409:Chr1:1957777-1967451:-:-74	3; GO:0004672,molecular_function protein kinase activity; GO:0005524,molecular_function ATP binding; GO:0006468,biological_process protein phosphorylation;	NA	668 262 615 ppp:PHYPADRAFT_188191 568 142 502 0.42 0.55 0.05 368 227 2e-64 -- hypothetical protein; K04730 interleukin-1 receptor-associated kinase 1 [EC:2.7.11.1]
Chr1	1982433	1982969	peak_136	537	375	399	4.59589e-14	4.01971	1.69204e-11	LOC_Os01g04450:Promoter;LOC_Os01g04460:Promoter	LOC_Os01g04450:Chr1:1977423-1982484:-:-324	3; GO:0004672,molecular_function protein kinase activity; GO:0005524,molecular_function ATP binding; GO:0006468,biological_process protein phosphorylation;	NA	666 272 623 ppp:PHYPADRAFT_188191 568 153 501 0.4 0.55 0.07 364 236 1e-67 -- hypothetical protein; K04730 interleukin-1 receptor-associated kinase 1 [EC:2.7.11.1]
Chr1	1983181	1983426	peak_137	246	79	258	8.34872e-12	3.43247	2.40016e-09	LOC_Os01g04450:Promoter;LOC_Os01g04460:Promoter	LOC_Os01g04450:Chr1:1977423-1982484:-:-776	3; GO:0004672,molecular_function protein kinase activity; GO:0005524,molecular_function ATP binding; GO:0006468,biological_process protein phosphorylation;	NA	666 272 623 ppp:PHYPADRAFT_188191 568 153 501 0.4 0.55 0.07 364 236 1e-67 -- hypothetical protein; K04730 interleukin-1 receptor-associated kinase 1 [EC:2.7.11.1]
Chr1	1988371	1988698	peak_138	328	163	222	2.3699e-27	7.63762	2.66624e-24	LOC_Os01g04470:Promoter	LOC_Os01g04470:Chr1:1988731-1991248:+:198	NA	NA	NA
Chr1	1994495	1994708	peak_139	214	95	162	7.67591e-07	2.89804	0.000107206	LOC_Os01g04480:Intron	LOC_Os01g04480:Chr1:1993515-1996857:+:-1076	3; GO:0004674,molecular_function protein serine/threonine kinase activity; GO:0005524,molecular_function ATP binding; GO:0006468,biological_process protein phosphorylation;	NA	622 311 622 dvvi:GSVIVP00011227001 353 19 327 0.53 0.75 0.02 314 348 1e-114 -- GSVIVT00011227001; assembled CDS ; K08286 protein-serine/threonine kinase [EC:2.7.11.-]
Chr1	2058353	2058697	peak_140	345	153	469	5.02308e-51	8.17341	2.18384e-47	LOC_Os01g04590:Promoter	LOC_Os01g04590:Chr1:2059309-2062277:+:804	NA	NA	NA
Chr1	2068800	2069261	peak_141	462	301	275	2.45267e-13	4.53382	8.38861e-11	LOC_Os01g04610:CDS	LOC_Os01g04610:Chr1:2068588-2069263:+:-514	NA	NA	NA
Chr1	2074177	2074494	peak_142	318	134	285	3.3368e-11	3.73765	8.9452e-09	intergenic	LOC_Os01g04620:Chr1:2071830-2073621:+:-2482	2; GO:0006541,biological_process glutamine metabolic process; GO:0016787,molecular_function hydrolase activity;	NA	431 10 283 lpl:lp_0117 246 8 246 0.32 0.47 0.12 274 128 8e-33 -- hypothetical protein ; K07010 putative glutamine amidotransferase
Chr1	2077934	2078624	peak_143	691	509	808	3.18941e-34	5.75046	5.61875e-31	LOC_Os01g04630:Promoter;LOC_Os01g04640:Promoter	LOC_Os01g04630:Chr1:2074753-2077903:-:-540	2; GO:0003824,molecular_function catalytic activity; GO:0008152,biological_process metabolic process;	NA	446 88 424 tma:TM0006 345 2 338 0.33 0.49 0.04 344 175 3e-49 -- muconate cycloisomerase ; K01861
Chr1	2088766	2088994	peak_144	229	124	146	6.95344e-09	3.63574	1.36521e-06	LOC_Os01g04650:Promoter	LOC_Os01g04650:Chr1:2083681-2087226:-:-1664	NA	NA	NA
Chr1	2094075	2094273	peak_145	199	94	144	2.40708e-06	2.84924	0.000303941	intergenic	LOC_Os01g04660:Chr1:2097192-2100694:+:3024	2; GO:0003824,molecular_function catalytic activity; GO:0016020,cellular_component membrane;	NA	313 10 311 dvvi:GSVIVP00017742001 320 2 289 0.55 0.73 0.05 304 343 1e-117 -- GSVIVT00017742001; assembled CDS ; K01080 phosphatidate phosphatase [EC:3.1.3.4]
Chr1	2122022	2122308	peak_146	287	180	151	4.85311e-12	4.18922	1.43549e-09	LOC_Os01g04710:three_prime_UTR	LOC_Os01g04710:Chr1:2120381-2122366:+:-1822	2; GO:0004190,molecular_function aspartic-type endopeptidase activity; GO:0006508,biological_process proteolysis;	NA	504 164 504 ppp:PHYPADRAFT_226972 459 45 397 0.31 0.48 0.14 374 147 3e-37 -- hypothetical protein; K00924
Chr1	2174229	2174506	peak_147	278	137	248	9.58164e-15	4.79569	3.79298e-12	intergenic	LOC_Os01g04770:Chr1:2181346-2182254:+:6981	NA	NA	NA
Chr1	2177164	2177543	peak_148	380	225	237	1.71894e-08	3.48777	3.16811e-06	intergenic	LOC_Os01g04770:Chr1:2181346-2182254:+:3958	NA	NA	NA
Chr1	2177868	2178135	peak_149	268	187	200	2.20262e-07	3.01879	3.37116e-05	intergenic	LOC_Os01g04770:Chr1:2181346-2182254:+:3292	NA	NA	NA
Chr1	2201738	2202092	peak_150	355	188	316	1.54159e-12	3.44199	4.84005e-10	LOC_Os01g04800:Promoter	LOC_Os01g04800:Chr1:2202264-2203860:+:339	2; GO:0003677,molecular_function DNA binding; GO:0006355,biological_process regulation of transcription, DNA-dependent;	NA	365 66 363 dpop:566667 367 69 367 0.54 0.64 0.17 327 320 1e-106 -- eugene3.00101225; . ; K09287 RAV-like factor
Chr1	2212084	2212478	peak_151	395	42	173	9.52423e-07	3.0713	0.000128292	intergenic	LOC_Os01g04800:Chr1:2202264-2203860:+:-9863	2; GO:0003677,molecular_function DNA binding; GO:0006355,biological_process regulation of transcription, DNA-dependent;	NA	365 66 363 dpop:566667 367 69 367 0.54 0.64 0.17 327 320 1e-106 -- eugene3.00101225; . ; K09287 RAV-like factor
Chr1	2224196	2224427	peak_152	232	82	242	1.87802e-08	2.76022	3.43859e-06	LOC_Os01g04830:Promoter;LOC_Os01g04814:Promoter	LOC_Os01g04830:Chr1:2224683-2225060:+:406	NA	NA	NA
Chr1	2226029	2226539	peak_153	511	103	338	1.003e-10	3.74934	2.5236e-08	LOC_Os01g04840:CDS	LOC_Os01g04830:Chr1:2224683-2225060:+:-1450	NA	NA	NA
Chr1	2245425	2245877	peak_154	453	219	381	2.89961e-15	3.97039	1.21635e-12	LOC_Os01g04860:Promoter	LOC_Os01g04860:Chr1:2245732-2250576:+:89	NA	NA	323 66 322 dota:Ot08g02650 1023 541 799 0.31 0.48 0.08 269 119 3e-28 -- putative glutamate/ornithine acetyltransferase (ISS) ; K00620 amino-acid N-acetyltransferase [EC:2.3.1.1]
Chr1	2259131	2259466	peak_155	336	164	603	7.59714e-55	7.67882	3.97256e-51	intergenic	LOC_Os01g04880:Chr1:2261455-2266908:+:2161	NA	NA	NA
Chr1	2276514	2276721	peak_156	208	66	133	5.29871e-08	3.39061	8.9927e-06	LOC_Os01g04920:CDS	LOC_Os01g04920:Chr1:2275067-2278872:+:-1514	1; GO:0009058,biological_process biosynthetic process;	NA	514 83 507 dpop:417124 433 7 433 0.77 0.89 0 427 702 0.0 -- gw1.VI.1497.1; . ; K06119 sulfoquinovosyltransferase [EC:2.4.1.-]
Chr1	2280508	2280845	peak_157	338	120	250	3.3368e-11	3.73765	8.9452e-09	intergenic	LOC_Os01g04930:Chr1:2281534-2285053:-:4427	1; GO:0003677,molecular_function DNA binding;	NA	294 32 247 cre:CHLREDRAFT_165812 692 527 688 0.4 0.52 0.25 217 137 7e-35 -- hypothetical protein ; K08869 aarF domain-containing kinase
Chr1	2284711	2285495	peak_158	785	674	357	2.24238e-15	4.89519	9.48397e-13	LOC_Os01g04930:Promoter	LOC_Os01g04930:Chr1:2281534-2285053:-:-332	1; GO:0003677,molecular_function DNA binding;	NA	294 32 247 cre:CHLREDRAFT_165812 692 527 688 0.4 0.52 0.25 217 137 7e-35 -- hypothetical protein ; K08869 aarF domain-containing kinase
Chr1	2286795	2287720	peak_159	926	171	837	6.00759e-26	5.08103	6.12802e-23	LOC_Os01g04930:Promoter	LOC_Os01g04930:Chr1:2281534-2285053:-:-1913	1; GO:0003677,molecular_function DNA binding;	NA	294 32 247 cre:CHLREDRAFT_165812 692 527 688 0.4 0.52 0.25 217 137 7e-35 -- hypothetical protein ; K08869 aarF domain-containing kinase
Chr1	2293567	2294190	peak_160	624	127	655	8.22906e-25	5.06779	7.72236e-22	intergenic	LOC_Os01g04950:Chr1:2292111-2298407:+:-1584	3; GO:0005215,molecular_function transporter activity; GO:0006857,biological_process oligopeptide transport; GO:0016020,cellular_component membrane;	NA	580 6 565 dpop:804521 570 4 564 0.68 0.81 0 562 820 0.0 -- fgenesh4_pm.C_LG_IX000568; . ; K03305 proton-dependent oligopeptide transporter, POT family
Chr1	2377955	2378223	peak_161	269	161	169	2.88416e-13	4.40171	9.77552e-11	LOC_Os01g05060:Promoter;LOC_Os01g05064:Promoter	LOC_Os01g05064:Chr1:2377322-2377980:-:-136	NA	NA	NA
Chr1	2382648	2382921	peak_162	274	163	245	3.64133e-10	3.24015	8.48672e-08	LOC_Os01g05070:Promoter	LOC_Os01g05070:Chr1:2378810-2382690:-:-121	NA	NA	NA
Chr1	2434415	2434648	peak_163	234	139	307	1.0826e-08	2.66617	2.05178e-06	LOC_Os01g05180:Promoter	LOC_Os01g05180:Chr1:2434793-2438774:+:240	NA	NA	NA
Chr1	2471300	2471626	peak_164	327	209	327	6.98313e-13	3.52284	2.26919e-10	intergenic	LOC_Os01g05250:Chr1:2474556-2475156:+:3048	NA	NA	NA
Chr1	2478582	2479046	peak_165	465	229	780	2.00373e-88	9.39823	4.22095e-84	LOC_Os01g05260:Intron	LOC_Os01g05260:Chr1:2478076-2480001:-:1192	NA	NA	NA
Chr1	2486882	2487132	peak_166	251	95	191	1.19556e-13	4.76418	4.23175e-11	LOC_Os01g05280:Promoter;LOC_Os01g05289:Promoter	LOC_Os01g05280:Chr1:2487387-2487986:+:411	NA	NA	NA
Chr1	2501020	2501232	peak_167	213	58	157	3.88097e-06	2.90648	0.000466037	LOC_Os01g05310:three_prime_UTR	LOC_Os01g05310:Chr1:2500280-2501249:+:-799	NA	NA	NA
Chr1	2541109	2541308	peak_168	200	105	126	2.8154e-07	3.19712	4.22756e-05	LOC_Os01g05370:Promoter	LOC_Os01g05370:Chr1:2535825-2540763:-:-451	2; GO:0003677,molecular_function DNA binding; GO:0015074,biological_process DNA integration;	NA	1084 580 948 uma:UM00214.1 1076 29 367 0.31 0.46 0.13 379 151 3e-35 -- hypothetical protein; K00140 methylmalonate-semialdehyde dehydrogenase [EC:1.2.1.27]
Chr1	2543872	2544229	peak_169	358	151	251	1.02589e-12	4.12427	3.27454e-10	LOC_Os01g05380:Promoter	LOC_Os01g05380:Chr1:2542013-2542732:-:-1291	NA	NA	NA
Chr1	2551815	2552055	peak_170	241	135	198	1.13107e-10	3.90994	2.82657e-08	LOC_Os01g05400:Intron;LOC_Os01g05410:Promoter	LOC_Os01g05400:Chr1:2550946-2552121:+:-1005	2; GO:0015018,molecular_function galactosylgalactosylxylosylprotein 3-beta-glucuronosyltransferase activity; GO:0016020,cellular_component membrane;	NA	NA
Chr1	2597507	2597707	peak_171	201	123	156	1.62058e-08	3.26029	3.00331e-06	intergenic	LOC_Os01g05500:Chr1:2599850-2612865:+:2221	2; GO:0004842,molecular_function ubiquitin-protein ligase activity; GO:0008270,molecular_function zinc ion binding;	NA	2056 695 2034 ppp:PHYPADRAFT_161713 2612 700 2126 0.32 0.47 0.16 1509 620 0.0 -- hypothetical protein; K10626 E3 ubiquitin-protein ligase UBR2 [EC:6.3.2.19]
Chr1	2599143	2599394	peak_172	252	108	183	4.17109e-12	4.42963	1.24354e-09	LOC_Os01g05500:Promoter	LOC_Os01g05500:Chr1:2599850-2612865:+:600	2; GO:0004842,molecular_function ubiquitin-protein ligase activity; GO:0008270,molecular_function zinc ion binding;	NA	2056 695 2034 ppp:PHYPADRAFT_161713 2612 700 2126 0.32 0.47 0.16 1509 620 0.0 -- hypothetical protein; K10626 E3 ubiquitin-protein ligase UBR2 [EC:6.3.2.19]
Chr1	2686442	2686653	peak_173	212	150	159	1.91021e-07	3.10826	2.96599e-05	LOC_Os01g05630:Promoter;LOC_Os01g05620:Promoter	LOC_Os01g05630:Chr1:2686729-2687700:+:138	4; GO:0000786,cellular_component nucleosome; GO:0003677,molecular_function DNA binding; GO:0005634,cellular_component nucleus; GO:0006334,biological_process nucleosome assembly;	NA	153 1 153 osa:4324512 153 1 153 1 1 0 153 296 1e-103 -- Os01g0149600; hypothetical protein ; K11252 histone H2B
Chr1	2692807	2693206	peak_174	400	329	361	7.84386e-07	2.47702	0.000109247	LOC_Os01g05640:Promoter;LOC_Os01g05650:three_prime_UTR	LOC_Os01g05640:Chr1:2688623-2692186:-:-950	3; GO:0004672,molecular_function protein kinase activity; GO:0005524,molecular_function ATP binding; GO:0006468,biological_process protein phosphorylation;	NA	1020 25 995 dpop:297603 956 6 944 0.31 0.48 0.09 1005 420 1e-129 -- gw1.867.6.1; . ; K00924
Chr1	2704846	2705422	peak_175	577	253	885	5.93308e-58	6.31296	3.62051e-54	LOC_Os01g05660:Promoter	LOC_Os01g05660:Chr1:2698928-2704553:-:-546	NA	NA	NA
Chr1	2706380	2706856	peak_176	477	185	734	1.05911e-80	10.521	1.67213e-76	intergenic	LOC_Os01g05660:Chr1:2698928-2704553:-:-2012	NA	NA	NA
Chr1	2725807	2726071	peak_177	265	112	281	3.52338e-23	5.48147	2.92658e-20	intergenic	LOC_Os01g05720:Chr1:2728135-2730972:+:2217	NA	NA	234 1 224 osa:4335343 221 1 211 0.64 0.75 0.05 224 301 1e-103 -- Os04g0271200; hypothetical protein ; K10703 3-hydroxy acyl-CoA dehydratase [EC:4.2.1.-]
Chr1	2756860	2757057	peak_178	198	82	172	8.86013e-09	3.90693	1.71656e-06	LOC_Os01g05770:CDS	LOC_Os01g05780:Chr1:2759369-2761393:+:2428	NA	NA	192 119 192 osa:4335343 221 140 211 0.4 0.62 0.02 74 7 2e-09 -- Os04g0271200; hypothetical protein ; K10703 3-hydroxy acyl-CoA dehydratase [EC:4.2.1.-]
Chr1	2757632	2757966	peak_179	335	134	581	5.86138e-102	19.3486	1.93361e-97	LOC_Os01g05780:Promoter	LOC_Os01g05780:Chr1:2759369-2761393:+:1604	NA	NA	192 119 192 osa:4335343 221 140 211 0.4 0.62 0.02 74 7 2e-09 -- Os04g0271200; hypothetical protein ; K10703 3-hydroxy acyl-CoA dehydratase [EC:4.2.1.-]
Chr1	2768410	2768733	peak_180	324	160	332	1.17717e-09	2.8388	2.57271e-07	LOC_Os01g05790:three_prime_UTR;LOC_Os01g05800:Promoter	LOC_Os01g05800:Chr1:2770140-2774609:+:1571	2; GO:0016021,cellular_component integral to membrane; GO:0051205,biological_process protein insertion into membrane;	NA	460 1 460 osa:4324524 459 1 459 0.99 0.99 0 460 748 0.0 -- Os01g0151200; hypothetical protein ; K03217 preprotein translocase YidC subunit
Chr1	2769040	2769236	peak_181	197	115	165	1.09956e-08	3.17925	2.0808e-06	LOC_Os01g05800:Promoter	LOC_Os01g05800:Chr1:2770140-2774609:+:986	2; GO:0016021,cellular_component integral to membrane; GO:0051205,biological_process protein insertion into membrane;	NA	460 1 460 osa:4324524 459 1 459 0.99 0.99 0 460 748 0.0 -- Os01g0151200; hypothetical protein ; K03217 preprotein translocase YidC subunit
Chr1	2777686	2777894	peak_182	209	114	117	2.84021e-07	3.46658	4.25383e-05	LOC_Os01g05810:Intron	LOC_Os01g05810:Chr1:2776973-2781775:+:-828	1; GO:0003840,molecular_function gamma-glutamyltransferase activity;	NA	634 1 634 osa:4324526 563 1 563 0.75 0.78 0.13 643 871 0.0 -- Os01g0151500; hypothetical protein ; K00681 gamma-glutamyltranspeptidase [EC:2.3.2.2]
Chr1	2790562	2790977	peak_183	416	114	413	2.15586e-18	4.16589	1.2087e-15	LOC_Os01g05830:Promoter	LOC_Os01g05830:Chr1:2791224-2795865:+:549	NA	NA	NA
Chr1	2838800	2839134	peak_184	335	151	413	7.66655e-14	3.33271	2.75645e-11	LOC_Os01g05960:Promoter;LOC_Os01g05900:Promoter	LOC_Os01g05900:Chr1:2820036-2838580:-:-371	4; GO:0000786,cellular_component nucleosome; GO:0003677,molecular_function DNA binding; GO:0005634,cellular_component nucleus; GO:0006334,biological_process nucleosome assembly;	NA	153 1 153 osa:4324495 177 25 177 1 1 0 153 296 1e-103 -- Os01g0152300; hypothetical protein ; K11252 histone H2B
Chr1	2884711	2884926	peak_185	216	72	154	1.20058e-12	4.63498	3.81154e-10	LOC_Os01g06030:Promoter	LOC_Os01g06030:Chr1:2885425-2886301:+:643	NA	NA	NA
Chr1	2889172	2889392	peak_186	221	124	195	9.57304e-13	4.32886	3.07036e-10	LOC_Os01g06040:Promoter	LOC_Os01g06040:Chr1:2887060-2888434:-:-862	NA	NA	NA
Chr1	2982079	2982596	peak_187	518	288	608	1.47374e-27	4.84674	1.68306e-24	LOC_Os01g06280:Promoter	LOC_Os01g06280:Chr1:2982483-2986968:+:117	3; GO:0004672,molecular_function protein kinase activity; GO:0005524,molecular_function ATP binding; GO:0006468,biological_process protein phosphorylation;	NA	894 1 889 dpop:659779 819 1 814 0.42 0.58 0.08 890 649 0.0 -- grail3.0022032801; . ; K04730 interleukin-1 receptor-associated kinase 1 [EC:2.7.11.1]
Chr1	2985922	2986250	peak_188	329	53	224	2.65754e-07	2.87182	4.01809e-05	LOC_Os01g06280:three_prime_UTR	LOC_Os01g06290:Chr1:2985356-2989299:-:3326	1; GO:0000166,molecular_function nucleotide binding;	NA	324 20 132 dpop:208105 516 245 363 0.3 0.46 0.09 122 8 7e-07 -- gw1.V.3506.1; . ; K01802 peptidylprolyl isomerase [EC:5.2.1.8]
Chr1	2997975	2998185	peak_189	211	100	490	5.61242e-37	8.42878	1.15824e-33	LOC_Os01g06300:Promoter;LOC_Os01g06310:Promoter	LOC_Os01g06300:Chr1:2991397-2997317:-:-758	2; GO:0003676,molecular_function nucleic acid binding; GO:0008270,molecular_function zinc ion binding;	NA	NA
Chr1	3094152	3094356	peak_190	205	132	89	1.99168e-07	3.53484	3.08347e-05	LOC_Os01g06560:Promoter;LOC_Os01g06570:Promoter	LOC_Os01g06570:Chr1:3095210-3095930:+:927	NA	NA	NA
Chr1	3098588	3098991	peak_191	404	212	177	1.74381e-09	4.09298	3.73001e-07	LOC_Os01g06580:Promoter	LOC_Os01g06580:Chr1:3097346-3098527:-:-273	NA	NA	NA
Chr1	3105348	3105605	peak_192	258	123	353	2.99716e-20	4.07532	1.96395e-17	LOC_Os01g06590:Promoter	LOC_Os01g06590:Chr1:3099428-3105235:-:-236	2; GO:0005515,molecular_function protein binding; GO:0008270,molecular_function zinc ion binding;	NA	501 450 497 dpop:564210 225 109 156 0.47 0.72 0 48 7 4e-10 -- eugene3.00080805; . ; K10633 E3 ubiquitin-protein ligase Praja1 [EC:6.3.2.19]
Chr1	3106594	3107233	peak_193	640	544	562	8.43743e-10	3.09221	1.882e-07	LOC_Os01g06590:Promoter	LOC_Os01g06590:Chr1:3099428-3105235:-:-1903	2; GO:0005515,molecular_function protein binding; GO:0008270,molecular_function zinc ion binding;	NA	501 450 497 dpop:564210 225 109 156 0.47 0.72 0 48 7 4e-10 -- eugene3.00080805; . ; K10633 E3 ubiquitin-protein ligase Praja1 [EC:6.3.2.19]
Chr1	3108423	3108835	peak_194	413	242	242	4.705e-06	2.68644	0.000553388	LOC_Os01g06600:three_prime_UTR	LOC_Os01g06590:Chr1:3099428-3105235:-:-3430	2; GO:0005515,molecular_function protein binding; GO:0008270,molecular_function zinc ion binding;	NA	501 450 497 dpop:564210 225 109 156 0.47 0.72 0 48 7 4e-10 -- eugene3.00080805; . ; K10633 E3 ubiquitin-protein ligase Praja1 [EC:6.3.2.19]
Chr1	3113993	3114245	peak_195	253	143	314	1.64976e-22	4.64657	1.29649e-19	LOC_Os01g06600:Promoter	LOC_Os01g06600:Chr1:3108117-3113963:-:-173	2; GO:0016627,molecular_function oxidoreductase activity, acting on the CH-CH group of donors; GO:0055114,biological_process oxidation-reduction process;	NA	433 1 433 osa:4324062 433 1 433 1 1 0 433 892 0.0 -- Os01g0159400; hypothetical protein ; K00232 acyl-CoA oxidase [EC:1.3.3.6]
Chr1	3125659	3125919	peak_196	261	158	207	6.54531e-17	5.30212	3.21492e-14	LOC_Os01g06630:Promoter	LOC_Os01g06630:Chr1:3124351-3125325:-:-492	NA	NA	NA
Chr1	3128667	3128890	peak_197	224	124	179	8.62105e-14	4.47275	3.09001e-11	LOC_Os01g06640:Promoter	LOC_Os01g06640:Chr1:3128992-3130722:+:202	2; GO:0030528,molecular_function transcription regulator activity; GO:0045449,biological_process regulation of transcription, DNA-dependent;	NA	NA
Chr1	3140179	3140427	peak_198	249	99	174	9.36526e-16	5.58133	4.12933e-13	LOC_Os01g06660:Promoter	LOC_Os01g06660:Chr1:3136104-3140217:-:-61	1; GO:0030976,molecular_function thiamine pyrophosphate binding;	NA	597 1 597 osa:4324066 597 1 597 1 1 0 597 1234 0.0 -- Os01g0160100; hypothetical protein ; K01568 pyruvate decarboxylase [EC:4.1.1.1]
Chr1	3141511	3142124	peak_199	614	472	839	4.37945e-39	6.8506	1.01911e-35	LOC_Os01g06660:Promoter	LOC_Os01g06660:Chr1:3136104-3140217:-:-1766	1; GO:0030976,molecular_function thiamine pyrophosphate binding;	NA	597 1 597 osa:4324066 597 1 597 1 1 0 597 1234 0.0 -- Os01g0160100; hypothetical protein ; K01568 pyruvate decarboxylase [EC:4.1.1.1]
Chr1	3172753	3172993	peak_200	241	121	147	5.93841e-11	4.46506	1.54195e-08	LOC_Os01g06710:Promoter	LOC_Os01g06710:Chr1:3168000-3171413:-:-1461	NA	NA	NA
Chr1	3181314	3181587	peak_201	274	218	165	1.31868e-09	3.6284	2.86939e-07	LOC_Os01g06730:Promoter	LOC_Os01g06730:Chr1:3181950-3185346:+:419	1; GO:0005515,molecular_function protein binding;	NA	1026 115 1010 dvvi:GSVIVP00032003001 1473 548 1434 0.34 0.48 0.13 957 405 1e-119 -- GSVIVT00032003001; assembled CDS ; K01090 protein phosphatase [EC:3.1.3.16]
Chr1	3190198	3190799	peak_202	602	355	610	1.26742e-63	10.9981	1.00997e-59	LOC_Os01g06740:Promoter	LOC_Os01g06740:Chr1:3188757-3190330:-:-223	2; GO:0017148,biological_process negative regulation of translation; GO:0030598,molecular_function rRNA N-glycosylase activity;	NA	NA
Chr1	3221978	3222298	peak_203	321	88	418	1.55014e-31	5.95559	2.3134e-28	LOC_Os01g06790:Promoter	LOC_Os01g06790:Chr1:3222303-3226257:+:238	1; GO:0005515,molecular_function protein binding;	NA	993 102 901 dvvi:GSVIVP00032003001 1473 536 1408 0.34 0.5 0.12 894 382 1e-111 -- GSVIVT00032003001; assembled CDS ; K01090 protein phosphatase [EC:3.1.3.16]
Chr1	3250814	3251206	peak_204	393	210	212	2.16008e-26	7.11905	2.2719e-23	LOC_Os01g06870:Promoter;LOC_Os01g06852:Promoter	LOC_Os01g06870:Chr1:3251204-3252724:+:181	1; GO:0005515,molecular_function protein binding;	NA	506 79 486 ppp:PHYPADRAFT_231628 1039 204 596 0.32 0.51 0.04 410 131 1e-30 -- hypothetical protein; K01768 adenylate cyclase [EC:4.6.1.1]
Chr1	3252509	3252850	peak_205	342	218	202	1.45375e-05	2.62454	0.00153968	intergenic	LOC_Os01g06870:Chr1:3251204-3252724:+:-1524	1; GO:0005515,molecular_function protein binding;	NA	506 79 486 ppp:PHYPADRAFT_231628 1039 204 596 0.32 0.51 0.04 410 131 1e-30 -- hypothetical protein; K01768 adenylate cyclase [EC:4.6.1.1]
Chr1	3322576	3322890	peak_206	315	87	230	5.79602e-13	4.30033	1.90108e-10	LOC_Os01g07070:Promoter;LOC_Os01g07060:Promoter	LOC_Os01g07070:Chr1:3322774-3328256:+:112	1; GO:0000166,molecular_function nucleotide binding;	NA	NA
Chr1	3355090	3355402	peak_207	313	141	475	4.47033e-31	5.44377	6.45134e-28	LOC_Os01g07120:Promoter;LOC_Os01g07110:Promoter	LOC_Os01g07110:Chr1:3345203-3355066:-:-165	6; GO:0000724,biological_process double-strand break repair via homologous recombination; GO:0003697,molecular_function single-stranded DNA binding; GO:0005515,molecular_function protein binding; GO:0005634,cellular_component nucleus; GO:0006310,biological_process DNA recombination; GO:0007090,biological_process regulation of S phase of mitotic cell cycle;	NA	1488 691 1488 dvvi:GSVIVP00037396001 900 11 900 0.42 0.57 0.16 921 669 0.0 -- GSVIVT00037396001; assembled CDS ; K08775 breast cancer 2 susceptibility protein
Chr1	3396854	3397230	peak_208	377	66	313	6.60496e-05	2.16306	0.005951	LOC_Os01g07200:Promoter	LOC_Os01g07200:Chr1:3397337-3400518:+:418	2; GO:0003676,molecular_function nucleic acid binding; GO:0016788,molecular_function hydrolase activity, acting on ester bonds;	NA	331 215 327 amu:Amuc_0779 169 43 155 0.39 0.61 0 113 0 1e-20 -- nuclease (SNase domain protein) ; K01174 micrococcal nuclease [EC:3.1.31.1]
Chr1	3397741	3397974	peak_209	234	106	218	5.13476e-09	3.28152	1.02603e-06	LOC_Os01g07200:Intron	LOC_Os01g07200:Chr1:3397337-3400518:+:-511	2; GO:0003676,molecular_function nucleic acid binding; GO:0016788,molecular_function hydrolase activity, acting on ester bonds;	NA	331 215 327 amu:Amuc_0779 169 43 155 0.39 0.61 0 113 0 1e-20 -- nuclease (SNase domain protein) ; K01174 micrococcal nuclease [EC:3.1.31.1]
Chr1	3401152	3401376	peak_210	225	103	222	1.99692e-17	4.78887	1.02511e-14	LOC_Os01g07212:Promoter	LOC_Os01g07212:Chr1:3401288-3407358:+:34	2; GO:0003676,molecular_function nucleic acid binding; GO:0016788,molecular_function hydrolase activity, acting on ester bonds;	NA	554 380 554 osa:4327142 176 2 176 1 1 0 175 370 1e-126 -- Os01g0166400; hypothetical protein ; K03858 phosphatidylinositol glycan, class H
Chr1	3407940	3408396	peak_211	457	214	322	2.16008e-26	7.11905	2.2719e-23	intergenic	LOC_Os01g07212:Chr1:3401288-3407358:+:-6867	2; GO:0003676,molecular_function nucleic acid binding; GO:0016788,molecular_function hydrolase activity, acting on ester bonds;	NA	554 380 554 osa:4327142 176 2 176 1 1 0 175 370 1e-126 -- Os01g0166400; hypothetical protein ; K03858 phosphatidylinositol glycan, class H
Chr1	3435699	3435904	peak_212	206	92	105	2.84021e-07	3.46658	4.25383e-05	LOC_Os01g07280:Promoter	LOC_Os01g07280:Chr1:3431606-3435618:-:-173	1; GO:0005515,molecular_function protein binding;	NA	983 156 878 dvvi:GSVIVP00032003001 1473 780 1470 0.35 0.49 0.15 767 360 1e-104 -- GSVIVT00032003001; assembled CDS ; K01090 protein phosphatase [EC:3.1.3.16]
Chr1	3450488	3450780	peak_213	293	176	312	1.31877e-21	5.26221	9.6703e-19	LOC_Os01g07310:Promoter	LOC_Os01g07310:Chr1:3446936-3450222:-:-442	NA	NA	NA
Chr1	3452130	3452325	peak_214	196	49	180	4.3389e-07	2.92004	6.32412e-05	LOC_Os01g07310:Promoter	LOC_Os01g07310:Chr1:3446936-3450222:-:-1957	NA	NA	NA
Chr1	3484565	3484996	peak_215	432	168	386	3.28662e-18	4.63813	1.81468e-15	LOC_Os01g07370:Promoter	LOC_Os01g07370:Chr1:3479338-3484579:-:-154	NA	NA	593 217 489 ptm:GSPATT00026739001 931 145 404 0.26 0.49 0.09 280 5 3e-09 -- hypothetical protein ; K06242 laminin, alpha 5
Chr1	3487210	3487647	peak_216	438	155	523	5.06851e-20	4.60204	3.25567e-17	intergenic	LOC_Os01g07370:Chr1:3479338-3484579:-:-2786	NA	NA	593 217 489 ptm:GSPATT00026739001 931 145 404 0.26 0.49 0.09 280 5 3e-09 -- hypothetical protein ; K06242 laminin, alpha 5
Chr1	3534483	3534804	peak_217	322	176	287	3.004e-15	4.43846	1.25727e-12	LOC_Os01g07460:Promoter	LOC_Os01g07460:Chr1:3536083-3536467:+:1425	NA	NA	NA
Chr1	3591160	3591515	peak_218	356	167	315	1.41085e-30	6.94575	1.98176e-27	intergenic	LOC_Os01g07510:Chr1:3587608-3587838:+:-3720	NA	NA	NA
Chr1	3598523	3598788	peak_219	266	113	158	1.71894e-08	3.48777	3.16811e-06	LOC_Os01g07530:three_prime_UTR	LOC_Os01g07520:Chr1:3591811-3596154:-:-2482	NA	NA	NA
Chr1	3599978	3600254	peak_220	277	116	270	8.80197e-07	2.57684	0.00012079	LOC_Os01g07530:Intron	LOC_Os01g07530:Chr1:3598418-3602211:-:2119	NA	NA	840 58 840 dvvi:GSVIVP00020687001 775 1 775 0.64 0.76 0.05 801 1068 0.0 -- GSVIVT00020687001; assembled CDS ; K06611 stachyose synthetase [EC:2.4.1.67]
Chr1	3603975	3604183	peak_221	209	106	211	2.29504e-05	2.4092	0.00232402	LOC_Os01g07530:Promoter	LOC_Os01g07530:Chr1:3598418-3602211:-:-1870	NA	NA	840 58 840 dvvi:GSVIVP00020687001 775 1 775 0.64 0.76 0.05 801 1068 0.0 -- GSVIVT00020687001; assembled CDS ; K06611 stachyose synthetase [EC:2.4.1.67]
Chr1	3643688	3643952	peak_222	265	143	141	3.28587e-10	4.27902	7.75908e-08	LOC_Os01g07590:Promoter	LOC_Os01g07590:Chr1:3645587-3650362:+:1757	1; GO:0006950,biological_process response to stress;	NA	458 302 455 pvi:Cvib_1041 152 5 142 0.29 0.5 0.1 154 6 6e-08 -- UspA domain-containing protein ; K06149 universal stress protein A
Chr1	3699642	3699985	peak_223	344	169	544	1.80389e-60	7.95648	1.23418e-56	LOC_Os01g07700:Promoter	LOC_Os01g07700:Chr1:3696142-3699805:-:-6	NA	NA	NA
Chr1	3724088	3724371	peak_224	284	138	288	4.1943e-33	7.12434	6.8916e-30	LOC_Os01g07750:Promoter	LOC_Os01g07750:Chr1:3720115-3723166:-:-1060	NA	NA	NA
Chr1	3746651	3746908	peak_225	258	108	164	5.93841e-11	4.46506	1.54195e-08	intergenic	LOC_Os01g07810:Chr1:3742694-3744539:-:-2220	1; GO:0003676,molecular_function nucleic acid binding;	NA	NA
Chr1	3819117	3819363	peak_226	247	110	190	5.65757e-07	2.88177	8.03045e-05	LOC_Os01g07890:Promoter;LOC_Os01g07900:three_prime_UTR	LOC_Os01g07890:Chr1:3818046-3818774:-:-453	NA	NA	NA
Chr1	3857447	3857903	peak_227	457	250	448	5.13547e-21	4.68044	3.57281e-18	LOC_Os01g07970:Promoter	LOC_Os01g07970:Chr1:3855046-3856060:-:-1637	NA	NA	NA
Chr1	3885246	3885455	peak_228	210	136	110	5.14932e-10	4.19639	1.18187e-07	LOC_Os01g08020:Intron	LOC_Os01g08010:Chr1:3875761-3878459:+:-9622	NA	NA	NA
Chr1	3900327	3900598	peak_229	272	166	247	3.57717e-18	4.90567	1.96445e-15	LOC_Os01g08020:Promoter;LOC_Os01g08050:Promoter	LOC_Os01g08020:Chr1:3878069-3900085:-:-408	3; GO:0006820,biological_process anion transport; GO:0015380,molecular_function anion:anion antiporter activity; GO:0016021,cellular_component integral to membrane;	NA	672 8 640 dpop:416459 651 1 635 0.67 0.79 0.02 641 870 0.0 -- gw1.VI.832.1; . ; K06573 solute carrier family 4, anion exchanger, member 1
Chr1	3909196	3909413	peak_230	218	69	180	8.91436e-07	2.71035	0.000121035	intergenic	LOC_Os01g08070:Chr1:3905249-3907429:+:-4017	NA	NA	NA
Chr1	3909871	3910140	peak_231	270	70	285	1.07374e-12	3.37361	3.41909e-10	intergenic	LOC_Os01g08070:Chr1:3905249-3907429:+:-4693	NA	NA	NA
Chr1	3921128	3921423	peak_232	296	135	390	1.32886e-25	4.93639	1.32187e-22	LOC_Os01g08100:Promoter	LOC_Os01g08100:Chr1:3921356-3923134:+:94	2; GO:0008152,biological_process metabolic process; GO:0016758,molecular_function transferase activity, transferring hexosyl groups;	NA	501 23 498 dvvi:GSVIVP00025281001 509 47 507 0.32 0.5 0.09 491 240 2e-71 -- GSVIVT00025281001; assembled CDS ; K00699 glucuronosyltransferase [EC:2.4.1.17]
Chr1	3972786	3973046	peak_233	261	199	206	2.67707e-06	2.71445	0.000333934	intergenic	LOC_Os01g08190:Chr1:3975902-3984922:+:2918	NA	NA	877 599 877 ava:Ava_2851 677 395 674 0.28 0.49 0.03 285 126 4e-28 -- WD-40 repeat-containing serine/threonin protein kinase (EC:2.7.1.123); K00908 Ca2+/calmodulin-dependent protein kinase [EC:2.7.11.17]
Chr1	3995490	3996222	peak_234	733	392	292	9.26168e-08	3.47624	1.51436e-05	intergenic	LOC_Os01g08220:Chr1:4003659-4004946:-:9066	1; GO:0016491,molecular_function oxidoreductase activity;	NA	373 13 365 dpop:548646 372 23 369 0.4 0.59 0.04 358 288 2e-93 -- eugene3.00011087; . ; K04124 gibberellin 3-beta-dioxygenase [EC:1.14.11.15]
Chr1	4000907	4001175	peak_235	269	178	302	1.93468e-13	3.92491	6.71012e-11	intergenic	LOC_Os01g08220:Chr1:4003659-4004946:-:3863	1; GO:0016491,molecular_function oxidoreductase activity;	NA	373 13 365 dpop:548646 372 23 369 0.4 0.59 0.04 358 288 2e-93 -- eugene3.00011087; . ; K04124 gibberellin 3-beta-dioxygenase [EC:1.14.11.15]
Chr1	4005001	4005442	peak_236	442	292	357	2.43461e-37	9.10443	5.12212e-34	LOC_Os01g08220:Promoter	LOC_Os01g08220:Chr1:4003659-4004946:-:-347	1; GO:0016491,molecular_function oxidoreductase activity;	NA	373 13 365 dpop:548646 372 23 369 0.4 0.59 0.04 358 288 2e-93 -- eugene3.00011087; . ; K04124 gibberellin 3-beta-dioxygenase [EC:1.14.11.15]
Chr1	4008708	4009142	peak_237	435	295	385	9.81047e-16	3.95116	4.30358e-13	intergenic	LOC_Os01g08220:Chr1:4003659-4004946:-:-4057	1; GO:0016491,molecular_function oxidoreductase activity;	NA	373 13 365 dpop:548646 372 23 369 0.4 0.59 0.04 358 288 2e-93 -- eugene3.00011087; . ; K04124 gibberellin 3-beta-dioxygenase [EC:1.14.11.15]
Chr1	4010424	4010707	peak_238	284	78	140	2.75074e-06	3.04344	0.000339876	intergenic	LOC_Os01g08220:Chr1:4003659-4004946:-:-5556	1; GO:0016491,molecular_function oxidoreductase activity;	NA	373 13 365 dpop:548646 372 23 369 0.4 0.59 0.04 358 288 2e-93 -- eugene3.00011087; . ; K04124 gibberellin 3-beta-dioxygenase [EC:1.14.11.15]
Chr1	4021747	4022049	peak_239	303	169	274	7.65561e-19	5.44598	4.45769e-16	intergenic	LOC_Os01g08240:Chr1:4023146-4023442:-:1528	NA	NA	NA
Chr1	4024698	4025321	peak_240	624	416	374	1.79193e-20	5.25607	1.19635e-17	LOC_Os01g08240:Promoter;LOC_Os01g08250:CDS	LOC_Os01g08240:Chr1:4023146-4023442:-:-1672	NA	NA	NA
Chr1	4031824	4032176	peak_241	353	152	222	1.42498e-10	3.62085	3.51407e-08	LOC_Os01g08250:Promoter	LOC_Os01g08250:Chr1:4024855-4030589:-:-1387	3; GO:0003723,molecular_function RNA binding; GO:0003964,molecular_function RNA-directed DNA polymerase activity; GO:0006278,biological_process RNA-dependent DNA replication;	NA	1662 834 1223 dbmo:Bmb006041 1217 420 805 0.22 0.4 0.06 400 2 6e-14 -- . ; K03363 cell division cycle 20, cofactor of APC complex
Chr1	4045530	4045901	peak_242	372	52	132	3.66725e-06	3.16275	0.00044655	intergenic	LOC_Os01g08260:Chr1:4033751-4037473:-:-8109	2; GO:0005524,molecular_function ATP binding; GO:0016887,molecular_function ATPase activity;	NA	612 1 612 ppp:PHYPADRAFT_128826 1456 844 1456 0.58 0.76 0 613 760 0.0 -- ppabcg16; ATP-binding cassette transporter, subfamily G, member 16, group PDR protein PpABCG16; K01552
Chr1	4051146	4051440	peak_243	295	167	317	1.10212e-15	4.07333	4.81061e-13	intergenic	LOC_Os01g08270:Chr1:4051856-4057690:-:6379	2; GO:0003824,molecular_function catalytic activity; GO:0030170,molecular_function pyridoxal phosphate binding;	NA	394 32 382 glo:Glov_0455 387 34 385 0.3 0.5 0.04 360 174 5e-49 -- aminotransferase class I and II; K00837
Chr1	4060014	4060423	peak_244	410	252	311	4.61626e-08	3.11231	7.92593e-06	LOC_Os01g08280:Intron	LOC_Os01g08280:Chr1:4059510-4063190:+:-757	NA	NA	424 116 184 ptr:472968 625 133 201 0.4 0.6 0 69 8 3e-08 -- RMI1; RMI1, RecQ mediated genome instability 1, homolog (S. cerevisiae) ; K10990 protein RMI1 homolog
Chr1	4095919	4096112	peak_245	194	85	1080	1.30614e-37	3.63376	2.77683e-34	LOC_Os01g08350:CDS	LOC_Os01g08350:Chr1:4095856-4096249:+:-149	5; GO:0015992,biological_process proton transport; GO:0016469,cellular_component proton-transporting two-sector ATPase complex; GO:0046034,biological_process ATP metabolic process; GO:0046933,molecular_function hydrogen ion transporting ATP synthase activity, rotational mechanism; GO:0046961,molecular_function proton-transporting ATPase activity, rotational mechanism;	NA	116 1 109 osa:OrsajM_p50 509 54 160 0.85 0.88 0.01 109 176 2e-52 -- atp1; ATP synthase F0 subunit 1 ; K02132 F-type H+-transporting ATPase subunit alpha [EC:3.6.3.14]
Chr1	4096595	4096838	peak_246	244	72	160	7.76962e-09	3.81881	1.51283e-06	intergenic	LOC_Os01g08350:Chr1:4095856-4096249:+:-812	5; GO:0015992,biological_process proton transport; GO:0016469,cellular_component proton-transporting two-sector ATPase complex; GO:0046034,biological_process ATP metabolic process; GO:0046933,molecular_function hydrogen ion transporting ATP synthase activity, rotational mechanism; GO:0046961,molecular_function proton-transporting ATPase activity, rotational mechanism;	NA	116 1 109 osa:OrsajM_p50 509 54 160 0.85 0.88 0.01 109 176 2e-52 -- atp1; ATP synthase F0 subunit 1 ; K02132 F-type H+-transporting ATPase subunit alpha [EC:3.6.3.14]
Chr1	4103241	4103590	peak_247	350	143	407	9.73666e-39	7.4548	2.21401e-35	intergenic	LOC_Os01g08370:Chr1:4106828-4108541:+:3445	NA	NA	NA
Chr1	4116953	4117227	peak_248	275	123	234	2.09735e-13	4.24925	7.23686e-11	LOC_Os01g08400:Promoter	LOC_Os01g08390:Chr1:4116451-4116943:+:-626	NA	NA	NA
Chr1	4122977	4123404	peak_249	428	269	509	5.58277e-42	6.87159	1.52676e-38	LOC_Os01g08410:Promoter	LOC_Os01g08410:Chr1:4123420-4126379:+:175	NA	NA	NA
Chr1	4142459	4142693	peak_250	235	87	247	1.04256e-15	4.39192	4.56257e-13	LOC_Os01g08430:Promoter	LOC_Os01g08430:Chr1:4143351-4150414:+:806	1; GO:0003676,molecular_function nucleic acid binding;	NA	1534 330 413 dpop:572625 1288 102 184 0.41 0.63 0.01 84 4 8e-11 -- eugene3.00140670; . ; K08737 DNA mismatch repair protein MSH6
Chr1	4154697	4154895	peak_251	199	105	162	1.72783e-12	4.14435	5.3613e-10	LOC_Os01g08440:Promoter	LOC_Os01g08440:Chr1:4152864-4154680:-:-122	2; GO:0008152,biological_process metabolic process; GO:0016758,molecular_function transferase activity, transferring hexosyl groups;	NA	487 12 485 dvvi:GSVIVP00033502001 457 2 453 0.36 0.56 0.12 493 319 1e-103 -- GSVIVT00033502001; assembled CDS ; K00699 glucuronosyltransferase [EC:2.4.1.17]
Chr1	4158535	4159007	peak_252	473	193	554	3.84751e-51	8.57283	1.69278e-47	intergenic	LOC_Os01g08440:Chr1:4152864-4154680:-:-4048	2; GO:0008152,biological_process metabolic process; GO:0016758,molecular_function transferase activity, transferring hexosyl groups;	NA	487 12 485 dvvi:GSVIVP00033502001 457 2 453 0.36 0.56 0.12 493 319 1e-103 -- GSVIVT00033502001; assembled CDS ; K00699 glucuronosyltransferase [EC:2.4.1.17]
Chr1	4174245	4174518	peak_253	274	170	240	7.69538e-18	4.90964	4.10743e-15	intergenic	LOC_Os01g08464:Chr1:4175051-4177259:-:2846	NA	NA	NA
Chr1	4175078	4175552	peak_254	475	155	375	2.78151e-11	3.47799	7.49825e-09	LOC_Os01g08464:three_prime_UTR	LOC_Os01g08464:Chr1:4175051-4177259:-:2028	NA	NA	NA
Chr1	4179450	4179680	peak_255	231	45	137	1.71894e-08	3.48777	3.16811e-06	LOC_Os01g08470:three_prime_UTR	LOC_Os01g08470:Chr1:4179159-4181434:-:1941	1; GO:0005515,molecular_function protein binding;	NA	520 42 400 dvvi:GSVIVP00020038001 656 38 393 0.56 0.72 0 359 424 1e-140 -- GSVIVT00020038001; assembled CDS ; K02984 small subunit ribosomal protein S3Ae
Chr1	4182780	4183062	peak_256	283	88	94	1.19622e-08	3.85053	2.25528e-06	LOC_Os01g08470:Promoter	LOC_Os01g08470:Chr1:4179159-4181434:-:-1434	1; GO:0005515,molecular_function protein binding;	NA	520 42 400 dvvi:GSVIVP00020038001 656 38 393 0.56 0.72 0 359 424 1e-140 -- GSVIVT00020038001; assembled CDS ; K02984 small subunit ribosomal protein S3Ae
Chr1	4183773	4184026	peak_257	254	138	305	4.38551e-22	4.69712	3.34264e-19	intergenic	LOC_Os01g08470:Chr1:4179159-4181434:-:-2477	1; GO:0005515,molecular_function protein binding;	NA	520 42 400 dvvi:GSVIVP00020038001 656 38 393 0.56 0.72 0 359 424 1e-140 -- GSVIVT00020038001; assembled CDS ; K02984 small subunit ribosomal protein S3Ae
Chr1	4193252	4193557	peak_258	306	135	396	1.19448e-40	7.43667	3.03089e-37	LOC_Os01g08480:Promoter	LOC_Os01g08480:Chr1:4187493-4191715:-:-1672	2; GO:0003677,molecular_function DNA binding; GO:0015074,biological_process DNA integration;	NA	1320 794 1104 uma:UM00214.1 1076 29 332 0.3 0.51 0.1 324 145 2e-33 -- hypothetical protein; K00140 methylmalonate-semialdehyde dehydrogenase [EC:1.2.1.27]
Chr1	4195604	4195948	peak_259	345	193	267	6.25201e-21	5.49903	4.33022e-18	LOC_Os01g08490:Promoter	LOC_Os01g08490:Chr1:4196937-4198833:+:1141	NA	NA	NA
Chr1	4213303	4213633	peak_260	331	136	400	2.27436e-13	3.52499	7.81124e-11	LOC_Os01g08510:Promoter	LOC_Os01g08510:Chr1:4208553-4213302:-:-137	NA	NA	NA
Chr1	4253439	4253834	peak_261	396	299	255	2.92079e-08	3.40247	5.21171e-06	LOC_Os01g08560:Promoter	LOC_Os01g08560:Chr1:4253838-4259626:+:101	1; GO:0005524,molecular_function ATP binding;	NA	845 1 845 osa:4325355 845 1 845 1 1 0 845 1746 0.0 -- Os01g0180800; hypothetical protein ; K09489 heat shock 70kDa protein 4
Chr1	4281271	4281561	peak_262	291	105	128	7.89987e-05	2.51353	0.00691305	intergenic	LOC_Os01g08600:Chr1:4281714-4283625:-:2251	NA	NA	NA
Chr1	4301392	4301600	peak_263	209	73	161	1.62058e-08	3.26029	3.00331e-06	LOC_Os01g08630:CDS	LOC_Os01g08630:Chr1:4297867-4302381:-:918	NA	NA	NA
Chr1	4317013	4317283	peak_264	271	120	206	1.65474e-11	3.83191	4.58142e-09	LOC_Os01g08660:Promoter	LOC_Os01g08660:Chr1:4313645-4315834:-:-1299	3; GO:0005215,molecular_function transporter activity; GO:0006810,biological_process transport; GO:0016020,cellular_component membrane;	NA	246 1 246 osa:4325361 246 1 246 1 1 0 246 491 1e-177 -- Os01g0182200; hypothetical protein ; K09875 aquaporin SIP
Chr1	4326350	4326595	peak_265	246	142	258	4.33451e-10	3.40364	1.00272e-07	LOC_Os01g08680:Promoter;LOC_Os01g08690:Promoter	LOC_Os01g08690:Chr1:4326578-4328863:+:87	NA	NA	NA
Chr1	4338624	4338883	peak_266	260	107	291	3.26295e-08	2.66521	5.76368e-06	LOC_Os01g08700:Promoter	LOC_Os01g08700:Chr1:4329152-4338486:-:-245	NA	NA	NA
Chr1	4341844	4342064	peak_267	221	75	256	2.88715e-07	2.58573	4.3132e-05	LOC_Os01g08710:Intron	LOC_Os01g08700:Chr1:4329152-4338486:-:-3433	NA	NA	NA
Chr1	4342489	4342720	peak_268	232	145	254	2.78946e-14	3.79734	1.05385e-11	LOC_Os01g08710:Intron	LOC_Os01g08700:Chr1:4329152-4338486:-:-4148	NA	NA	NA
Chr1	4342947	4343246	peak_269	300	119	283	0.000299323	1.93297	0.0223455	LOC_Os01g08710:Intron	LOC_Os01g08700:Chr1:4329152-4338486:-:-4580	NA	NA	NA
Chr1	4343811	4344036	peak_270	226	145	196	1.71372e-07	2.68407	2.67184e-05	LOC_Os01g08710:Intron	LOC_Os01g08700:Chr1:4329152-4338486:-:-5470	NA	NA	NA
Chr1	4426780	4427032	peak_271	253	118	155	6.01575e-07	3.07209	8.52688e-05	LOC_Os01g08814:Promoter	LOC_Os01g08814:Chr1:4423892-4426884:-:-14	NA	NA	NA
Chr1	4444480	4444723	peak_272	244	132	323	3.16315e-28	6.06274	3.77885e-25	LOC_Os01g08850:Promoter	LOC_Os01g08850:Chr1:4444670-4448386:+:59	NA	NA	379 8 175 pan:PODANSg1775 640 224 405 0.35 0.52 0.07 182 106 2e-23 -- hypothetical protein ; K06947
Chr1	4457828	4458093	peak_273	266	95	267	4.9705e-07	2.56363	7.15336e-05	LOC_Os01g08880:Promoter	LOC_Os01g08880:Chr1:4454755-4457084:-:-839	NA	NA	222 37 173 bmj:BMULJ_00946 615 256 372 0.36 0.51 0.18 140 6 4e-11 -- ftsH; cell division protease ; K03798 cell division protease FtsH [EC:3.4.24.-]
Chr1	4484420	4484960	peak_274	541	360	537	2.56153e-19	4.11688	1.55582e-16	LOC_Os01g08890:Promoter	LOC_Os01g08890:Chr1:4459084-4484478:-:-302	NA	NA	NA
Chr1	4527821	4528271	peak_275	451	328	384	1.55952e-19	4.48861	9.64295e-17	LOC_Os01g09010:five_prime_UTR	LOC_Os01g09010:Chr1:4527986-4532893:+:-164	1; GO:0016747,molecular_function transferase activity, transferring acyl groups other than amino-acyl groups;	NA	NA
Chr1	4530874	4531234	peak_276	361	300	255	9.52972e-11	3.59897	2.40708e-08	LOC_Os01g09010:Intron	LOC_Os01g09020:Chr1:4534021-4540216:+:2848	NA	NA	512 212 453 cyt:cce_2174 724 440 663 0.28 0.44 0.11 247 9 3e-11 -- WD-40 repeat-containing serine/threonine protein kinase ; K00908 Ca2+/calmodulin-dependent protein kinase [EC:2.7.11.17]
Chr1	4539027	4539222	peak_277	196	105	106	5.93841e-11	4.46506	1.54195e-08	LOC_Os01g09020:CDS	LOC_Os01g09030:Chr1:4542296-4546560:+:3165	2; GO:0047800,molecular_function cysteamine dioxygenase activity; GO:0055114,biological_process oxidation-reduction process;	NA	186 12 183 dvvi:GSVIVP00018746001 182 11 180 0.48 0.62 0.1 180 175 1e-54 -- GSVIVT00018746001; assembled CDS ; K10712 cysteamine dioxygenase [EC:1.13.11.19]
Chr1	4547742	4548009	peak_278	268	179	187	7.56572e-10	3.62631	1.69758e-07	intergenic	LOC_Os01g09030:Chr1:4542296-4546560:+:-5626	2; GO:0047800,molecular_function cysteamine dioxygenase activity; GO:0055114,biological_process oxidation-reduction process;	NA	186 12 183 dvvi:GSVIVP00018746001 182 11 180 0.48 0.62 0.1 180 175 1e-54 -- GSVIVT00018746001; assembled CDS ; K10712 cysteamine dioxygenase [EC:1.13.11.19]
Chr1	4573355	4573569	peak_279	215	110	192	7.59784e-13	4.58783	2.46184e-10	LOC_Os01g09100:Promoter	LOC_Os01g09100:Chr1:4572448-4573409:-:-56	3; GO:0003700,molecular_function sequence-specific DNA binding transcription factor activity; GO:0043565,molecular_function sequence-specific DNA binding; GO:0045449,biological_process regulation of transcription, DNA-dependent;	NA	NA
Chr1	4578757	4579073	peak_280	317	167	531	7.59714e-55	7.67882	3.97256e-51	intergenic	LOC_Os01g09110:Chr1:4575712-4576155:+:-3213	NA	NA	NA
Chr1	4580379	4580707	peak_281	329	137	435	4.07512e-18	3.98824	2.22403e-15	intergenic	LOC_Os01g09120:Chr1:4581148-4584690:-:4176	1; GO:0006355,biological_process regulation of transcription, DNA-dependent;	NA	395 18 354 ppp:PHYPADRAFT_129310 1069 249 632 0.32 0.51 0.14 388 189 4e-51 -- PHOTA3; PHOTA3 phototropin photoreceptor; K08286 protein-serine/threonine kinase [EC:2.7.11.-]
Chr1	4584569	4584905	peak_282	337	194	470	8.70442e-22	4.19921	6.46249e-19	LOC_Os01g09120:Promoter	LOC_Os01g09120:Chr1:4581148-4584690:-:-73	1; GO:0006355,biological_process regulation of transcription, DNA-dependent;	NA	395 18 354 ppp:PHYPADRAFT_129310 1069 249 632 0.32 0.51 0.14 388 189 4e-51 -- PHOTA3; PHOTA3 phototropin photoreceptor; K08286 protein-serine/threonine kinase [EC:2.7.11.-]
Chr1	4620098	4620355	peak_283	258	139	170	9.32588e-11	3.93936	2.35689e-08	intergenic	LOC_Os01g09190:Chr1:4614882-4615827:+:-5356	NA	NA	NA
Chr1	4620774	4621052	peak_284	279	153	229	5.19015e-08	2.86985	8.84484e-06	intergenic	LOC_Os01g09190:Chr1:4614882-4615827:+:-6046	NA	NA	NA
Chr1	4631339	4631725	peak_285	387	135	301	1.12352e-13	4.43471	3.99724e-11	LOC_Os01g09200:Promoter	LOC_Os01g09200:Chr1:4621677-4631365:-:-109	3; GO:0004674,molecular_function protein serine/threonine kinase activity; GO:0005524,molecular_function ATP binding; GO:0006468,biological_process protein phosphorylation;	NA	544 13 516 ppp:PHYPADRAFT_131231 539 28 529 0.67 0.82 0.01 508 705 0.0 -- hypothetical protein; K08286 protein-serine/threonine kinase [EC:2.7.11.-]
Chr1	4633479	4633737	peak_286	259	105	121	2.39867e-08	3.52253	4.32394e-06	intergenic	LOC_Os01g09200:Chr1:4621677-4631365:-:-2219	3; GO:0004674,molecular_function protein serine/threonine kinase activity; GO:0005524,molecular_function ATP binding; GO:0006468,biological_process protein phosphorylation;	NA	544 13 516 ppp:PHYPADRAFT_131231 539 28 529 0.67 0.82 0.01 508 705 0.0 -- hypothetical protein; K08286 protein-serine/threonine kinase [EC:2.7.11.-]
Chr1	4634326	4634547	peak_287	222	115	235	2.84925e-18	4.83612	1.57827e-15	intergenic	LOC_Os01g09200:Chr1:4621677-4631365:-:-3076	3; GO:0004674,molecular_function protein serine/threonine kinase activity; GO:0005524,molecular_function ATP binding; GO:0006468,biological_process protein phosphorylation;	NA	544 13 516 ppp:PHYPADRAFT_131231 539 28 529 0.67 0.82 0.01 508 705 0.0 -- hypothetical protein; K08286 protein-serine/threonine kinase [EC:2.7.11.-]
Chr1	4636640	4637489	peak_288	850	128	689	2.99668e-12	3.185	9.0367e-10	intergenic	LOC_Os01g09200:Chr1:4621677-4631365:-:-5403	3; GO:0004674,molecular_function protein serine/threonine kinase activity; GO:0005524,molecular_function ATP binding; GO:0006468,biological_process protein phosphorylation;	NA	544 13 516 ppp:PHYPADRAFT_131231 539 28 529 0.67 0.82 0.01 508 705 0.0 -- hypothetical protein; K08286 protein-serine/threonine kinase [EC:2.7.11.-]
Chr1	4645865	4646516	peak_289	652	168	701	3.31291e-38	6.75802	7.30668e-35	LOC_Os01g09220:Promoter;LOC_Os01g09212:Promoter	LOC_Os01g09220:Chr1:4646427-4648260:+:395	NA	NA	NA
Chr1	4648182	4649970	peak_290	1789	381	1655	8.38147e-28	5.23993	9.72501e-25	LOC_Os01g09230:Promoter	LOC_Os01g09230:Chr1:4650095-4651961:+:1533	NA	NA	NA
Chr1	4718732	4719008	peak_291	277	151	315	1.36148e-21	4.97956	9.95749e-19	LOC_Os01g09280:Promoter	LOC_Os01g09280:Chr1:4714468-4718746:-:-137	2; GO:0003676,molecular_function nucleic acid binding; GO:0008270,molecular_function zinc ion binding;	NA	366 102 177 cre:CHLREDRAFT_165812 692 584 661 0.66 0.84 0.02 78 118 3e-27 -- hypothetical protein ; K08869 aarF domain-containing kinase
Chr1	4720957	4721261	peak_292	305	169	248	3.38587e-09	3.0913	6.92596e-07	intergenic	LOC_Os01g09280:Chr1:4714468-4718746:-:-2380	2; GO:0003676,molecular_function nucleic acid binding; GO:0008270,molecular_function zinc ion binding;	NA	366 102 177 cre:CHLREDRAFT_165812 692 584 661 0.66 0.84 0.02 78 118 3e-27 -- hypothetical protein ; K08869 aarF domain-containing kinase
Chr1	4721605	4721813	peak_293	209	147	161	5.16976e-06	2.61961	0.000600219	intergenic	LOC_Os01g09290:Chr1:4724181-4724759:+:2430	1; GO:0055085,biological_process transmembrane transport;	NA	NA
Chr1	4722798	4723136	peak_294	339	212	326	2.41947e-22	5.07679	1.87629e-19	LOC_Os01g09290:Promoter	LOC_Os01g09290:Chr1:4724181-4724759:+:1172	1; GO:0055085,biological_process transmembrane transport;	NA	NA
Chr1	4731250	4731626	peak_295	377	87	336	3.16709e-05	2.28831	0.00310006	intergenic	LOC_Os01g09305:Chr1:4732052-4733048:-:1713	NA	NA	NA
Chr1	4743092	4743539	peak_296	448	113	300	2.23368e-15	4.67392	9.44887e-13	LOC_Os01g09320:Intron	LOC_Os01g09320:Chr1:4738905-4744591:-:1388	2; GO:0004470,molecular_function malic enzyme activity; GO:0006108,biological_process malate metabolic process;	NA	639 1 639 osa:4326769 639 1 639 1 1 0 639 1320 0.0 -- Os01g0188400; hypothetical protein ; K00029 malate dehydrogenase (oxaloacetate-decarboxylating)(NADP+) [EC:1.1.1.40]
Chr1	4744519	4744846	peak_297	328	154	332	3.82737e-32	7.12374	5.91385e-29	LOC_Os01g09320:Promoter	LOC_Os01g09320:Chr1:4738905-4744591:-:-82	2; GO:0004470,molecular_function malic enzyme activity; GO:0006108,biological_process malate metabolic process;	NA	639 1 639 osa:4326769 639 1 639 1 1 0 639 1320 0.0 -- Os01g0188400; hypothetical protein ; K00029 malate dehydrogenase (oxaloacetate-decarboxylating)(NADP+) [EC:1.1.1.40]
Chr1	4747026	4747460	peak_298	435	270	218	1.39891e-08	3.52119	2.60922e-06	LOC_Os01g09330:CDS	LOC_Os01g09330:Chr1:4747121-4748910:+:-176	1; GO:0003676,molecular_function nucleic acid binding;	NA	NA
Chr1	4749141	4749740	peak_299	600	151	485	3.48217e-12	3.79785	1.04604e-09	intergenic	LOC_Os01g09330:Chr1:4747121-4748910:+:-2172	1; GO:0003676,molecular_function nucleic acid binding;	NA	NA
Chr1	4750706	4750995	peak_300	290	152	231	1.10698e-11	3.7274	3.13451e-09	intergenic	LOC_Os01g09330:Chr1:4747121-4748910:+:-3738	1; GO:0003676,molecular_function nucleic acid binding;	NA	NA
Chr1	4759470	4759854	peak_301	385	151	240	2.48685e-10	3.62255	5.95319e-08	LOC_Os01g09350:Promoter	LOC_Os01g09350:Chr1:4758725-4758988:-:-633	NA	NA	NA
Chr1	4760928	4761135	peak_302	208	112	249	5.16845e-07	2.68469	7.37259e-05	LOC_Os01g09360:Promoter	LOC_Os01g09360:Chr1:4759946-4760712:-:-328	NA	NA	NA
Chr1	4806118	4806540	peak_303	423	274	266	8.26533e-17	5.39941	4.01726e-14	LOC_Os01g09440:Promoter	LOC_Os01g09440:Chr1:4807985-4808500:+:1594	NA	NA	NA
Chr1	4809591	4809787	peak_304	197	149	159	8.26019e-07	2.82755	0.000114594	intergenic	LOC_Os01g09440:Chr1:4807985-4808500:+:-1756	NA	NA	NA
Chr1	4870625	4870832	peak_305	208	96	121	4.49335e-05	2.55332	0.00422173	intergenic	LOC_Os01g09540:Chr1:4872119-4873806:-:3087	1; GO:0003993,molecular_function acid phosphatase activity;	NA	303 55 278 osa:4332737 532 44 260 0.43 0.54 0.04 225 168 1e-46 -- Os03g0332500; hypothetical protein ; K02866 large subunit ribosomal protein L10e
Chr1	4873393	4873738	peak_306	346	245	302	1.11201e-11	3.80394	3.14188e-09	LOC_Os01g09540:five_prime_UTR	LOC_Os01g09540:Chr1:4872119-4873806:-:170	1; GO:0003993,molecular_function acid phosphatase activity;	NA	303 55 278 osa:4332737 532 44 260 0.43 0.54 0.04 225 168 1e-46 -- Os03g0332500; hypothetical protein ; K02866 large subunit ribosomal protein L10e
Chr1	4902217	4902417	peak_307	201	111	176	5.19434e-09	3.27996	1.03741e-06	intergenic	LOC_Os01g09570:Chr1:4905501-4909514:+:3174	3; GO:0003872,molecular_function 6-phosphofructokinase activity; GO:0005945,cellular_component 6-phosphofructokinase complex; GO:0006096,biological_process glycolysis;	NA	531 1 531 osa:4327301 531 1 531 1 1 0 531 1102 0.0 -- Os01g0191700; hypothetical protein ; K00850 6-phosphofructokinase [EC:2.7.1.11]
Chr1	4902788	4903139	peak_308	352	103	279	2.55747e-14	3.94047	9.69438e-12	intergenic	LOC_Os01g09570:Chr1:4905501-4909514:+:2611	3; GO:0003872,molecular_function 6-phosphofructokinase activity; GO:0005945,cellular_component 6-phosphofructokinase complex; GO:0006096,biological_process glycolysis;	NA	531 1 531 osa:4327301 531 1 531 1 1 0 531 1102 0.0 -- Os01g0191700; hypothetical protein ; K00850 6-phosphofructokinase [EC:2.7.1.11]
Chr1	4919117	4919359	peak_309	243	112	139	9.52906e-11	4.37884	2.40708e-08	LOC_Os01g09590:Promoter	LOC_Os01g09590:Chr1:4917884-4919224:-:-5	2; GO:0003677,molecular_function DNA binding; GO:0045449,biological_process regulation of transcription, DNA-dependent;	NA	264 1 125 ath:AT2G36890 298 1 125 0.71 0.84 0 125 204 3e-63 -- ATMYB38/MYB38/RAX2; ATMYB38/MYB38/RAX2 (myb domain protein 38); DNA binding / transcription factor ; K09422 myb proto-oncogene protein, plant
Chr1	4925560	4925770	peak_310	211	169	146	1.41736e-05	2.6877	0.00151468	intergenic	LOC_Os01g09590:Chr1:4917884-4919224:-:-6505	2; GO:0003677,molecular_function DNA binding; GO:0045449,biological_process regulation of transcription, DNA-dependent;	NA	264 1 125 ath:AT2G36890 298 1 125 0.71 0.84 0 125 204 3e-63 -- ATMYB38/MYB38/RAX2; ATMYB38/MYB38/RAX2 (myb domain protein 38); DNA binding / transcription factor ; K09422 myb proto-oncogene protein, plant
Chr1	4947276	4947588	peak_311	313	184	421	6.02324e-29	5.73969	7.56206e-26	intergenic	LOC_Os01g09620:Chr1:4949047-4951126:-:3668	2; GO:0003676,molecular_function nucleic acid binding; GO:0008270,molecular_function zinc ion binding;	NA	NA
Chr1	4948891	4949123	peak_312	233	70	227	1.64392e-13	3.80159	5.74011e-11	intergenic	LOC_Os01g09620:Chr1:4949047-4951126:-:2167	2; GO:0003676,molecular_function nucleic acid binding; GO:0008270,molecular_function zinc ion binding;	NA	NA
Chr1	4953676	4954779	peak_313	1104	656	1119	1.39027e-18	3.31428	7.91571e-16	intergenic	LOC_Os01g09620:Chr1:4949047-4951126:-:-3206	2; GO:0003676,molecular_function nucleic acid binding; GO:0008270,molecular_function zinc ion binding;	NA	NA
Chr1	4969174	4969573	peak_314	400	268	267	1.1674e-16	4.8653	5.6057e-14	intergenic	LOC_Os01g09640:Chr1:4971171-4973555:-:4115	2; GO:0003676,molecular_function nucleic acid binding; GO:0008270,molecular_function zinc ion binding;	NA	310 119 188 cre:CHLREDRAFT_165812 692 585 655 0.69 0.87 0.01 71 114 2e-26 -- hypothetical protein ; K08869 aarF domain-containing kinase
Chr1	4976453	4976784	peak_315	332	124	268	6.23161e-11	3.51176	1.60816e-08	LOC_Os01g09650:CDS	LOC_Os01g09650:Chr1:4976091-4976585:+:-487	NA	NA	NA
Chr1	4977751	4978223	peak_316	473	405	252	9.17255e-09	3.27045	1.76064e-06	intergenic	LOC_Os01g09660:Chr1:4979098-4980028:-:1874	2; GO:0030001,biological_process metal ion transport; GO:0046872,molecular_function metal ion binding;	NA	NA
Chr1	4985235	4985491	peak_317	257	174	279	2.19821e-14	3.88818	8.41802e-12	LOC_Os01g09670:Promoter	LOC_Os01g09670:Chr1:4982142-4985143:-:-266	NA	NA	NA
Chr1	4986277	4986622	peak_318	346	139	413	6.03045e-64	11.2675	4.86586e-60	LOC_Os01g09670:Promoter	LOC_Os01g09670:Chr1:4982142-4985143:-:-1273	NA	NA	NA
Chr1	5027980	5028273	peak_319	294	159	174	9.52906e-11	4.37884	2.40708e-08	LOC_Os01g09760:Promoter	LOC_Os01g09760:Chr1:5028289-5037189:+:151	NA	NA	NA
Chr1	5038680	5039432	peak_320	753	489	448	3.55279e-16	4.52408	1.62963e-13	LOC_Os01g09770:CDS	LOC_Os01g09770:Chr1:5037238-5040698:-:1531	NA	NA	NA
Chr1	5041343	5041712	peak_321	370	289	455	1.78443e-25	5.29905	1.75881e-22	LOC_Os01g09770:Promoter	LOC_Os01g09770:Chr1:5037238-5040698:-:-934	NA	NA	NA
Chr1	5046607	5047172	peak_322	566	358	730	2.71757e-26	4.56212	2.83387e-23	intergenic	LOC_Os01g09770:Chr1:5037238-5040698:-:-6267	NA	NA	NA
Chr1	5059693	5059893	peak_323	201	119	164	2.81002e-07	2.81074	4.22756e-05	intergenic	LOC_Os01g09790:Chr1:5052993-5055753:-:-4059	NA	NA	NA
Chr1	5067179	5067587	peak_324	409	296	245	4.33261e-05	2.45283	0.00411927	intergenic	LOC_Os01g09800:Chr1:5060416-5065236:-:-2239	1; GO:0005515,molecular_function protein binding;	NA	582 171 357 aas:Aasi_1435 1585 1003 1188 0.29 0.47 0.05 192 8 8e-07 -- hypothetical protein ; K06867
Chr1	5081447	5081749	peak_325	303	191	276	2.58774e-19	4.93333	1.56783e-16	intergenic	LOC_Os01g09830:Chr1:5085833-5086559:+:4196	3; GO:0009055,molecular_function electron carrier activity; GO:0015035,molecular_function protein disulfide oxidoreductase activity; GO:0045454,biological_process cell redox homeostasis;	NA	125 29 123 dpop:173884 104 4 102 0.33 0.54 0.04 99 6 8e-14 -- gw1.I.2484.1; . ; K03676 glutaredoxin 3
Chr1	5099238	5099558	peak_326	321	176	201	5.37712e-22	6.88364	4.0679e-19	LOC_Os01g09850:Promoter	LOC_Os01g09850:Chr1:5099501-5105923:+:88	2; GO:0005622,cellular_component intracellular; GO:0008270,molecular_function zinc ion binding;	NA	487 45 199 dpop:803658 393 29 183 0.64 0.78 0.01 156 233 2e-70 -- fgenesh4_pm.C_LG_VIII000613; . ; K03540 ribonuclease P subunit RPR2 [EC:3.1.26.5]
Chr1	5153194	5153520	peak_327	327	188	241	6.74979e-30	7.82417	9.01218e-27	intergenic	LOC_Os01g09900:Chr1:5148694-5150648:+:-4689	2; GO:0030528,molecular_function transcription regulator activity; GO:0045449,biological_process regulation of transcription, DNA-dependent;	NA	348 204 310 cbr:CBG07781 242 11 128 0.29 0.49 0.09 118 6 6e-06 -- Hypothetical protein CBG07781 ; K04453 Max protein
Chr1	5200902	5201205	peak_328	304	147	214	1.52023e-23	6.94329	1.29742e-20	LOC_Os01g09990:Promoter	LOC_Os01g09990:Chr1:5201862-5204046:+:814	2; GO:0030528,molecular_function transcription regulator activity; GO:0045449,biological_process regulation of transcription, DNA-dependent;	NA	NA
Chr1	5268311	5268838	peak_329	528	95	238	2.36494e-09	3.38725	4.9406e-07	intergenic	LOC_Os01g10100:Chr1:5263422-5266102:-:-2304	NA	NA	NA
Chr1	5269554	5269808	peak_330	255	172	159	9.52906e-11	4.37884	2.40708e-08	intergenic	LOC_Os01g10100:Chr1:5263422-5266102:-:-3624	NA	NA	NA
Chr1	5285611	5285956	peak_331	346	149	210	2.49431e-23	7.03936	2.09161e-20	intergenic	LOC_Os01g10120:Chr1:5281182-5281505:+:-4579	NA	NA	NA
Chr1	5286971	5287385	peak_332	415	185	424	3.4408e-33	6.13606	5.68905e-30	intergenic	LOC_Os01g10120:Chr1:5281182-5281505:+:-5975	NA	NA	NA
Chr1	5370435	5370664	peak_333	230	119	238	9.84714e-08	2.66408	1.59768e-05	intergenic	LOC_Os01g10200:Chr1:5369402-5369891:+:-1153	NA	NA	NA
Chr1	5372631	5372912	peak_334	282	160	247	1.04831e-22	5.67532	8.36238e-20	LOC_Os01g10210:Promoter	LOC_Os01g10210:Chr1:5373582-5374794:+:792	NA	NA	NA
Chr1	5376438	5376888	peak_335	451	275	419	1.0137e-09	2.9775	2.23563e-07	intergenic	LOC_Os01g10210:Chr1:5373582-5374794:+:-3132	NA	NA	NA
Chr1	5378357	5378572	peak_336	216	48	163	2.57158e-06	2.77729	0.000322835	intergenic	LOC_Os01g10210:Chr1:5373582-5374794:+:-4824	NA	NA	NA
Chr1	5393322	5393526	peak_337	205	123	145	8.97863e-10	3.68653	1.99388e-07	LOC_Os01g10250:Intron	LOC_Os01g10250:Chr1:5389733-5394414:-:971	NA	NA	395 123 386 bpd:BURPS668_2871 303 32 295 0.35 0.5 0.08 276 147 1e-39 -- alpha/beta fold family hydrolase ; K01054 acylglycerol lipase [EC:3.1.1.23]
Chr1	5395992	5396383	peak_338	392	231	338	7.84296e-18	4.71407	4.18533e-15	LOC_Os01g10250:Promoter	LOC_Os01g10250:Chr1:5389733-5394414:-:-1809	NA	NA	395 123 386 bpd:BURPS668_2871 303 32 295 0.35 0.5 0.08 276 147 1e-39 -- alpha/beta fold family hydrolase ; K01054 acylglycerol lipase [EC:3.1.1.23]
Chr1	5396632	5396875	peak_339	244	84	212	2.76236e-08	2.94623	4.95484e-06	intergenic	LOC_Os01g10250:Chr1:5389733-5394414:-:-2302	NA	NA	395 123 386 bpd:BURPS668_2871 303 32 295 0.35 0.5 0.08 276 147 1e-39 -- alpha/beta fold family hydrolase ; K01054 acylglycerol lipase [EC:3.1.1.23]
Chr1	5399277	5399529	peak_340	253	110	238	0.000736665	1.86946	0.0482581	intergenic	LOC_Os01g10260:Chr1:5401401-5402015:-:2630	NA	NA	NA
Chr1	5405799	5406023	peak_341	225	153	232	3.76002e-12	3.51921	1.12549e-09	LOC_Os01g10280:Promoter;LOC_Os01g10270:Promoter	LOC_Os01g10280:Chr1:5406007-5412769:+:56	2; GO:0003824,molecular_function catalytic activity; GO:0005524,molecular_function ATP binding;	NA	631 65 623 dpop:834540 605 45 602 0.69 0.83 0 559 798 0.0 -- estExt_fgenesh4_pm.C_LG_XIII0184; . ; K01589 phosphoribosylaminoimidazole carboxylase ATPase subunit [EC:4.1.1.21]
Chr1	5434696	5434901	peak_342	206	80	129	1.003e-10	3.74934	2.5236e-08	intergenic	LOC_Os01g10320:Chr1:5426518-5430614:-:-4162	NA	NA	636 1 636 dpop:832118 828 204 828 0.64 0.8 0.03 642 852 0.0 -- estExt_fgenesh4_pm.C_LG_VI0713; . ; K09338 homeobox-leucine zipper protein
Chr1	5475848	5476159	peak_343	312	150	313	6.29129e-23	4.96299	5.11847e-20	intergenic	LOC_Os01g10400:Chr1:5478476-5479836:+:2479	NA	NA	NA
Chr1	5477041	5477258	peak_344	218	125	244	1.9915e-06	2.37708	0.000254513	LOC_Os01g10400:Promoter	LOC_Os01g10400:Chr1:5478476-5479836:+:1311	NA	NA	NA
Chr1	5478295	5478544	peak_345	250	142	299	1.08143e-09	2.92738	2.37613e-07	LOC_Os01g10400:Promoter	LOC_Os01g10400:Chr1:5478476-5479836:+:40	NA	NA	NA
Chr1	5480122	5480353	peak_346	232	143	236	1.3366e-06	2.45353	0.000176921	intergenic	LOC_Os01g10400:Chr1:5478476-5479836:+:-1790	NA	NA	NA
Chr1	5491859	5492154	peak_347	296	117	313	2.13585e-10	2.92065	5.14932e-08	LOC_Os01g10430:Promoter;LOC_Os01g10420:Promoter	LOC_Os01g10420:Chr1:5490623-5491360:-:-616	NA	NA	NA
Chr1	5492911	5493125	peak_348	215	102	199	4.93571e-07	2.78875	7.12082e-05	LOC_Os01g10430:Promoter;LOC_Os01g10420:Promoter	LOC_Os01g10430:Chr1:5493186-5499451:+:174	3; GO:0004672,molecular_function protein kinase activity; GO:0005524,molecular_function ATP binding; GO:0006468,biological_process protein phosphorylation;	NA	525 79 470 dpop:420526 490 20 413 0.75 0.86 0 394 627 0.0 -- gw1.VIII.1954.1; . ; K08819 Cdc2-related kinase, arginine/serine-rich [EC:2.7.11.22]
Chr1	5573678	5573934	peak_349	257	70	188	2.38221e-11	4.04958	6.47993e-09	intergenic	LOC_Os01g10504:Chr1:5559548-5568844:-:-4904	4; GO:0003700,molecular_function sequence-specific DNA binding transcription factor activity; GO:0005634,cellular_component nucleus; GO:0006355,biological_process regulation of transcription, DNA-dependent; GO:0043565,molecular_function sequence-specific DNA binding;	NA	287 40 269 dpop:758707 241 15 240 0.64 0.86 0.01 230 312 1e-106 -- fgenesh4_pg.C_LG_IV000335; . ; K09264 MADS-box transcription factor, plant
Chr1	5581086	5581385	peak_350	300	148	120	5.93841e-11	4.46506	1.54195e-08	LOC_Os01g10520:CDS	LOC_Os01g10520:Chr1:5578753-5585267:-:4035	NA	NA	NA
Chr1	5598342	5598573	peak_351	232	198	106	3.66725e-06	3.16275	0.00044655	LOC_Os01g10550:Promoter	LOC_Os01g10530:Chr1:5591697-5599234:-:696	NA	NA	NA
Chr1	5631079	5631296	peak_352	218	105	128	2.21396e-07	3.32222	3.37956e-05	intergenic	LOC_Os01g10580:Chr1:5639769-5641495:+:8586	2; GO:0005622,cellular_component intracellular; GO:0008270,molecular_function zinc ion binding;	NA	NA
Chr1	5635027	5635594	peak_353	568	228	435	4.87528e-18	4.68001	2.64881e-15	intergenic	LOC_Os01g10580:Chr1:5639769-5641495:+:4515	2; GO:0005622,cellular_component intracellular; GO:0008270,molecular_function zinc ion binding;	NA	NA
Chr1	5665405	5665614	peak_354	210	97	255	1.093e-08	2.70032	2.06976e-06	LOC_Os01g10600:Intron	LOC_Os01g10600:Chr1:5663323-5668903:-:3403	3; GO:0005215,molecular_function transporter activity; GO:0006810,biological_process transport; GO:0016020,cellular_component membrane;	NA	369 124 369 osa:4327074 246 1 246 1 1 0 246 490 1e-175 -- Os01g0202800; hypothetical protein ; K09874 aquaporin NIP
Chr1	5668413	5669114	peak_355	702	331	517	8.27732e-20	4.62878	5.22625e-17	LOC_Os01g10600:Intron	LOC_Os01g10600:Chr1:5663323-5668903:-:161	3; GO:0005215,molecular_function transporter activity; GO:0006810,biological_process transport; GO:0016020,cellular_component membrane;	NA	369 124 369 osa:4327074 246 1 246 1 1 0 246 490 1e-175 -- Os01g0202800; hypothetical protein ; K09874 aquaporin NIP
Chr1	5671923	5672198	peak_356	276	199	339	1.17997e-06	2.40068	0.000157594	LOC_Os01g10610:Promoter	LOC_Os01g10610:Chr1:5668988-5671470:-:-652	NA	NA	NA
Chr1	5676156	5676469	peak_357	314	162	169	4.98356e-09	3.69096	9.97999e-07	intergenic	LOC_Os01g10630:Chr1:5675585-5679551:-:3235	NA	NA	NA
Chr1	5684141	5684383	peak_358	243	115	142	1.20806e-08	3.63862	2.27746e-06	LOC_Os01g10640:Promoter	LOC_Os01g10640:Chr1:5685594-5686401:+:1339	NA	NA	NA
Chr1	5691761	5692041	peak_359	281	125	144	1.03105e-11	4.65111	2.94015e-09	intergenic	LOC_Os01g10650:Chr1:5689889-5690347:+:-1998	NA	NA	NA
Chr1	5694764	5694963	peak_360	200	87	194	9.75686e-08	2.74863	1.58544e-05	LOC_Os01g10660:Promoter	LOC_Os01g10670:Chr1:5695273-5695584:-:735	NA	NA	NA
Chr1	5703111	5703546	peak_361	436	124	278	2.48685e-10	3.62255	5.95319e-08	intergenic	LOC_Os01g10680:Chr1:5699651-5707758:-:4525	NA	NA	NA
Chr1	5710762	5710984	peak_362	223	139	230	5.7044e-13	3.94666	1.87491e-10	intergenic	LOC_Os01g10680:Chr1:5699651-5707758:-:-3143	NA	NA	NA
Chr1	5717072	5717347	peak_363	276	142	232	1.0134e-17	5.45361	5.34971e-15	intergenic	LOC_Os01g10690:Chr1:5718883-5724184:-:6972	NA	NA	512 1 512 osa:4327080 562 51 562 1 1 0 512 1044 0.0 -- Os01g0204000; hypothetical protein ; K03504 DNA polymerase delta subunit 3
Chr1	5781938	5782148	peak_364	211	182	85	1.45081e-05	2.97671	0.00153968	intergenic	LOC_Os01g10840:Chr1:5774281-5778466:-:-3654	3; GO:0004672,molecular_function protein kinase activity; GO:0005524,molecular_function ATP binding; GO:0006468,biological_process protein phosphorylation;	NA	404 1 404 osa:4338079 402 1 402 0.88 0.91 0.03 411 742 0.0 -- Os05g0207500; hypothetical protein ; K00924
Chr1	5812330	5812776	peak_365	447	368	368	4.60776e-09	3.055	9.25486e-07	LOC_Os01g10890:Promoter	LOC_Os01g10890:Chr1:5809557-5811617:-:-1081	1; GO:0007165,biological_process signal transduction;	NA	461 9 434 dpop:272704 443 7 434 0.58 0.75 0.02 432 514 1e-180 -- gw1.152.173.1; . ; K00924
Chr1	5813224	5813442	peak_366	219	95	156	2.36985e-10	3.9919	5.69902e-08	LOC_Os01g10890:Promoter	LOC_Os01g10890:Chr1:5809557-5811617:-:-1702	1; GO:0007165,biological_process signal transduction;	NA	461 9 434 dpop:272704 443 7 434 0.58 0.75 0.02 432 514 1e-180 -- gw1.152.173.1; . ; K00924
Chr1	5840799	5841737	peak_367	939	69	552	2.72791e-06	2.6591	0.00033868	LOC_Os01g10950:Promoter	LOC_Os01g10950:Chr1:5837475-5839898:-:-970	NA	NA	NA
Chr1	5864142	5864340	peak_368	199	149	113	6.90892e-06	2.8783	0.000790023	intergenic	LOC_Os01g10990:Chr1:5861816-5863794:+:-2476	1; GO:0016020,cellular_component membrane;	NA	NA
Chr1	5883749	5883944	peak_369	196	85	169	2.40824e-05	2.44637	0.00242192	LOC_Os01g11020:Promoter	LOC_Os01g11020:Chr1:5884006-5884572:+:173	NA	NA	NA
Chr1	5885235	5886979	peak_370	1745	177	1089	1.3213e-42	7.31806	3.73491e-39	intergenic	LOC_Os01g11020:Chr1:5884006-5884572:+:-1407	NA	NA	NA
Chr1	5899181	5899506	peak_371	326	156	287	2.54789e-12	3.83703	7.78987e-10	LOC_Os01g11054:Promoter	LOC_Os01g11054:Chr1:5899555-5909595:+:219	2; GO:0006099,biological_process tricarboxylic acid cycle; GO:0008964,molecular_function phosphoenolpyruvate carboxylase activity;	NA	1014 1 1014 osa:4325531 1014 1 1014 1 1 0 1014 2082 0.0 -- Os01g0208700; hypothetical protein ; K01595 phosphoenolpyruvate carboxylase [EC:4.1.1.31]
Chr1	5954467	5954988	peak_372	522	208	532	3.61818e-05	2.02978	0.0035076	LOC_Os01g11130:Promoter	LOC_Os01g11130:Chr1:5945633-5954387:-:-288	1; GO:0003676,molecular_function nucleic acid binding;	NA	799 34 188 dpop:203919 237 81 231 0.44 0.63 0.06 158 141 2e-36 -- gw1.IX.4384.1; . ; K10643 CCR4-NOT transcription complex, subunit 4 [EC:6.3.2.19]
Chr1	5982081	5982529	peak_373	449	294	549	4.32912e-34	5.88485	7.55771e-31	intergenic	LOC_Os01g11160:Chr1:5983581-5985875:-:3502	4; GO:0006865,biological_process amino acid transport; GO:0015171,molecular_function amino acid transmembrane transporter activity; GO:0016020,cellular_component membrane; GO:0055085,biological_process transmembrane transport;	NA	616 72 568 ddi:DDB_0238768 546 35 530 0.3 0.5 0.02 502 254 4e-75 -- ctrC; cationic amino acid transporter ; K03294 basic amino acid/polyamine antiporter, APA family
Chr1	5985672	5986070	peak_374	399	172	434	1.22414e-34	6.4627	2.20719e-31	LOC_Os01g11160:five_prime_UTR	LOC_Os01g11160:Chr1:5983581-5985875:-:33	4; GO:0006865,biological_process amino acid transport; GO:0015171,molecular_function amino acid transmembrane transporter activity; GO:0016020,cellular_component membrane; GO:0055085,biological_process transmembrane transport;	NA	616 72 568 ddi:DDB_0238768 546 35 530 0.3 0.5 0.02 502 254 4e-75 -- ctrC; cationic amino acid transporter ; K03294 basic amino acid/polyamine antiporter, APA family
Chr1	5989046	5989740	peak_375	695	151	599	7.54467e-21	4.88193	5.18609e-18	LOC_Os01g11170:Promoter	LOC_Os01g11170:Chr1:5990953-5991834:+:1757	NA	NA	NA
Chr1	5991372	5991851	peak_376	480	128	439	3.52501e-19	4.71802	2.1131e-16	LOC_Os01g11170:Intron	LOC_Os01g11170:Chr1:5990953-5991834:+:-548	NA	NA	NA
Chr1	6012640	6013019	peak_377	380	199	181	8.95035e-10	3.77842	1.99136e-07	LOC_Os01g11240:Promoter	LOC_Os01g11240:Chr1:6010736-6011894:-:-945	NA	NA	NA
Chr1	6013650	6013901	peak_378	252	122	164	2.24538e-11	3.87432	6.12562e-09	LOC_Os01g11240:Promoter	LOC_Os01g11240:Chr1:6010736-6011894:-:-1878	NA	NA	NA
Chr1	6014531	6014756	peak_379	226	124	92	3.66725e-06	3.16275	0.00044655	intergenic	LOC_Os01g11240:Chr1:6010736-6011894:-:-2761	NA	NA	NA
Chr1	6024731	6025013	peak_380	283	123	354	5.25231e-25	5.03263	5.01141e-22	LOC_Os01g11260:Promoter	LOC_Os01g11260:Chr1:6025074-6029649:+:221	3; GO:0008963,molecular_function phospho-N-acetylmuramoyl-pentapeptide-transferase activity; GO:0009252,biological_process peptidoglycan biosynthetic process; GO:0016020,cellular_component membrane;	NA	302 1 302 osa:4325561 302 1 302 1 1 0 302 604 0.0 -- Os01g0210800; hypothetical protein ; K01000 phospho-N-acetylmuramoyl-pentapeptide-transferase [EC:2.7.8.13]
Chr1	6076173	6076453	peak_381	281	177	186	1.02589e-12	4.12427	3.27454e-10	intergenic	LOC_Os01g11340:Chr1:6076688-6078711:-:2363	4; GO:0004497,molecular_function monooxygenase activity; GO:0005506,molecular_function iron ion binding; GO:0009055,molecular_function electron carrier activity; GO:0020037,molecular_function heme binding;	NA	508 7 501 osa:4325563 504 9 504 0.85 0.91 0 496 862 0.0 -- Os01g0211200; hypothetical protein ; K00517
Chr1	6079555	6079756	peak_382	202	105	81	1.45081e-05	2.97671	0.00153968	LOC_Os01g11340:Promoter	LOC_Os01g11340:Chr1:6076688-6078711:-:-949	4; GO:0004497,molecular_function monooxygenase activity; GO:0005506,molecular_function iron ion binding; GO:0009055,molecular_function electron carrier activity; GO:0020037,molecular_function heme binding;	NA	508 7 501 osa:4325563 504 9 504 0.85 0.91 0 496 862 0.0 -- Os01g0211200; hypothetical protein ; K00517
Chr1	6127429	6127769	peak_383	341	200	128	0.000190082	2.60462	0.0152711	intergenic	LOC_Os01g11390:Chr1:6129330-6129737:-:2110	NA	NA	NA
Chr1	6128169	6128548	peak_384	380	184	238	3.39477e-14	4.60814	1.27565e-11	intergenic	LOC_Os01g11390:Chr1:6129330-6129737:-:1386	NA	NA	NA
Chr1	6131501	6131805	peak_385	305	99	152	9.26168e-08	3.47624	1.51436e-05	LOC_Os01g11390:Promoter	LOC_Os01g11400:Chr1:6132290-6132533:-:935	NA	NA	NA
Chr1	6152771	6153056	peak_386	286	130	148	4.3019e-08	3.72089	7.47412e-06	intergenic	LOC_Os01g11430:Chr1:6139582-6142129:-:-10772	NA	NA	NA
Chr1	6180253	6180478	peak_387	226	114	166	9.80054e-09	3.49101	1.87133e-06	LOC_Os01g11470:Promoter	LOC_Os01g11470:Chr1:6182163-6182516:+:1797	NA	NA	NA
Chr1	6189289	6189510	peak_388	222	92	186	1.13107e-10	3.90994	2.82657e-08	LOC_Os01g11500:Promoter	LOC_Os01g11500:Chr1:6188518-6189219:-:-162	2; GO:0005515,molecular_function protein binding; GO:0008270,molecular_function zinc ion binding;	NA	233 82 174 ppp:PHYPADRAFT_96862 614 12 98 0.31 0.53 0.08 94 1 2e-10 -- hypothetical protein; K10633 E3 ubiquitin-protein ligase Praja1 [EC:6.3.2.19]
Chr1	6200245	6200841	peak_389	597	92	697	1.22253e-09	2.72901	2.66803e-07	LOC_Os01g11520:five_prime_UTR	LOC_Os01g11520:Chr1:6199158-6200399:-:64	2; GO:0005515,molecular_function protein binding; GO:0008270,molecular_function zinc ion binding;	NA	237 39 173 ptm:GSPATT00024724001 140 6 135 0.26 0.43 0.14 143 2 8e-13 -- hypothetical protein ; K10633 E3 ubiquitin-protein ligase Praja1 [EC:6.3.2.19]
Chr1	6210856	6211213	peak_390	358	165	416	1.41798e-41	7.53996	3.78112e-38	intergenic	LOC_Os01g11520:Chr1:6199158-6200399:-:-10622	2; GO:0005515,molecular_function protein binding; GO:0008270,molecular_function zinc ion binding;	NA	237 39 173 ptm:GSPATT00024724001 140 6 135 0.26 0.43 0.14 143 2 8e-13 -- hypothetical protein ; K10633 E3 ubiquitin-protein ligase Praja1 [EC:6.3.2.19]
Chr1	6228181	6228486	peak_391	306	196	225	1.82129e-16	5.02706	8.57235e-14	intergenic	LOC_Os01g11550:Chr1:6221636-6224329:-:-4048	NA	NA	NA
Chr1	6239356	6239725	peak_392	370	120	187	5.79095e-11	4.34293	1.50834e-08	intergenic	LOC_Os01g11570:Chr1:6242495-6244969:-:5495	2; GO:0006629,biological_process lipid metabolic process; GO:0016788,molecular_function hydrolase activity, acting on ester bonds;	NA	238 3 232 mdo:100032074 251 18 241 0.44 0.6 0.03 231 182 1e-55 -- similar to Isoamyl acetate-hydrolyzing esterase 1 homolog (S. cerevisiae) ; K01175
Chr1	6256905	6257108	peak_393	204	70	133	1.06903e-06	3.0518	0.000143556	LOC_Os01g11600:Promoter	LOC_Os01g11600:Chr1:6257915-6258264:+:941	NA	NA	NA
Chr1	6257377	6257754	peak_394	378	143	353	1.5629e-09	3.30565	3.36519e-07	LOC_Os01g11600:Promoter	LOC_Os01g11600:Chr1:6257915-6258264:+:396	NA	NA	NA
Chr1	6258418	6258692	peak_395	275	178	182	9.2238e-09	3.34131	1.76632e-06	intergenic	LOC_Os01g11600:Chr1:6257915-6258264:+:-682	NA	NA	NA
Chr1	6272810	6273063	peak_396	254	67	191	5.19434e-09	3.27996	1.03741e-06	intergenic	LOC_Os01g11640:Chr1:6277478-6277714:+:4602	NA	NA	NA
Chr1	6274047	6274265	peak_397	219	100	303	1.21975e-09	2.76298	2.66256e-07	intergenic	LOC_Os01g11640:Chr1:6277478-6277714:+:3332	NA	NA	NA
Chr1	6275118	6275435	peak_398	318	95	223	6.74963e-09	3.38661	1.32602e-06	intergenic	LOC_Os01g11640:Chr1:6277478-6277714:+:2266	NA	NA	NA
Chr1	6275699	6276174	peak_399	476	346	261	1.33613e-08	3.62146	2.49557e-06	LOC_Os01g11640:Promoter	LOC_Os01g11640:Chr1:6277478-6277714:+:1434	NA	NA	NA
Chr1	6279969	6280447	peak_400	479	177	262	1.94375e-08	3.16686	3.5483e-06	LOC_Os01g11650:Intron	LOC_Os01g11650:Chr1:6278493-6283652:+:-1654	2; GO:0006629,biological_process lipid metabolic process; GO:0016788,molecular_function hydrolase activity, acting on ester bonds;	NA	NA
Chr1	6285287	6285481	peak_401	195	107	122	5.81273e-08	3.464	9.77665e-06	intergenic	LOC_Os01g11660:Chr1:6288365-6292303:+:2972	2; GO:0006629,biological_process lipid metabolic process; GO:0016788,molecular_function hydrolase activity, acting on ester bonds;	NA	NA
Chr1	6286230	6286433	peak_402	204	94	212	1.70122e-07	2.72837	2.66005e-05	intergenic	LOC_Os01g11660:Chr1:6288365-6292303:+:2042	2; GO:0006629,biological_process lipid metabolic process; GO:0016788,molecular_function hydrolase activity, acting on ester bonds;	NA	NA
Chr1	6389606	6390022	peak_403	417	187	185	4.3019e-08	3.72089	7.47412e-06	LOC_Os01g11810:Intron	LOC_Os01g11810:Chr1:6387691-6391467:-:1676	NA	NA	NA
Chr1	6432276	6432505	peak_404	230	120	99	1.74381e-09	4.09298	3.73001e-07	LOC_Os01g11880:five_prime_UTR	LOC_Os01g11880:Chr1:6432336-6436086:+:-61	NA	NA	428 32 427 dpop:568826 442 49 439 0.57 0.76 0.01 397 464 1e-161 -- eugene3.00110840; . ; K03152 4-methyl-5(b-hydroxyethyl)-thiazole monophosphate biosynthesis
Chr1	6467505	6467747	peak_405	243	157	128	8.77284e-07	3.3488	0.00012079	intergenic	LOC_Os01g11920:Chr1:6471718-6485507:+:4057	3; GO:0003723,molecular_function RNA binding; GO:0003964,molecular_function RNA-directed DNA polymerase activity; GO:0006278,biological_process RNA-dependent DNA replication;	NA	2410 195 670 ppp:PHYPADRAFT_150458 474 2 469 0.46 0.66 0.03 480 398 1e-121 -- hypothetical protein; K09553 stress-induced-phosphoprotein 1
Chr1	6477164	6477432	peak_406	269	98	148	1.72234e-12	4.83715	5.3613e-10	LOC_Os01g11920:Intron	LOC_Os01g11920:Chr1:6471718-6485507:+:-5545	3; GO:0003723,molecular_function RNA binding; GO:0003964,molecular_function RNA-directed DNA polymerase activity; GO:0006278,biological_process RNA-dependent DNA replication;	NA	2410 195 670 ppp:PHYPADRAFT_150458 474 2 469 0.46 0.66 0.03 480 398 1e-121 -- hypothetical protein; K09553 stress-induced-phosphoprotein 1
Chr1	6486402	6486595	peak_407	194	143	145	1.58847e-07	3.21173	2.51148e-05	intergenic	LOC_Os01g11940:Chr1:6494516-6499769:+:7972	NA	NA	276 114 269 dmo:Dmoj_GI18941 187 22 184 0.39 0.51 0.1 168 0 4e-19 -- GI18941 gene product from transcript GI18941-RA ; K06910
Chr1	6488468	6488673	peak_408	206	84	162	7.34074e-09	3.37441	1.43463e-06	intergenic	LOC_Os01g11940:Chr1:6494516-6499769:+:5965	NA	NA	276 114 269 dmo:Dmoj_GI18941 187 22 184 0.39 0.51 0.1 168 0 4e-19 -- GI18941 gene product from transcript GI18941-RA ; K06910
Chr1	6559378	6559572	peak_409	195	107	139	3.01439e-08	3.48425	5.36488e-06	LOC_Os01g12060:Promoter	LOC_Os01g12060:Chr1:6558931-6559377:-:-108	NA	NA	NA
Chr1	6579679	6580107	peak_410	429	294	365	8.00737e-13	3.69073	2.58857e-10	intergenic	LOC_Os01g12080:Chr1:6572023-6577171:-:-2802	NA	NA	NA
Chr1	6582307	6582683	peak_411	377	160	515	2.21615e-47	8.06582	8.08258e-44	LOC_Os01g12090:Promoter	LOC_Os01g12090:Chr1:6583822-6586889:+:1356	4; GO:0003735,molecular_function structural constituent of ribosome; GO:0005840,cellular_component ribosome; GO:0006412,biological_process translation; GO:0019843,molecular_function rRNA binding;	NA	206 1 80 dpop:262842 136 1 74 0.58 0.7 0.07 80 2 1e-24 -- gw1.XVIII.3383.1; . ; K02990 small subunit ribosomal protein S6
Chr1	6627695	6627965	peak_412	271	67	162	3.12723e-10	4.16597	7.3952e-08	LOC_Os01g12160:Intron	LOC_Os01g12160:Chr1:6624963-6630463:-:2703	NA	NA	NA
Chr1	6632319	6632523	peak_413	205	98	130	9.80054e-09	3.49101	1.87133e-06	LOC_Os01g12160:Promoter	LOC_Os01g12160:Chr1:6624963-6630463:-:-1954	NA	NA	NA
Chr1	6704748	6705075	peak_414	328	233	285	2.40663e-05	2.22351	0.00242192	LOC_Os01g12260:Promoter;LOC_Os01g12270:Promoter	LOC_Os01g12270:Chr1:6704403-6704666:-:-315	NA	NA	NA
Chr1	6710468	6710673	peak_415	206	123	193	1.53211e-11	3.61505	4.25873e-09	LOC_Os01g12280:Intron;LOC_Os01g12290:Promoter	LOC_Os01g12280:Chr1:6706087-6710801:-:212	1; GO:0046983,molecular_function protein dimerization activity;	NA	NA
Chr1	6761379	6761815	peak_416	437	196	517	2.50478e-23	4.89601	2.10005e-20	LOC_Os01g12374:Promoter	LOC_Os01g12374:Chr1:6758675-6760456:-:-1119	NA	NA	NA
Chr1	6763969	6764368	peak_417	400	300	328	6.60496e-05	2.16306	0.005951	intergenic	LOC_Os01g12381:Chr1:6764450-6765888:-:1621	2; GO:0006629,biological_process lipid metabolic process; GO:0016788,molecular_function hydrolase activity, acting on ester bonds;	NA	NA
Chr1	6768366	6768675	peak_418	310	118	298	9.41651e-20	4.46653	5.91575e-17	LOC_Os01g12390:Intron	LOC_Os01g12390:Chr1:6766497-6770164:-:1682	3; GO:0004672,molecular_function protein kinase activity; GO:0005524,molecular_function ATP binding; GO:0006468,biological_process protein phosphorylation;	NA	641 81 609 dvvi:GSVIVP00014390001 980 467 969 0.31 0.49 0.12 551 246 1e-68 -- GSVIVT00014390001; assembled CDS ; K00924
Chr1	6771938	6772150	peak_419	213	28	83	4.13542e-06	3.13887	0.000494015	LOC_Os01g12390:Promoter	LOC_Os01g12390:Chr1:6766497-6770164:-:-1802	3; GO:0004672,molecular_function protein kinase activity; GO:0005524,molecular_function ATP binding; GO:0006468,biological_process protein phosphorylation;	NA	641 81 609 dvvi:GSVIVP00014390001 980 467 969 0.31 0.49 0.12 551 246 1e-68 -- GSVIVT00014390001; assembled CDS ; K00924
Chr1	6773277	6773528	peak_420	252	81	111	5.41539e-05	2.79066	0.00501718	intergenic	LOC_Os01g12390:Chr1:6766497-6770164:-:-3194	3; GO:0004672,molecular_function protein kinase activity; GO:0005524,molecular_function ATP binding; GO:0006468,biological_process protein phosphorylation;	NA	641 81 609 dvvi:GSVIVP00014390001 980 467 969 0.31 0.49 0.12 551 246 1e-68 -- GSVIVT00014390001; assembled CDS ; K00924
Chr1	6789229	6789490	peak_421	262	124	112	3.28587e-10	4.27902	7.75908e-08	LOC_Os01g12420:CDS	LOC_Os01g12420:Chr1:6787075-6789731:+:-2279	1; GO:0005529,molecular_function sugar binding;	NA	813 59 792 dpop:807069 820 23 790 0.3 0.49 0.1 791 336 1e-101 -- fgenesh4_pm.C_LG_XIII000369; . ; K05123 receptor tyrosine kinase-like orphan receptor 2 [EC:2.7.10.1]
Chr1	6794505	6794784	peak_422	280	134	229	2.11466e-14	4.5691	8.11764e-12	LOC_Os01g12430:Promoter	LOC_Os01g12430:Chr1:6790657-6793346:-:-1293	1; GO:0005529,molecular_function sugar binding;	NA	805 51 781 dpop:807069 820 24 790 0.31 0.49 0.09 788 344 1e-104 -- fgenesh4_pm.C_LG_XIII000369; . ; K05123 receptor tyrosine kinase-like orphan receptor 2 [EC:2.7.10.1]
Chr1	6813002	6813592	peak_423	591	362	608	2.4744e-12	3.00651	7.56885e-10	LOC_Os01g12440:Promoter	LOC_Os01g12440:Chr1:6813714-6815546:+:351	2; GO:0003700,molecular_function sequence-specific DNA binding transcription factor activity; GO:0006355,biological_process regulation of transcription, DNA-dependent;	NA	380 144 238 ath:AT3G15210 222 19 112 0.54 0.64 0.01 95 1 8e-22 -- ATERF-4/ATERF4/ERF4/RAP2.5; ATERF-4/ATERF4/ERF4/RAP2.5 (ETHYLENE RESPONSIVE ELEMENT BINDING FACTOR 4); DNA binding / protein binding / transcription factor/ transcription repressor ; K09286 EREBP-like factor
Chr1	6823112	6823554	peak_424	443	128	210	1.78953e-17	5.95342	9.23336e-15	intergenic	LOC_Os01g12440:Chr1:6813714-6815546:+:-9527	2; GO:0003700,molecular_function sequence-specific DNA binding transcription factor activity; GO:0006355,biological_process regulation of transcription, DNA-dependent;	NA	380 144 238 ath:AT3G15210 222 19 112 0.54 0.64 0.01 95 1 8e-22 -- ATERF-4/ATERF4/ERF4/RAP2.5; ATERF-4/ATERF4/ERF4/RAP2.5 (ETHYLENE RESPONSIVE ELEMENT BINDING FACTOR 4); DNA binding / protein binding / transcription factor/ transcription repressor ; K09286 EREBP-like factor
Chr1	6825575	6825895	peak_425	321	234	237	3.43803e-08	3.15364	6.05438e-06	intergenic	LOC_Os01g12460:Chr1:6830104-6832770:-:6963	NA	NA	NA
Chr1	6843574	6843810	peak_426	237	115	243	3.55279e-16	4.52408	1.62963e-13	LOC_Os01g12480:Promoter	LOC_Os01g12480:Chr1:6841526-6843538:-:-151	NA	NA	NA
Chr1	6878994	6879315	peak_427	322	135	215	1.64774e-15	4.94101	7.07669e-13	intergenic	LOC_Os01g12520:Chr1:6879905-6881968:-:2841	4; GO:0005488,molecular_function binding; GO:0006810,biological_process transport; GO:0016020,cellular_component membrane; GO:0055085,biological_process transmembrane transport;	NA	322 15 307 tca:659412 286 4 262 0.4 0.53 0.11 293 198 3e-60 -- similar to mitochondrial carrier protein ymc ; K03454 mitochondrial carrier protein, MC family
Chr1	6993667	6993885	peak_428	219	160	93	6.91226e-07	3.29806	9.73621e-05	intergenic	LOC_Os01g12680:Chr1:6987901-6994006:+:-5927	2; GO:0016021,cellular_component integral to membrane; GO:0055085,biological_process transmembrane transport;	NA	697 307 622 rca:Rcas_1964 341 27 340 0.28 0.49 0.05 324 126 4e-30 -- C4-dicarboxylate transporter/malic acid transport protein ; K03304 tellurite resistance/dicarboxylate transporter, TDT family
Chr1	7021054	7021341	peak_429	288	157	148	2.79776e-12	4.37981	8.49943e-10	intergenic	LOC_Os01g12710:Chr1:7024297-7030610:+:3087	2; GO:0008152,biological_process metabolic process; GO:0016491,molecular_function oxidoreductase activity;	NA	504 174 421 cch:Cag_1639 274 10 246 0.32 0.49 0.1 256 124 1e-30 -- oxidoreductase, short-chain dehydrogenase/reductase family (EC:1.1.1.100); K00059 3-oxoacyl-[acyl-carrier protein] reductase [EC:1.1.1.100]
Chr1	7023570	7023863	peak_430	294	21	289	3.08262e-06	2.3947	0.000378756	LOC_Os01g12710:Promoter	LOC_Os01g12710:Chr1:7024297-7030610:+:707	2; GO:0008152,biological_process metabolic process; GO:0016491,molecular_function oxidoreductase activity;	NA	504 174 421 cch:Cag_1639 274 10 246 0.32 0.49 0.1 256 124 1e-30 -- oxidoreductase, short-chain dehydrogenase/reductase family (EC:1.1.1.100); K00059 3-oxoacyl-[acyl-carrier protein] reductase [EC:1.1.1.100]
Chr1	7030769	7031153	peak_431	385	259	303	9.63297e-13	3.96045	3.08376e-10	intergenic	LOC_Os01g12710:Chr1:7024297-7030610:+:-6732	2; GO:0008152,biological_process metabolic process; GO:0016491,molecular_function oxidoreductase activity;	NA	504 174 421 cch:Cag_1639 274 10 246 0.32 0.49 0.1 256 124 1e-30 -- oxidoreductase, short-chain dehydrogenase/reductase family (EC:1.1.1.100); K00059 3-oxoacyl-[acyl-carrier protein] reductase [EC:1.1.1.100]
Chr1	7035475	7035884	peak_432	410	291	295	2.5247e-08	3.0115	4.54559e-06	intergenic	LOC_Os01g12720:Chr1:7038103-7042925:+:2338	3; GO:0004674,molecular_function protein serine/threonine kinase activity; GO:0005524,molecular_function ATP binding; GO:0006468,biological_process protein phosphorylation;	NA	597 77 551 osa:4332128 1761 1257 1742 0.52 0.63 0.15 522 452 1e-141 -- Os03g0226800; hypothetical protein ; K00558 DNA (cytosine-5-)-methyltransferase [EC:2.1.1.37]
Chr1	7037164	7037609	peak_433	446	208	363	1.05378e-08	2.82079	2.00318e-06	LOC_Os01g12720:Promoter	LOC_Os01g12720:Chr1:7038103-7042925:+:732	3; GO:0004674,molecular_function protein serine/threonine kinase activity; GO:0005524,molecular_function ATP binding; GO:0006468,biological_process protein phosphorylation;	NA	597 77 551 osa:4332128 1761 1257 1742 0.52 0.63 0.15 522 452 1e-141 -- Os03g0226800; hypothetical protein ; K00558 DNA (cytosine-5-)-methyltransferase [EC:2.1.1.37]
Chr1	7042774	7043632	peak_434	859	353	1748	3.42626e-224	20.3383	6.54606e-218	LOC_Os01g12730:Promoter	LOC_Os01g12730:Chr1:7043932-7047559:+:806	1; GO:0005525,molecular_function GTP binding;	NA	207 1 207 osa:4327180 207 1 207 1 1 0 207 429 1e-154 -- Os01g0227300; hypothetical protein ; K07976 Rab family, other
Chr1	7047449	7047697	peak_435	249	121	197	1.71684e-10	3.5958	4.20775e-08	LOC_Os01g12740:Promoter	LOC_Os01g12740:Chr1:7048273-7050877:+:704	4; GO:0004497,molecular_function monooxygenase activity; GO:0005506,molecular_function iron ion binding; GO:0020037,molecular_function heme binding; GO:0055114,biological_process oxidation-reduction process;	NA	558 14 553 dvvi:GSVIVP00015946001 507 13 504 0.4 0.56 0.09 543 384 1e-126 -- GSVIVT00015946001; assembled CDS ; K07408 cytochrome P450, family 1, subfamily A, polypeptide 1 [EC:1.14.14.1]
Chr1	7052755	7053076	peak_436	322	200	210	2.72791e-06	2.6591	0.00033868	LOC_Os01g12750:Promoter	LOC_Os01g12750:Chr1:7053100-7056375:+:146	4; GO:0004497,molecular_function monooxygenase activity; GO:0005506,molecular_function iron ion binding; GO:0009055,molecular_function electron carrier activity; GO:0020037,molecular_function heme binding;	NA	561 44 555 dpop:806504 478 8 475 0.41 0.6 0.08 513 392 1e-130 -- fgenesh4_pm.C_LG_XII000324; . ; K07408 cytochrome P450, family 1, subfamily A, polypeptide 1 [EC:1.14.14.1]
Chr1	7054809	7055232	peak_437	424	358	369	1.40734e-06	2.48351	0.000185464	LOC_Os01g12750:Intron	LOC_Os01g12750:Chr1:7053100-7056375:+:-2068	4; GO:0004497,molecular_function monooxygenase activity; GO:0005506,molecular_function iron ion binding; GO:0009055,molecular_function electron carrier activity; GO:0020037,molecular_function heme binding;	NA	561 44 555 dpop:806504 478 8 475 0.41 0.6 0.08 513 392 1e-130 -- fgenesh4_pm.C_LG_XII000324; . ; K07408 cytochrome P450, family 1, subfamily A, polypeptide 1 [EC:1.14.14.1]
Chr1	7060005	7060201	peak_438	197	72	117	0.000362627	2.2496	0.0266226	LOC_Os01g12760:Promoter	LOC_Os01g12760:Chr1:7061344-7065249:+:1268	4; GO:0004497,molecular_function monooxygenase activity; GO:0005506,molecular_function iron ion binding; GO:0009055,molecular_function electron carrier activity; GO:0020037,molecular_function heme binding;	NA	539 51 512 dpop:806504 478 9 462 0.46 0.63 0.04 469 415 1e-139 -- fgenesh4_pm.C_LG_XII000324; . ; K07408 cytochrome P450, family 1, subfamily A, polypeptide 1 [EC:1.14.14.1]
Chr1	7091649	7091936	peak_439	288	135	237	8.91436e-07	2.71035	0.000121035	LOC_Os01g12810:Promoter	LOC_Os01g12810:Chr1:7092032-7095355:+:249	NA	NA	636 93 396 fgr:FG02526.1 1089 693 1014 0.22 0.43 0.13 335 5 1e-08 -- hypothetical protein; K00799 glutathione S-transferase [EC:2.5.1.18]
Chr1	7128905	7129203	peak_440	299	145	467	4.38692e-60	10.3846	2.95713e-56	LOC_Os01g12880:Promoter;LOC_Os01g12870:Promoter	LOC_Os01g12880:Chr1:7129149-7137330:+:100	2; GO:0005622,cellular_component intracellular; GO:0006886,biological_process intracellular protein transport;	NA	711 2 93 ppp:PHYPADRAFT_124457 96 3 94 0.65 0.88 0 92 137 9e-37 -- hypothetical protein; K04705 signal transducing adaptor molecule
Chr1	7142277	7142566	peak_441	290	86	231	9.77575e-13	3.95857	3.12802e-10	intergenic	LOC_Os01g12880:Chr1:7129149-7137330:+:-13215	2; GO:0005622,cellular_component intracellular; GO:0006886,biological_process intracellular protein transport;	NA	711 2 93 ppp:PHYPADRAFT_124457 96 3 94 0.65 0.88 0 92 137 9e-37 -- hypothetical protein; K04705 signal transducing adaptor molecule
Chr1	7149998	7150263	peak_442	266	95	269	7.88551e-13	3.90636	2.54994e-10	intergenic	LOC_Os01g12890:Chr1:7157780-7164385:+:7688	NA	NA	NA
Chr1	7167433	7168031	peak_443	599	474	310	2.97091e-12	4.48507	8.96169e-10	LOC_Os01g12900:Promoter	LOC_Os01g12900:Chr1:7164594-7167419:-:-488	3; GO:0005525,molecular_function GTP binding; GO:0005622,cellular_component intracellular; GO:0007264,biological_process small GTPase mediated signal transduction;	NA	110 1 110 osa:4325879 214 105 214 1 1 0 110 228 2e-76 -- Os01g0229400; hypothetical protein ; K04392 Ras-related C3 botulinum toxin substrate 1
Chr1	7175669	7176072	peak_444	404	155	343	2.38007e-22	5.4649	1.84957e-19	LOC_Os01g12920:Promoter	LOC_Os01g12920:Chr1:7176107-7177066:+:284	NA	NA	NA
Chr1	7254525	7254822	peak_445	298	136	332	2.63427e-24	5.47422	2.38161e-21	intergenic	LOC_Os01g13030:Chr1:7249761-7254629:+:-4901	2; GO:0005634,cellular_component nucleus; GO:0045449,biological_process regulation of transcription, DNA-dependent;	NA	NA
Chr1	7256696	7257154	peak_446	459	194	853	1.88417e-82	8.99831	3.17402e-78	intergenic	LOC_Os01g13040:Chr1:7259786-7260671:+:2897	NA	NA	NA
Chr1	7307164	7307440	peak_447	277	141	274	1.25499e-49	11.2828	5.12779e-46	intergenic	LOC_Os01g13140:Chr1:7307881-7309906:-:2603	NA	NA	571 257 483 cbr:CBG11475 589 256 447 0.3 0.43 0.15 227 3 6e-16 -- Hypothetical protein CBG11475 ; K10260 F-box and WD-40 domain protein 7
Chr1	7366001	7366419	peak_448	419	156	505	5.86489e-36	6.27032	1.14251e-32	LOC_Os01g13210:Promoter	LOC_Os01g13210:Chr1:7363643-7366111:-:-46	NA	NA	NA
Chr1	7367151	7367843	peak_449	693	162	374	1.82129e-16	5.02706	8.57235e-14	LOC_Os01g13210:Promoter	LOC_Os01g13210:Chr1:7363643-7366111:-:-1202	NA	NA	NA
Chr1	7369512	7369735	peak_450	224	53	91	5.41539e-05	2.79066	0.00501718	intergenic	LOC_Os01g13210:Chr1:7363643-7366111:-:-3454	NA	NA	NA
Chr1	7434774	7435185	peak_451	412	200	301	9.33942e-10	3.03223	2.07181e-07	LOC_Os01g13330:Promoter	LOC_Os01g13330:Chr1:7431934-7433002:-:-1972	NA	NA	NA
Chr1	7453523	7453878	peak_452	356	282	267	7.86357e-08	2.97819	1.30284e-05	LOC_Os01g13370:Promoter	LOC_Os01g13370:Chr1:7450837-7453683:-:-122	2; GO:0005515,molecular_function protein binding; GO:0008270,molecular_function zinc ion binding;	NA	347 1 347 osa:4338181 361 1 361 0.79 0.82 0.03 361 563 0.0 -- Os05g0238200; hypothetical protein ; K08742 E3 ubiquitin-protein ligase SIAH2 [EC:6.3.2.19]
Chr1	7476872	7477136	peak_453	265	155	168	5.06734e-08	3.23777	8.66204e-06	intergenic	LOC_Os01g13430:Chr1:7477641-7482824:-:5799	2; GO:0006886,biological_process intracellular protein transport; GO:0008565,molecular_function protein transporter activity;	NA	NA
Chr1	7514707	7515741	peak_454	1035	211	1141	7.75354e-57	7.49139	4.47703e-53	intergenic	LOC_Os01g13480:Chr1:7517210-7518741:+:2293	3; GO:0009055,molecular_function electron carrier activity; GO:0015035,molecular_function protein disulfide oxidoreductase activity; GO:0045454,biological_process cell redox homeostasis;	NA	NA
Chr1	7516999	7517210	peak_455	212	71	172	2.94286e-09	3.28888	6.07337e-07	LOC_Os01g13480:Promoter	LOC_Os01g13480:Chr1:7517210-7518741:+:141	3; GO:0009055,molecular_function electron carrier activity; GO:0015035,molecular_function protein disulfide oxidoreductase activity; GO:0045454,biological_process cell redox homeostasis;	NA	NA
Chr1	7518733	7518975	peak_456	243	90	152	5.8039e-11	4.1147	1.50932e-08	LOC_Os01g13490:Promoter	LOC_Os01g13490:Chr1:7519617-7524433:+:795	NA	NA	NA
Chr1	7519492	7519771	peak_457	280	138	406	1.7823e-45	8.52652	5.89074e-42	LOC_Os01g13490:five_prime_UTR	LOC_Os01g13490:Chr1:7519617-7524433:+:-14	NA	NA	NA
Chr1	7535147	7535507	peak_458	361	196	391	7.8473e-19	4.26151	4.55502e-16	intergenic	LOC_Os01g13500:Chr1:7528649-7530136:+:-6695	NA	NA	NA
Chr1	7562067	7562355	peak_459	289	136	293	3.55328e-11	3.51342	9.49227e-09	intergenic	LOC_Os01g13530:Chr1:7557172-7560626:+:-5032	NA	NA	NA
Chr1	7562572	7562942	peak_460	371	199	404	1.28274e-24	5.1047	1.18558e-21	intergenic	LOC_Os01g13530:Chr1:7557172-7560626:+:-5600	NA	NA	NA
Chr1	7564343	7564633	peak_461	291	183	314	6.9536e-12	3.29093	2.01971e-09	intergenic	LOC_Os01g13540:Chr1:7571236-7576817:+:6711	NA	NA	NA
Chr1	7565859	7566529	peak_462	671	335	555	1.06736e-11	3.59049	3.02622e-09	intergenic	LOC_Os01g13540:Chr1:7571236-7576817:+:5043	NA	NA	NA
Chr1	7568880	7569711	peak_463	832	217	645	1.3712e-24	5.98381	1.2634e-21	intergenic	LOC_Os01g13540:Chr1:7571236-7576817:+:2140	NA	NA	NA
Chr1	7577695	7578156	peak_464	462	304	459	3.72435e-34	6.16084	6.53747e-31	intergenic	LOC_Os01g13550:Chr1:7578091-7582923:-:4926	2; GO:0000272,biological_process polysaccharide catabolic process; GO:0016161,molecular_function beta-amylase activity;	NA	566 85 535 dpop:589941 547 68 511 0.51 0.68 0.02 454 476 1e-162 -- eugene3.00290124; . ; K01177 beta-amylase [EC:3.2.1.2]
Chr1	7589739	7590013	peak_465	275	190	193	8.26019e-07	2.82755	0.000114594	intergenic	LOC_Os01g13560:Chr1:7588191-7589633:+:-1739	NA	NA	NA
Chr1	7592507	7592848	peak_466	342	224	308	3.47969e-07	2.68779	5.12295e-05	LOC_Os01g13570:five_prime_UTR	LOC_Os01g13570:Chr1:7590399-7592760:-:31	NA	NA	303 100 295 cyb:CYB_1020 447 2 217 0.39 0.57 0.09 216 149 3e-40 -- phosphoglycerate mutase family protein ; K01834 phosphoglycerate mutase [EC:5.4.2.1]
Chr1	7593117	7593640	peak_467	524	209	427	9.59953e-09	2.92042	1.83628e-06	LOC_Os01g13570:Promoter	LOC_Os01g13570:Chr1:7590399-7592760:-:-566	NA	NA	303 100 295 cyb:CYB_1020 447 2 217 0.39 0.57 0.09 216 149 3e-40 -- phosphoglycerate mutase family protein ; K01834 phosphoglycerate mutase [EC:5.4.2.1]
Chr1	7602778	7603010	peak_468	233	67	142	2.64929e-09	3.79682	5.50313e-07	LOC_Os01g13590:CDS	LOC_Os01g13590:Chr1:7602829-7603348:-:505	NA	NA	121 1 121 dpop:218867 313 191 313 0.46 0.69 0.01 123 117 2e-31 -- gw1.VII.3172.1; . ; K00224
Chr1	7612504	7612785	peak_469	282	105	176	2.95999e-08	3.68264	5.27291e-06	intergenic	LOC_Os01g13600:Chr1:7605362-7606545:-:-6064	3; GO:0003824,molecular_function catalytic activity; GO:0005488,molecular_function binding; GO:0008152,biological_process metabolic process;	NA	189 4 188 dvvi:GSVIVP00014594001 308 5 191 0.41 0.55 0.1 196 142 5e-40 -- GSVIVT00014594001; assembled CDS ; K00224
Chr1	7628584	7628807	peak_470	224	152	129	7.84802e-05	2.57532	0.00688938	intergenic	LOC_Os01g13610:Chr1:7619080-7624561:-:-4175	3; GO:0003824,molecular_function catalytic activity; GO:0005488,molecular_function binding; GO:0008152,biological_process metabolic process;	NA	326 11 323 dvvi:GSVIVP00014594001 308 5 308 0.47 0.63 0.04 316 283 3e-93 -- GSVIVT00014594001; assembled CDS ; K00224
Chr1	7629295	7629796	peak_471	502	92	344	3.60662e-11	3.89494	9.61324e-09	intergenic	LOC_Os01g13610:Chr1:7619080-7624561:-:-4826	3; GO:0003824,molecular_function catalytic activity; GO:0005488,molecular_function binding; GO:0008152,biological_process metabolic process;	NA	326 11 323 dvvi:GSVIVP00014594001 308 5 308 0.47 0.63 0.04 316 283 3e-93 -- GSVIVT00014594001; assembled CDS ; K00224
Chr1	7663697	7664263	peak_472	567	213	361	5.16512e-07	2.64036	7.37259e-05	LOC_Os01g13690:Promoter	LOC_Os01g13690:Chr1:7665101-7668163:+:1192	NA	NA	NA
Chr1	7665029	7665280	peak_473	252	93	290	1.22383e-12	3.52169	3.87275e-10	LOC_Os01g13690:five_prime_UTR	LOC_Os01g13690:Chr1:7665101-7668163:+:-22	NA	NA	NA
Chr1	7670686	7670895	peak_474	210	97	123	1.74381e-09	4.09298	3.73001e-07	LOC_Os01g13700:Intron	LOC_Os01g13700:Chr1:7670066-7672762:+:-718	NA	NA	141 1 141 osa:4338202 145 1 145 0.79 0.83 0.02 145 214 4e-71 -- Os05g0244600; hypothetical protein ; K07466 replication factor A1
Chr1	7685970	7686185	peak_475	216	112	203	2.006e-07	2.75449	3.08347e-05	intergenic	LOC_Os01g13730:Chr1:7679030-7685923:+:-7053	NA	NA	452 28 366 ptm:GSPATT00026644001 1478 874 1197 0.26 0.45 0.06 342 115 9e-26 -- hypothetical protein ; K02084 apoptotic protease-activating factor
Chr1	7693905	7694105	peak_476	201	33	230	1.73053e-05	2.29466	0.00179143	LOC_Os01g13740:five_prime_UTR	LOC_Os01g13740:Chr1:7686884-7693987:-:51	2; GO:0003677,molecular_function DNA binding; GO:0045449,biological_process regulation of transcription, DNA-dependent;	NA	NA
Chr1	7701654	7702325	peak_477	672	561	727	8.5548e-33	5.8714	1.37366e-29	intergenic	LOC_Os01g13740:Chr1:7686884-7693987:-:-8228	2; GO:0003677,molecular_function DNA binding; GO:0045449,biological_process regulation of transcription, DNA-dependent;	NA	NA
Chr1	7708350	7708809	peak_478	460	313	517	2.4289e-59	10.0286	1.57489e-55	intergenic	LOC_Os01g13760:Chr1:7712339-7721253:+:3677	1; GO:0031072,molecular_function heat shock protein binding;	NA	349 1 349 dvvi:GSVIVP00003050001 342 1 342 0.64 0.75 0.06 357 440 1e-154 -- GSVIVT00003050001; assembled CDS ; K09510 DnaJ homolog, subfamily B, member 4
Chr1	7726778	7727655	peak_479	878	681	592	8.00922e-21	5.46704	5.48264e-18	intergenic	LOC_Os01g13780:Chr1:7724283-7725533:+:-3177	NA	NA	NA
Chr1	7729784	7730202	peak_480	419	217	560	7.43224e-39	6.32896	1.70439e-35	intergenic	LOC_Os01g13780:Chr1:7724283-7725533:+:-5719	NA	NA	NA
Chr1	7730650	7731001	peak_481	352	153	435	2.48783e-21	4.53416	1.78242e-18	intergenic	LOC_Os01g13780:Chr1:7724283-7725533:+:-6521	NA	NA	NA
Chr1	7737048	7737402	peak_482	355	215	372	4.41001e-35	7.01628	8.18465e-32	LOC_Os01g13800:Promoter	LOC_Os01g13800:Chr1:7739074-7742914:+:1812	3; GO:0004672,molecular_function protein kinase activity; GO:0005524,molecular_function ATP binding; GO:0006468,biological_process protein phosphorylation;	NA	1002 21 1000 dpop:800482 992 17 990 0.62 0.75 0.01 982 1228 0.0 -- fgenesh4_pm.C_LG_IV000169; . ; K00924
Chr1	7738763	7738977	peak_483	215	93	227	6.10141e-06	2.35066	0.000701746	LOC_Os01g13800:Promoter	LOC_Os01g13800:Chr1:7739074-7742914:+:219	3; GO:0004672,molecular_function protein kinase activity; GO:0005524,molecular_function ATP binding; GO:0006468,biological_process protein phosphorylation;	NA	1002 21 1000 dpop:800482 992 17 990 0.62 0.75 0.01 982 1228 0.0 -- fgenesh4_pm.C_LG_IV000169; . ; K00924
Chr1	7743371	7743647	peak_484	277	167	208	7.67591e-07	2.89804	0.000107206	LOC_Os01g13810:Promoter	LOC_Os01g13810:Chr1:7744243-7747746:+:706	NA	NA	NA
Chr1	7761884	7762139	peak_485	256	134	29717	7.50983e-90	1.50029	1.6636e-85	intergenic	LOC_Os01g13840:Chr1:7764433-7766034:-:4018	NA	NA	NA
Chr1	7802130	7802416	peak_486	287	180	145	1.74381e-09	4.09298	3.73001e-07	LOC_Os01g13930:Promoter	LOC_Os01g13930:Chr1:7804166-7805842:+:1857	NA	NA	NA
Chr1	7803995	7804219	peak_487	225	75	279	6.11294e-13	3.37775	1.99618e-10	LOC_Os01g13930:Promoter	LOC_Os01g13930:Chr1:7804166-7805842:+:97	NA	NA	NA
Chr1	7814421	7814881	peak_488	461	63	220	5.40991e-14	4.65036	1.98481e-11	intergenic	LOC_Os01g13950:Chr1:7817704-7818394:+:3221	3; GO:0009055,molecular_function electron carrier activity; GO:0015035,molecular_function protein disulfide oxidoreductase activity; GO:0045454,biological_process cell redox homeostasis;	NA	136 19 134 dvvi:GSVIVP00020703001 114 4 102 0.31 0.47 0.14 116 6 1e-09 -- GSVIVT00020703001; assembled CDS ; K03676 glutaredoxin 3
Chr1	7816988	7817382	peak_489	395	287	210	4.90648e-13	4.92142	1.62424e-10	LOC_Os01g13950:Promoter	LOC_Os01g13950:Chr1:7817704-7818394:+:430	3; GO:0009055,molecular_function electron carrier activity; GO:0015035,molecular_function protein disulfide oxidoreductase activity; GO:0045454,biological_process cell redox homeostasis;	NA	136 19 134 dvvi:GSVIVP00020703001 114 4 102 0.31 0.47 0.14 116 6 1e-09 -- GSVIVT00020703001; assembled CDS ; K03676 glutaredoxin 3
Chr1	7821218	7821461	peak_490	244	80	142	1.34434e-05	2.76115	0.0014476	LOC_Os01g13960:Promoter	LOC_Os01g13960:Chr1:7823251-7827552:+:1954	NA	NA	NA
Chr1	7869180	7869912	peak_491	733	562	833	2.01813e-67	10.9794	1.91117e-63	LOC_Os01g14050:Promoter;LOC_Os01g14060:Promoter	LOC_Os01g14060:Chr1:7870790-7872213:+:1049	NA	NA	NA
Chr1	7882544	7882745	peak_492	202	142	188	1.91703e-10	3.50814	4.65972e-08	LOC_Os01g14080:Promoter	LOC_Os01g14080:Chr1:7879931-7882632:-:-54	NA	NA	NA
Chr1	7899991	7900293	peak_493	303	189	416	1.17201e-42	7.2209	3.32499e-39	LOC_Os01g14100:Intron	LOC_Os01g14100:Chr1:7894959-7900874:-:696	NA	NA	NA
Chr1	7917495	7917752	peak_494	258	83	3137	6.59341e-15	1.68128	2.65363e-12	intergenic	LOC_Os01g14120:Chr1:7924395-7924787:+:6818	NA	NA	NA
Chr1	7951867	7952384	peak_495	518	181	400	1.8788e-15	4.08671	8.00719e-13	LOC_Os01g14200:Promoter	LOC_Os01g14200:Chr1:7953423-7964300:+:1376	NA	NA	2513 1151 1616 dame:8565 638 214 601 0.26 0.44 0.17 468 116 3e-24 -- ENSAPMG00000004952; . ; K01529
Chr1	8042395	8042603	peak_496	209	113	178	1.66809e-09	3.29728	3.57734e-07	LOC_Os01g14360:Promoter	LOC_Os01g14360:Chr1:8040956-8041210:-:-1298	NA	NA	NA
Chr1	8073168	8073748	peak_497	581	395	732	1.68955e-37	6.31944	3.57503e-34	LOC_Os01g14430:Promoter	LOC_Os01g14430:Chr1:8071122-8071833:-:-1730	NA	NA	NA
Chr1	8080057	8080415	peak_498	359	159	285	1.19143e-16	4.97225	5.71953e-14	intergenic	LOC_Os01g14440:Chr1:8084372-8087044:+:4157	3; GO:0003700,molecular_function sequence-specific DNA binding transcription factor activity; GO:0043565,molecular_function sequence-specific DNA binding; GO:0045449,biological_process regulation of transcription, DNA-dependent;	NA	NA
Chr1	8082829	8083299	peak_499	471	444	425	1.84697e-06	2.35413	0.000237105	LOC_Os01g14440:Promoter	LOC_Os01g14440:Chr1:8084372-8087044:+:1100	3; GO:0003700,molecular_function sequence-specific DNA binding transcription factor activity; GO:0043565,molecular_function sequence-specific DNA binding; GO:0045449,biological_process regulation of transcription, DNA-dependent;	NA	NA
Chr1	8083686	8083893	peak_500	208	14	236	5.61009e-07	2.35687	7.96471e-05	LOC_Os01g14440:Promoter	LOC_Os01g14440:Chr1:8084372-8087044:+:673	3; GO:0003700,molecular_function sequence-specific DNA binding transcription factor activity; GO:0043565,molecular_function sequence-specific DNA binding; GO:0045449,biological_process regulation of transcription, DNA-dependent;	NA	NA
Chr1	8086464	8087450	peak_501	987	807	1049	3.7706e-70	11.3488	4.028e-66	intergenic	LOC_Os01g14440:Chr1:8084372-8087044:+:-2900	3; GO:0003700,molecular_function sequence-specific DNA binding transcription factor activity; GO:0043565,molecular_function sequence-specific DNA binding; GO:0045449,biological_process regulation of transcription, DNA-dependent;	NA	NA
Chr1	8110652	8111118	peak_502	467	257	759	4.68781e-48	6.26432	1.75711e-44	intergenic	LOC_Os01g14470:Chr1:8101999-8103480:-:-7429	NA	NA	NA
Chr1	8177747	8178384	peak_503	638	359	456	1.0382e-38	7.84885	2.34542e-35	LOC_Os01g14590:Promoter	LOC_Os01g14590:Chr1:8175375-8177889:-:-217	NA	NA	NA
Chr1	8260978	8261527	peak_504	550	383	523	5.38791e-27	6.18644	5.905e-24	LOC_Os01g14770:five_prime_UTR	LOC_Os01g14770:Chr1:8251639-8263539:-:2180	NA	NA	1570 895 1321 dame:8565 638 203 601 0.26 0.43 0.18 456 118 3e-25 -- ENSAPMG00000004952; . ; K01529
Chr1	8263838	8264056	peak_505	219	72	213	1.46937e-06	2.51631	0.000192579	LOC_Os01g14770:Promoter	LOC_Os01g14770:Chr1:8251639-8263539:-:-371	NA	NA	1570 895 1321 dame:8565 638 203 601 0.26 0.43 0.18 456 118 3e-25 -- ENSAPMG00000004952; . ; K01529
Chr1	8313065	8313318	peak_506	254	118	123	3.28587e-10	4.27902	7.75908e-08	intergenic	LOC_Os01g14850:Chr1:8305547-8306555:-:-6628	NA	NA	NA
Chr1	8314370	8314633	peak_507	264	66	137	8.77284e-07	3.3488	0.00012079	intergenic	LOC_Os01g14850:Chr1:8305547-8306555:-:-7881	NA	NA	NA
Chr1	8376874	8377122	peak_508	249	136	149	4.30457e-14	5.20924	1.59764e-11	LOC_Os01g14932:Promoter	LOC_Os01g14932:Chr1:8367184-8375401:-:-1609	3; GO:0004672,molecular_function protein kinase activity; GO:0005524,molecular_function ATP binding; GO:0006468,biological_process protein phosphorylation;	NA	739 178 739 ppp:PHYPADRAFT_188191 568 9 568 0.52 0.66 0.03 572 520 1e-176 -- hypothetical protein; K04730 interleukin-1 receptor-associated kinase 1 [EC:2.7.11.1]
Chr1	8403524	8403818	peak_509	295	136	314	9.23188e-08	2.67106	1.50952e-05	LOC_Os01g15000:Promoter;LOC_Os01g14990:Promoter	LOC_Os01g15000:Chr1:8404247-8408377:+:588	2; GO:0004806,molecular_function triglyceride lipase activity; GO:0006629,biological_process lipid metabolic process;	NA	NA
Chr1	8408482	8408776	peak_510	295	131	261	2.85766e-12	3.9848	8.67861e-10	intergenic	LOC_Os01g15000:Chr1:8404247-8408377:+:-4367	2; GO:0004806,molecular_function triglyceride lipase activity; GO:0006629,biological_process lipid metabolic process;	NA	NA
Chr1	8410756	8411372	peak_511	617	301	821	1.22543e-40	6.0238	3.10527e-37	intergenic	LOC_Os01g15000:Chr1:8404247-8408377:+:-6811	2; GO:0004806,molecular_function triglyceride lipase activity; GO:0006629,biological_process lipid metabolic process;	NA	NA
Chr1	8413040	8413335	peak_512	296	144	280	2.5265e-25	5.95688	2.4602e-22	intergenic	LOC_Os01g15010:Chr1:8413832-8419026:-:5844	3; GO:0005525,molecular_function GTP binding; GO:0005622,cellular_component intracellular; GO:0006886,biological_process intracellular protein transport;	NA	193 1 193 osa:4327708 193 1 193 1 1 0 193 397 1e-142 -- Os01g0254000; hypothetical protein ; K07977 Arf/Sar family, other
Chr1	8430237	8430805	peak_513	569	181	705	1.44877e-32	5.16918	2.30044e-29	LOC_Os01g15020:Promoter	LOC_Os01g15020:Chr1:8420923-8430280:-:-138	NA	NA	1129 322 946 ptm:GSPATT00026644001 1478 854 1446 0.21 0.39 0.13 653 0 6e-16 -- hypothetical protein ; K02084 apoptotic protease-activating factor
Chr1	8439149	8439531	peak_514	383	200	530	1.55894e-85	12.8482	2.95706e-81	intergenic	LOC_Os01g15029:Chr1:8444463-8447054:-:7707	NA	NA	NA
Chr1	8441343	8441829	peak_515	487	173	555	7.44749e-19	4.14033	4.342e-16	intergenic	LOC_Os01g15029:Chr1:8444463-8447054:-:5540	NA	NA	NA
Chr1	8446806	8447162	peak_516	357	167	409	5.63638e-20	4.19039	3.60479e-17	LOC_Os01g15029:five_prime_UTR	LOC_Os01g15029:Chr1:8444463-8447054:-:83	NA	NA	NA
Chr1	8479501	8479793	peak_517	293	146	368	7.53304e-32	6.32415	1.1429e-28	LOC_Os01g15110:five_prime_UTR	LOC_Os01g15110:Chr1:8475499-8479870:-:225	3; GO:0005484,molecular_function SNAP receptor activity; GO:0006886,biological_process intracellular protein transport; GO:0016020,cellular_component membrane;	NA	280 1 280 osa:4327713 280 1 280 1 1 0 280 563 0.0 -- Os01g0254900; hypothetical protein ; K08488 syntaxin 7
Chr1	8483598	8483841	peak_518	244	118	146	6.76005e-11	4.09021	1.73181e-08	intergenic	LOC_Os01g15120:Chr1:8486472-8489700:+:2757	1; GO:0003824,molecular_function catalytic activity;	NA	322 6 322 dvvi:GSVIVP00033031001 317 4 317 0.56 0.7 0 317 378 1e-130 -- GSVIVT00033031001; assembled CDS ; K08726 soluble epoxide hydrolase [EC:3.3.2.10]
Chr1	8498604	8498999	peak_519	396	188	247	9.58164e-15	4.79569	3.79298e-12	intergenic	LOC_Os01g15150:Chr1:8496480-8496851:+:-2313	NA	NA	NA
Chr1	8532913	8533126	peak_520	214	129	124	8.86013e-09	3.90693	1.71656e-06	LOC_Os01g15240:Promoter	LOC_Os01g15240:Chr1:8532212-8532919:-:-123	NA	NA	NA
Chr1	8546959	8547175	peak_521	217	141	245	1.15566e-11	3.51647	3.26144e-09	LOC_Os01g15270:Promoter	LOC_Os01g15270:Chr1:8545997-8546894:-:-206	NA	NA	NA
Chr1	8557054	8557249	peak_522	196	150	165	4.15451e-05	2.41185	0.00397649	LOC_Os01g15290:Promoter	LOC_Os01g15290:Chr1:8555286-8557176:-:-28	4; GO:0003735,molecular_function structural constituent of ribosome; GO:0005622,cellular_component intracellular; GO:0005840,cellular_component ribosome; GO:0006412,biological_process translation;	NA	114 1 114 osa:4327720 114 1 114 1 1 0 114 234 7e-80 -- Os01g0256600; hypothetical protein ; K02881 large subunit ribosomal protein L18
Chr1	8569684	8570025	peak_523	342	169	414	1.88217e-20	4.55243	1.25164e-17	LOC_Os01g15300:Promoter	LOC_Os01g15300:Chr1:8560623-8569631:-:-222	3; GO:0003676,molecular_function nucleic acid binding; GO:0004386,molecular_function helicase activity; GO:0005524,molecular_function ATP binding;	NA	1007 13 465 aga:AgaP_AGAP001338 1184 151 584 0.32 0.49 0.11 470 219 5e-57 -- AGAP001338-PA ; K01509 adenosinetriphosphatase [EC:3.6.1.3]
Chr1	8599472	8599767	peak_524	296	117	413	2.11743e-35	6.63942	4.00387e-32	LOC_Os01g15350:Promoter	LOC_Os01g15350:Chr1:8593788-8599448:-:-141	2; GO:0003676,molecular_function nucleic acid binding; GO:0008270,molecular_function zinc ion binding;	NA	466 87 173 cre:CHLREDRAFT_20714 1573 1469 1552 0.44 0.59 0.03 87 4 6e-18 -- IRE1; key regulator in ER unfolded protein response ; K08852 endoplasmic reticulum to nucleus signalling IRE [EC:2.7.11.1 3.1.26.-]
Chr1	8633491	8633685	peak_525	195	66	163	1.07773e-07	3.12445	1.74129e-05	LOC_Os01g15399:five_prime_UTR	LOC_Os01g15399:Chr1:8630317-8633592:-:37	NA	NA	NA
Chr1	8690261	8690511	peak_526	251	155	241	5.57828e-18	4.95081	3.01849e-15	intergenic	LOC_Os01g15470:Chr1:8682929-8687581:+:-7488	3; GO:0004672,molecular_function protein kinase activity; GO:0005524,molecular_function ATP binding; GO:0006468,biological_process protein phosphorylation;	NA	455 60 450 ppp:PHYPADRAFT_155699 374 2 371 0.6 0.69 0.08 397 446 1e-154 -- hypothetical protein; K04733 interleukin-1 receptor-associated kinase 4 [EC:2.7.11.1]
Chr1	8728447	8728719	peak_527	273	192	197	2.24538e-11	3.87432	6.12562e-09	intergenic	LOC_Os01g15530:Chr1:8732427-8734486:+:3789	NA	NA	NA
Chr1	8729565	8730045	peak_528	481	311	430	1.47737e-17	4.63873	7.69662e-15	intergenic	LOC_Os01g15530:Chr1:8732427-8734486:+:2552	NA	NA	NA
Chr1	8786041	8786443	peak_529	403	284	311	6.22358e-09	3.19091	1.22849e-06	LOC_Os01g15630:Promoter	LOC_Os01g15630:Chr1:8786512-8792386:+:188	2; GO:0005515,molecular_function protein binding; GO:0008270,molecular_function zinc ion binding;	NA	NA
Chr1	8797552	8797758	peak_530	207	170	258	5.68696e-08	2.68355	9.57657e-06	LOC_Os01g15640:Promoter	LOC_Os01g15640:Chr1:8792646-8797363:-:-359	2; GO:0003677,molecular_function DNA binding; GO:0045449,biological_process regulation of transcription, DNA-dependent;	NA	NA
Chr1	8798084	8798666	peak_531	583	345	585	9.12347e-57	9.67743	5.24204e-53	LOC_Os01g15640:Promoter	LOC_Os01g15640:Chr1:8792646-8797363:-:-1066	2; GO:0003677,molecular_function DNA binding; GO:0045449,biological_process regulation of transcription, DNA-dependent;	NA	NA
Chr1	8855702	8855968	peak_532	267	89	145	3.46075e-14	4.96605	1.29805e-11	LOC_Os01g15740:CDS	LOC_Os01g15740:Chr1:8853816-8856953:+:-1976	1; GO:0016747,molecular_function transferase activity, transferring acyl groups other than amino-acyl groups;	NA	NA
Chr1	8857063	8857383	peak_533	321	128	210	4.16591e-09	3.38104	8.41744e-07	intergenic	LOC_Os01g15740:Chr1:8853816-8856953:+:-3376	1; GO:0016747,molecular_function transferase activity, transferring acyl groups other than amino-acyl groups;	NA	NA
Chr1	8858007	8858662	peak_534	656	202	437	1.07624e-26	6.47555	1.15385e-23	intergenic	LOC_Os01g15740:Chr1:8853816-8856953:+:-4394	1; GO:0016747,molecular_function transferase activity, transferring acyl groups other than amino-acyl groups;	NA	NA
Chr1	8861975	8862212	peak_535	238	99	134	1.71894e-08	3.48777	3.16811e-06	intergenic	LOC_Os01g15750:Chr1:8864271-8867561:+:2198	NA	NA	NA
Chr1	8953360	8953900	peak_536	541	142	559	1.01747e-30	5.86535	1.439e-27	LOC_Os01g15900:Promoter	LOC_Os01g15900:Chr1:8949249-8952712:-:-790	3; GO:0003677,molecular_function DNA binding; GO:0008270,molecular_function zinc ion binding; GO:0045449,biological_process regulation of transcription, DNA-dependent;	NA	NA
Chr1	8956435	8957113	peak_537	679	517	698	6.29129e-23	4.96299	5.11847e-20	LOC_Os01g15910:Promoter	LOC_Os01g15910:Chr1:8958411-8967207:+:1460	2; GO:0008152,biological_process metabolic process; GO:0016779,molecular_function nucleotidyltransferase activity;	NA	753 167 558 osa:4347800 469 18 461 0.58 0.68 0.15 454 465 1e-156 -- Os09g0553200; hypothetical protein ; K00963 UTP--glucose-1-phosphate uridylyltransferase [EC:2.7.7.9]
Chr1	8960542	8960831	peak_538	290	135	234	4.16725e-14	4.37423	1.55453e-11	LOC_Os01g15910:Intron	LOC_Os01g15910:Chr1:8958411-8967207:+:-2267	2; GO:0008152,biological_process metabolic process; GO:0016779,molecular_function nucleotidyltransferase activity;	NA	753 167 558 osa:4347800 469 18 461 0.58 0.68 0.15 454 465 1e-156 -- Os09g0553200; hypothetical protein ; K00963 UTP--glucose-1-phosphate uridylyltransferase [EC:2.7.7.9]
Chr1	8984573	8984779	peak_539	207	95	128	3.28587e-10	4.27902	7.75908e-08	LOC_Os01g15970:Promoter	LOC_Os01g15960:Chr1:8983764-8984093:+:-905	NA	NA	NA
Chr1	9066816	9067066	peak_540	251	54	158	1.45375e-05	2.62454	0.00153968	LOC_Os01g16090:Promoter	LOC_Os01g16090:Chr1:9063968-9066787:-:-83	1; GO:0003676,molecular_function nucleic acid binding;	NA	490 155 349 dsi:Dsim_GD21374 2951 2616 2788 0.29 0.45 0.11 195 5 1e-15 -- GD21374 gene product from transcript GD21374-RA ; K01509 adenosinetriphosphatase [EC:3.6.1.3]
Chr1	9074272	9074701	peak_541	430	235	497	9.81454e-18	4.08578	5.19135e-15	LOC_Os01g16110:Promoter	LOC_Os01g16110:Chr1:9074613-9083795:+:107	NA	NA	924 30 411 dvvi:GSVIVP00033667001 421 18 402 0.36 0.49 0.06 397 140 7e-34 -- GSVIVT00033667001; assembled CDS ; K11090 lupus La protein
Chr1	9085422	9085710	peak_542	289	83	190	1.01976e-20	6.39153	6.92692e-18	intergenic	LOC_Os01g16120:Chr1:9088088-9089111:+:2584	2; GO:0005515,molecular_function protein binding; GO:0008270,molecular_function zinc ion binding;	NA	204 54 150 dola:3451 300 208 296 0.31 0.45 0.14 100 1 1e-07 -- ENSORLG00000002764; . ; K10629 E3 ubiquitin-protein ligase RNF128 [EC:6.3.2.19]
Chr1	9089162	9089396	peak_543	235	148	225	2.52087e-14	4.34706	9.57503e-12	intergenic	LOC_Os01g16120:Chr1:9088088-9089111:+:-1223	2; GO:0005515,molecular_function protein binding; GO:0008270,molecular_function zinc ion binding;	NA	204 54 150 dola:3451 300 208 296 0.31 0.45 0.14 100 1 1e-07 -- ENSORLG00000002764; . ; K10629 E3 ubiquitin-protein ligase RNF128 [EC:6.3.2.19]
Chr1	9094649	9095344	peak_544	696	485	705	4.20455e-41	6.78569	1.09585e-37	LOC_Os01g16124:Promoter	LOC_Os01g16124:Chr1:9095172-9099512:+:39	NA	NA	NA
Chr1	9107598	9108103	peak_545	506	267	397	8.65645e-22	4.94206	6.43739e-19	intergenic	LOC_Os01g16140:Chr1:9114002-9114253:+:6138	NA	NA	NA
Chr1	9112979	9113229	peak_546	251	173	197	8.08612e-12	4.21439	2.33604e-09	LOC_Os01g16140:Promoter	LOC_Os01g16140:Chr1:9114002-9114253:+:851	NA	NA	NA
Chr1	9117388	9117640	peak_547	253	158	245	4.60776e-09	3.055	9.25486e-07	LOC_Os01g16146:Promoter	LOC_Os01g16146:Chr1:9114577-9117425:-:-121	2; GO:0003824,molecular_function catalytic activity; GO:0009058,biological_process biosynthetic process;	NA	309 1 309 osa:4324375 309 1 309 1 1 0 309 631 0.0 -- Os01g0266500; hypothetical protein ; K06998
Chr1	9139524	9139787	peak_548	264	112	252	2.91407e-17	4.39373	1.47594e-14	intergenic	LOC_Os01g16170:Chr1:9133519-9140430:-:796	NA	NA	NA
Chr1	9148511	9148749	peak_549	239	64	273	3.13127e-08	2.59951	5.54587e-06	intergenic	LOC_Os01g16170:Chr1:9133519-9140430:-:-8145	NA	NA	NA
Chr1	9151943	9152453	peak_550	511	85	347	7.86357e-08	2.97819	1.30284e-05	intergenic	LOC_Os01g16180:Chr1:9159606-9165693:+:7579	2; GO:0006139,biological_process nucleobase-containing compound metabolic process; GO:0008168,molecular_function methyltransferase activity;	NA	764 458 717 dpop:254018 260 1 260 0.86 0.93 0 260 493 1e-170 -- gw1.XV.3454.1; . ; K05925 mRNA (2'-O-methyladenosine-N6-)-methyltransferase [EC:2.1.1.62]
Chr1	9153897	9154250	peak_551	354	173	489	2.31985e-68	10.1387	2.28934e-64	intergenic	LOC_Os01g16180:Chr1:9159606-9165693:+:5537	2; GO:0006139,biological_process nucleobase-containing compound metabolic process; GO:0008168,molecular_function methyltransferase activity;	NA	764 458 717 dpop:254018 260 1 260 0.86 0.93 0 260 493 1e-170 -- gw1.XV.3454.1; . ; K05925 mRNA (2'-O-methyladenosine-N6-)-methyltransferase [EC:2.1.1.62]
Chr1	9202223	9202419	peak_552	197	123	210	9.11213e-08	2.85119	1.49365e-05	intergenic	LOC_Os01g16250:Chr1:9201354-9204450:+:-993	NA	NA	NA
Chr1	9285800	9286046	peak_553	247	90	301	4.97817e-15	3.98075	2.03793e-12	intergenic	LOC_Os01g16360:Chr1:9288840-9289082:+:2951	NA	NA	NA
Chr1	9340944	9341172	peak_554	229	49	120	6.91226e-07	3.29806	9.73621e-05	LOC_Os01g16450:Intron	LOC_Os01g16450:Chr1:9339815-9342304:+:-1179	4; GO:0004601,molecular_function peroxidase activity; GO:0006979,biological_process response to oxidative stress; GO:0020037,molecular_function heme binding; GO:0055114,biological_process oxidation-reduction process;	NA	324 9 320 dvvi:GSVIVP00019842001 315 10 310 0.51 0.66 0.05 315 305 1e-101 -- GSVIVT00019842001; assembled CDS ; K00430 peroxidase [EC:1.11.1.7]
Chr1	9342171	9342372	peak_555	202	134	105	6.91226e-07	3.29806	9.73621e-05	LOC_Os01g16450:three_prime_UTR	LOC_Os01g16450:Chr1:9339815-9342304:+:-2491	4; GO:0004601,molecular_function peroxidase activity; GO:0006979,biological_process response to oxidative stress; GO:0020037,molecular_function heme binding; GO:0055114,biological_process oxidation-reduction process;	NA	324 9 320 dvvi:GSVIVP00019842001 315 10 310 0.51 0.66 0.05 315 305 1e-101 -- GSVIVT00019842001; assembled CDS ; K00430 peroxidase [EC:1.11.1.7]
Chr1	9343265	9344491	peak_556	1227	871	997	1.1952e-24	5.37012	1.10938e-21	intergenic	LOC_Os01g16460:Chr1:9344881-9347403:-:3269	NA	NA	NA
Chr1	9445337	9445577	peak_557	241	188	146	9.80054e-09	3.49101	1.87133e-06	LOC_Os01g16650:Promoter;LOC_Os01g16640:Promoter	LOC_Os01g16650:Chr1:9445679-9446566:+:155	3; GO:0019787,molecular_function small conjugating protein ligase activity; GO:0043687,biological_process post-translational protein modification; GO:0051246,biological_process regulation of protein metabolic process;	NA	191 1 191 osa:4325174 191 1 191 1 1 0 191 396 1e-141 -- Os01g0273100; hypothetical protein ; K06688 ubiquitin-conjugating enzyme E2 C [EC:6.3.2.19]
Chr1	9454778	9454980	peak_558	203	33	192	2.62041e-06	2.52661	0.000327771	LOC_Os01g16670:Promoter	LOC_Os01g16670:Chr1:9454976-9456923:+:166	NA	NA	NA
Chr1	9475759	9476029	peak_559	271	173	310	1.77799e-17	4.22458	9.18883e-15	intergenic	LOC_Os01g16690:Chr1:9481206-9483344:-:7414	3; GO:0003723,molecular_function RNA binding; GO:0003964,molecular_function RNA-directed DNA polymerase activity; GO:0006278,biological_process RNA-dependent DNA replication;	NA	563 47 182 dbmo:Bmb022257 1136 15 144 0.3 0.47 0.04 136 6 3e-10 -- . ; K00962 polyribonucleotide nucleotidyltransferase [EC:2.7.7.8]
Chr1	9546262	9546547	peak_560	286	148	199	1.91021e-07	3.10826	2.96599e-05	LOC_Os01g16800:Promoter	LOC_Os01g16800:Chr1:9545520-9546039:-:-371	NA	NA	NA
Chr1	9580902	9581581	peak_561	680	114	584	4.54308e-50	8.07837	1.88591e-46	intergenic	LOC_Os01g16820:Chr1:9574974-9578914:+:-6043	2; GO:0003676,molecular_function nucleic acid binding; GO:0008270,molecular_function zinc ion binding;	NA	1297 794 1172 uma:UM00214.1 1076 29 374 0.28 0.47 0.15 392 145 3e-33 -- hypothetical protein; K00140 methylmalonate-semialdehyde dehydrogenase [EC:1.2.1.27]
Chr1	9591219	9591646	peak_562	428	89	496	3.5026e-14	3.5985	1.31211e-11	intergenic	LOC_Os01g16840:Chr1:9603147-9604187:-:12881	NA	NA	NA
Chr1	9605928	9606257	peak_563	330	80	281	6.23161e-11	3.51176	1.60816e-08	LOC_Os01g16840:Promoter	LOC_Os01g16840:Chr1:9603147-9604187:-:-1821	NA	NA	NA
Chr1	9607862	9608412	peak_564	551	327	466	3.96506e-19	4.88295	2.3626e-16	intergenic	LOC_Os01g16840:Chr1:9603147-9604187:-:-4002	NA	NA	NA
Chr1	9639008	9639441	peak_565	434	334	485	7.87499e-07	2.29909	0.000109582	LOC_Os01g16870:Promoter	LOC_Os01g16870:Chr1:9631296-9638901:-:-441	1; GO:0003676,molecular_function nucleic acid binding;	NA	904 342 878 dpch:300 804 248 780 0.29 0.47 0.14 578 199 1e-51 -- fgenesh1_pg.C_scaffold_1000300; . ; K02156 aubergine
Chr1	9652232	9652425	peak_566	194	109	101	2.47121e-05	2.72072	0.00247622	intergenic	LOC_Os01g16890:Chr1:9657980-9661279:-:8940	4; GO:0003735,molecular_function structural constituent of ribosome; GO:0005622,cellular_component intracellular; GO:0005840,cellular_component ribosome; GO:0006412,biological_process translation;	NA	111 1 111 osa:4324441 111 1 111 1 1 0 111 229 2e-78 -- Os01g0276000; hypothetical protein ; K02908 large subunit ribosomal protein L30e
Chr1	9656494	9656706	peak_567	213	81	235	9.8737e-12	3.66875	2.82104e-09	intergenic	LOC_Os01g16890:Chr1:9657980-9661279:-:4706	4; GO:0003735,molecular_function structural constituent of ribosome; GO:0005622,cellular_component intracellular; GO:0005840,cellular_component ribosome; GO:0006412,biological_process translation;	NA	111 1 111 osa:4324441 111 1 111 1 1 0 111 229 2e-78 -- Os01g0276000; hypothetical protein ; K02908 large subunit ribosomal protein L30e
Chr1	9658323	9658579	peak_568	257	70	124	1.78456e-05	2.77977	0.001842	LOC_Os01g16890:CDS	LOC_Os01g16890:Chr1:9657980-9661279:-:2888	4; GO:0003735,molecular_function structural constituent of ribosome; GO:0005622,cellular_component intracellular; GO:0005840,cellular_component ribosome; GO:0006412,biological_process translation;	NA	111 1 111 osa:4324441 111 1 111 1 1 0 111 229 2e-78 -- Os01g0276000; hypothetical protein ; K02908 large subunit ribosomal protein L30e
Chr1	9690022	9690313	peak_569	292	84	180	5.57391e-10	3.58881	1.26958e-07	LOC_Os01g16950:Promoter;LOC_Os01g16940:Promoter	LOC_Os01g16950:Chr1:9690235-9692180:+:130	2; GO:0005515,molecular_function protein binding; GO:0008270,molecular_function zinc ion binding;	NA	329 170 263 dpop:564210 225 77 165 0.41 0.68 0.05 94 100 4e-23 -- eugene3.00080805; . ; K10633 E3 ubiquitin-protein ligase Praja1 [EC:6.3.2.19]
Chr1	9699752	9700065	peak_570	314	244	229	8.08612e-12	4.21439	2.33604e-09	LOC_Os01g16960:Promoter	LOC_Os01g16960:Chr1:9694027-9699817:-:-179	4; GO:0000287,molecular_function magnesium ion binding; GO:0004743,molecular_function pyruvate kinase activity; GO:0006096,biological_process glycolysis; GO:0030955,molecular_function potassium ion binding;	NA	510 1 510 osa:4324263 510 1 510 1 1 0 510 1049 0.0 -- Os01g0276700; hypothetical protein ; K00873 pyruvate kinase [EC:2.7.1.40]
Chr1	9701037	9701238	peak_571	202	118	233	9.05774e-19	4.78637	5.24288e-16	LOC_Os01g16960:Promoter	LOC_Os01g16960:Chr1:9694027-9699817:-:-1338	4; GO:0000287,molecular_function magnesium ion binding; GO:0004743,molecular_function pyruvate kinase activity; GO:0006096,biological_process glycolysis; GO:0030955,molecular_function potassium ion binding;	NA	510 1 510 osa:4324263 510 1 510 1 1 0 510 1049 0.0 -- Os01g0276700; hypothetical protein ; K00873 pyruvate kinase [EC:2.7.1.40]
Chr1	9715404	9715664	peak_572	261	157	121	4.3019e-08	3.72089	7.47412e-06	intergenic	LOC_Os01g16980:Chr1:9711615-9712419:-:-3142	NA	NA	NA
Chr1	9725686	9725951	peak_573	266	157	193	1.42498e-10	3.62085	3.51407e-08	LOC_Os01g16990:Promoter	LOC_Os01g16990:Chr1:9727698-9728244:+:1856	NA	NA	NA
Chr1	9733423	9733845	peak_574	423	114	321	9.17107e-20	5.37744	5.76355e-17	LOC_Os01g17000:Promoter	LOC_Os01g17000:Chr1:9733832-9738226:+:296	3; GO:0003677,molecular_function DNA binding; GO:0008270,molecular_function zinc ion binding; GO:0045449,biological_process regulation of transcription, DNA-dependent;	NA	NA
Chr1	9769866	9770112	peak_575	247	140	206	5.16845e-07	2.68469	7.37259e-05	intergenic	LOC_Os01g17050:Chr1:9770015-9771037:-:1033	NA	NA	NA
Chr1	9771668	9772034	peak_576	367	114	421	1.54369e-17	4.46404	8.03082e-15	LOC_Os01g17050:Promoter	LOC_Os01g17050:Chr1:9770015-9771037:-:-745	NA	NA	NA
Chr1	9773451	9773849	peak_577	399	80	539	2.22946e-10	2.87904	5.36871e-08	intergenic	LOC_Os01g17050:Chr1:9770015-9771037:-:-2494	NA	NA	NA
Chr1	9794555	9794980	peak_578	426	9	172	4.43364e-05	2.61583	0.00419276	intergenic	LOC_Os01g17060:Chr1:9793959-9796829:-:2267	NA	NA	NA
Chr1	9867719	9867937	peak_579	219	135	182	3.00365e-10	3.76278	7.14611e-08	LOC_Os01g17160:five_prime_UTR	LOC_Os01g17160:Chr1:9866424-9870864:+:-1431	1; GO:0008270,molecular_function zinc ion binding;	NA	359 20 245 ppp:PHYPADRAFT_33865 228 8 222 0.27 0.41 0.15 239 2 8e-17 -- hypothetical protein; K06867
Chr1	9871864	9872271	peak_580	408	189	281	4.75171e-06	2.58218	0.000557083	intergenic	LOC_Os01g17170:Chr1:9874326-9876951:+:2274	3; GO:0016491,molecular_function oxidoreductase activity; GO:0046914,molecular_function transition metal ion binding; GO:0055114,biological_process oxidation-reduction process;	NA	408 1 408 osa:4326901 408 1 408 1 1 0 408 844 0.0 -- Os01g0279100; hypothetical protein ; K04035 magnesium-protoporphyrin IX monomethyl ester (oxidative) cyclase [EC:1.14.13.81]
Chr1	9899756	9900061	peak_581	306	154	366	2.32055e-12	3.40062	7.10624e-10	LOC_Os01g17214:Intron	LOC_Os01g17214:Chr1:9889548-9902738:-:2830	1; GO:0055085,biological_process transmembrane transport;	NA	497 93 455 lsp:Bsph_1326 398 47 361 0.25 0.43 0.14 365 7 5e-16 -- multidrug-efflux transporter ; K08153 MFS transporter, DHA1 family, multidrug resistance protein
Chr1	9986412	9986656	peak_582	245	122	186	7.67591e-07	2.89804	0.000107206	intergenic	LOC_Os01g17360:Chr1:9990370-9996046:+:3837	1; GO:0003676,molecular_function nucleic acid binding;	NA	1583 1292 1560 tca:100142434 2021 1613 1879 0.28 0.46 0.05 276 106 5e-21 -- similar to orf ; K07497 putative transposase
Chr1	10003575	10003904	peak_583	330	181	403	4.74777e-40	6.85795	1.16834e-36	LOC_Os01g17390:Promoter	LOC_Os01g17390:Chr1:10003950-10007768:+:195	NA	NA	NA
Chr1	10011582	10011937	peak_584	356	160	380	7.00793e-11	2.94447	1.79127e-08	LOC_Os01g17396:Promoter	LOC_Os01g17396:Chr1:10008036-10011595:-:-147	NA	NA	NA
Chr1	10080381	10080629	peak_585	249	129	173	1.72234e-12	4.83715	5.3613e-10	intergenic	LOC_Os01g18010:Chr1:10079338-10080316:+:-1173	NA	NA	NA
Chr1	10112643	10113002	peak_586	360	245	205	8.05323e-15	4.49921	3.22597e-12	intergenic	LOC_Os01g18060:Chr1:10113381-10119022:-:6136	NA	NA	NA
Chr1	10131915	10132587	peak_587	673	143	676	1.12837e-23	5.05323	9.72456e-21	LOC_Os01g18080:Promoter	LOC_Os01g18080:Chr1:10133857-10135806:+:1800	NA	NA	273 52 226 dan:Dana_GF13555 1348 333 512 0.27 0.52 0.02 180 9 2e-11 -- GF13555 gene product from transcript GF13555-RA ; K00503 dopamine beta-monooxygenase [EC:1.14.17.1]
Chr1	10137323	10137807	peak_588	485	140	224	1.40728e-11	4.03156	3.93242e-09	LOC_Os01g18100:three_prime_UTR	LOC_Os01g18090:Chr1:10136482-10137055:+:-982	NA	NA	NA
Chr1	10202045	10202431	peak_589	387	95	217	1.78953e-17	5.95342	9.23336e-15	LOC_Os01g18220:Intron	LOC_Os01g18220:Chr1:10200476-10203694:-:1556	NA	NA	NA
Chr1	10207794	10208175	peak_590	382	128	544	5.48984e-52	8.26845	2.50161e-48	intergenic	LOC_Os01g18220:Chr1:10200476-10203694:-:-4228	NA	NA	NA
Chr1	10225736	10226064	peak_591	329	158	297	1.31877e-21	5.26221	9.6703e-19	intergenic	LOC_Os01g18240:Chr1:10217247-10219696:-:-6198	1; GO:0003677,molecular_function DNA binding;	NA	428 1 425 dpop:581592 441 1 437 0.45 0.6 0.14 464 333 1e-109 -- eugene3.01310019; . ; K09422 myb proto-oncogene protein, plant
Chr1	10264264	10264485	peak_592	222	164	203	4.66176e-06	2.5386	0.000549655	LOC_Os01g18280:Intron	LOC_Os01g18280:Chr1:10262946-10267962:+:-1483	1; GO:0015031,biological_process protein transport;	NA	NA
Chr1	10274506	10274703	peak_593	198	30	126	4.33261e-05	2.45283	0.00411927	intergenic	LOC_Os01g18300:Chr1:10283535-10283921:+:9000	NA	NA	NA
Chr1	10274989	10275333	peak_594	345	148	229	1.81547e-09	3.49938	3.8515e-07	intergenic	LOC_Os01g18300:Chr1:10283535-10283921:+:8399	NA	NA	NA
Chr1	10276100	10276368	peak_595	269	130	189	7.10199e-08	3.34245	1.18198e-05	intergenic	LOC_Os01g18300:Chr1:10283535-10283921:+:7306	NA	NA	NA
Chr1	10280200	10280701	peak_596	502	222	463	3.28996e-12	3.5961	9.9033e-10	intergenic	LOC_Os01g18300:Chr1:10283535-10283921:+:3114	NA	NA	NA
Chr1	10280922	10281431	peak_597	510	206	514	3.45136e-30	5.93161	4.7036e-27	intergenic	LOC_Os01g18300:Chr1:10283535-10283921:+:2408	NA	NA	NA
Chr1	10281883	10282076	peak_598	194	135	172	2.53198e-10	3.47232	6.04811e-08	LOC_Os01g18300:Promoter	LOC_Os01g18300:Chr1:10283535-10283921:+:1518	NA	NA	NA
Chr1	10288116	10288455	peak_599	340	102	318	6.27047e-18	4.33134	3.36729e-15	intergenic	LOC_Os01g18310:Chr1:10288976-10289644:-:1428	NA	NA	146 51 88 osa:4328608 891 788 829 0.66 0.78 0.09 42 8 5e-10 -- Os02g0195500; hypothetical protein ; K09955 hypothetical protein
Chr1	10310314	10310568	peak_600	255	89	224	9.4591e-10	3.30519	2.09247e-07	LOC_Os01g18360:Promoter	LOC_Os01g18360:Chr1:10312341-10314826:+:1939	2; GO:0005634,cellular_component nucleus; GO:0045449,biological_process regulation of transcription, DNA-dependent;	NA	NA
Chr1	10326348	10326596	peak_601	249	168	151	3.07044e-10	4.16922	7.26424e-08	intergenic	LOC_Os01g18375:Chr1:10319458-10319886:+:-7059	1; GO:0016021,cellular_component integral to membrane;	NA	NA
Chr1	10345143	10345338	peak_602	196	106	95	3.66725e-06	3.16275	0.00044655	LOC_Os01g18400:Promoter	LOC_Os01g18400:Chr1:10342025-10343570:-:-1679	3; GO:0004568,molecular_function chitinase activity; GO:0006032,biological_process chitin catabolic process; GO:0016998,biological_process cell wall macromolecule catabolic process;	NA	290 49 290 dvvi:GSVIVP00011587001 325 83 324 0.57 0.75 0 242 314 1e-105 -- GSVIVT00011587001; assembled CDS ; K01183 chitinase [EC:3.2.1.14]
Chr1	10430964	10431256	peak_603	293	130	170	5.37712e-22	6.88364	4.0679e-19	intergenic	LOC_Os01g18530:Chr1:10431473-10432723:-:1631	NA	NA	NA
Chr1	10440770	10441182	peak_604	413	86	249	1.33851e-13	4.74603	4.70219e-11	intergenic	LOC_Os01g18530:Chr1:10431473-10432723:-:-8133	NA	NA	NA
Chr1	10465113	10465426	peak_605	314	160	227	2.78939e-10	3.68747	6.64584e-08	intergenic	LOC_Os01g18570:Chr1:10457590-10460881:-:-4392	NA	NA	1038 877 952 osa:4343187 324 245 320 0.5 0.72 0.02 77 7 8e-16 -- Os07g0468800; hypothetical protein ; K02728 20S proteasome subunit alpha 3 [EC:3.4.25.1]
Chr1	10470133	10470413	peak_606	281	120	314	1.17997e-06	2.40068	0.000157594	LOC_Os01g18584:Promoter	LOC_Os01g18584:Chr1:10470540-10478800:+:288	3; GO:0003700,molecular_function sequence-specific DNA binding transcription factor activity; GO:0043565,molecular_function sequence-specific DNA binding; GO:0045449,biological_process regulation of transcription, DNA-dependent;	NA	NA
Chr1	10495688	10496195	peak_607	508	188	385	9.68702e-05	2.03766	0.0083468	LOC_Os01g18630:Promoter	LOC_Os01g18630:Chr1:10492039-10495723:-:-153	1; GO:0006629,biological_process lipid metabolic process;	NA	495 26 494 dpop:642209 494 11 493 0.63 0.76 0.02 483 653 0.0 -- grail3.0032001501; . ; K08245 phytepsin [EC:3.4.23.40]
Chr1	10500824	10501073	peak_608	250	141	302	3.10506e-08	2.83453	5.50833e-06	LOC_Os01g18640:Promoter	LOC_Os01g18640:Chr1:10496604-10500943:-:-22	2; GO:0003824,molecular_function catalytic activity; GO:0030170,molecular_function pyridoxal phosphate binding;	NA	482 66 462 cya:CYA_0818 379 11 377 0.32 0.5 0.09 402 197 6e-57 -- cefD; isopenicillin N-epimerase (EC:5.1.1.17); K04127 isopenicillin-N epimerase [EC:5.1.1.17]
Chr1	10520317	10520634	peak_609	318	71	119	5.41539e-05	2.79066	0.00501718	LOC_Os01g18670:CDS	LOC_Os01g18670:Chr1:10515723-10521282:-:896	5; GO:0005524,molecular_function ATP binding; GO:0006810,biological_process transport; GO:0016021,cellular_component integral to membrane; GO:0042626,molecular_function ATPase activity, coupled to transmembrane movement of substances; GO:0055085,biological_process transmembrane transport;	NA	1285 20 1285 dpop:830483 1275 16 1274 0.66 0.81 0.01 1271 1719 0.0 -- estExt_fgenesh4_pm.C_LG_II0929; . ; K05658 ATP-binding cassette, subfamily B (MDR/TAP), member 1
Chr1	10533467	10533690	peak_610	224	87	141	8.22167e-12	4.55946	2.3693e-09	intergenic	LOC_Os01g18680:Chr1:10540064-10541002:+:6511	NA	NA	NA
Chr1	10536200	10536399	peak_611	200	113	125	8.86013e-09	3.90693	1.71656e-06	intergenic	LOC_Os01g18680:Chr1:10540064-10541002:+:3752	NA	NA	NA
Chr1	10561328	10561534	peak_612	207	121	126	2.21396e-07	3.32222	3.37956e-05	LOC_Os01g18730:Promoter;LOC_Os01g18744:three_prime_UTR	LOC_Os01g18730:Chr1:10559887-10560969:-:-480	NA	NA	NA
Chr1	10605059	10605531	peak_613	473	274	272	3.40204e-11	4.09507	9.09955e-09	intergenic	LOC_Os01g18790:Chr1:10597799-10598302:+:-7535	NA	NA	NA
Chr1	10607310	10607539	peak_614	230	183	99	0.000504011	2.40049	0.03539	intergenic	LOC_Os01g18790:Chr1:10597799-10598302:+:-9695	NA	NA	NA
Chr1	10613165	10613440	peak_615	276	151	279	3.16979e-11	3.34446	8.5206e-09	intergenic	LOC_Os01g18800:Chr1:10622795-10627552:+:9480	3; GO:0004672,molecular_function protein kinase activity; GO:0005524,molecular_function ATP binding; GO:0006468,biological_process protein phosphorylation;	NA	461 16 431 dpop:272704 443 7 429 0.51 0.7 0.04 430 459 1e-158 -- gw1.152.173.1; . ; K00924
Chr1	10614572	10615259	peak_616	688	4	442	4.41703e-05	2.21271	0.00418427	intergenic	LOC_Os01g18800:Chr1:10622795-10627552:+:8220	3; GO:0004672,molecular_function protein kinase activity; GO:0005524,molecular_function ATP binding; GO:0006468,biological_process protein phosphorylation;	NA	461 16 431 dpop:272704 443 7 429 0.51 0.7 0.04 430 459 1e-158 -- gw1.152.173.1; . ; K00924
Chr1	10619831	10620276	peak_617	446	186	441	5.72216e-22	5.16436	4.30576e-19	intergenic	LOC_Os01g18800:Chr1:10622795-10627552:+:2779	3; GO:0004672,molecular_function protein kinase activity; GO:0005524,molecular_function ATP binding; GO:0006468,biological_process protein phosphorylation;	NA	461 16 431 dpop:272704 443 7 429 0.51 0.7 0.04 430 459 1e-158 -- gw1.152.173.1; . ; K00924
Chr1	10642948	10643369	peak_618	422	311	311	6.51268e-23	6.24892	5.27849e-20	LOC_Os01g18840:Promoter;LOC_Os01g18830:Promoter	LOC_Os01g18840:Chr1:10643287-10644848:+:29	NA	NA	NA
Chr1	10799700	10799928	peak_619	229	125	120	1.74381e-09	4.09298	3.73001e-07	intergenic	LOC_Os01g19110:Chr1:10797095-10799005:+:-2731	2; GO:0006508,biological_process proteolysis; GO:0008234,molecular_function cysteine-type peptidase activity;	NA	422 287 381 dre:570299 229 100 191 0.34 0.5 0.07 97 8 4e-06 -- si:ch211-258l4.3; si:ch211-258l4.3 ; K08594 sentrin-specific protease 5 [EC:3.4.22.-]
Chr1	10805270	10805485	peak_620	216	189	155	1.84795e-07	3.18743	2.87184e-05	LOC_Os01g19120:Promoter	LOC_Os01g19120:Chr1:10802151-10804527:-:-932	NA	NA	NA
Chr1	10850369	10850623	peak_621	255	113	171	6.01575e-07	3.07209	8.52688e-05	intergenic	LOC_Os01g19190:Chr1:10853801-10859425:+:3320	2; GO:0003676,molecular_function nucleic acid binding; GO:0004523,molecular_function ribonuclease H activity;	NA	1850 690 1003 sce:YIL082W-A 1498 601 906 0.33 0.5 0.03 315 173 1e-41 -- Retrotransposon TYA Gag and TYB Pol genes; transcribed/translated as one unit; polyprotein is processed to make a nucleocapsid-like protein (Gag), reverse transcriptase (RT), protease (PR), and integrase (IN); similar to retroviral genes ; K07497 putative transposase
Chr1	10881567	10881768	peak_622	202	47	112	8.86013e-09	3.90693	1.71656e-06	LOC_Os01g19240:CDS	LOC_Os01g19240:Chr1:10877635-10881693:+:-3980	1; GO:0016020,cellular_component membrane;	NA	NA
Chr1	10897614	10897812	peak_623	199	95	115	5.90351e-11	4.33956	1.53494e-08	LOC_Os01g19270:three_prime_UTR	LOC_Os01g19270:Chr1:10895602-10897796:+:-2108	NA	NA	NA
Chr1	11007960	11008393	peak_624	434	257	440	1.61879e-27	5.50441	1.84378e-24	intergenic	LOC_Os01g19450:Chr1:10999316-11006013:-:-2204	2; GO:0044262,biological_process cellular carbohydrate metabolic process; GO:0046912,molecular_function transferase activity, transferring acyl groups, acyl groups converted into alkyl on transfer;	NA	608 1 608 osa:4325777 608 1 608 1 1 0 608 1254 0.0 -- Os01g0300200; hypothetical protein ; K01648 ATP citrate (pro-S)-lyase [EC:2.3.3.8]
Chr1	11010207	11010633	peak_625	427	287	212	1.78953e-17	5.95342	9.23336e-15	intergenic	LOC_Os01g19460:Chr1:11014249-11020364:+:3756	NA	NA	NA
Chr1	11064167	11064435	peak_626	269	93	175	6.45654e-15	5.39529	2.60819e-12	intergenic	LOC_Os01g19490:Chr1:11064694-11068774:-:4516	NA	NA	NA
Chr1	11088192	11088394	peak_627	203	142	155	1.71894e-08	3.48777	3.16811e-06	intergenic	LOC_Os01g19529:Chr1:11078199-11083482:-:-4852	NA	NA	NA
Chr1	11133609	11134040	peak_628	432	365	304	9.4591e-10	3.30519	2.09247e-07	intergenic	LOC_Os01g19640:Chr1:11137193-11138245:-:4273	NA	NA	NA
Chr1	11203300	11204117	peak_629	818	369	965	3.47592e-28	4.77659	4.13276e-25	LOC_Os01g19740:Promoter	LOC_Os01g19740:Chr1:11202595-11203335:-:-334	NA	NA	NA
Chr1	11235719	11235963	peak_630	245	128	101	3.66725e-06	3.16275	0.00044655	LOC_Os01g19800:Promoter	LOC_Os01g19800:Chr1:11231972-11234811:-:-1036	1; GO:0008270,molecular_function zinc ion binding;	NA	220 1 92 ecu:ECU06_0830 817 1 91 0.31 0.51 0.01 92 1 7e-09 -- hypothetical protein ; K10661 E3 ubiquitin-protein ligase MARCH6 [EC:6.3.2.19]
Chr1	11244951	11245148	peak_631	198	81	123	9.26168e-08	3.47624	1.51436e-05	LOC_Os01g19820:Promoter	LOC_Os01g19820:Chr1:11245197-11246756:+:166	1; GO:0006950,biological_process response to stress;	NA	182 31 179 pvi:Cvib_1041 152 5 142 0.31 0.47 0.07 149 2 1e-10 -- UspA domain-containing protein ; K06149 universal stress protein A
Chr1	11350247	11350486	peak_632	240	25	117	6.03921e-06	2.97963	0.000696787	LOC_Os01g19970:Promoter	LOC_Os01g19970:Chr1:11350507-11356863:+:236	2; GO:0003677,molecular_function DNA binding; GO:0045449,biological_process regulation of transcription, DNA-dependent;	NA	317 1 151 ath:AT2G47460 371 1 157 0.68 0.81 0.03 157 228 5e-71 -- ATMYB12/MYB12; ATMYB12/MYB12 (MYB DOMAIN PROTEIN 12); DNA binding / transcription activator/ transcription factor ; K09422 myb proto-oncogene protein, plant
Chr1	11506141	11506388	peak_633	248	132	122	3.9112e-07	3.3107	5.72915e-05	LOC_Os01g20206:Promoter	LOC_Os01g20206:Chr1:11505077-11506103:-:-170	2; GO:0008152,biological_process metabolic process; GO:0008168,molecular_function methyltransferase activity;	NA	267 5 127 mab:MAB_3689 245 12 126 0.36 0.51 0.09 125 9 1e-08 -- putative methyltransferase ; K00599
Chr1	11526125	11526386	peak_634	262	161	185	9.57304e-13	4.32886	3.07036e-10	LOC_Os01g20720:Promoter	LOC_Os01g20720:Chr1:11526651-11529893:+:366	1; GO:0006952,biological_process defense response;	NA	1080 607 746 mba:Mbar_A2306 863 8 136 0.32 0.46 0.07 140 7 1e-08 -- leucine-rich repeat-containing protein ; K06883
Chr1	11592394	11592602	peak_635	209	119	188	2.45409e-07	2.94065	3.72743e-05	LOC_Os01g20800:Promoter	LOC_Os01g20800:Chr1:11591226-11591477:-:-1036	NA	NA	NA
Chr1	11612351	11612711	peak_636	361	186	342	5.36661e-25	5.65159	5.10446e-22	LOC_Os01g20830:three_prime_UTR	LOC_Os01g20830:Chr1:11610848-11612708:+:-1690	2; GO:0030001,biological_process metal ion transport; GO:0046872,molecular_function metal ion binding;	NA	NA
Chr1	11637373	11637611	peak_637	239	132	152	1.20806e-08	3.63862	2.27746e-06	LOC_Os01g20860:Promoter	LOC_Os01g20860:Chr1:11625658-11637076:-:-429	2; GO:0003824,molecular_function catalytic activity; GO:0008152,biological_process metabolic process;	NA	991 60 991 osa:4338532 1084 161 1084 0.66 0.74 0.12 989 1296 0.0 -- Os05g0358700; hypothetical protein ; K01115 phospholipase D [EC:3.1.4.4]
Chr1	11668789	11669050	peak_638	262	163	180	1.25259e-08	3.2972	2.3551e-06	LOC_Os01g20894:Promoter	LOC_Os01g20894:Chr1:11667260-11667716:-:-1236	NA	NA	NA
Chr1	11669292	11669837	peak_639	546	199	541	1.54092e-37	6.51289	3.26904e-34	LOC_Os01g20894:Promoter	LOC_Os01g20894:Chr1:11667260-11667716:-:-1775	NA	NA	NA
Chr1	11686031	11686225	peak_640	195	98	229	6.98023e-07	2.42337	9.78228e-05	LOC_Os01g20910:Promoter;LOC_Os01g20920:Promoter	LOC_Os01g20910:Chr1:11686442-11687386:+:314	2; GO:0005515,molecular_function protein binding; GO:0008270,molecular_function zinc ion binding;	NA	249 115 189 dtps:23491 2172 1913 2003 0.36 0.51 0.19 92 9 2e-10 -- estExt_fgenesh1_pg.C_chr_70420; . ; K10633 E3 ubiquitin-protein ligase Praja1 [EC:6.3.2.19]
Chr1	11690901	11691227	peak_641	327	170	299	3.75569e-16	4.61046	1.71886e-13	intergenic	LOC_Os01g20930:Chr1:11688901-11690975:+:-2171	2; GO:0005515,molecular_function protein binding; GO:0008270,molecular_function zinc ion binding;	NA	256 160 232 dtps:23491 2172 1930 2009 0.39 0.53 0.11 81 5 1e-09 -- estExt_fgenesh1_pg.C_chr_70420; . ; K10633 E3 ubiquitin-protein ligase Praja1 [EC:6.3.2.19]
Chr1	11782086	11782405	peak_642	320	129	344	4.44918e-14	4.18477	1.64172e-11	LOC_Os01g21120:Promoter	LOC_Os01g21120:Chr1:11783910-11785001:+:1696	2; GO:0003700,molecular_function sequence-specific DNA binding transcription factor activity; GO:0006355,biological_process regulation of transcription, DNA-dependent;	NA	207 1 199 dpop:742348 255 1 242 0.37 0.46 0.21 247 129 2e-35 -- estExt_Genewise1_v1.C_770152; . ; K09286 EREBP-like factor
Chr1	11783356	11783937	peak_643	582	304	542	1.39184e-29	6.53662	1.82129e-26	LOC_Os01g21120:Promoter	LOC_Os01g21120:Chr1:11783910-11785001:+:251	2; GO:0003700,molecular_function sequence-specific DNA binding transcription factor activity; GO:0006355,biological_process regulation of transcription, DNA-dependent;	NA	207 1 199 dpop:742348 255 1 242 0.37 0.46 0.21 247 129 2e-35 -- estExt_Genewise1_v1.C_770152; . ; K09286 EREBP-like factor
Chr1	11860256	11860473	peak_644	218	118	135	1.93099e-10	3.92374	4.68252e-08	intergenic	LOC_Os01g21250:Chr1:11863920-11864332:-:3960	1; GO:0006950,biological_process response to stress;	NA	NA
Chr1	11864207	11865123	peak_645	917	769	916	1.62424e-33	5.40065	2.73836e-30	LOC_Os01g21250:Promoter	LOC_Os01g21250:Chr1:11863920-11864332:-:-644	1; GO:0006950,biological_process response to stress;	NA	NA
Chr1	11865463	11865813	peak_646	351	109	280	3.52671e-21	5.82052	2.4927e-18	LOC_Os01g21250:Promoter	LOC_Os01g21250:Chr1:11863920-11864332:-:-1240	1; GO:0006950,biological_process response to stress;	NA	NA
Chr1	11988055	11988268	peak_647	214	15	172	4.15451e-05	2.41185	0.00397649	intergenic	LOC_Os01g21480:Chr1:11992632-11993683:-:5615	NA	NA	NA
Chr1	12032073	12032268	peak_648	196	137	169	1.09956e-08	3.17925	2.0808e-06	LOC_Os01g21520:CDS	LOC_Os01g21520:Chr1:12031970-12032254:+:-241	NA	NA	NA
Chr1	12069129	12069336	peak_649	208	117	154	9.17255e-09	3.27045	1.76064e-06	intergenic	LOC_Os01g21560:Chr1:12067684-12069113:+:-1563	NA	NA	329 37 321 ppp:PHYPADRAFT_232454 324 5 289 0.39 0.56 0.02 288 206 1e-62 -- hypothetical protein; K01054 acylglycerol lipase [EC:3.1.1.23]
Chr1	12199495	12199722	peak_650	228	145	267	5.07329e-09	2.99241	1.01562e-06	LOC_Os01g21730:Promoter	LOC_Os01g21730:Chr1:12198238-12199004:-:-636	NA	NA	NA
Chr1	12200581	12200792	peak_651	212	108	205	5.19434e-09	3.27996	1.03741e-06	LOC_Os01g21730:Promoter	LOC_Os01g21730:Chr1:12198238-12199004:-:-1685	NA	NA	NA
Chr1	12211891	12212175	peak_652	285	127	236	9.58164e-15	4.79569	3.79298e-12	intergenic	LOC_Os01g21760:Chr1:12209585-12210813:+:-2434	NA	NA	NA
Chr1	12248256	12248496	peak_653	241	92	288	1.04604e-14	3.77447	4.12848e-12	LOC_Os01g21820:Promoter	LOC_Os01g21820:Chr1:12235262-12248213:-:-135	3; GO:0005524,molecular_function ATP binding; GO:0016020,cellular_component membrane; GO:0017038,biological_process protein import;	NA	1015 11 1007 ath:AT4G01800 1022 6 1006 0.78 0.87 0.01 1006 1634 0.0 -- preprotein translocase secA subunit, putative ; K03070 preprotein translocase SecA subunit
Chr1	12268705	12268974	peak_654	270	132	247	3.05288e-30	7.94568	4.1809e-27	LOC_Os01g21860:three_prime_UTR	LOC_Os01g21870:Chr1:12270037-12270402:-:1567	NA	NA	NA
Chr1	12300748	12300941	peak_655	194	105	200	2.61565e-09	3.06803	5.44239e-07	LOC_Os01g21930:Promoter	LOC_Os01g21930:Chr1:12299652-12299981:-:-872	NA	NA	NA
Chr1	12301413	12301647	peak_656	235	68	107	8.84443e-08	3.48448	1.45419e-05	LOC_Os01g21930:Promoter	LOC_Os01g21930:Chr1:12299652-12299981:-:-1500	NA	NA	NA
Chr1	12314471	12314687	peak_657	217	162	275	1.89413e-08	2.72008	3.46218e-06	intergenic	LOC_Os01g21950:Chr1:12316775-12317261:+:2143	NA	NA	NA
Chr1	12318978	12319249	peak_658	272	133	171	3.00289e-19	5.85344	1.80905e-16	intergenic	LOC_Os01g21950:Chr1:12316775-12317261:+:-2337	NA	NA	NA
Chr1	12323114	12323436	peak_659	323	128	250	3.25942e-15	4.25455	1.35753e-12	intergenic	LOC_Os01g21960:Chr1:12326486-12331776:+:3245	3; GO:0004672,molecular_function protein kinase activity; GO:0005524,molecular_function ATP binding; GO:0006468,biological_process protein phosphorylation;	NA	516 66 486 dpop:565460 421 3 419 0.73 0.84 0.03 426 630 0.0 -- eugene3.00100018; . ; K04730 interleukin-1 receptor-associated kinase 1 [EC:2.7.11.1]
Chr1	12323921	12324167	peak_660	247	136	193	2.42611e-21	6.30162	1.73864e-18	intergenic	LOC_Os01g21960:Chr1:12326486-12331776:+:2430	3; GO:0004672,molecular_function protein kinase activity; GO:0005524,molecular_function ATP binding; GO:0006468,biological_process protein phosphorylation;	NA	516 66 486 dpop:565460 421 3 419 0.73 0.84 0.03 426 630 0.0 -- eugene3.00100018; . ; K04730 interleukin-1 receptor-associated kinase 1 [EC:2.7.11.1]
Chr1	12351188	12351449	peak_661	262	142	292	9.14366e-17	3.82282	4.42273e-14	intergenic	LOC_Os01g22000:Chr1:12351454-12353063:-:1735	NA	NA	NA
Chr1	12351713	12351983	peak_662	271	122	261	1.35354e-18	4.83111	7.7101e-16	LOC_Os01g22000:three_prime_UTR	LOC_Os01g22000:Chr1:12351454-12353063:-:1230	NA	NA	NA
Chr1	12359299	12359508	peak_663	210	152	137	3.62685e-11	4.30391	9.66362e-09	intergenic	LOC_Os01g22000:Chr1:12351454-12353063:-:-6388	NA	NA	NA
Chr1	12361528	12361845	peak_664	318	201	229	9.62476e-19	5.07157	5.55636e-16	intergenic	LOC_Os01g22010:Chr1:12363709-12366314:-:4587	3; GO:0004478,molecular_function methionine adenosyltransferase activity; GO:0005524,molecular_function ATP binding; GO:0006730,biological_process one-carbon metabolic process;	NA	394 4 394 dpop:834837 392 2 392 0.94 0.97 0 391 747 0.0 -- estExt_fgenesh4_pm.C_LG_XIV0257; . ; K00789 S-adenosylmethionine synthetase [EC:2.5.1.6]
Chr1	12363679	12363966	peak_665	288	132	274	1.85759e-18	4.61764	1.04896e-15	LOC_Os01g22010:three_prime_UTR	LOC_Os01g22010:Chr1:12363709-12366314:-:2505	3; GO:0004478,molecular_function methionine adenosyltransferase activity; GO:0005524,molecular_function ATP binding; GO:0006730,biological_process one-carbon metabolic process;	NA	394 4 394 dpop:834837 392 2 392 0.94 0.97 0 391 747 0.0 -- estExt_fgenesh4_pm.C_LG_XIV0257; . ; K00789 S-adenosylmethionine synthetase [EC:2.5.1.6]
Chr1	12366482	12366856	peak_666	375	77	434	3.13127e-08	2.59951	5.54587e-06	LOC_Os01g22010:Promoter	LOC_Os01g22010:Chr1:12363709-12366314:-:-245	3; GO:0004478,molecular_function methionine adenosyltransferase activity; GO:0005524,molecular_function ATP binding; GO:0006730,biological_process one-carbon metabolic process;	NA	394 4 394 dpop:834837 392 2 392 0.94 0.97 0 391 747 0.0 -- estExt_fgenesh4_pm.C_LG_XIV0257; . ; K00789 S-adenosylmethionine synthetase [EC:2.5.1.6]
Chr1	12370844	12371227	peak_667	384	157	407	3.17673e-26	5.56539	3.30248e-23	intergenic	LOC_Os01g22030:Chr1:12371941-12372306:-:1307	NA	NA	NA
Chr1	12552735	12553004	peak_668	270	206	163	6.23534e-08	3.3638	1.04496e-05	LOC_Os01g22336:Intron	LOC_Os01g22336:Chr1:12551333-12557013:+:-1609	4; GO:0004601,molecular_function peroxidase activity; GO:0006979,biological_process response to oxidative stress; GO:0020037,molecular_function heme binding; GO:0055114,biological_process oxidation-reduction process;	NA	356 22 326 dvvi:GSVIVP00031723001 360 39 340 0.47 0.6 0.02 308 273 3e-88 -- GSVIVT00031723001; assembled CDS ; K00430 peroxidase [EC:1.11.1.7]
Chr1	12559505	12559704	peak_669	200	91	152	1.22851e-06	2.95647	0.000163621	intergenic	LOC_Os01g22352:Chr1:12564283-12570032:+:4688	4; GO:0004601,molecular_function peroxidase activity; GO:0006979,biological_process response to oxidative stress; GO:0020037,molecular_function heme binding; GO:0055114,biological_process oxidation-reduction process;	NA	353 34 325 dvvi:GSVIVP00036874001 332 34 330 0.45 0.59 0.06 304 245 1e-77 -- GSVIVT00036874001; assembled CDS ; K00430 peroxidase [EC:1.11.1.7]
Chr1	12650329	12650657	peak_670	329	182	218	4.75171e-06	2.58218	0.000557083	LOC_Os01g22510:Promoter	LOC_Os01g22510:Chr1:12650540-12654393:+:30	NA	NA	NA
Chr1	12655691	12655901	peak_671	211	98	112	1.80722e-05	2.85145	0.00186518	LOC_Os01g22520:CDS	LOC_Os01g22520:Chr1:12654852-12658475:-:2688	5; GO:0005737,cellular_component cytoplasm; GO:0016491,molecular_function oxidoreductase activity; GO:0045454,biological_process cell redox homeostasis; GO:0050660,molecular_function flavin adenine dinucleotide binding; GO:0055114,biological_process oxidation-reduction process;	NA	503 1 503 osa:4326980 503 1 503 1 1 0 503 1008 0.0 -- Os01g0328700; hypothetical protein ; K00382 dihydrolipoamide dehydrogenase [EC:1.8.1.4]
Chr1	12710237	12710535	peak_672	299	151	330	3.72846e-10	2.90804	8.67221e-08	LOC_Os01g22600:Promoter	LOC_Os01g22600:Chr1:12704700-12709808:-:-580	4; GO:0005488,molecular_function binding; GO:0006810,biological_process transport; GO:0016020,cellular_component membrane; GO:0055085,biological_process transmembrane transport;	NA	329 33 329 dpop:577051 329 40 328 0.27 0.51 0.09 308 116 3e-28 -- eugene3.00161186; . ; K03454 mitochondrial carrier protein, MC family
Chr1	12730870	12731340	peak_673	471	165	356	2.11388e-13	4.07167	7.27797e-11	LOC_Os01g22630:three_prime_UTR	LOC_Os01g22640:Chr1:12734098-12738112:+:3064	2; GO:0006629,biological_process lipid metabolic process; GO:0016788,molecular_function hydrolase activity, acting on ester bonds;	NA	NA
Chr1	12804542	12804810	peak_674	269	94	133	1.72234e-12	4.83715	5.3613e-10	LOC_Os01g22770:Promoter;LOC_Os01g22780:five_prime_UTR	LOC_Os01g22780:Chr1:12804579-12810224:+:-58	2; GO:0006629,biological_process lipid metabolic process; GO:0016788,molecular_function hydrolase activity, acting on ester bonds;	NA	NA
Chr1	12853227	12853529	peak_675	303	242	168	3.07893e-05	2.41089	0.00301752	intergenic	LOC_Os01g22870:Chr1:12848912-12853410:+:-4558	1; GO:0016021,cellular_component integral to membrane;	NA	NA
Chr1	12854071	12854404	peak_676	334	73	384	9.84714e-08	2.66408	1.59768e-05	intergenic	LOC_Os01g22880:Chr1:12858637-12859368:-:5226	NA	NA	NA
Chr1	12854730	12855639	peak_677	910	437	831	5.4655e-20	4.19307	3.49768e-17	intergenic	LOC_Os01g22880:Chr1:12858637-12859368:-:4203	NA	NA	NA
Chr1	12869004	12869308	peak_678	305	181	367	1.85755e-27	5.24493	2.10635e-24	LOC_Os01g22900:Promoter	LOC_Os01g22900:Chr1:12870228-12874264:+:1044	1; GO:0003824,molecular_function catalytic activity;	NA	628 127 588 syx:SynWH7803_0536 498 15 471 0.37 0.52 0.1 485 304 1e-94 -- neutral invertase-like protein (EC:3.2.1.26); K01193 beta-fructofuranosidase [EC:3.2.1.26]
Chr1	12869964	12870308	peak_679	345	184	377	2.57585e-19	4.51181	1.56315e-16	LOC_Os01g22900:Promoter	LOC_Os01g22900:Chr1:12870228-12874264:+:81	1; GO:0003824,molecular_function catalytic activity;	NA	628 127 588 syx:SynWH7803_0536 498 15 471 0.37 0.52 0.1 485 304 1e-94 -- neutral invertase-like protein (EC:3.2.1.26); K01193 beta-fructofuranosidase [EC:3.2.1.26]
Chr1	12873412	12874011	peak_680	600	546	425	2.17641e-05	2.20547	0.0022159	LOC_Os01g22900:three_prime_UTR	LOC_Os01g22900:Chr1:12870228-12874264:+:-3731	1; GO:0003824,molecular_function catalytic activity;	NA	628 127 588 syx:SynWH7803_0536 498 15 471 0.37 0.52 0.1 485 304 1e-94 -- neutral invertase-like protein (EC:3.2.1.26); K01193 beta-fructofuranosidase [EC:3.2.1.26]
Chr1	12917673	12917876	peak_681	204	21	99	1.02851e-05	2.88076	0.00113232	LOC_Os01g22980:Intron	LOC_Os01g22980:Chr1:12914948-12919210:-:1518	2; GO:0004185,molecular_function serine-type carboxypeptidase activity; GO:0006508,biological_process proteolysis;	NA	480 29 477 dpop:801038 438 2 436 0.51 0.66 0.05 454 471 1e-163 -- fgenesh4_pm.C_LG_V000130; . ; K01288 carboxypeptidase D [EC:3.4.16.6]
Chr1	12918904	12919292	peak_682	389	319	261	2.67707e-06	2.71445	0.000333934	LOC_Os01g22980:Promoter	LOC_Os01g22980:Chr1:12914948-12919210:-:-13	2; GO:0004185,molecular_function serine-type carboxypeptidase activity; GO:0006508,biological_process proteolysis;	NA	480 29 477 dpop:801038 438 2 436 0.51 0.66 0.05 454 471 1e-163 -- fgenesh4_pm.C_LG_V000130; . ; K01288 carboxypeptidase D [EC:3.4.16.6]
Chr1	12923445	12923652	peak_683	208	157	264	1.09247e-08	2.73724	2.06976e-06	LOC_Os01g22990:Intron	LOC_Os01g22990:Chr1:12921466-12924802:-:1202	NA	NA	NA
Chr1	12927910	12928178	peak_684	269	164	209	6.15843e-19	6.20336	3.61393e-16	intergenic	LOC_Os01g22990:Chr1:12921466-12924802:-:-3272	NA	NA	NA
Chr1	13178535	13178769	peak_685	235	105	150	9.36526e-16	5.58133	4.12933e-13	LOC_Os01g23460:Promoter	LOC_Os01g23460:Chr1:13180307-13182788:+:1668	NA	NA	NA
Chr1	13209594	13209892	peak_686	299	89	259	1.17406e-19	5.58562	7.30887e-17	intergenic	LOC_Os01g23530:Chr1:13211987-13218563:+:2305	2; GO:0000287,molecular_function magnesium ion binding; GO:0016829,molecular_function lyase activity;	NA	547 10 545 dvvi:GSVIVP00030956001 590 37 587 0.31 0.52 0.05 558 282 3e-86 -- GSVIVT00030956001; assembled CDS ; K07385 sabinene-hydrate synthase [EC:4.2.3.11]
Chr1	13323737	13324095	peak_687	359	205	870	2.12569e-154	14.8875	5.63326e-149	LOC_Os01g23680:five_prime_UTR	LOC_Os01g23680:Chr1:13319295-13323947:-:7	NA	NA	NA
Chr1	13333460	13333727	peak_688	268	137	215	7.05229e-10	3.4798	1.58745e-07	intergenic	LOC_Os01g23690:Chr1:13327424-13328163:+:-6174	NA	NA	NA
Chr1	13336234	13336530	peak_689	297	179	258	1.46272e-14	4.00318	5.69994e-12	intergenic	LOC_Os01g23700:Chr1:13340275-13340721:-:4310	NA	NA	NA
Chr1	13363112	13363344	peak_690	233	89	130	1.74381e-09	4.09298	3.73001e-07	LOC_Os01g23760:Promoter	LOC_Os01g23760:Chr1:13363707-13364930:+:507	4; GO:0003700,molecular_function sequence-specific DNA binding transcription factor activity; GO:0005634,cellular_component nucleus; GO:0006355,biological_process regulation of transcription, DNA-dependent; GO:0043565,molecular_function sequence-specific DNA binding;	NA	NA
Chr1	13819126	13819432	peak_691	307	116	256	9.31537e-25	6.42347	8.69921e-22	intergenic	LOC_Os01g24500:Chr1:13814901-13817064:+:-4342	NA	NA	NA
Chr1	14010437	14010728	peak_692	292	180	346	3.35668e-18	4.06366	1.84982e-15	LOC_Os01g24880:Promoter	LOC_Os01g24880:Chr1:14012515-14019465:+:1899	2; GO:0005515,molecular_function protein binding; GO:0008270,molecular_function zinc ion binding;	NA	NA
Chr1	14284949	14285185	peak_693	237	176	228	7.09807e-08	2.83225	1.18141e-05	LOC_Os01g25290:Promoter	LOC_Os01g25290:Chr1:14285949-14287010:+:825	NA	NA	NA
Chr1	14285805	14286083	peak_694	279	23	317	1.76145e-05	2.1735	0.00181932	LOC_Os01g25290:Promoter	LOC_Os01g25290:Chr1:14285949-14287010:+:122	NA	NA	NA
Chr1	14321600	14322133	peak_695	534	352	349	2.77511e-16	4.74916	1.28124e-13	intergenic	LOC_Os01g25340:Chr1:14318259-14319567:-:-2385	2; GO:0005524,molecular_function ATP binding; GO:0006915,biological_process apoptotic process;	NA	NA
Chr1	14357481	14357732	peak_696	252	89	185	1.07773e-07	3.12445	1.74129e-05	LOC_Os01g25386:Promoter	LOC_Os01g25386:Chr1:14340133-14357449:-:-121	2; GO:0000166,molecular_function nucleotide binding; GO:0017111,molecular_function nucleoside-triphosphatase activity;	NA	1527 266 1525 ppp:PHYPADRAFT_187434 1286 21 1276 0.51 0.69 0.01 1269 1312 0.0 -- ppabcc5; ATP-binding cassette transporter, subfamily C, member 5, group MRP protein PpABCC5; K05666 ATP-binding cassette, subfamily C (CFTR/MRP), member 2
Chr1	14363677	14363881	peak_697	205	130	148	7.34074e-09	3.37441	1.43463e-06	LOC_Os01g25402:Promoter	LOC_Os01g25402:Chr1:14365180-14374329:+:1374	NA	NA	1926 803 880 osa:4343187 324 246 323 0.48 0.69 0.02 79 5 4e-14 -- Os07g0468800; hypothetical protein ; K02728 20S proteasome subunit alpha 3 [EC:3.4.25.1]
Chr1	14390141	14390367	peak_698	227	72	200	5.78749e-11	3.7433	1.50834e-08	intergenic	LOC_Os01g25430:Chr1:14385696-14386361:-:-3852	NA	NA	NA
Chr1	14447005	14447286	peak_699	282	179	251	4.60776e-09	3.055	9.25486e-07	LOC_Os01g25484:five_prime_UTR	LOC_Os01g25484:Chr1:14446910-14453474:+:-275	4; GO:0016491,molecular_function oxidoreductase activity; GO:0020037,molecular_function heme binding; GO:0051536,molecular_function iron-sulfur cluster binding; GO:0055114,biological_process oxidation-reduction process;	NA	627 1 618 osa:4326014 594 1 585 0.94 0.94 0.05 618 1164 0.0 -- Os01g0357100; hypothetical protein ; K00366 ferredoxin-nitrite reductase [EC:1.7.7.1]
Chr1	14454842	14455071	peak_700	230	109	106	3.66725e-06	3.16275	0.00044655	intergenic	LOC_Os01g25500:Chr1:14453690-14454560:+:-1262	1; GO:0032934,molecular_function sterol binding;	NA	89 1 87 osa:4340463 122 1 86 0.67 0.87 0.01 87 128 2e-38 -- Os06g0211300; hypothetical protein ; K08764 sterol carrier protein 2 [EC:2.3.1.176]
Chr1	14477812	14478193	peak_701	382	195	511	4.64088e-51	7.63282	2.02801e-47	intergenic	LOC_Os01g25540:Chr1:14480782-14481616:-:3611	NA	NA	NA
Chr1	14479260	14480195	peak_702	936	503	475	3.01724e-17	5.1667	1.52286e-14	intergenic	LOC_Os01g25540:Chr1:14480782-14481616:-:1855	NA	NA	NA
Chr1	14504804	14505200	peak_703	397	196	431	2.61583e-49	9.10079	1.05196e-45	intergenic	LOC_Os01g25590:Chr1:14497938-14501078:-:-3922	NA	NA	NA
Chr1	14577567	14577789	peak_704	223	111	153	1.22851e-06	2.95647	0.000163621	LOC_Os01g25720:three_prime_UTR;LOC_Os01g25710:five_prime_UTR	LOC_Os01g25710:Chr1:14571837-14581150:-:3474	NA	NA	1031 880 957 osa:4343187 324 246 323 0.46 0.68 0.02 79 2 1e-13 -- Os07g0468800; hypothetical protein ; K02728 20S proteasome subunit alpha 3 [EC:3.4.25.1]
Chr1	14580980	14581504	peak_705	525	357	580	3.31612e-20	4.17789	2.16376e-17	LOC_Os01g25730:Promoter;LOC_Os01g25720:five_prime_UTR;LOC_Os01g25710:Promoter	LOC_Os01g25710:Chr1:14571837-14581150:-:-187	NA	NA	1031 880 957 osa:4343187 324 246 323 0.46 0.68 0.02 79 2 1e-13 -- Os07g0468800; hypothetical protein ; K02728 20S proteasome subunit alpha 3 [EC:3.4.25.1]
Chr1	14591602	14591847	peak_706	246	103	166	2.40796e-07	3.07282	3.6621e-05	LOC_Os01g25740:CDS	LOC_Os01g25740:Chr1:14587007-14591754:-:51	1; GO:0005515,molecular_function protein binding;	NA	1367 552 942 ath:AT4G19050 1405 735 1149 0.22 0.38 0.18 443 3 2e-08 -- mob1/phocein family protein ; K06685 maintenance of ploidy protein MOB1 (MPS1 binder 1)
Chr1	14592049	14592265	peak_707	217	59	175	1.5082e-07	2.89204	2.39436e-05	LOC_Os01g25740:Promoter	LOC_Os01g25740:Chr1:14587007-14591754:-:-354	1; GO:0005515,molecular_function protein binding;	NA	1367 552 942 ath:AT4G19050 1405 735 1149 0.22 0.38 0.18 443 3 2e-08 -- mob1/phocein family protein ; K06685 maintenance of ploidy protein MOB1 (MPS1 binder 1)
Chr1	14627709	14628222	peak_708	514	234	473	2.93346e-21	5.37288	2.09045e-18	LOC_Os01g25820:Promoter	LOC_Os01g25820:Chr1:14621295-14627937:-:-6	1; GO:0005509,molecular_function calcium ion binding;	NA	905 362 905 lbc:LACBIDRAFT_173015 547 31 547 0.31 0.5 0.11 563 284 6e-84 -- LbNoxB; NADPH oxidase B; K08008 NADPH oxidase
Chr1	14642530	14642743	peak_709	214	165	94	8.77284e-07	3.3488	0.00012079	intergenic	LOC_Os01g25820:Chr1:14621295-14627937:-:-14758	1; GO:0005509,molecular_function calcium ion binding;	NA	905 362 905 lbc:LACBIDRAFT_173015 547 31 547 0.31 0.5 0.11 563 284 6e-84 -- LbNoxB; NADPH oxidase B; K08008 NADPH oxidase
Chr1	14739196	14739577	peak_710	382	213	441	1.95659e-45	7.39937	6.45402e-42	LOC_Os01g25990:Promoter	LOC_Os01g25990:Chr1:14730142-14738424:-:-985	NA	NA	NA
Chr1	14763505	14763835	peak_711	331	130	231	7.62851e-10	3.39851	1.70781e-07	LOC_Os01g26039:Intron	LOC_Os01g26039:Chr1:14754773-14764507:-:874	1; GO:0016747,molecular_function transferase activity, transferring acyl groups other than amino-acyl groups;	NA	NA
Chr1	14764653	14764950	peak_712	298	154	231	2.5247e-08	3.0115	4.54559e-06	LOC_Os01g26039:Promoter	LOC_Os01g26039:Chr1:14754773-14764507:-:-300	1; GO:0016747,molecular_function transferase activity, transferring acyl groups other than amino-acyl groups;	NA	NA
Chr1	14766307	14766545	peak_713	239	137	266	1.13951e-18	4.58901	6.5444e-16	LOC_Os01g26039:Promoter;LOC_Os01g26060:Promoter	LOC_Os01g26060:Chr1:14767283-14769140:+:840	NA	NA	NA
Chr1	14795061	14795272	peak_714	212	125	113	2.21396e-07	3.32222	3.37956e-05	LOC_Os01g26120:Intron	LOC_Os01g26120:Chr1:14793093-14797228:+:-2094	NA	NA	NA
Chr1	14796121	14796422	peak_715	302	251	101	5.9065e-06	3.06844	0.000681915	LOC_Os01g26120:Intron	LOC_Os01g26130:Chr1:14799300-14801932:+:2929	NA	NA	NA
Chr1	14798522	14798721	peak_716	200	59	220	9.4591e-10	3.30519	2.09247e-07	LOC_Os01g26130:Promoter	LOC_Os01g26130:Chr1:14799300-14801932:+:720	NA	NA	NA
Chr1	14834019	14834239	peak_717	221	117	213	1.4315e-08	3.02679	2.66944e-06	intergenic	LOC_Os01g26174:Chr1:14825144-14828267:+:-8993	3; GO:0004672,molecular_function protein kinase activity; GO:0005524,molecular_function ATP binding; GO:0006468,biological_process protein phosphorylation;	NA	725 326 676 dpop:596826 940 540 892 0.37 0.61 0.03 359 245 6e-68 -- eugene3.00860117; . ; K04730 interleukin-1 receptor-associated kinase 1 [EC:2.7.11.1]
Chr1	14917574	14917769	peak_718	196	116	88	1.92855e-05	2.91923	0.00198413	LOC_Os01g26310:Promoter	LOC_Os01g26310:Chr1:14914819-14915748:-:-1942	NA	NA	NA
Chr1	15058918	15059225	peak_719	308	116	301	7.71259e-19	4.4006	4.48425e-16	LOC_Os01g27020:Promoter;LOC_Os01g27010:Promoter	LOC_Os01g27010:Chr1:15056289-15058752:-:-282	4; GO:0000785,cellular_component chromatin; GO:0003682,molecular_function chromatin binding; GO:0005634,cellular_component nucleus; GO:0006333,biological_process chromatin assembly or disassembly;	NA	499 100 482 cnb:CNBD5450 1542 1115 1529 0.31 0.46 0.14 430 181 2e-47 -- hypothetical protein; K07497 putative transposase
Chr1	15171853	15172085	peak_720	233	150	153	1.13107e-10	3.90994	2.82657e-08	LOC_Os01g27210:Promoter	LOC_Os01g27210:Chr1:15170345-15171860:-:-143	NA	NA	240 19 224 osa:4326828 221 8 211 0.42 0.6 0 206 169 6e-51 -- Os01g0933900; hypothetical protein ; K00799 glutathione S-transferase [EC:2.5.1.18]
Chr1	15186367	15186625	peak_721	259	130	225	1.91765e-14	4.29176	7.37327e-12	LOC_Os01g27230:CDS	LOC_Os01g27230:Chr1:15185076-15188301:-:1806	2; GO:0010181,molecular_function FMN binding; GO:0016491,molecular_function oxidoreductase activity;	NA	317 51 315 osa:4340485 374 115 372 0.67 0.8 0.04 267 367 1e-125 -- Os06g0215600; hypothetical protein ; K05894 12-oxophytodienoic acid reductase [EC:1.3.1.42]
Chr1	15187065	15187511	peak_722	447	97	384	3.30781e-11	3.3972	8.86829e-09	LOC_Os01g27230:five_prime_UTR	LOC_Os01g27230:Chr1:15185076-15188301:-:1141	2; GO:0010181,molecular_function FMN binding; GO:0016491,molecular_function oxidoreductase activity;	NA	317 51 315 osa:4340485 374 115 372 0.67 0.8 0.04 267 367 1e-125 -- Os06g0215600; hypothetical protein ; K05894 12-oxophytodienoic acid reductase [EC:1.3.1.42]
Chr1	15193732	15193926	peak_723	195	133	102	3.28587e-10	4.27902	7.75908e-08	LOC_Os01g27240:CDS	LOC_Os01g27240:Chr1:15192860-15195698:-:1835	2; GO:0010181,molecular_function FMN binding; GO:0016491,molecular_function oxidoreductase activity;	NA	412 6 334 ath:AT1G76690 374 14 277 0.43 0.56 0.26 342 271 2e-86 -- OPR2; OPR2 (12-oxophytodienoate reductase 2); 12-oxophytodienoate reductase ; K05894 12-oxophytodienoic acid reductase [EC:1.3.1.42]
Chr1	15284952	15285210	peak_724	259	164	173	1.13107e-10	3.90994	2.82657e-08	LOC_Os01g27370:Intron	LOC_Os01g27370:Chr1:15284072-15285817:-:703	NA	NA	NA
Chr1	15332887	15333162	peak_725	276	143	311	1.68287e-32	6.59456	2.66784e-29	LOC_Os01g27449:Promoter	LOC_Os01g27449:Chr1:15328868-15332947:-:-83	NA	NA	NA
Chr1	15344226	15344500	peak_726	275	50	103	5.41539e-05	2.79066	0.00501718	LOC_Os01g27480:Promoter	LOC_Os01g27480:Chr1:15344380-15345409:+:105	NA	NA	221 4 212 osa:4326828 221 8 211 0.39 0.56 0.02 209 151 3e-44 -- Os01g0933900; hypothetical protein ; K00799 glutathione S-transferase [EC:2.5.1.18]
Chr1	15360600	15360800	peak_727	201	164	182	2.62041e-06	2.52661	0.000327771	LOC_Os01g27520:Promoter	LOC_Os01g27520:Chr1:15356779-15360684:-:-80	6; GO:0000166,molecular_function nucleotide binding; GO:0004815,molecular_function aspartate-tRNA ligase activity; GO:0005524,molecular_function ATP binding; GO:0005737,cellular_component cytoplasm; GO:0006412,biological_process translation; GO:0006422,biological_process aspartyl-tRNA aminoacylation;	NA	559 1 559 osa:4325717 559 1 559 1 1 0 559 1156 0.0 -- Os01g0372700; hypothetical protein ; K01893 asparaginyl-tRNA synthetase [EC:6.1.1.22]
Chr1	15404047	15404420	peak_728	374	84	128	1.45081e-05	2.97671	0.00153968	LOC_Os01g27620:Promoter	LOC_Os01g27620:Chr1:15405281-15406253:+:1151	NA	NA	NA
Chr1	15465819	15466034	peak_729	216	143	187	8.26514e-06	2.55273	0.000924975	LOC_Os01g27730:CDS	LOC_Os01g27730:Chr1:15462065-15466760:-:800	2; GO:0005525,molecular_function GTP binding; GO:0005622,cellular_component intracellular;	NA	740 228 597 cho:Chro.40462 413 7 404 0.41 0.58 0.08 402 279 4e-85 -- GTPase ; K06948
Chr1	15580169	15580371	peak_730	203	121	211	2.92213e-08	3.11127	5.21315e-06	intergenic	LOC_Os01g27890:Chr1:15581786-15583686:-:3398	4; GO:0004497,molecular_function monooxygenase activity; GO:0005506,molecular_function iron ion binding; GO:0020037,molecular_function heme binding; GO:0055114,biological_process oxidation-reduction process;	NA	538 52 522 osa:4341631 520 34 504 0.64 0.77 0.02 478 582 0.0 -- Os06g0641800; hypothetical protein ; K07414 cytochrome P450, family 2, subfamily D [EC:1.14.14.1]
Chr1	15581134	15581576	peak_731	443	150	398	5.54472e-18	4.665	3.00082e-15	intergenic	LOC_Os01g27890:Chr1:15581786-15583686:-:2404	4; GO:0004497,molecular_function monooxygenase activity; GO:0005506,molecular_function iron ion binding; GO:0020037,molecular_function heme binding; GO:0055114,biological_process oxidation-reduction process;	NA	538 52 522 osa:4341631 520 34 504 0.64 0.77 0.02 478 582 0.0 -- Os06g0641800; hypothetical protein ; K07414 cytochrome P450, family 2, subfamily D [EC:1.14.14.1]
Chr1	16038039	16038447	peak_732	409	248	515	1.20793e-28	5.49727	1.48874e-25	LOC_Os01g28660:CDS	LOC_Os01g28670:Chr1:16041548-16042229:+:3262	NA	NA	NA
Chr1	16046221	16046744	peak_733	524	220	435	1.32057e-16	4.46728	6.29448e-14	LOC_Os01g28680:Promoter	LOC_Os01g28680:Chr1:16046649-16056268:+:209	NA	NA	473 111 444 ptm:GSPATT00025202001 735 329 643 0.25 0.44 0.1 343 107 4e-23 -- hypothetical protein ; K00777
Chr1	16047190	16047482	peak_734	293	100	278	2.62041e-06	2.52661	0.000327771	LOC_Os01g28680:five_prime_UTR;:;five_prime_UTR:	LOC_Os01g28680:Chr1:16046649-16056268:+:-642	NA	NA	473 111 444 ptm:GSPATT00025202001 735 329 643 0.25 0.44 0.1 343 107 4e-23 -- hypothetical protein ; K00777
Chr1	16086388	16086614	peak_735	227	139	176	4.93571e-07	2.78875	7.12082e-05	LOC_Os01g28730:Promoter	LOC_Os01g28730:Chr1:16086623-16088672:+:97	3; GO:0004674,molecular_function protein serine/threonine kinase activity; GO:0005524,molecular_function ATP binding; GO:0006468,biological_process protein phosphorylation;	NA	640 293 592 dpop:588708 408 44 335 0.44 0.62 0.03 302 261 2e-79 -- eugene3.02600003; . ; K08286 protein-serine/threonine kinase [EC:2.7.11.-]
Chr1	16128859	16129164	peak_736	306	110	413	1.06466e-26	5.16298	1.14293e-23	LOC_Os01g28790:Promoter	LOC_Os01g28790:Chr1:16130515-16131447:+:1547	NA	NA	NA
Chr1	16153887	16154647	peak_737	761	233	510	1.62241e-19	5.19232	1.00129e-16	LOC_Os01g28840:Promoter	LOC_Os01g28840:Chr1:16151540-16154058:-:-62	2; GO:0016021,cellular_component integral to membrane; GO:0055085,biological_process transmembrane transport;	NA	625 266 581 rca:Rcas_1964 341 27 340 0.28 0.5 0.04 323 129 2e-31 -- C4-dicarboxylate transporter/malic acid transport protein ; K03304 tellurite resistance/dicarboxylate transporter, TDT family
Chr1	16156296	16156700	peak_738	405	168	414	4.75313e-12	3.43579	1.40832e-09	LOC_Os01g28850:Promoter	LOC_Os01g28850:Chr1:16156978-16157217:+:515	NA	NA	NA
Chr1	16158455	16158691	peak_739	237	98	117	1.72234e-12	4.83715	5.3613e-10	intergenic	LOC_Os01g28850:Chr1:16156978-16157217:+:-1576	NA	NA	NA
Chr1	16349384	16349764	peak_740	381	239	418	4.59304e-34	7.1249	8.00498e-31	LOC_Os01g29180:Promoter	LOC_Os01g29180:Chr1:16346972-16349561:-:-62	NA	NA	NA
Chr1	16433010	16433614	peak_741	605	273	493	8.8115e-11	3.13421	2.23157e-08	intergenic	LOC_Os01g29330:Chr1:16435856-16436845:+:2574	NA	NA	NA
Chr1	16434551	16434781	peak_742	231	107	147	1.34847e-10	3.98028	3.34064e-08	LOC_Os01g29330:Promoter	LOC_Os01g29330:Chr1:16435856-16436845:+:1199	NA	NA	NA
Chr1	16435364	16435777	peak_743	414	170	416	7.2882e-13	3.3135	2.36423e-10	LOC_Os01g29330:Promoter;LOC_Os01g29340:Promoter	LOC_Os01g29330:Chr1:16435856-16436845:+:323	NA	NA	NA
Chr1	16478575	16479167	peak_744	593	446	676	2.21881e-19	4.38292	1.35385e-16	LOC_Os01g29409:Promoter	LOC_Os01g29390:Chr1:16468658-16479811:-:792	NA	NA	185 18 175 dwi:Dwil_GK11360 605 184 339 0.3 0.47 0.07 163 2 9e-14 -- GK11360 ; K07466 replication factor A1
Chr1	16479944	16480153	peak_745	210	115	247	2.94775e-07	2.62247	4.38773e-05	LOC_Os01g29409:Promoter;LOC_Os01g29390:Promoter	LOC_Os01g29390:Chr1:16468658-16479811:-:-248	NA	NA	185 18 175 dwi:Dwil_GK11360 605 184 339 0.3 0.47 0.07 163 2 9e-14 -- GK11360 ; K07466 replication factor A1
Chr1	16689470	16689867	peak_746	398	221	461	1.14388e-39	7.56443	2.74038e-36	intergenic	LOC_Os01g29790:Chr1:16690018-16693615:-:3926	NA	NA	NA
Chr1	16702489	16702777	peak_747	289	151	189	3.9279e-19	5.95926	2.34261e-16	intergenic	LOC_Os01g29820:Chr1:16706250-16709605:+:3611	NA	NA	NA
Chr1	16983004	16983202	peak_748	199	192	126	0.000436817	2.43015	0.0311358	intergenic	LOC_Os01g31050:Chr1:16982168-16983007:+:-1029	NA	NA	NA
Chr1	17150888	17151113	peak_749	226	93	224	9.50911e-08	2.79732	1.55032e-05	LOC_Os01g31360:Promoter;LOC_Os01g31350:CDS	LOC_Os01g31360:Chr1:17151655-17157856:+:675	NA	NA	NA
Chr1	17161646	17162500	peak_750	855	154	629	5.60119e-44	9.21628	1.70581e-40	LOC_Os01g31370:Promoter	LOC_Os01g31370:Chr1:17159673-17161710:-:-90	1; GO:0016757,molecular_function transferase activity, transferring glycosyl groups;	NA	NA
Chr1	17274777	17275006	peak_751	230	146	166	7.59784e-13	4.58783	2.46184e-10	LOC_Os01g31580:Promoter	LOC_Os01g31580:Chr1:17266159-17274840:-:-83	NA	NA	NA
Chr1	17346272	17346495	peak_752	224	101	276	1.36439e-10	3.18733	3.37824e-08	LOC_Os01g31680:five_prime_UTR	LOC_Os01g31680:Chr1:17341202-17346405:-:34	NA	NA	359 1 359 osa:4324478 359 1 359 1 1 0 359 715 0.0 -- Os01g0501700; hypothetical protein ; K03118 sec-independent protein translocase protein TatC
Chr1	17349047	17349340	peak_753	294	155	384	5.18239e-23	4.75322	4.24014e-20	LOC_Os01g31690:Promoter	LOC_Os01g31690:Chr1:17349311-17350816:+:110	5; GO:0005509,molecular_function calcium ion binding; GO:0009654,cellular_component oxygen evolving complex; GO:0015979,biological_process photosynthesis; GO:0019898,cellular_component extrinsic to membrane; GO:0042549,biological_process photosystem II stabilization;	NA	333 1 333 osa:4324479 333 1 333 1 1 0 333 674 0.0 -- Os01g0501800; hypothetical protein ; K02716 photosystem II PsbO protein
Chr1	17465026	17465466	peak_754	441	192	384	1.61879e-27	5.50441	1.84378e-24	LOC_Os01g31870:Promoter	LOC_Os01g31870:Chr1:17454023-17465049:-:-169	3; GO:0005215,molecular_function transporter activity; GO:0006810,biological_process transport; GO:0016020,cellular_component membrane;	NA	550 65 516 osa:4341826 550 43 497 0.48 0.67 0 455 431 1e-144 -- Os06g0676000; hypothetical protein ; K03322 metal ion transporter, Nramp family
Chr1	17480883	17481083	peak_755	201	129	173	7.34074e-09	3.37441	1.43463e-06	LOC_Os01g31920:Promoter	LOC_Os01g31920:Chr1:17482326-17486091:+:1315	NA	NA	NA
Chr1	17481493	17481719	peak_756	227	98	295	3.76002e-12	3.51921	1.12549e-09	LOC_Os01g31920:Promoter	LOC_Os01g31920:Chr1:17482326-17486091:+:736	NA	NA	NA
Chr1	17490300	17490499	peak_757	200	53	144	4.45236e-05	2.49956	0.0041974	intergenic	LOC_Os01g31940:Chr1:17490452-17491820:-:1469	1; GO:0016020,cellular_component membrane;	NA	NA
Chr1	17491823	17492720	peak_758	898	641	1068	9.36138e-75	10.1916	1.19721e-70	LOC_Os01g31940:Promoter	LOC_Os01g31940:Chr1:17490452-17491820:-:-644	1; GO:0016020,cellular_component membrane;	NA	NA
Chr1	17555615	17555813	peak_759	199	97	134	1.25369e-07	3.33276	2.00895e-05	LOC_Os01g32070:Promoter	LOC_Os01g32070:Chr1:17551621-17553728:-:-1984	3; GO:0003723,molecular_function RNA binding; GO:0003964,molecular_function RNA-directed DNA polymerase activity; GO:0006278,biological_process RNA-dependent DNA replication;	NA	327 121 322 tca:100142434 2021 1195 1395 0.34 0.53 0 202 127 8e-31 -- similar to orf ; K07497 putative transposase
Chr1	17560618	17560923	peak_760	306	132	236	7.02959e-08	3.05375	1.17341e-05	LOC_Os01g32080:Promoter;LOC_Os01g32090:three_prime_UTR	LOC_Os01g32080:Chr1:17560756-17564948:+:7	1; GO:0030976,molecular_function thiamine pyrophosphate binding;	NA	577 1 577 osa:4324491 577 1 577 1 1 0 577 1170 0.0 -- Os01g0505400; hypothetical protein ; K01671
Chr1	17681135	17681606	peak_761	472	51	335	7.86357e-08	2.97819	1.30284e-05	LOC_Os01g32259:Promoter	LOC_Os01g32259:Chr1:17681433-17683094:+:248	NA	NA	NA
Chr1	17683024	17683381	peak_762	358	170	246	5.78749e-11	3.7433	1.50834e-08	intergenic	LOC_Os01g32259:Chr1:17681433-17683094:+:-1762	NA	NA	NA
Chr1	17740666	17740973	peak_763	308	162	187	1.63727e-15	5.33514	7.03267e-13	LOC_Os01g32330:Promoter	LOC_Os01g32330:Chr1:17740974-17742308:+:147	2; GO:0030001,biological_process metal ion transport; GO:0046872,molecular_function metal ion binding;	NA	NA
Chr1	17792037	17792399	peak_764	363	88	236	4.10923e-08	3.52398	7.14628e-06	LOC_Os01g32439:Promoter	LOC_Os01g32439:Chr1:17792209-17794532:+:85	NA	NA	NA
Chr1	17958877	17959073	peak_765	197	43	92	2.19776e-05	2.8141	0.00223589	intergenic	LOC_Os01g32740:Chr1:17956225-17956606:+:-2696	NA	NA	NA
Chr1	17977251	17978278	peak_766	1028	773	909	1.13606e-09	2.88131	2.48554e-07	LOC_Os01g32770:Promoter	LOC_Os01g32770:Chr1:17975816-17977327:-:-697	NA	NA	NA
Chr1	17983250	17983755	peak_767	506	294	709	2.19402e-32	5.40245	3.45032e-29	intergenic	LOC_Os01g32770:Chr1:17975816-17977327:-:-6217	NA	NA	NA
Chr1	17985967	17986323	peak_768	357	184	458	7.78664e-36	6.33686	1.49924e-32	intergenic	LOC_Os01g32780:Chr1:17990828-17993764:-:7615	1; GO:0006950,biological_process response to stress;	NA	167 12 163 mar:MAE_58660 176 18 172 0.33 0.5 0.1 162 3 2e-19 -- hypothetical protein ; K06149 universal stress protein A
Chr1	18016983	18017184	peak_769	202	82	271	9.86507e-08	2.70442	1.59897e-05	LOC_Os01g32830:Promoter	LOC_Os01g32830:Chr1:18013675-18017027:-:-38	NA	NA	NA
Chr1	18018017	18018255	peak_770	239	94	284	8.34872e-12	3.43247	2.40016e-09	LOC_Os01g32830:Promoter	LOC_Os01g32830:Chr1:18013675-18017027:-:-1084	NA	NA	NA
Chr1	18041374	18041688	peak_771	315	144	343	2.01201e-62	11.5902	1.51119e-58	LOC_Os01g32870:Promoter	LOC_Os01g32870:Chr1:18041759-18050240:+:242	3; GO:0006457,biological_process protein folding; GO:0031072,molecular_function heat shock protein binding; GO:0051082,molecular_function unfolded protein binding;	NA	403 16 142 pin:Ping_2621 283 3 141 0.4 0.55 0.15 144 1 2e-20 -- chaperone DnaJ domain-containing protein ; K03686 molecular chaperone DnaJ
Chr1	18095530	18095755	peak_772	226	138	210	1.3888e-07	2.96	2.21462e-05	LOC_Os01g32964:Promoter	LOC_Os01g32964:Chr1:18087601-18095186:-:-482	1; GO:0003824,molecular_function catalytic activity;	NA	334 8 204 ath:AT4G26080 434 211 424 0.29 0.47 0.17 225 3 5e-17 -- ABI1; ABI1 (ABA INSENSITIVE 1); calcium ion binding / protein serine/threonine phosphatase ; K01090 protein phosphatase [EC:3.1.3.16]
Chr1	18111586	18111782	peak_773	197	154	186	1.5082e-07	2.89204	2.39436e-05	LOC_Os01g32980:Promoter	LOC_Os01g32980:Chr1:18101551-18111348:-:-392	4; GO:0005488,molecular_function binding; GO:0005743,cellular_component mitochondrial inner membrane; GO:0006810,biological_process transport; GO:0055085,biological_process transmembrane transport;	NA	316 20 314 dbmo:Bmb003132 299 2 299 0.31 0.5 0.05 305 135 9e-36 -- . ; K03454 mitochondrial carrier protein, MC family
Chr1	18186647	18186859	peak_774	213	156	145	8.86013e-09	3.90693	1.71656e-06	LOC_Os01g33080:Promoter	LOC_Os01g33080:Chr1:18186985-18193374:+:183	1; GO:0003779,molecular_function actin binding;	NA	695 408 655 mmu:20741 2329 36 275 0.25 0.51 0.07 254 2 5e-13 -- Spnb1; spectrin beta 1 ; K06115 spectrin beta
Chr1	18373189	18373412	peak_775	224	136	132	8.86013e-09	3.90693	1.71656e-06	intergenic	LOC_Os01g33360:Chr1:18370010-18372056:+:-3316	1; GO:0005524,molecular_function ATP binding;	NA	608 36 595 osa:4338866 687 58 658 0.51 0.64 0.12 620 563 0.0 -- Os05g0428600; hypothetical protein ; K03283 heat shock 70kDa protein 1/8
Chr1	18373706	18373969	peak_776	264	121	186	3.62685e-11	4.30391	9.66362e-09	intergenic	LOC_Os01g33370:Chr1:18374765-18376668:-:2843	NA	NA	NA
Chr1	18439690	18439940	peak_777	251	150	204	1.17503e-21	6.75071	8.63396e-19	LOC_Os01g33500:Promoter;LOC_Os01g33490:Promoter	LOC_Os01g33490:Chr1:18438308-18439610:-:-230	NA	NA	NA
Chr1	18518869	18519079	peak_778	211	62	117	2.84021e-07	3.46658	4.25383e-05	LOC_Os01g33650:Promoter	LOC_Os01g33650:Chr1:18520580-18522052:+:1650	NA	NA	NA
Chr1	18589588	18589847	peak_779	260	138	343	2.55241e-17	3.99612	1.30122e-14	LOC_Os01g33764:Promoter;LOC_Os01g33770:CDS	LOC_Os01g33770:Chr1:18589667-18590308:-:584	NA	NA	NA
Chr1	18678547	18678945	peak_780	399	102	3774	1.35033e-33	2.584	2.28523e-30	intergenic	LOC_Os01g33950:Chr1:18671229-18675674:+:-7421	3; GO:0004672,molecular_function protein kinase activity; GO:0005524,molecular_function ATP binding; GO:0006468,biological_process protein phosphorylation;	NA	1077 9 1032 ppp:PHYPADRAFT_141749 962 1 956 0.3 0.47 0.14 1065 399 1e-121 -- CLL3; CLL3 clavata1-like receptor S/T protein kinase protein; K00924
Chr1	18683660	18683868	peak_781	209	88	2522	7.70442e-31	2.39428	1.09635e-27	intergenic	LOC_Os01g33960:Chr1:18684016-18693589:-:9843	4; GO:0000148,cellular_component 1,3-beta-D-glucan synthase complex; GO:0003843,molecular_function 1,3-beta-D-glucan synthase activity; GO:0006075,biological_process (1->3)-beta-D-glucan biosynthetic process; GO:0016020,cellular_component membrane;	NA	713 514 606 ath:AT2G13680 1923 1355 1451 0.73 0.8 0.06 98 139 4e-32 -- CALS5; CALS5 (CALLOSE SYNTHASE 5); 1,3-beta-glucan synthase ; K11000 callose synthase [EC:2.4.1.-]
Chr1	18684573	18684802	peak_782	230	99	3068	3.30522e-09	1.5338	6.77002e-07	LOC_Os01g33960:Intron	LOC_Os01g33960:Chr1:18684016-18693589:-:8919	4; GO:0000148,cellular_component 1,3-beta-D-glucan synthase complex; GO:0003843,molecular_function 1,3-beta-D-glucan synthase activity; GO:0006075,biological_process (1->3)-beta-D-glucan biosynthetic process; GO:0016020,cellular_component membrane;	NA	713 514 606 ath:AT2G13680 1923 1355 1451 0.73 0.8 0.06 98 139 4e-32 -- CALS5; CALS5 (CALLOSE SYNTHASE 5); 1,3-beta-glucan synthase ; K11000 callose synthase [EC:2.4.1.-]
Chr1	18748980	18749210	peak_783	231	97	307	6.20941e-18	4.19386	3.33887e-15	LOC_Os01g34050:Promoter	LOC_Os01g34050:Chr1:18749285-18750480:+:209	NA	NA	NA
Chr1	18752913	18753696	peak_784	784	301	641	2.06657e-10	3.2485	4.99137e-08	intergenic	LOC_Os01g34060:Chr1:18755268-18756900:+:2055	1; GO:0003677,molecular_function DNA binding;	NA	306 134 225 cre:CHLREDRAFT_165812 692 582 672 0.78 0.84 0.03 93 145 2e-37 -- hypothetical protein ; K08869 aarF domain-containing kinase
Chr1	18761095	18761491	peak_785	397	202	153	7.03299e-05	2.73678	0.00630275	LOC_Os01g34080:Promoter	LOC_Os01g34080:Chr1:18763270-18774476:+:1974	1; GO:0005488,molecular_function binding;	NA	848 94 274 dola:4535 771 359 544 0.27 0.45 0.12 196 2 3e-06 -- ENSORLG00000003634; . ; K02105 catenin (cadherin-associated protein), beta 1
Chr1	18821508	18821885	peak_786	378	211	229	4.77101e-06	2.63111	0.000557609	intergenic	LOC_Os01g34140:Chr1:18805591-18813660:-:-8059	2; GO:0006508,biological_process proteolysis; GO:0008234,molecular_function cysteine-type peptidase activity;	NA	1813 696 773 osa:4343187 324 246 323 0.49 0.68 0.02 79 9 3e-14 -- Os07g0468800; hypothetical protein ; K02728 20S proteasome subunit alpha 3 [EC:3.4.25.1]
Chr1	19061376	19061694	peak_787	319	180	158	1.33851e-13	4.74603	4.70219e-11	LOC_Os01g34570:Promoter	LOC_Os01g34570:Chr1:19062423-19063967:+:868	NA	NA	457 303 440 dwi:Dwil_GK13663 1160 15 149 0.36 0.59 0.02 138 4 5e-18 -- GK13663 ; K04611 glutamate receptor, metabotropic, invertebrate
Chr1	19083872	19084096	peak_788	225	83	139	6.41003e-12	4.60309	1.86969e-09	LOC_Os01g34614:Promoter	LOC_Os01g34614:Chr1:19085832-19088290:+:1878	3; GO:0003677,molecular_function DNA binding; GO:0003899,molecular_function DNA-directed RNA polymerase activity; GO:0006350,biological_process transcription, DNA-dependent;	NA	52 1 52 dpop:661185 51 1 51 0.94 0.96 0.01 52 8 1e-28 -- grail3.0014029901; . ; K03009 DNA-directed RNA Polymerase II subunit K
Chr1	19085494	19085833	peak_789	340	207	423	1.6651e-38	6.52801	3.72417e-35	LOC_Os01g34614:Promoter	LOC_Os01g34614:Chr1:19085832-19088290:+:132	3; GO:0003677,molecular_function DNA binding; GO:0003899,molecular_function DNA-directed RNA polymerase activity; GO:0006350,biological_process transcription, DNA-dependent;	NA	52 1 52 dpop:661185 51 1 51 0.94 0.96 0.01 52 8 1e-28 -- grail3.0014029901; . ; K03009 DNA-directed RNA Polymerase II subunit K
Chr1	19122344	19122654	peak_790	311	162	245	2.16008e-26	7.11905	2.2719e-23	LOC_Os01g34670:Promoter	LOC_Os01g34670:Chr1:19115246-19122409:-:-97	4; GO:0004435,molecular_function phosphatidylinositol phospholipase C activity; GO:0006629,biological_process lipid metabolic process; GO:0007165,biological_process signal transduction; GO:0023034,biological_process intracellular signal transduction;	NA	684 250 311 dvvi:GSVIVP00022509001 214 1 61 0.54 0.64 0.01 62 5 2e-10 -- GSVIVT00022509001; assembled CDS ; K03358 anaphase-promoting complex component APC11
Chr1	19133930	19134644	peak_791	715	582	350	2.19609e-26	7.46404	2.30425e-23	LOC_Os01g34700:Promoter;LOC_Os01g34690:Promoter	LOC_Os01g34690:Chr1:19129968-19133883:-:-629	NA	NA	NA
Chr1	19405165	19405630	peak_792	466	274	473	2.50478e-23	4.89601	2.10005e-20	LOC_Os01g35050:five_prime_UTR	LOC_Os01g35050:Chr1:19394462-19405480:-:43	1; GO:0016020,cellular_component membrane;	NA	768 317 714 dota:Ot01g06000 2569 2138 2543 0.23 0.41 0.07 418 6 6e-14 -- RNA polymerase III subunit RPC2 (ISS) ; K03021 DNA-directed RNA polymerase III subunit C2 [EC:2.7.7.6]
Chr1	19409610	19409953	peak_793	344	275	260	2.76236e-08	2.94623	4.95484e-06	intergenic	LOC_Os01g35050:Chr1:19394462-19405480:-:-4405	1; GO:0016020,cellular_component membrane;	NA	768 317 714 dota:Ot01g06000 2569 2138 2543 0.23 0.41 0.07 418 6 6e-14 -- RNA polymerase III subunit RPC2 (ISS) ; K03021 DNA-directed RNA polymerase III subunit C2 [EC:2.7.7.6]
Chr1	19410638	19410893	peak_794	256	154	239	1.89553e-22	5.96367	1.48385e-19	intergenic	LOC_Os01g35050:Chr1:19394462-19405480:-:-5312	1; GO:0016020,cellular_component membrane;	NA	768 317 714 dota:Ot01g06000 2569 2138 2543 0.23 0.41 0.07 418 6 6e-14 -- RNA polymerase III subunit RPC2 (ISS) ; K03021 DNA-directed RNA polymerase III subunit C2 [EC:2.7.7.6]
Chr1	19477634	19478031	peak_795	398	237	375	1.54159e-12	3.44199	4.84005e-10	LOC_Os01g35184:Promoter	LOC_Os01g35184:Chr1:19469262-19477606:-:-265	3; GO:0004674,molecular_function protein serine/threonine kinase activity; GO:0005524,molecular_function ATP binding; GO:0006468,biological_process protein phosphorylation;	NA	446 1 429 osa:4342410 450 1 432 0.56 0.75 0.01 433 525 0.0 -- Os07g0150700; hypothetical protein ; K00924
Chr1	19550310	19550542	peak_796	233	215	134	6.90892e-06	2.8783	0.000790023	LOC_Os01g35330:Promoter	LOC_Os01g35330:Chr1:19549142-19550352:-:-173	NA	NA	NA
Chr1	19579053	19579279	peak_797	227	98	213	5.16512e-07	2.64036	7.37259e-05	intergenic	LOC_Os01g35390:Chr1:19572988-19576720:-:-2431	1; GO:0003676,molecular_function nucleic acid binding;	NA	1170 794 1168 cnb:CNBD5450 1542 1100 1465 0.23 0.44 0.11 394 103 3e-20 -- hypothetical protein; K07497 putative transposase
Chr1	19710543	19710740	peak_798	198	105	216	5.07329e-09	2.99241	1.01562e-06	intergenic	LOC_Os01g35610:Chr1:19710068-19710442:+:-581	NA	NA	NA
Chr1	19917566	19917870	peak_799	305	149	209	3.30712e-24	6.84615	2.96074e-21	intergenic	LOC_Os01g35990:Chr1:19911223-19914280:-:-3435	NA	NA	NA
Chr1	19918171	19918411	peak_800	241	95	245	1.1674e-16	4.8653	5.6057e-14	intergenic	LOC_Os01g35990:Chr1:19911223-19914280:-:-3986	NA	NA	NA
Chr1	19955635	19956099	peak_801	465	204	468	2.15477e-44	7.72952	6.68529e-41	LOC_Os01g36064:Promoter;LOC_Os01g36060:Promoter	LOC_Os01g36060:Chr1:19954060-19955117:-:-722	NA	NA	NA
Chr1	19961886	19962254	peak_802	369	183	384	3.44453e-25	5.2337	3.32017e-22	intergenic	LOC_Os01g36070:Chr1:19959667-19961992:+:-2403	1; GO:0016021,cellular_component integral to membrane;	NA	NA
Chr1	20032962	20033456	peak_803	495	393	235	1.90174e-06	3.02978	0.00024382	LOC_Os01g36220:Promoter	LOC_Os01g36220:Chr1:20033503-20035006:+:149	3; GO:0003700,molecular_function sequence-specific DNA binding transcription factor activity; GO:0006355,biological_process regulation of transcription, DNA-dependent; GO:0043565,molecular_function sequence-specific DNA binding;	NA	182 40 123 osa:4339653 380 247 330 0.36 0.54 0 84 8 3e-06 -- Os05g0569300; hypothetical protein ; K09060 plant G-box-binding factor
Chr1	20294052	20294700	peak_804	649	167	518	1.72334e-44	8.40972	5.40543e-41	intergenic	LOC_Os01g36570:Chr1:20292590-20292886:+:-1630	2; GO:0003677,molecular_function DNA binding; GO:0006355,biological_process regulation of transcription, DNA-dependent;	NA	98 2 79 dpop:556614 207 1 78 0.58 0.73 0 78 0 8e-24 -- eugene3.00041327; . ; K09276 Y-box-binding protein 1
Chr1	20303826	20304110	peak_805	285	206	120	1.99168e-07	3.53484	3.08347e-05	LOC_Os01g36580:Promoter	LOC_Os01g36580:Chr1:20299522-20302467:-:-1565	1; GO:0016020,cellular_component membrane;	NA	NA
Chr1	20328498	20328777	peak_806	280	115	318	1.04792e-38	7.70891	2.36396e-35	intergenic	LOC_Os01g36640:Chr1:20327990-20334833:+:-624	2; GO:0005524,molecular_function ATP binding; GO:0006915,biological_process apoptotic process;	NA	905 550 887 npu:Npun_F1213 1185 182 517 0.25 0.43 0.13 361 3 3e-13 -- small GTP-binding protein ; K06883
Chr1	20375223	20375442	peak_807	220	90	161	8.77284e-07	3.3488	0.00012079	intergenic	LOC_Os01g36690:Chr1:20373741-20374795:+:-1573	NA	NA	NA
Chr1	20440401	20440709	peak_808	309	81	2695	4.16572e-11	2.07034	1.10042e-08	intergenic	LOC_Os01g36780:Chr1:20430927-20434335:-:-6147	NA	NA	1075 915 992 osa:4343187 324 246 323 0.46 0.68 0.02 79 0 3e-13 -- Os07g0468800; hypothetical protein ; K02728 20S proteasome subunit alpha 3 [EC:3.4.25.1]
Chr1	20464905	20465180	peak_809	276	90	94	8.77284e-07	3.3488	0.00012079	LOC_Os01g36790:CDS	LOC_Os01g36790:Chr1:20464606-20469249:-:4256	3; GO:0004672,molecular_function protein kinase activity; GO:0005524,molecular_function ATP binding; GO:0006468,biological_process protein phosphorylation;	NA	663 38 613 dpop:216775 646 9 594 0.33 0.48 0.1 614 292 6e-88 -- gw1.VII.1080.1; . ; K04730 interleukin-1 receptor-associated kinase 1 [EC:2.7.11.1]
Chr1	20519201	20519403	peak_810	203	124	167	7.10199e-08	3.34245	1.18198e-05	LOC_Os01g36850:CDS	LOC_Os01g36850:Chr1:20518681-20521541:-:2218	NA	NA	NA
Chr1	20594974	20595226	peak_811	253	90	198	4.16591e-09	3.38104	8.41744e-07	LOC_Os01g36940:Promoter	LOC_Os01g36940:Chr1:20595192-20598852:+:129	NA	NA	NA
Chr1	20598235	20598513	peak_812	279	141	297	5.60119e-28	6.22061	6.57522e-25	LOC_Os01g36940:CDS	LOC_Os01g36940:Chr1:20595192-20598852:+:-3185	NA	NA	NA
Chr1	20602261	20602783	peak_813	523	348	584	1.50134e-34	5.66071	2.69563e-31	LOC_Os01g36950:Promoter	LOC_Os01g36950:Chr1:20599314-20602261:-:-348	NA	NA	353 240 334 dpop:419909 612 2 97 0.46 0.6 0.03 97 7 7e-17 -- gw1.VIII.1337.1; . ; K10446 kelch-like protein 8
Chr1	20603548	20603801	peak_814	254	172	340	3.92311e-13	3.4714	1.31e-10	LOC_Os01g36950:Promoter	LOC_Os01g36950:Chr1:20599314-20602261:-:-1459	NA	NA	353 240 334 dpop:419909 612 2 97 0.46 0.6 0.03 97 7 7e-17 -- gw1.VIII.1337.1; . ; K10446 kelch-like protein 8
Chr1	20604327	20605066	peak_815	740	255	677	8.63615e-18	3.97824	4.5924e-15	intergenic	LOC_Os01g36950:Chr1:20599314-20602261:-:-2321	NA	NA	353 240 334 dpop:419909 612 2 97 0.46 0.6 0.03 97 7 7e-17 -- gw1.VIII.1337.1; . ; K10446 kelch-like protein 8
Chr1	20605565	20605806	peak_816	242	132	291	6.01423e-05	2.06628	0.00545306	intergenic	LOC_Os01g36950:Chr1:20599314-20602261:-:-3436	NA	NA	353 240 334 dpop:419909 612 2 97 0.46 0.6 0.03 97 7 7e-17 -- gw1.VIII.1337.1; . ; K10446 kelch-like protein 8
Chr1	20609077	20609415	peak_817	339	170	460	1.54078e-29	5.29043	2.01238e-26	intergenic	LOC_Os01g36950:Chr1:20599314-20602261:-:-6986	NA	NA	353 240 334 dpop:419909 612 2 97 0.46 0.6 0.03 97 7 7e-17 -- gw1.VIII.1337.1; . ; K10446 kelch-like protein 8
Chr1	20628115	20628695	peak_818	581	223	346	1.72783e-12	4.14435	5.3613e-10	LOC_Os01g36970:Promoter	LOC_Os01g36970:Chr1:20628647-20631891:+:310	NA	NA	NA
Chr1	20660784	20661025	peak_819	242	156	164	2.67707e-06	2.71445	0.000333934	intergenic	LOC_Os01g37040:Chr1:20662990-20665064:+:2051	NA	NA	NA
Chr1	20662433	20662932	peak_820	500	252	568	4.47033e-31	5.44377	6.45134e-28	LOC_Os01g37040:Promoter	LOC_Os01g37040:Chr1:20662990-20665064:+:306	NA	NA	NA
Chr1	20707999	20708314	peak_821	316	132	229	1.12352e-13	4.43471	3.99724e-11	LOC_Os01g37100:Promoter	LOC_Os01g37100:Chr1:20705750-20707408:-:-723	NA	NA	NA
Chr1	20733888	20734114	peak_822	227	109	235	4.39744e-12	3.84547	1.30789e-09	intergenic	LOC_Os01g37130:Chr1:20738583-20742431:+:4587	1; GO:0003824,molecular_function catalytic activity;	NA	389 55 344 spu:585672 385 21 294 0.31 0.5 0.13 303 130 2e-32 -- similar to protein Phosphatase 2C beta ; K04461 protein phosphatase 1B (formerly 2C) [EC:3.1.3.16]
Chr1	20750723	20750921	peak_823	199	101	148	2.28302e-14	4.90423	8.7267e-12	intergenic	LOC_Os01g37160:Chr1:20755356-20756397:+:4533	NA	NA	NA
Chr1	20864393	20864597	peak_824	205	86	102	4.3019e-08	3.72089	7.47412e-06	intergenic	LOC_Os01g37370:Chr1:20866498-20866869:-:2392	NA	NA	NA
Chr1	20950082	20950483	peak_825	402	239	218	1.83025e-13	4.4685	6.36283e-11	LOC_Os01g37500:Promoter	LOC_Os01g37490:Chr1:20950401-20951941:-:1622	3; GO:0003777,molecular_function microtubule motor activity; GO:0005875,cellular_component microtubule associated complex; GO:0007017,biological_process microtubule-based process;	NA	213 101 209 dvvi:GSVIVP00000053001 272 162 271 0.52 0.76 0 110 132 3e-36 -- GSVIVT00000053001; assembled CDS ; K10418 dynein light chain LC8-type
Chr1	20955597	20955802	peak_826	206	61	178	4.67455e-11	3.61777	1.22851e-08	LOC_Os01g37510:Promoter	LOC_Os01g37510:Chr1:20953958-20955515:-:-143	3; GO:0005506,molecular_function iron ion binding; GO:0006412,biological_process translation; GO:0042586,molecular_function peptide deformylase activity;	NA	260 38 258 dpop:180822 278 62 278 0.68 0.76 0.05 225 304 1e-103 -- gw1.I.9422.1; . ; K01462
Chr1	21076877	21077074	peak_827	198	171	120	5.47407e-05	2.51984	0.00501718	LOC_Os01g37700:Promoter;LOC_Os01g37690:Promoter	LOC_Os01g37690:Chr1:21071370-21076730:-:-318	2; GO:0016021,cellular_component integral to membrane; GO:0055085,biological_process transmembrane transport;	NA	451 1 451 osa:4324573 451 1 451 1 1 0 451 903 0.0 -- Os01g0557500; hypothetical protein ; K07300 Ca2+:H+ antiporter
Chr1	21089503	21089828	peak_828	326	154	226	6.08499e-22	6.21106	4.57057e-19	intergenic	LOC_Os01g37720:Chr1:21094878-21095765:+:5222	NA	NA	NA
Chr1	21103505	21103838	peak_829	334	190	161	8.95035e-10	3.77842	1.99136e-07	intergenic	LOC_Os01g37740:Chr1:21109257-21110091:-:6398	NA	NA	NA
Chr1	21146361	21147305	peak_830	945	115	873	4.15911e-34	6.54726	7.26424e-31	LOC_Os01g37800:Promoter	LOC_Os01g37800:Chr1:21143775-21146236:-:-240	2; GO:0005525,molecular_function GTP binding; GO:0007264,biological_process small GTPase mediated signal transduction;	NA	202 1 202 osa:4324675 202 1 202 1 1 0 202 422 1e-151 -- Os01g0558600; hypothetical protein ; K07976 Rab family, other
Chr1	21180197	21180463	peak_831	267	116	164	9.42172e-17	5.37883	4.55355e-14	LOC_Os01g37842:Promoter	LOC_Os01g37842:Chr1:21181431-21184378:+:1119	NA	NA	NA
Chr1	21202653	21202846	peak_832	194	97	174	9.11213e-08	2.85119	1.49365e-05	LOC_Os01g37870:three_prime_UTR	LOC_Os01g37880:Chr1:21207597-21210832:+:4848	NA	NA	NA
Chr1	21203574	21203988	peak_833	415	219	373	1.84434e-09	3.00693	3.90427e-07	intergenic	LOC_Os01g37880:Chr1:21207597-21210832:+:3805	NA	NA	NA
Chr1	21228476	21228890	peak_834	415	198	560	2.05745e-66	8.97485	1.85832e-62	LOC_Os01g37910:Promoter	LOC_Os01g37910:Chr1:21230393-21234929:+:1720	2; GO:0004197,molecular_function cysteine-type endopeptidase activity; GO:0006508,biological_process proteolysis;	NA	501 1 501 osa:4324683 501 1 501 1 1 0 501 1046 0.0 -- Os01g0559600; hypothetical protein ; K01376
Chr1	21230151	21230414	peak_835	264	127	290	8.70202e-25	5.70073	8.15004e-22	LOC_Os01g37910:Promoter	LOC_Os01g37910:Chr1:21230393-21234929:+:116	2; GO:0004197,molecular_function cysteine-type endopeptidase activity; GO:0006508,biological_process proteolysis;	NA	501 1 501 osa:4324683 501 1 501 1 1 0 501 1046 0.0 -- Os01g0559600; hypothetical protein ; K01376
Chr1	21234834	21235132	peak_836	299	164	174	1.07236e-11	4.51314	3.03997e-09	intergenic	LOC_Os01g37910:Chr1:21230393-21234929:+:-4606	2; GO:0004197,molecular_function cysteine-type endopeptidase activity; GO:0006508,biological_process proteolysis;	NA	501 1 501 osa:4324683 501 1 501 1 1 0 501 1046 0.0 -- Os01g0559600; hypothetical protein ; K01376
Chr1	21239349	21239784	peak_837	436	170	285	8.7694e-12	3.6138	2.51553e-09	intergenic	LOC_Os01g37920:Chr1:21241628-21242888:-:3371	NA	NA	NA
Chr1	21242339	21242691	peak_838	353	195	565	7.4027e-68	9.62787	7.1259e-64	LOC_Os01g37920:Intron	LOC_Os01g37920:Chr1:21241628-21242888:-:356	NA	NA	NA
Chr1	21259946	21260207	peak_839	262	97	307	1.13778e-11	3.06609	3.21307e-09	LOC_Os01g37950:Promoter	LOC_Os01g37950:Chr1:21261897-21262392:+:1855	NA	NA	NA
Chr1	21261524	21261755	peak_840	232	105	297	1.05378e-08	2.82079	2.00318e-06	LOC_Os01g37950:Promoter	LOC_Os01g37950:Chr1:21261897-21262392:+:269	NA	NA	NA
Chr1	21263203	21263435	peak_841	233	105	209	4.44918e-14	4.18477	1.64172e-11	intergenic	LOC_Os01g37950:Chr1:21261897-21262392:+:-1412	NA	NA	NA
Chr1	21271706	21271939	peak_842	234	87	153	1.57011e-10	4.05927	3.85381e-08	LOC_Os01g37960:Promoter;LOC_Os01g37970:Promoter	LOC_Os01g37960:Chr1:21265644-21270839:-:-954	2; GO:0008152,biological_process metabolic process; GO:0016787,molecular_function hydrolase activity;	NA	442 49 425 dvvi:GSVIVP00028906001 388 1 376 0.63 0.75 0 377 482 1e-168 -- GSVIVT00028906001; assembled CDS ; K01463
Chr1	21415328	21415530	peak_843	203	102	143	2.86649e-07	3.11737	4.28391e-05	LOC_Os01g38229:CDS	LOC_Os01g38229:Chr1:21414995-21441447:+:-436	1; GO:0006457,biological_process protein folding;	NA	653 75 521 osa:4346090 580 66 491 0.45 0.63 0.06 450 379 1e-122 -- Os08g0525600; hypothetical protein ; K09571 FK506-binding protein 4/5 [EC:5.2.1.8]
Chr1	21420716	21420959	peak_844	244	102	144	2.40708e-06	2.84924	0.000303941	LOC_Os01g38229:Intron	LOC_Os01g38229:Chr1:21414995-21441447:+:-5824	1; GO:0006457,biological_process protein folding;	NA	653 75 521 osa:4346090 580 66 491 0.45 0.63 0.06 450 379 1e-122 -- Os08g0525600; hypothetical protein ; K09571 FK506-binding protein 4/5 [EC:5.2.1.8]
Chr1	21598671	21598896	peak_845	226	169	119	1.32443e-08	3.83149	2.47725e-06	intergenic	LOC_Os01g38430:Chr1:21603411-21605345:-:6507	NA	NA	NA
Chr1	21630826	21631131	peak_846	306	144	374	1.0074e-22	4.62297	8.0473e-20	LOC_Os01g38510:Promoter;LOC_Os01g38500:Promoter	LOC_Os01g38500:Chr1:21628691-21630777:-:-193	NA	NA	NA
Chr1	21643066	21643321	peak_847	256	118	289	5.7536e-20	5.43946	3.67265e-17	LOC_Os01g38530:Promoter;LOC_Os01g38540:Promoter	LOC_Os01g38530:Chr1:21637031-21643111:-:-73	NA	NA	NA
Chr1	21661264	21661481	peak_848	218	123	259	6.59144e-12	3.51788	1.92057e-09	LOC_Os01g38560:Promoter	LOC_Os01g38560:Chr1:21661685-21662203:+:299	NA	NA	NA
Chr1	21696200	21696954	peak_849	755	531	795	4.9537e-46	7.99488	1.67927e-42	intergenic	LOC_Os01g38610:Chr1:21687401-21689929:-:-6802	3; GO:0005634,cellular_component nucleus; GO:0030528,molecular_function transcription regulator activity; GO:0045449,biological_process regulation of transcription, DNA-dependent;	NA	466 352 435 ath:AT5G01310 912 43 118 0.52 0.67 0.09 84 1 2e-17 -- basic helix-loop-helix (bHLH) family protein ; K10863 aprataxin [EC:3.-.-.-]
Chr1	21710056	21710273	peak_850	218	33	161	7.02959e-08	3.05375	1.17341e-05	LOC_Os01g38640:Promoter	LOC_Os01g38640:Chr1:21710697-21711107:+:609	NA	NA	NA
Chr1	21717470	21717708	peak_851	239	152	149	6.71785e-12	4.46945	1.95411e-09	LOC_Os01g38660:Promoter	LOC_Os01g38660:Chr1:21715723-21716605:-:-1017	NA	NA	NA
Chr1	21899593	21900141	peak_852	549	143	400	3.04537e-10	3.31971	7.22088e-08	intergenic	LOC_Os01g38980:Chr1:21900045-21903309:-:3575	NA	NA	NA
Chr1	21903054	21903254	peak_853	201	152	250	2.29361e-05	2.12042	0.00232306	LOC_Os01g38980:five_prime_UTR	LOC_Os01g38980:Chr1:21900045-21903309:-:105	NA	NA	NA
Chr1	21904064	21904313	peak_854	250	42	200	8.22584e-06	2.50691	0.000920746	LOC_Os01g38980:Promoter	LOC_Os01g38980:Chr1:21900045-21903309:-:-797	NA	NA	NA
Chr1	21906161	21906839	peak_855	679	172	837	4.74056e-75	9.20074	6.12774e-71	intergenic	LOC_Os01g38980:Chr1:21900045-21903309:-:-3024	NA	NA	NA
Chr1	21908584	21908906	peak_856	323	149	176	2.79937e-12	4.17112	8.50315e-10	intergenic	LOC_Os01g38980:Chr1:21900045-21903309:-:-5424	NA	NA	NA
Chr1	21910790	21911051	peak_857	262	148	231	1.99692e-17	4.78887	1.02511e-14	intergenic	LOC_Os01g38990:Chr1:21917966-21921710:+:7029	4; GO:0005488,molecular_function binding; GO:0005743,cellular_component mitochondrial inner membrane; GO:0006810,biological_process transport; GO:0055085,biological_process transmembrane transport;	NA	340 26 325 ath:AT5G56450 330 27 325 0.31 0.49 0.15 324 137 6e-36 -- mitochondrial substrate carrier family protein ; K05863 solute carrier family 25 (mitochondrial carrier; adenine nucleotide translocator)
Chr1	21911601	21911836	peak_858	236	120	178	1.57311e-12	4.35971	4.93197e-10	intergenic	LOC_Os01g38990:Chr1:21917966-21921710:+:6246	4; GO:0005488,molecular_function binding; GO:0005743,cellular_component mitochondrial inner membrane; GO:0006810,biological_process transport; GO:0055085,biological_process transmembrane transport;	NA	340 26 325 ath:AT5G56450 330 27 325 0.31 0.49 0.15 324 137 6e-36 -- mitochondrial substrate carrier family protein ; K05863 solute carrier family 25 (mitochondrial carrier; adenine nucleotide translocator)
Chr1	21916001	21916267	peak_859	267	192	190	1.55952e-06	2.68547	0.000202596	LOC_Os01g38990:Promoter	LOC_Os01g38990:Chr1:21917966-21921710:+:1774	4; GO:0005488,molecular_function binding; GO:0005743,cellular_component mitochondrial inner membrane; GO:0006810,biological_process transport; GO:0055085,biological_process transmembrane transport;	NA	340 26 325 ath:AT5G56450 330 27 325 0.31 0.49 0.15 324 137 6e-36 -- mitochondrial substrate carrier family protein ; K05863 solute carrier family 25 (mitochondrial carrier; adenine nucleotide translocator)
Chr1	21917714	21918054	peak_860	341	176	502	1.6651e-38	6.52801	3.72417e-35	LOC_Os01g38990:Promoter	LOC_Os01g38990:Chr1:21917966-21921710:+:77	4; GO:0005488,molecular_function binding; GO:0005743,cellular_component mitochondrial inner membrane; GO:0006810,biological_process transport; GO:0055085,biological_process transmembrane transport;	NA	340 26 325 ath:AT5G56450 330 27 325 0.31 0.49 0.15 324 137 6e-36 -- mitochondrial substrate carrier family protein ; K05863 solute carrier family 25 (mitochondrial carrier; adenine nucleotide translocator)
Chr1	21923871	21924332	peak_861	462	247	186	2.95999e-08	3.68264	5.27291e-06	LOC_Os01g39000:Intron	LOC_Os01g39000:Chr1:21922009-21927946:-:3830	NA	NA	NA
Chr1	21963273	21963482	peak_862	210	107	114	1.06903e-06	3.0518	0.000143556	intergenic	LOC_Os01g39070:Chr1:21965383-21966047:-:2669	NA	NA	NA
Chr1	21981084	21981535	peak_863	452	416	226	1.34434e-05	2.76115	0.0014476	intergenic	LOC_Os01g39100:Chr1:21973687-21980482:+:-7814	2; GO:0003676,molecular_function nucleic acid binding; GO:0008270,molecular_function zinc ion binding;	NA	NA
Chr1	21984323	21984696	peak_864	374	209	320	1.19289e-20	4.91879	8.06288e-18	intergenic	LOC_Os01g39110:Chr1:21992872-21997045:+:8341	2; GO:0005622,cellular_component intracellular; GO:0008270,molecular_function zinc ion binding;	NA	537 42 219 dpop:803658 393 4 183 0.6 0.76 0.03 182 238 1e-71 -- fgenesh4_pm.C_LG_VIII000613; . ; K03540 ribonuclease P subunit RPR2 [EC:3.1.26.5]
Chr1	21986233	21986745	peak_865	513	291	300	1.4872e-14	4.84766	5.78269e-12	intergenic	LOC_Os01g39110:Chr1:21992872-21997045:+:6349	2; GO:0005622,cellular_component intracellular; GO:0008270,molecular_function zinc ion binding;	NA	537 42 219 dpop:803658 393 4 183 0.6 0.76 0.03 182 238 1e-71 -- fgenesh4_pm.C_LG_VIII000613; . ; K03540 ribonuclease P subunit RPR2 [EC:3.1.26.5]
Chr1	22091180	22091411	peak_866	232	54	220	9.38015e-07	2.33542	0.000126427	LOC_Os01g39270:Promoter	LOC_Os01g39270:Chr1:22088204-22091020:-:-214	2; GO:0016491,molecular_function oxidoreductase activity; GO:0050662,molecular_function coenzyme binding;	NA	341 52 335 dota:Ot05g00230 325 44 324 0.61 0.76 0.01 284 344 1e-116 -- Predicted dehydrogenase (ISS) ; K00020 3-hydroxyisobutyrate dehydrogenase [EC:1.1.1.31]
Chr1	22094299	22094532	peak_867	234	131	128	5.06699e-10	4.08108	1.16343e-07	intergenic	LOC_Os01g39280:Chr1:22091548-22091889:-:-2541	2; GO:0003824,molecular_function catalytic activity; GO:0008152,biological_process metabolic process;	NA	113 1 90 osa:4342162 318 193 282 0.96 0.98 0 90 181 2e-56 -- Os07g0100200; hypothetical protein ; K06215 pyridoxine biosynthesis protein [EC:4.-.-.-]
Chr1	22097918	22098303	peak_868	386	201	896	7.31004e-192	21.1135	5.73852e-186	intergenic	LOC_Os01g39290:Chr1:22098320-22099659:-:1542	NA	NA	NA
Chr1	22099695	22099895	peak_869	201	58	239	3.78547e-11	3.27121	1.00642e-08	LOC_Os01g39290:Promoter	LOC_Os01g39290:Chr1:22098320-22099659:-:-94	NA	NA	NA
Chr1	22102646	22102949	peak_870	304	187	447	1.97188e-29	5.58316	2.5587e-26	intergenic	LOC_Os01g39290:Chr1:22098320-22099659:-:-3174	NA	NA	NA
Chr1	22104020	22104393	peak_871	374	157	275	3.66421e-12	3.71834	1.09944e-09	intergenic	LOC_Os01g39290:Chr1:22098320-22099659:-:-4518	NA	NA	NA
Chr1	22116932	22117237	peak_872	306	122	177	3.14319e-31	8.49992	4.58437e-28	intergenic	LOC_Os01g39310:Chr1:22120317-22128727:+:3264	NA	NA	806 8 129 tet:TTHERM_00313160 2551 620 734 0.31 0.5 0.05 122 2 4e-06 -- Phosphatidylinositol-3,4,5-trisphosphate 3-phosphatase (EC:3.1.3.67); K01110 phosphatidylinositol-3,4,5-trisphosphate 3-phosphatase [EC:3.1.3.67]
Chr1	22139734	22139969	peak_873	236	90	175	4.18591e-10	3.71345	9.70733e-08	LOC_Os01g39330:Intron	LOC_Os01g39330:Chr1:22138043-22142486:+:-1782	2; GO:0030528,molecular_function transcription regulator activity; GO:0045449,biological_process regulation of transcription, DNA-dependent;	NA	NA
Chr1	22140596	22141099	peak_874	504	218	750	1.37594e-65	9.15325	1.19801e-61	LOC_Os01g39330:Intron	LOC_Os01g39330:Chr1:22138043-22142486:+:-2772	2; GO:0030528,molecular_function transcription regulator activity; GO:0045449,biological_process regulation of transcription, DNA-dependent;	NA	NA
Chr1	22162486	22162783	peak_875	298	140	489	1.57145e-39	6.05074	3.7319e-36	LOC_Os01g39370:Promoter	LOC_Os01g39370:Chr1:22154794-22160793:-:-1833	3; GO:0003723,molecular_function RNA binding; GO:0003964,molecular_function RNA-directed DNA polymerase activity; GO:0006278,biological_process RNA-dependent DNA replication;	NA	1809 1012 1722 pan:PODANSg4092 2033 1129 1822 0.23 0.41 0.07 731 171 9e-41 -- hypothetical protein ; K07497 putative transposase
Chr1	22200840	22201103	peak_876	264	116	132	1.78953e-17	5.95342	9.23336e-15	intergenic	LOC_Os01g39385:Chr1:22189635-22195896:-:-5060	NA	NA	NA
Chr1	22282565	22282820	peak_877	256	60	102	6.91226e-07	3.29806	9.73621e-05	intergenic	LOC_Os01g39540:Chr1:22277877-22279311:-:-3314	NA	NA	NA
Chr1	22383162	22383469	peak_878	308	153	292	1.24655e-28	6.52058	1.53126e-25	LOC_Os01g39690:Promoter	LOC_Os01g39690:Chr1:22385192-22386611:+:1878	NA	NA	NA
Chr1	22430884	22431173	peak_879	290	144	299	9.39183e-48	11.312	3.48393e-44	intergenic	LOC_Os01g39770:Chr1:22427831-22430870:+:-3198	1; GO:0005509,molecular_function calcium ion binding;	NA	290 22 290 dvvi:GSVIVP00032178001 237 1 237 0.62 0.75 0.11 269 324 1e-111 -- GSVIVT00032178001; assembled CDS ; K06268 protein phosphatase 3, regulatory subunit
Chr1	22444841	22445129	peak_880	289	152	404	3.82191e-32	5.73664	5.91357e-29	intergenic	LOC_Os01g39790:Chr1:22439033-22442003:-:-2990	NA	NA	275 1 267 dpop:729755 272 1 264 0.59 0.76 0.02 269 340 1e-117 -- estExt_Genewise1_v1.C_LG_XIII1276; . ; K06889
Chr1	22465556	22465832	peak_881	277	156	306	1.61391e-23	5.37093	1.37079e-20	LOC_Os01g39830:Promoter	LOC_Os01g39830:Chr1:22466546-22472589:+:835	1; GO:0005529,molecular_function sugar binding;	NA	827 8 719 ath:AT3G52840 727 11 725 0.65 0.79 0.02 722 1002 0.0 -- BGAL2; BGAL2 (beta-galactosidase 2); beta-galactosidase ; K01190 beta-galactosidase [EC:3.2.1.23]
Chr1	22481557	22481895	peak_882	339	169	216	4.02013e-11	4.06907	1.06434e-08	intergenic	LOC_Os01g39850:Chr1:22474568-22476504:-:-5222	1; GO:0003677,molecular_function DNA binding;	NA	442 25 129 dpop:423222 160 20 124 0.38 0.61 0 105 8 1e-20 -- gw1.XII.1682.1; . ; K08066 nuclear transcription factor Y, gamma
Chr1	22482786	22482995	peak_883	210	109	118	4.3019e-08	3.72089	7.47412e-06	intergenic	LOC_Os01g39850:Chr1:22474568-22476504:-:-6391	1; GO:0003677,molecular_function DNA binding;	NA	442 25 129 dpop:423222 160 20 124 0.38 0.61 0 105 8 1e-20 -- gw1.XII.1682.1; . ; K08066 nuclear transcription factor Y, gamma
Chr1	22488056	22488426	peak_884	371	180	273	6.90065e-24	7.25573	6.06122e-21	LOC_Os01g39860:Promoter	LOC_Os01g39860:Chr1:22489496-22491483:+:1261	1; GO:0016491,molecular_function oxidoreductase activity;	NA	312 1 310 dpop:762678 303 1 294 0.51 0.65 0.1 319 311 1e-104 -- fgenesh4_pg.C_LG_VI000988; . ; K05933 aminocyclopropanecarboxylate oxidase [EC:1.14.17.4]
Chr1	22495652	22495866	peak_885	215	119	195	7.8143e-15	4.82633	3.13314e-12	LOC_Os01g39890:Intron	LOC_Os01g39870:Chr1:22491916-22492317:-:-3454	NA	NA	NA
Chr1	22504474	22504692	peak_886	219	149	222	3.99595e-13	3.70303	1.33236e-10	intergenic	LOC_Os01g39910:Chr1:22505295-22505558:-:937	NA	NA	NA
Chr1	22534628	22534920	peak_887	293	147	343	1.81844e-46	8.64332	6.33242e-43	LOC_Os01g39960:Promoter	LOC_Os01g39960:Chr1:22534999-22538743:+:225	2; GO:0016117,biological_process carotenoid biosynthetic process; GO:0016705,molecular_function oxidoreductase activity, acting on paired donors, with incorporation or reduction of molecular oxygen;	NA	540 1 540 osa:4324196 540 1 540 1 1 0 540 1120 0.0 -- Os01g0581300; hypothetical protein ; K06444 lycopene epsilon cyclase [EC:1.14.-.-]
Chr1	22597909	22598410	peak_888	502	322	484	3.40816e-20	4.42541	2.22152e-17	intergenic	LOC_Os01g40050:Chr1:22591350-22596165:-:-2066	2; GO:0003755,molecular_function peptidyl-prolyl cis-trans isomerase activity; GO:0006457,biological_process protein folding;	NA	499 1 499 osa:4324199 499 1 499 1 1 0 499 1023 0.0 -- Os01g0582400; hypothetical protein ; K01802 peptidylprolyl isomerase [EC:5.2.1.8]
Chr1	22599441	22599827	peak_889	387	255	225	3.00365e-10	3.76278	7.14611e-08	intergenic	LOC_Os01g40050:Chr1:22591350-22596165:-:-3531	2; GO:0003755,molecular_function peptidyl-prolyl cis-trans isomerase activity; GO:0006457,biological_process protein folding;	NA	499 1 499 osa:4324199 499 1 499 1 1 0 499 1023 0.0 -- Os01g0582400; hypothetical protein ; K01802 peptidylprolyl isomerase [EC:5.2.1.8]
Chr1	22603347	22603618	peak_890	272	139	230	2.60082e-17	4.75573	1.32193e-14	LOC_Os01g40070:Promoter	LOC_Os01g40070:Chr1:22604519-22606808:+:1034	NA	NA	NA
Chr1	22604050	22604259	peak_891	210	135	160	1.30737e-06	2.81919	0.000173137	LOC_Os01g40070:Promoter	LOC_Os01g40070:Chr1:22604519-22606808:+:335	NA	NA	NA
Chr1	22608414	22608665	peak_892	252	123	208	4.3386e-10	3.62436	1.00272e-07	intergenic	LOC_Os01g40070:Chr1:22604519-22606808:+:-4019	NA	NA	NA
Chr1	22615833	22616752	peak_893	920	185	1048	1.10884e-47	6.97723	4.10885e-44	LOC_Os01g40094:Promoter	LOC_Os01g40094:Chr1:22617780-22624147:+:1763	1; GO:0003824,molecular_function catalytic activity;	NA	467 138 467 ath:AT5G57050 383 61 381 0.63 0.75 0.04 333 417 1e-142 -- ABI2; ABI2 (ABA INSENSITIVE 2); protein serine/threonine phosphatase ; K01090 protein phosphatase [EC:3.1.3.16]
Chr1	22617306	22617575	peak_894	270	140	248	1.51904e-14	4.32166	5.89712e-12	LOC_Os01g40094:Promoter	LOC_Os01g40094:Chr1:22617780-22624147:+:335	1; GO:0003824,molecular_function catalytic activity;	NA	467 138 467 ath:AT5G57050 383 61 381 0.63 0.75 0.04 333 417 1e-142 -- ABI2; ABI2 (ABA INSENSITIVE 2); protein serine/threonine phosphatase ; K01090 protein phosphatase [EC:3.1.3.16]
Chr1	22637252	22637444	peak_895	193	84	109	1.99168e-07	3.53484	3.08347e-05	LOC_Os01g40130:Promoter;LOC_Os01g40120:CDS	LOC_Os01g40120:Chr1:22632889-22637560:-:226	NA	NA	NA
Chr1	22672842	22673063	peak_896	222	18	107	0.000236576	2.37389	0.0182369	intergenic	LOC_Os01g40190:Chr1:22675935-22678621:+:3076	NA	NA	NA
Chr1	22729913	22730303	peak_897	391	184	567	3.19904e-62	10.4545	2.3735e-58	LOC_Os01g40260:Promoter	LOC_Os01g40260:Chr1:22731943-22733240:+:1847	3; GO:0003700,molecular_function sequence-specific DNA binding transcription factor activity; GO:0043565,molecular_function sequence-specific DNA binding; GO:0045449,biological_process regulation of transcription, DNA-dependent;	NA	NA
Chr1	22731425	22731993	peak_898	569	319	669	7.86611e-36	5.90381	1.51259e-32	LOC_Os01g40260:Promoter	LOC_Os01g40260:Chr1:22731943-22733240:+:200	3; GO:0003700,molecular_function sequence-specific DNA binding transcription factor activity; GO:0043565,molecular_function sequence-specific DNA binding; GO:0045449,biological_process regulation of transcription, DNA-dependent;	NA	NA
Chr1	22738981	22739379	peak_899	399	245	258	7.62851e-10	3.39851	1.70781e-07	intergenic	LOC_Os01g40280:Chr1:22742519-22747184:+:3294	NA	NA	NA
Chr1	22741633	22742071	peak_900	439	279	406	1.27365e-14	3.88016	4.99839e-12	LOC_Os01g40280:Promoter	LOC_Os01g40280:Chr1:22742519-22747184:+:608	NA	NA	NA
Chr1	22753064	22753271	peak_901	208	72	166	1.07773e-07	3.12445	1.74129e-05	intergenic	LOC_Os01g40310:Chr1:22754488-22755471:-:2337	NA	NA	NA
Chr1	22767750	22767989	peak_902	240	80	199	1.34295e-09	3.39306	2.91434e-07	LOC_Os01g40330:five_prime_UTR	LOC_Os01g40330:Chr1:22767811-22772679:+:-20	NA	NA	NA
Chr1	22910707	22910972	peak_903	266	130	262	7.48221e-25	6.3161	7.05667e-22	LOC_Os01g40570:Promoter	LOC_Os01g40570:Chr1:22908180-22910687:-:-150	4; GO:0005741,cellular_component mitochondrial outer membrane; GO:0006820,biological_process anion transport; GO:0008308,molecular_function voltage-gated anion channel activity; GO:0055085,biological_process transmembrane transport;	NA	275 1 275 osa:4327665 275 1 275 1 1 0 275 560 0.0 -- Os01g0588200; hypothetical protein ; K05862 voltage-dependent anion channel
Chr1	22925308	22925865	peak_904	558	461	364	2.67646e-11	3.61637	7.23319e-09	LOC_Os01g40590:Promoter	LOC_Os01g40590:Chr1:22918453-22923870:-:-1899	3; GO:0004674,molecular_function protein serine/threonine kinase activity; GO:0005524,molecular_function ATP binding; GO:0006468,biological_process protein phosphorylation;	NA	494 127 441 dpop:259582 324 1 314 0.75 0.87 0 315 509 1e-179 -- gw1.XVIII.123.1; . ; K04733 interleukin-1 receptor-associated kinase 4 [EC:2.7.11.1]
Chr1	22928902	22929098	peak_905	197	84	199	9.59953e-09	2.92042	1.83628e-06	LOC_Os01g40600:Promoter	LOC_Os01g40600:Chr1:22929243-22930118:+:258	NA	NA	NA
Chr1	22964032	22964454	peak_906	423	209	580	7.28635e-28	5.41137	8.5012e-25	intergenic	LOC_Os01g40630:Chr1:22954908-22959225:-:-5016	NA	NA	242 1 242 osa:4324445 242 1 242 1 1 0 242 485 1e-175 -- Os01g0588900; hypothetical protein ; K06966
Chr1	22970608	22971068	peak_907	461	190	664	4.20659e-67	8.38079	3.90922e-63	intergenic	LOC_Os01g40630:Chr1:22954908-22959225:-:-11573	NA	NA	242 1 242 osa:4324445 242 1 242 1 1 0 242 485 1e-175 -- Os01g0588900; hypothetical protein ; K06966
Chr1	22971795	22972217	peak_908	423	228	596	9.55059e-29	4.49353	1.18154e-25	intergenic	LOC_Os01g40640:Chr1:22979942-22983176:-:11155	1; GO:0003723,molecular_function RNA binding;	NA	438 1 438 osa:4324446 438 1 438 1 1 0 438 880 0.0 -- Os01g0589000; hypothetical protein ; K02945 small subunit ribosomal protein S1
Chr1	22972947	22973394	peak_909	448	299	443	2.16411e-10	3.0901	5.21447e-08	intergenic	LOC_Os01g40640:Chr1:22979942-22983176:-:9932	1; GO:0003723,molecular_function RNA binding;	NA	438 1 438 osa:4324446 438 1 438 1 1 0 438 880 0.0 -- Os01g0589000; hypothetical protein ; K02945 small subunit ribosomal protein S1
Chr1	22973769	22974292	peak_910	524	165	364	3.02782e-06	2.50861	0.000372186	intergenic	LOC_Os01g40640:Chr1:22979942-22983176:-:9244	1; GO:0003723,molecular_function RNA binding;	NA	438 1 438 osa:4324446 438 1 438 1 1 0 438 880 0.0 -- Os01g0589000; hypothetical protein ; K02945 small subunit ribosomal protein S1
Chr1	22975320	22975741	peak_911	422	119	449	2.99668e-12	3.185	9.0367e-10	intergenic	LOC_Os01g40640:Chr1:22979942-22983176:-:7739	1; GO:0003723,molecular_function RNA binding;	NA	438 1 438 osa:4324446 438 1 438 1 1 0 438 880 0.0 -- Os01g0589000; hypothetical protein ; K02945 small subunit ribosomal protein S1
Chr1	22979207	22979590	peak_912	384	256	354	6.02116e-21	4.66464	4.17763e-18	intergenic	LOC_Os01g40640:Chr1:22979942-22983176:-:3715	1; GO:0003723,molecular_function RNA binding;	NA	438 1 438 osa:4324446 438 1 438 1 1 0 438 880 0.0 -- Os01g0589000; hypothetical protein ; K02945 small subunit ribosomal protein S1
Chr1	23029983	23030289	peak_913	307	141	357	1.32385e-25	5.41726	1.31923e-22	LOC_Os01g40760:Promoter	LOC_Os01g40760:Chr1:23030252-23031000:+:129	NA	NA	NA
Chr1	23095614	23095837	peak_914	224	141	163	3.97493e-08	3.06962	6.95024e-06	LOC_Os01g40860:Promoter	LOC_Os01g40860:Chr1:23097256-23106303:+:1502	3; GO:0008152,biological_process metabolic process; GO:0016491,molecular_function oxidoreductase activity; GO:0055114,biological_process oxidation-reduction process;	NA	502 15 502 osa:4340725 549 62 549 0.57 0.75 0 488 610 0.0 -- Os06g0270900; hypothetical protein ; K00128 aldehyde dehydrogenase (NAD+) [EC:1.2.1.3]
Chr1	23113418	23113789	peak_915	372	193	485	4.96558e-68	10.6504	4.81249e-64	LOC_Os01g40870:Promoter	LOC_Os01g40870:Chr1:23113645-23119715:+:35	3; GO:0008152,biological_process metabolic process; GO:0016491,molecular_function oxidoreductase activity; GO:0055114,biological_process oxidation-reduction process;	NA	507 23 506 osa:4340725 549 65 548 0.57 0.75 0 484 598 0.0 -- Os06g0270900; hypothetical protein ; K00128 aldehyde dehydrogenase (NAD+) [EC:1.2.1.3]
Chr1	23114746	23114967	peak_916	222	169	168	5.33077e-05	2.2559	0.0049504	LOC_Os01g40870:Intron	LOC_Os01g40870:Chr1:23113645-23119715:+:-1271	3; GO:0008152,biological_process metabolic process; GO:0016491,molecular_function oxidoreductase activity; GO:0055114,biological_process oxidation-reduction process;	NA	507 23 506 osa:4340725 549 65 548 0.57 0.75 0 484 598 0.0 -- Os06g0270900; hypothetical protein ; K00128 aldehyde dehydrogenase (NAD+) [EC:1.2.1.3]
Chr1	23115285	23115671	peak_917	387	196	255	6.4254e-12	3.87639	1.87396e-09	LOC_Os01g40870:Intron	LOC_Os01g40870:Chr1:23113645-23119715:+:-1837	3; GO:0008152,biological_process metabolic process; GO:0016491,molecular_function oxidoreductase activity; GO:0055114,biological_process oxidation-reduction process;	NA	507 23 506 osa:4340725 549 65 548 0.57 0.75 0 484 598 0.0 -- Os06g0270900; hypothetical protein ; K00128 aldehyde dehydrogenase (NAD+) [EC:1.2.1.3]
Chr1	23120634	23120897	peak_918	264	124	206	1.78168e-10	4.14818	4.3436e-08	intergenic	LOC_Os01g40880:Chr1:23123786-23123998:-:3242	NA	NA	NA
Chr1	23216273	23216679	peak_919	407	110	275	1.10698e-11	3.7274	3.13451e-09	LOC_Os01g41000:Promoter	LOC_Os01g41000:Chr1:23214622-23215297:-:-1086	NA	NA	NA
Chr1	23223512	23224224	peak_920	713	560	656	1.4642e-30	6.11766	2.0497e-27	LOC_Os01g41010:Promoter	LOC_Os01g41010:Chr1:23224233-23226650:+:162	NA	NA	NA
Chr1	23228137	23228515	peak_921	379	223	398	1.55378e-53	10.4731	7.61939e-50	LOC_Os01g41020:Intron	LOC_Os01g41020:Chr1:23227872-23232376:+:-489	NA	NA	NA
Chr1	23280929	23281293	peak_922	365	170	369	1.9238e-44	8.25644	6.00952e-41	intergenic	LOC_Os01g41110:Chr1:23280032-23280870:+:-1068	NA	NA	210 31 83 ppp:PHYPADRAFT_227572 607 241 293 0.52 0.66 0 53 7 7e-09 -- hypothetical protein; K08819 Cdc2-related kinase, arginine/serine-rich [EC:2.7.11.22]
Chr1	23340099	23340705	peak_923	607	127	429	4.04157e-16	4.18175	1.8387e-13	LOC_Os01g41230:Promoter	LOC_Os01g41230:Chr1:23338856-23339283:-:-943	NA	NA	NA
Chr1	23341107	23341309	peak_924	203	136	227	1.31377e-09	3.14757	2.86405e-07	LOC_Os01g41230:Promoter	LOC_Os01g41230:Chr1:23338856-23339283:-:-1960	NA	NA	NA
Chr1	23376386	23376629	peak_925	244	151	190	3.01439e-08	3.48425	5.36488e-06	LOC_Os01g41310:Promoter	LOC_Os01g41310:Chr1:23376598-23378594:+:62	NA	NA	NA
Chr1	23446694	23447255	peak_926	562	178	406	5.59088e-24	5.5911	4.93412e-21	LOC_Os01g41420:Promoter	LOC_Os01g41420:Chr1:23447260-23450935:+:389	NA	NA	NA
Chr1	23514542	23514837	peak_927	296	166	233	5.79015e-16	4.55526	2.60453e-13	LOC_Os01g41550:Promoter;LOC_Os01g41540:Promoter	LOC_Os01g41550:Chr1:23515004-23516896:+:297	2; GO:0004190,molecular_function aspartic-type endopeptidase activity; GO:0006508,biological_process proteolysis;	NA	500 144 500 ppp:PHYPADRAFT_226972 459 45 397 0.3 0.45 0.17 389 150 2e-38 -- hypothetical protein; K00924
Chr1	23560335	23560662	peak_928	328	161	409	1.02956e-39	7.57606	2.47988e-36	intergenic	LOC_Os01g41610:Chr1:23553683-23557654:-:-2842	3; GO:0000276,cellular_component mitochondrial proton-transporting ATP synthase complex, coupling factor F(o); GO:0015078,molecular_function hydrogen ion transmembrane transporter activity; GO:0015986,biological_process ATP synthesis coupled proton transport;	NA	122 1 122 dvvi:GSVIVP00027454001 122 1 122 0.73 0.86 0 122 197 5e-65 -- GSVIVT00027454001; assembled CDS ; K02140 F-type H+-transporting ATPase subunit g [EC:3.6.3.14]
Chr1	23576942	23577149	peak_929	208	108	207	2.65033e-05	2.24317	0.00261764	LOC_Os01g41640:Promoter	LOC_Os01g41640:Chr1:23577237-23580555:+:188	NA	NA	NA
Chr1	23584730	23585009	peak_930	280	158	192	2.85766e-12	3.9848	8.67861e-10	LOC_Os01g41660:CDS	LOC_Os01g41660:Chr1:23583981-23586159:-:1273	2; GO:0008152,biological_process metabolic process; GO:0016791,molecular_function phosphatase activity;	NA	284 12 250 dtni:19396 244 1 244 0.36 0.5 0.06 250 145 7e-41 -- . ; K06124 phosphoethanolamine/phosphocholine phosphatase [EC:3.1.3.75]
Chr1	23585429	23585667	peak_931	239	152	182	3.004e-15	4.43846	1.25727e-12	LOC_Os01g41660:five_prime_UTR	LOC_Os01g41660:Chr1:23583981-23586159:-:580	2; GO:0008152,biological_process metabolic process; GO:0016791,molecular_function phosphatase activity;	NA	284 12 250 dtni:19396 244 1 244 0.36 0.5 0.06 250 145 7e-41 -- . ; K06124 phosphoethanolamine/phosphocholine phosphatase [EC:3.1.3.75]
Chr1	23607162	23607396	peak_932	235	127	350	1.96571e-25	5.46776	1.92859e-22	LOC_Os01g41710:Promoter	LOC_Os01g41710:Chr1:23607348-23608583:+:60	2; GO:0009765,biological_process photosynthesis, light harvesting; GO:0016020,cellular_component membrane;	NA	261 1 261 dvvi:GSVIVP00027936001 267 1 267 0.88 0.93 0.02 267 484 1e-174 -- GSVIVT00027936001; assembled CDS ; K08912 light-harvesting complex II chlorophyll a/b binding protein 1
Chr1	23608915	23609189	peak_933	275	185	210	8.91436e-07	2.71035	0.000121035	intergenic	LOC_Os01g41710:Chr1:23607348-23608583:+:-1753	2; GO:0009765,biological_process photosynthesis, light harvesting; GO:0016020,cellular_component membrane;	NA	261 1 261 dvvi:GSVIVP00027936001 267 1 267 0.88 0.93 0.02 267 484 1e-174 -- GSVIVT00027936001; assembled CDS ; K08912 light-harvesting complex II chlorophyll a/b binding protein 1
Chr1	23643820	23644214	peak_934	395	209	414	9.92476e-40	7.33339	2.39387e-36	LOC_Os01g41770:Promoter	LOC_Os01g41770:Chr1:23639654-23642880:-:-1149	1; GO:0005515,molecular_function protein binding;	NA	953 36 952 dvvi:GSVIVP00029553001 1038 32 1037 0.33 0.49 0.13 1029 442 1e-138 -- GSVIVT00029553001; assembled CDS ; K01768 adenylate cyclase [EC:4.6.1.1]
Chr1	23668275	23668497	peak_935	223	86	140	1.06903e-06	3.0518	0.000143556	intergenic	LOC_Os01g41800:Chr1:23663059-23664444:-:-3917	4; GO:0004497,molecular_function monooxygenase activity; GO:0005506,molecular_function iron ion binding; GO:0009055,molecular_function electron carrier activity; GO:0020037,molecular_function heme binding;	NA	294 27 294 dpop:674662 353 85 353 0.55 0.76 0 269 336 1e-113 -- grail3.2001000201; . ; K00493 unspecific monooxygenase [EC:1.14.14.1]
Chr1	23676432	23676685	peak_936	254	131	231	3.17673e-16	4.44891	1.4612e-13	LOC_Os01g41810:Promoter	LOC_Os01g41810:Chr1:23673292-23675869:-:-694	4; GO:0004497,molecular_function monooxygenase activity; GO:0005506,molecular_function iron ion binding; GO:0020037,molecular_function heme binding; GO:0055114,biological_process oxidation-reduction process;	NA	535 13 535 dvvi:GSVIVP00032271001 512 10 512 0.47 0.67 0.04 524 509 1e-175 -- GSVIVT00032271001; assembled CDS ; K01832 cytochrome P450, family 5, subfamily A (thromboxane-A synthase) [EC:5.3.99.5]
Chr1	23677558	23678031	peak_937	474	374	320	1.56975e-08	2.96242	2.91649e-06	intergenic	LOC_Os01g41810:Chr1:23673292-23675869:-:-2063	4; GO:0004497,molecular_function monooxygenase activity; GO:0005506,molecular_function iron ion binding; GO:0020037,molecular_function heme binding; GO:0055114,biological_process oxidation-reduction process;	NA	535 13 535 dvvi:GSVIVP00032271001 512 10 512 0.47 0.67 0.04 524 509 1e-175 -- GSVIVT00032271001; assembled CDS ; K01832 cytochrome P450, family 5, subfamily A (thromboxane-A synthase) [EC:5.3.99.5]
Chr1	23727268	23727593	peak_938	326	113	435	1.15157e-22	4.36206	9.15251e-20	LOC_Os01g41870:Promoter	LOC_Os01g41870:Chr1:23727761-23733080:+:381	3; GO:0004674,molecular_function protein serine/threonine kinase activity; GO:0005524,molecular_function ATP binding; GO:0006468,biological_process protein phosphorylation;	NA	749 397 680 dvvi:GSVIVP00034175001 765 399 685 0.48 0.66 0.01 288 271 5e-78 -- GSVIVT00034175001; assembled CDS ; K04730 interleukin-1 receptor-associated kinase 1 [EC:2.7.11.1]
Chr1	23731652	23732150	peak_939	499	176	278	2.0972e-18	5.69524	1.1794e-15	LOC_Os01g41870:Intron	LOC_Os01g41870:Chr1:23727761-23733080:+:-4068	3; GO:0004674,molecular_function protein serine/threonine kinase activity; GO:0005524,molecular_function ATP binding; GO:0006468,biological_process protein phosphorylation;	NA	749 397 680 dvvi:GSVIVP00034175001 765 399 685 0.48 0.66 0.01 288 271 5e-78 -- GSVIVT00034175001; assembled CDS ; K04730 interleukin-1 receptor-associated kinase 1 [EC:2.7.11.1]
Chr1	23760239	23760566	peak_940	328	148	295	5.19015e-08	2.86985	8.84484e-06	LOC_Os01g41900:five_prime_UTR	LOC_Os01g41900:Chr1:23760347-23762500:+:-41	1; GO:0003677,molecular_function DNA binding;	NA	301 128 225 cre:CHLREDRAFT_165812 692 585 684 0.55 0.73 0.02 100 113 2e-26 -- hypothetical protein ; K08869 aarF domain-containing kinase
Chr1	23764498	23764943	peak_941	446	277	365	4.86262e-08	2.92916	8.33816e-06	intergenic	LOC_Os01g41900:Chr1:23760347-23762500:+:-4429	1; GO:0003677,molecular_function DNA binding;	NA	301 128 225 cre:CHLREDRAFT_165812 692 585 684 0.55 0.73 0.02 100 113 2e-26 -- hypothetical protein ; K08869 aarF domain-containing kinase
Chr1	23768926	23769186	peak_942	261	195	292	1.10197e-15	4.38518	4.81061e-13	LOC_Os01g41910:Promoter	LOC_Os01g41910:Chr1:23770115-23771515:+:995	1; GO:0005515,molecular_function protein binding;	NA	350 19 319 dvvi:GSVIVP00037824001 515 84 434 0.4 0.53 0.14 352 220 1e-65 -- GSVIVT00037824001; assembled CDS ; K06839 slit 2
Chr1	23775277	23775487	peak_943	211	18	74	0.000190082	2.60462	0.0152711	LOC_Os01g41930:Promoter	LOC_Os01g41930:Chr1:23775861-23779747:+:567	1; GO:0005515,molecular_function protein binding;	NA	721 35 687 dvvi:GSVIVP00037768001 839 27 699 0.34 0.5 0.18 731 336 1e-102 -- GSVIVT00037768001; assembled CDS ; K10161 toll-like receptor 9
Chr1	23820823	23821045	peak_944	223	90	137	5.58264e-10	3.95503	1.27133e-07	LOC_Os01g42010:Promoter	LOC_Os01g42010:Chr1:23814822-23819289:-:-1624	1; GO:0016021,cellular_component integral to membrane;	NA	NA
Chr1	23832266	23832486	peak_945	221	80	112	1.99168e-07	3.53484	3.08347e-05	intergenic	LOC_Os01g42024:Chr1:23829862-23830602:+:-2485	NA	NA	NA
Chr1	23861714	23861965	peak_946	252	99	169	2.5701e-12	4.39319	7.84025e-10	LOC_Os01g42080:three_prime_UTR	LOC_Os01g42090:Chr1:23864681-23867313:+:2869	1; GO:0016020,cellular_component membrane;	NA	NA
Chr1	23880417	23880892	peak_947	476	129	401	2.06657e-10	3.2485	4.99137e-08	LOC_Os01g42120:Promoter	LOC_Os01g42120:Chr1:23881900-23884206:+:1355	NA	NA	NA
Chr1	23888871	23889083	peak_948	213	105	186	2.69215e-06	2.56607	0.000334927	LOC_Os01g42140:Promoter	LOC_Os01g42140:Chr1:23886843-23888222:-:-754	NA	NA	NA
Chr1	23898424	23898827	peak_949	404	278	216	1.25369e-07	3.33276	2.00895e-05	LOC_Os01g42160:Promoter	LOC_Os01g42160:Chr1:23896936-23897459:-:-1243	NA	NA	NA
Chr1	23911174	23911489	peak_950	316	188	349	4.33341e-06	2.26624	0.00051447	LOC_Os01g42190:Promoter	LOC_Os01g42190:Chr1:23911517-23913299:+:156	1; GO:0031072,molecular_function heat shock protein binding;	NA	197 16 81 dtni:24001 114 4 66 0.53 0.71 0.04 66 8 4e-17 -- . ; K09512 DnaJ homolog, subfamily B, member 6
Chr1	23923407	23923605	peak_951	199	128	181	1.22851e-06	2.95647	0.000163621	LOC_Os01g42234:Promoter	LOC_Os01g42234:Chr1:23923718-23933451:+:184	4; GO:0006865,biological_process amino acid transport; GO:0015171,molecular_function amino acid transmembrane transporter activity; GO:0016020,cellular_component membrane; GO:0055085,biological_process transmembrane transport;	NA	532 36 457 bcy:Bcer98_0510 471 12 408 0.26 0.42 0.2 457 8 3e-10 -- amino acid permease-associated region ; K03294 basic amino acid/polyamine antiporter, APA family
Chr1	23931219	23931727	peak_952	509	129	248	2.64929e-09	3.79682	5.50313e-07	LOC_Os01g42234:Intron	LOC_Os01g42234:Chr1:23923718-23933451:+:-7631	4; GO:0006865,biological_process amino acid transport; GO:0015171,molecular_function amino acid transmembrane transporter activity; GO:0016020,cellular_component membrane; GO:0055085,biological_process transmembrane transport;	NA	532 36 457 bcy:Bcer98_0510 471 12 408 0.26 0.42 0.2 457 8 3e-10 -- amino acid permease-associated region ; K03294 basic amino acid/polyamine antiporter, APA family
Chr1	23968952	23969221	peak_953	270	112	209	1.63731e-19	5.66763	1.00784e-16	LOC_Os01g42280:Promoter	LOC_Os01g42280:Chr1:23969757-23972311:+:694	NA	NA	NA
Chr1	23979731	23980019	peak_954	289	113	193	8.28018e-20	5.50979	5.22625e-17	LOC_Os01g42294:Intron	LOC_Os01g42294:Chr1:23975949-23982081:-:2239	3; GO:0004672,molecular_function protein kinase activity; GO:0005524,molecular_function ATP binding; GO:0006468,biological_process protein phosphorylation;	NA	684 90 649 dpop:177494 998 387 998 0.3 0.48 0.16 637 233 1e-63 -- gw1.I.6094.1; . ; K01768 adenylate cyclase [EC:4.6.1.1]
Chr1	24027516	24027905	peak_955	390	215	316	1.30566e-34	8.36025	2.34969e-31	LOC_Os01g42330:Promoter	LOC_Os01g42330:Chr1:24022059-24027535:-:-196	2; GO:0005524,molecular_function ATP binding; GO:0006915,biological_process apoptotic process;	NA	NA
Chr1	24071053	24071262	peak_956	210	110	86	1.99168e-07	3.53484	3.08347e-05	LOC_Os01g42370:CDS	LOC_Os01g42370:Chr1:24065207-24073621:-:2460	2; GO:0005524,molecular_function ATP binding; GO:0016887,molecular_function ATPase activity;	NA	1444 13 1444 ppp:PHYPADRAFT_128826 1456 2 1456 0.53 0.7 0.03 1466 1567 0.0 -- ppabcg16; ATP-binding cassette transporter, subfamily G, member 16, group PDR protein PpABCG16; K01552
Chr1	24125628	24125908	peak_957	281	211	166	3.21218e-08	3.47364	5.67728e-06	LOC_Os01g42420:Promoter;LOC_Os01g42430:Promoter	LOC_Os01g42430:Chr1:24126549-24129627:+:711	3; GO:0015078,molecular_function hydrogen ion transmembrane transporter activity; GO:0015986,biological_process ATP synthesis coupled proton transport; GO:0033179,cellular_component proton-transporting V-type ATPase, V0 domain;	NA	176 1 176 osa:4327731 176 1 176 1 1 0 176 338 1e-119 -- Os01g0610100; hypothetical protein ; K03661 V-type H+-transporting ATPase 21kDa proteolipid subunit [EC:3.6.3.14]
Chr1	24136651	24136855	peak_958	205	94	122	4.3019e-08	3.72089	7.47412e-06	LOC_Os01g42460:Promoter	LOC_Os01g42460:Chr1:24136871-24144338:+:127	1; GO:0003677,molecular_function DNA binding;	NA	NA
Chr1	24177192	24177388	peak_959	197	113	163	3.00365e-10	3.76278	7.14611e-08	intergenic	LOC_Os01g42520:Chr1:24181111-24184171:+:3807	NA	NA	NA
Chr1	24255127	24255365	peak_960	239	89	189	5.40991e-14	4.65036	1.98481e-11	LOC_Os01g42650:Promoter	LOC_Os01g42650:Chr1:24255299-24259958:+:84	2; GO:0004129,molecular_function cytochrome-c oxidase activity; GO:0005740,cellular_component mitochondrial envelope;	NA	169 1 169 osa:4325317 169 1 169 1 1 0 169 343 1e-121 -- Os01g0612200; hypothetical protein ; K02265 cytochrome c oxidase subunit Vb [EC:1.9.3.1]
Chr1	24276800	24277080	peak_961	281	143	131	3.28587e-10	4.27902	7.75908e-08	LOC_Os01g42690:Promoter	LOC_Os01g42690:Chr1:24277095-24281049:+:153	1; GO:0016787,molecular_function hydrolase activity;	NA	254 23 247 tca:657690 218 6 215 0.35 0.54 0.1 229 144 8e-41 -- similar to CG18815-PA, isoform A ; K06130 lysophospholipase II [EC:3.1.1.5]
Chr1	24285382	24285718	peak_962	337	174	382	3.98502e-13	3.52394	1.33042e-10	LOC_Os01g42700:Promoter	LOC_Os01g42700:Chr1:24282735-24285310:-:-246	NA	NA	NA
Chr1	24288384	24288608	peak_963	225	49	121	1.99168e-07	3.53484	3.08347e-05	intergenic	LOC_Os01g42700:Chr1:24282735-24285310:-:-3123	NA	NA	NA
Chr1	24303169	24303524	peak_964	356	38	177	0.000135666	2.41893	0.01128	intergenic	LOC_Os01g42720:Chr1:24300144-24301233:+:-3064	NA	NA	NA
Chr1	24311890	24312534	peak_965	645	107	553	8.24081e-16	3.84544	3.65056e-13	LOC_Os01g42730:Promoter	LOC_Os01g42730:Chr1:24312601-24317553:+:605	2; GO:0006629,biological_process lipid metabolic process; GO:0016788,molecular_function hydrolase activity, acting on ester bonds;	NA	NA
Chr1	24366858	24367065	peak_966	208	175	111	8.28209e-07	3.17612	0.000114594	LOC_Os01g42810:Intron	LOC_Os01g42810:Chr1:24364146-24367721:+:-2888	NA	NA	NA
Chr1	24386660	24386966	peak_967	307	136	198	6.27307e-11	4.0002	1.61521e-08	LOC_Os01g42850:Promoter	LOC_Os01g42850:Chr1:24380636-24386687:-:-109	3; GO:0003824,molecular_function catalytic activity; GO:0005488,molecular_function binding; GO:0008152,biological_process metabolic process;	NA	1042 1 1042 osa:4326644 1042 1 1042 1 1 0 1042 2153 0.0 -- Os01g0614900; hypothetical protein ; K08337 autophagy-related protein 7
Chr1	24396868	24397078	peak_968	211	103	146	1.78168e-10	4.14818	4.3436e-08	LOC_Os01g42870:Promoter	LOC_Os01g42870:Chr1:24395057-24396820:-:-151	1; GO:0016747,molecular_function transferase activity, transferring acyl groups other than amino-acyl groups;	NA	NA
Chr1	24427857	24428176	peak_969	320	196	244	2.24538e-11	3.87432	6.12562e-09	LOC_Os01g42934:Promoter;LOC_Os01g42950:Promoter	LOC_Os01g42950:Chr1:24428640-24436429:+:588	3; GO:0004672,molecular_function protein kinase activity; GO:0005524,molecular_function ATP binding; GO:0006468,biological_process protein phosphorylation;	NA	812 37 404 aga:AgaP_AGAP001091 842 116 459 0.24 0.42 0.08 371 120 4e-26 -- AGAP001091-PA ; K08876 SCY1-like
Chr1	24443746	24443963	peak_970	218	161	170	1.91021e-07	3.10826	2.96599e-05	intergenic	LOC_Os01g42950:Chr1:24428640-24436429:+:-15268	3; GO:0004672,molecular_function protein kinase activity; GO:0005524,molecular_function ATP binding; GO:0006468,biological_process protein phosphorylation;	NA	812 37 404 aga:AgaP_AGAP001091 842 116 459 0.24 0.42 0.08 371 120 4e-26 -- AGAP001091-PA ; K08876 SCY1-like
Chr1	24457321	24457559	peak_971	239	98	345	1.78209e-24	5.4207	1.62873e-21	intergenic	LOC_Os01g42960:Chr1:24461037-24465044:+:3619	1; GO:0005488,molecular_function binding;	NA	692 216 688 ppp:PHYPADRAFT_150458 474 8 473 0.46 0.66 0.01 474 396 1e-130 -- hypothetical protein; K09553 stress-induced-phosphoprotein 1
Chr1	24465322	24465524	peak_972	203	129	92	8.86013e-09	3.90693	1.71656e-06	intergenic	LOC_Os01g42960:Chr1:24461037-24465044:+:-4415	1; GO:0005488,molecular_function binding;	NA	692 216 688 ppp:PHYPADRAFT_150458 474 8 473 0.46 0.66 0.01 474 396 1e-130 -- hypothetical protein; K09553 stress-induced-phosphoprotein 1
Chr1	24470287	24470620	peak_973	334	198	168	1.06903e-06	3.0518	0.000143556	intergenic	LOC_Os01g42970:Chr1:24471926-24478431:-:7948	2; GO:0003676,molecular_function nucleic acid binding; GO:0008270,molecular_function zinc ion binding;	NA	462 364 448 cre:CHLREDRAFT_20714 1573 1480 1550 0.48 0.58 0.16 85 6 1e-16 -- IRE1; key regulator in ER unfolded protein response ; K08852 endoplasmic reticulum to nucleus signalling IRE [EC:2.7.11.1 3.1.26.-]
Chr1	24487787	24488004	peak_974	218	166	232	3.86803e-15	4.70348	1.59912e-12	intergenic	LOC_Os01g42990:Chr1:24484549-24487831:+:-3405	2; GO:0016491,molecular_function oxidoreductase activity; GO:0055114,biological_process oxidation-reduction process;	NA	649 530 627 dpop:282018 504 37 127 0.38 0.59 0.07 98 0 5e-13 -- gw1.28.592.1; . ; K00309
Chr1	24531485	24531678	peak_975	194	74	119	8.86584e-07	3.16402	0.00012079	intergenic	LOC_Os01g43030:Chr1:24534827-24546695:-:15138	1; GO:0005488,molecular_function binding;	NA	909 4 852 mcc:697123 866 5 838 0.41 0.61 0.04 863 637 0.0 -- similar to NMDA receptor regulated 1 ; K00670 peptide alpha-N-acetyltransferase [EC:2.3.1.88]
Chr1	24583912	24584359	peak_976	448	76	448	4.14935e-13	3.31859	1.38048e-10	LOC_Os01g43090:Promoter;LOC_Os01g43100:Promoter	LOC_Os01g43100:Chr1:24584654-24589423:+:667	1; GO:0003824,molecular_function catalytic activity;	NA	391 167 375 dpop:754509 263 1 233 0.54 0.69 0.1 233 254 1e-81 -- fgenesh4_pg.C_LG_II000689; . ; K01090 protein phosphatase [EC:3.1.3.16]
Chr1	24623257	24623468	peak_977	212	79	168	1.22851e-06	2.95647	0.000163621	LOC_Os01g43150:Promoter	LOC_Os01g43150:Chr1:24616103-24623185:-:-151	1; GO:0005524,molecular_function ATP binding;	NA	784 327 773 dpop:251115 434 1 432 0.85 0.92 0.03 447 793 0.0 -- gw1.XV.551.1; . ; K08955 ATP-dependent metalloprotease [EC:3.4.24.-]
Chr1	24628895	24629406	peak_978	512	207	571	2.72891e-51	8.87999	1.20831e-47	LOC_Os01g43160:Promoter	LOC_Os01g43160:Chr1:24629270-24632332:+:169	2; GO:0004650,molecular_function polygalacturonase activity; GO:0005975,biological_process carbohydrate metabolic process;	NA	445 41 411 csc:Csac_0361 447 2 371 0.31 0.5 0.06 382 201 5e-58 -- galacturan 1,4-alpha-galacturonidase (EC:3.2.1.67); K01213 galacturan 1,4-alpha-galacturonidase [EC:3.2.1.67]
Chr1	24702556	24702838	peak_979	283	96	149	3.28587e-10	4.27902	7.75908e-08	intergenic	LOC_Os01g43230:Chr1:24695760-24697913:-:-4739	NA	NA	NA
Chr1	24762897	24763123	peak_980	227	108	92	3.66725e-06	3.16275	0.00044655	LOC_Os01g43330:three_prime_UTR	LOC_Os01g43320:Chr1:24753699-24758859:-:-4146	NA	NA	NA
Chr1	24768291	24768784	peak_981	494	186	451	3.35668e-18	4.06366	1.84982e-15	LOC_Os01g43330:Promoter	LOC_Os01g43330:Chr1:24762630-24768257:-:-220	NA	NA	NA
Chr1	24769139	24769987	peak_982	849	225	824	1.62907e-40	6.75914	4.08686e-37	LOC_Os01g43330:Promoter	LOC_Os01g43330:Chr1:24762630-24768257:-:-1107	NA	NA	NA
Chr1	24770494	24770941	peak_983	448	209	524	9.97631e-17	3.92803	4.81282e-14	intergenic	LOC_Os01g43330:Chr1:24762630-24768257:-:-2446	NA	NA	NA
Chr1	24788280	24788593	peak_984	314	113	145	2.64929e-09	3.79682	5.50313e-07	LOC_Os01g43350:Promoter	LOC_Os01g43350:Chr1:24784442-24788249:-:-144	3; GO:0004672,molecular_function protein kinase activity; GO:0005524,molecular_function ATP binding; GO:0006468,biological_process protein phosphorylation;	NA	695 292 513 dre:567460 661 83 295 0.31 0.47 0.17 239 101 2e-20 -- ripk1l; receptor (TNFRSF)-interacting serine-threonine kinase 1, like ; K02861 receptor-interacting serine/threonine-protein kinase 1 [EC:2.7.11.1]
Chr1	24795459	24796239	peak_985	781	690	595	1.7289e-10	3.32639	4.23253e-08	intergenic	LOC_Os01g43360:Chr1:24792133-24794372:+:-4017	2; GO:0003774,molecular_function motor activity; GO:0016459,cellular_component myosin complex;	NA	222 42 177 ddi:DDB_0191347 1109 717 865 0.29 0.53 0.08 149 5 8e-16 -- myoD; class I myosin ; K10356 myosin I
Chr1	24796978	24797204	peak_986	227	72	158	1.003e-10	3.74934	2.5236e-08	intergenic	LOC_Os01g43360:Chr1:24792133-24794372:+:-4918	2; GO:0003774,molecular_function motor activity; GO:0016459,cellular_component myosin complex;	NA	222 42 177 ddi:DDB_0191347 1109 717 865 0.29 0.53 0.08 149 5 8e-16 -- myoD; class I myosin ; K10356 myosin I
Chr1	24802363	24802589	peak_987	227	61	274	6.98023e-07	2.42337	9.78228e-05	intergenic	LOC_Os01g43370:Chr1:24808514-24813403:+:6091	NA	NA	NA
Chr1	24820608	24820843	peak_988	236	170	276	1.68457e-08	2.9044	3.11136e-06	intergenic	LOC_Os01g43380:Chr1:24813546-24818485:-:-2293	1; GO:0009058,biological_process biosynthetic process;	NA	NA
Chr1	24821814	24822022	peak_989	209	87	120	2.92079e-08	3.40247	5.21171e-06	intergenic	LOC_Os01g43380:Chr1:24813546-24818485:-:-3416	1; GO:0009058,biological_process biosynthetic process;	NA	NA
Chr1	24833029	24833346	peak_990	318	259	232	9.80393e-05	2.24569	0.00843218	LOC_Os01g43400:Intron	LOC_Os01g43400:Chr1:24833040-24834140:-:854	NA	NA	NA
Chr1	24838569	24839206	peak_991	638	201	898	1.22315e-46	7.04998	4.29794e-43	LOC_Os01g43410:Promoter	LOC_Os01g43410:Chr1:24839124-24843618:+:355	3; GO:0004672,molecular_function protein kinase activity; GO:0005524,molecular_function ATP binding; GO:0006468,biological_process protein phosphorylation;	NA	518 1 518 osa:4326638 713 196 713 1 1 0 518 1076 0.0 -- Os01g0622600; hypothetical protein ; K00924
Chr1	24846678	24846934	peak_992	257	156	265	1.47493e-12	3.8291	4.64462e-10	LOC_Os01g43420:five_prime_UTR	LOC_Os01g43420:Chr1:24843730-24846915:-:83	NA	NA	NA
Chr1	24855545	24855809	peak_993	265	188	147	6.01575e-07	3.07209	8.52688e-05	intergenic	LOC_Os01g43440:Chr1:24855937-24857421:-:1690	1; GO:0005515,molecular_function protein binding;	NA	494 152 394 dvvi:GSVIVP00029553001 1038 332 598 0.35 0.5 0.12 272 134 9e-32 -- GSVIVT00029553001; assembled CDS ; K01768 adenylate cyclase [EC:4.6.1.1]
Chr1	24858374	24858654	peak_994	281	148	138	5.14932e-10	4.19639	1.18187e-07	LOC_Os01g43440:Promoter;LOC_Os01g43450:Promoter	LOC_Os01g43440:Chr1:24855937-24857421:-:-1101	1; GO:0005515,molecular_function protein binding;	NA	494 152 394 dvvi:GSVIVP00029553001 1038 332 598 0.35 0.5 0.12 272 134 9e-32 -- GSVIVT00029553001; assembled CDS ; K01768 adenylate cyclase [EC:4.6.1.1]
Chr1	24864314	24865497	peak_995	1184	132	1262	4.45687e-40	6.23007	1.09845e-36	LOC_Os01g43460:Promoter	LOC_Os01g43460:Chr1:24861584-24864291:-:-155	2; GO:0016021,cellular_component integral to membrane; GO:0055085,biological_process transmembrane transport;	NA	658 278 580 cli:Clim_1428 326 16 313 0.31 0.5 0.06 311 121 1e-28 -- C4-dicarboxylate transporter/malic acid transport protein ; K03304 tellurite resistance/dicarboxylate transporter, TDT family
Chr1	24868971	24869848	peak_996	878	758	799	8.84504e-26	5.36939	8.91354e-23	intergenic	LOC_Os01g43460:Chr1:24861584-24864291:-:-5438	2; GO:0016021,cellular_component integral to membrane; GO:0055085,biological_process transmembrane transport;	NA	658 278 580 cli:Clim_1428 326 16 313 0.31 0.5 0.06 311 121 1e-28 -- C4-dicarboxylate transporter/malic acid transport protein ; K03304 tellurite resistance/dicarboxylate transporter, TDT family
Chr1	24870522	24870770	peak_997	249	140	186	1.13107e-10	3.90994	2.82657e-08	intergenic	LOC_Os01g43460:Chr1:24861584-24864291:-:-6371	2; GO:0016021,cellular_component integral to membrane; GO:0055085,biological_process transmembrane transport;	NA	658 278 580 cli:Clim_1428 326 16 313 0.31 0.5 0.06 311 121 1e-28 -- C4-dicarboxylate transporter/malic acid transport protein ; K03304 tellurite resistance/dicarboxylate transporter, TDT family
Chr1	24883458	24883679	peak_998	222	134	116	8.86013e-09	3.90693	1.71656e-06	intergenic	LOC_Os01g43470:Chr1:24892175-24892762:+:8584	NA	NA	NA
Chr1	24883908	24884291	peak_999	384	116	182	8.0201e-06	2.71973	0.000902527	intergenic	LOC_Os01g43470:Chr1:24892175-24892762:+:8152	NA	NA	NA
Chr1	24886755	24886950	peak_1000	196	106	87	3.66725e-06	3.16275	0.00044655	intergenic	LOC_Os01g43470:Chr1:24892175-24892762:+:5315	NA	NA	NA
Chr1	24888787	24889002	peak_1001	216	139	158	2.18243e-06	2.93245	0.000277722	intergenic	LOC_Os01g43470:Chr1:24892175-24892762:+:3250	NA	NA	NA
Chr1	24889621	24889873	peak_1002	253	89	198	1.27342e-18	5.14264	7.28249e-16	intergenic	LOC_Os01g43470:Chr1:24892175-24892762:+:2466	NA	NA	NA
Chr1	24893990	24894239	peak_1003	250	168	221	9.22189e-15	4.13148	3.65957e-12	LOC_Os01g43480:Promoter	LOC_Os01g43480:Chr1:24894538-24900026:+:381	2; GO:0000166,molecular_function nucleotide binding; GO:0017111,molecular_function nucleoside-triphosphatase activity;	NA	812 466 705 dmo:Dmoj_GI15929 541 265 504 0.45 0.69 0.01 242 232 2e-65 -- GI15929 gene product from transcript GI15929-RA ; K01509 adenosinetriphosphatase [EC:3.6.1.3]
Chr1	24942665	24942916	peak_1004	252	34	122	5.06664e-06	3.09867	0.000588573	LOC_Os01g43540:three_prime_UTR	LOC_Os01g43550:Chr1:24945282-24947296:-:4599	3; GO:0003700,molecular_function sequence-specific DNA binding transcription factor activity; GO:0043565,molecular_function sequence-specific DNA binding; GO:0045449,biological_process regulation of transcription, DNA-dependent;	NA	NA
Chr1	24947227	24947521	peak_1005	295	148	322	6.33841e-35	7.79434	1.15958e-31	LOC_Os01g43550:Promoter	LOC_Os01g43550:Chr1:24945282-24947296:-:-79	3; GO:0003700,molecular_function sequence-specific DNA binding transcription factor activity; GO:0043565,molecular_function sequence-specific DNA binding; GO:0045449,biological_process regulation of transcription, DNA-dependent;	NA	NA
Chr1	24969073	24969297	peak_1006	225	132	162	5.29871e-08	3.39061	8.9927e-06	intergenic	LOC_Os01g43590:Chr1:24967398-24969047:+:-1808	4; GO:0003700,molecular_function sequence-specific DNA binding transcription factor activity; GO:0005634,cellular_component nucleus; GO:0006355,biological_process regulation of transcription, DNA-dependent; GO:0043565,molecular_function sequence-specific DNA binding;	NA	348 26 241 dvvi:GSVIVP00032192001 361 28 224 0.42 0.53 0.14 223 160 2e-44 -- GSVIVT00032192001; assembled CDS ; K02485 two-component system, unclassified family, response regulator
Chr1	24969729	24969967	peak_1007	239	116	168	4.68069e-15	4.90386	1.92371e-12	intergenic	LOC_Os01g43590:Chr1:24967398-24969047:+:-2448	4; GO:0003700,molecular_function sequence-specific DNA binding transcription factor activity; GO:0005634,cellular_component nucleus; GO:0006355,biological_process regulation of transcription, DNA-dependent; GO:0043565,molecular_function sequence-specific DNA binding;	NA	348 26 241 dvvi:GSVIVP00032192001 361 28 224 0.42 0.53 0.14 223 160 2e-44 -- GSVIVT00032192001; assembled CDS ; K02485 two-component system, unclassified family, response regulator
Chr1	24978195	24978430	peak_1008	236	99	168	2.40824e-05	2.44637	0.00242192	LOC_Os01g43600:Promoter	LOC_Os01g43600:Chr1:24975992-24977411:-:-883	NA	NA	NA
Chr1	25004733	25005140	peak_1009	408	192	399	6.9645e-19	4.56191	4.06883e-16	intergenic	LOC_Os01g43650:Chr1:25009453-25012236:+:4529	3; GO:0003700,molecular_function sequence-specific DNA binding transcription factor activity; GO:0043565,molecular_function sequence-specific DNA binding; GO:0045449,biological_process regulation of transcription, DNA-dependent;	NA	NA
Chr1	25022750	25023146	peak_1010	397	254	554	2.006e-38	6.07995	4.47425e-35	LOC_Os01g43660:Promoter	LOC_Os01g43660:Chr1:25023687-25024904:+:684	NA	NA	NA
Chr1	25033272	25033487	peak_1011	216	48	149	0.000196431	2.26204	0.0154718	LOC_Os01g43680:Promoter	LOC_Os01g43680:Chr1:25029794-25033246:-:-74	3; GO:0005634,cellular_component nucleus; GO:0030528,molecular_function transcription regulator activity; GO:0045449,biological_process regulation of transcription, DNA-dependent;	NA	NA
Chr1	25037987	25038404	peak_1012	418	249	263	1.36833e-08	3.43884	2.55405e-06	LOC_Os01g43700:Promoter	LOC_Os01g43690:Chr1:25038466-25040160:-:1926	NA	NA	NA
Chr1	25052971	25053248	peak_1013	278	149	244	3.91012e-12	3.7105	1.16788e-09	intergenic	LOC_Os01g43710:Chr1:25045176-25049414:-:-3706	4; GO:0004497,molecular_function monooxygenase activity; GO:0005506,molecular_function iron ion binding; GO:0020037,molecular_function heme binding; GO:0055114,biological_process oxidation-reduction process;	NA	523 114 521 dvvi:GSVIVP00000189001 414 2 410 0.59 0.75 0.01 411 516 1e-180 -- GSVIVT00000189001; assembled CDS ; K07440 cytochrome P450, family 46, subfamily A (cholesterol 24(S)-hydroxylase) [EC:1.14.13.98]
Chr1	25066025	25066250	peak_1014	226	100	109	4.3019e-08	3.72089	7.47412e-06	LOC_Os01g43750:Promoter	LOC_Os01g43750:Chr1:25066171-25068299:+:47	4; GO:0004497,molecular_function monooxygenase activity; GO:0005506,molecular_function iron ion binding; GO:0009055,molecular_function electron carrier activity; GO:0020037,molecular_function heme binding;	NA	528 17 528 dvvi:GSVIVP00032271001 512 16 512 0.47 0.67 0.03 513 510 1e-176 -- GSVIVT00032271001; assembled CDS ; K01832 cytochrome P450, family 5, subfamily A (thromboxane-A synthase) [EC:5.3.99.5]
Chr1	25092413	25092878	peak_1015	466	4	329	5.80671e-05	2.28095	0.00528506	intergenic	LOC_Os01g43790:Chr1:25094280-25094594:-:2179	NA	NA	NA
Chr1	25115803	25116012	peak_1016	210	127	150	0.000135666	2.41893	0.01128	LOC_Os01g43844:Intron	LOC_Os01g43844:Chr1:25114081-25118368:+:-1850	4; GO:0004497,molecular_function monooxygenase activity; GO:0005506,molecular_function iron ion binding; GO:0009055,molecular_function electron carrier activity; GO:0020037,molecular_function heme binding;	NA	531 25 530 dvvi:GSVIVP00032271001 512 16 512 0.48 0.69 0.02 507 501 1e-172 -- GSVIVT00032271001; assembled CDS ; K01832 cytochrome P450, family 5, subfamily A (thromboxane-A synthase) [EC:5.3.99.5]
Chr1	25116349	25116954	peak_1017	606	189	461	1.13188e-09	3.22207	2.48233e-07	LOC_Os01g43844:CDS	LOC_Os01g43844:Chr1:25114081-25118368:+:-2458	4; GO:0004497,molecular_function monooxygenase activity; GO:0005506,molecular_function iron ion binding; GO:0009055,molecular_function electron carrier activity; GO:0020037,molecular_function heme binding;	NA	531 25 530 dvvi:GSVIVP00032271001 512 16 512 0.48 0.69 0.02 507 501 1e-172 -- GSVIVT00032271001; assembled CDS ; K01832 cytochrome P450, family 5, subfamily A (thromboxane-A synthase) [EC:5.3.99.5]
Chr1	25119271	25119464	peak_1018	194	34	163	2.40824e-05	2.44637	0.00242192	LOC_Os01g43851:Promoter	LOC_Os01g43851:Chr1:25119734-25121927:+:430	4; GO:0004497,molecular_function monooxygenase activity; GO:0005506,molecular_function iron ion binding; GO:0009055,molecular_function electron carrier activity; GO:0020037,molecular_function heme binding;	NA	528 23 528 dvvi:GSVIVP00032271001 512 14 512 0.49 0.68 0.02 508 493 1e-169 -- GSVIVT00032271001; assembled CDS ; K01832 cytochrome P450, family 5, subfamily A (thromboxane-A synthase) [EC:5.3.99.5]
Chr1	25131944	25132856	peak_1019	913	499	1048	2.28749e-34	5.48435	4.06181e-31	LOC_Os01g43870:Promoter	LOC_Os01g43870:Chr1:25132885-25138147:+:443	1; GO:0016791,molecular_function phosphatase activity;	NA	462 275 451 dcin:254069 177 3 176 0.45 0.65 0.01 177 164 1e-46 -- gw1.09q.201.1; . ; K01090 protein phosphatase [EC:3.1.3.16]
Chr1	25147402	25147638	peak_1020	237	96	229	5.47104e-09	2.9357	1.08933e-06	LOC_Os01g43895:Promoter	LOC_Os01g43895:Chr1:25146710-25147447:-:-51	NA	NA	NA
Chr1	25185849	25186082	peak_1021	234	123	179	1.03486e-09	3.50179	2.27924e-07	LOC_Os01g43940:Promoter	LOC_Os01g43940:Chr1:25187250-25189517:+:1279	1; GO:0055085,biological_process transmembrane transport;	NA	NA
Chr1	25186828	25187086	peak_1022	259	103	300	6.02116e-21	4.66464	4.17763e-18	LOC_Os01g43940:Promoter	LOC_Os01g43940:Chr1:25187250-25189517:+:320	1; GO:0055085,biological_process transmembrane transport;	NA	NA
Chr1	25275252	25275823	peak_1023	572	305	480	1.00561e-47	11.301	3.72829e-44	intergenic	LOC_Os01g44090:Chr1:25271543-25273512:+:-4015	NA	NA	NA
Chr1	25280751	25281250	peak_1024	500	366	446	5.10752e-21	5.10546	3.55959e-18	LOC_Os01g44110:Promoter;LOC_Os01g44100:Promoter	LOC_Os01g44110:Chr1:25281682-25286614:+:566	3; GO:0004674,molecular_function protein serine/threonine kinase activity; GO:0005524,molecular_function ATP binding; GO:0006468,biological_process protein phosphorylation;	NA	509 116 476 dpop:565460 421 53 416 0.72 0.84 0.01 365 551 0.0 -- eugene3.00100018; . ; K04730 interleukin-1 receptor-associated kinase 1 [EC:2.7.11.1]
Chr1	25281495	25281998	peak_1025	504	382	320	1.3888e-07	2.96	2.21462e-05	LOC_Os01g44110:five_prime_UTR	LOC_Os01g44110:Chr1:25281682-25286614:+:-196	3; GO:0004674,molecular_function protein serine/threonine kinase activity; GO:0005524,molecular_function ATP binding; GO:0006468,biological_process protein phosphorylation;	NA	509 116 476 dpop:565460 421 53 416 0.72 0.84 0.01 365 551 0.0 -- eugene3.00100018; . ; K04730 interleukin-1 receptor-associated kinase 1 [EC:2.7.11.1]
Chr1	25289406	25289727	peak_1026	322	176	213	2.19609e-26	7.46404	2.30425e-23	LOC_Os01g44130:Promoter	LOC_Os01g44120:Chr1:25288288-25289160:+:-1295	NA	NA	NA
Chr1	25417808	25418052	peak_1027	245	74	147	5.58264e-10	3.95503	1.27133e-07	LOC_Os01g44310:Intron	LOC_Os01g44290:Chr1:25413487-25413963:+:-4396	NA	NA	NA
Chr1	25425893	25426109	peak_1028	217	95	208	1.7366e-10	3.75582	4.24336e-08	LOC_Os01g44310:Promoter	LOC_Os01g44310:Chr1:25417248-25425723:-:-265	1; GO:0031072,molecular_function heat shock protein binding;	NA	1472 1352 1471 dpop:651462 154 33 152 0.62 0.81 0 120 166 1e-45 -- grail3.0002017101; . ; K09526 DnaJ homolog, subfamily C, member 6
Chr1	25436615	25436854	peak_1029	240	158	142	3.16942e-13	4.8603	1.0693e-10	intergenic	LOC_Os01g44330:Chr1:25439082-25441079:-:4308	2; GO:0005507,molecular_function copper ion binding; GO:0055114,biological_process oxidation-reduction process;	NA	562 15 562 dpop:820390 556 10 556 0.6 0.74 0 550 716 0.0 -- estExt_fgenesh4_pg.C_LG_VIII0541; . ; K05909
Chr1	25444982	25445183	peak_1030	202	112	138	8.34257e-06	2.60135	0.000928239	LOC_Os01g44340:Promoter	LOC_Os01g44350:Chr1:25445246-25445869:-:777	1; GO:0016779,molecular_function nucleotidyltransferase activity;	NA	207 1 59 osa:4328790 610 92 152 0.54 0.67 0.03 61 7 3e-12 -- Os02g0227400; hypothetical protein ; K00970 poly(A) polymerase [EC:2.7.7.19]
Chr1	25475572	25476602	peak_1031	1031	192	1158	1.21456e-72	9.07596	1.43041e-68	intergenic	LOC_Os01g44430:Chr1:25476744-25482973:-:7211	2; GO:0003677,molecular_function DNA binding; GO:0045449,biological_process regulation of transcription, DNA-dependent;	NA	NA
Chr1	25477421	25477666	peak_1032	246	143	287	1.25467e-13	4.2263	4.42915e-11	LOC_Os01g44430:Intron	LOC_Os01g44430:Chr1:25476744-25482973:-:5411	2; GO:0003677,molecular_function DNA binding; GO:0045449,biological_process regulation of transcription, DNA-dependent;	NA	NA
Chr1	25508238	25508532	peak_1033	295	174	223	2.52087e-14	4.34706	9.57503e-12	intergenic	LOC_Os01g44960:Chr1:25501848-25504409:-:-4003	1; GO:0003824,molecular_function catalytic activity;	NA	337 75 325 spl:Spea_0318 308 59 307 0.27 0.49 0.04 256 106 1e-24 -- alpha/beta hydrolase fold ; K00627 pyruvate dehydrogenase E2 component (dihydrolipoamide acetyltransferase) [EC:2.3.1.12]
Chr1	25516490	25516788	peak_1034	299	186	166	2.89781e-12	4.74374	8.76779e-10	LOC_Os01g44970:CDS	LOC_Os01g44970:Chr1:25513806-25518242:+:-2871	2; GO:0004650,molecular_function polygalacturonase activity; GO:0005975,biological_process carbohydrate metabolic process;	NA	538 137 538 dvvi:GSVIVP00020714001 468 71 468 0.64 0.76 0 402 506 1e-175 -- GSVIVT00020714001; assembled CDS ; K01184 polygalacturonase [EC:3.2.1.15]
Chr1	25578792	25579109	peak_1035	318	174	391	6.56977e-38	7.12681	1.42682e-34	LOC_Os01g45060:Promoter	LOC_Os01g45060:Chr1:25579802-25583765:+:837	2; GO:0004650,molecular_function polygalacturonase activity; GO:0005975,biological_process carbohydrate metabolic process;	NA	423 86 423 dvvi:GSVIVP00020714001 468 135 468 0.63 0.74 0.01 338 434 1e-148 -- GSVIVT00020714001; assembled CDS ; K01184 polygalacturonase [EC:3.2.1.15]
Chr1	25582392	25582724	peak_1036	333	176	266	8.01291e-24	5.6551	6.9804e-21	LOC_Os01g45060:CDS	LOC_Os01g45060:Chr1:25579802-25583765:+:-2767	2; GO:0004650,molecular_function polygalacturonase activity; GO:0005975,biological_process carbohydrate metabolic process;	NA	423 86 423 dvvi:GSVIVP00020714001 468 135 468 0.63 0.74 0.01 338 434 1e-148 -- GSVIVT00020714001; assembled CDS ; K01184 polygalacturonase [EC:3.2.1.15]
Chr1	25590881	25591163	peak_1037	283	61	144	2.80227e-06	3.12448	0.000345963	LOC_Os01g45070:Promoter;LOC_Os01g45090:Promoter	LOC_Os01g45080:Chr1:25590289-25590737:+:-654	NA	NA	NA
Chr1	25672817	25673464	peak_1038	648	526	533	1.48532e-09	3.08042	3.21218e-07	intergenic	LOC_Os01g45250:Chr1:25681570-25683076:+:8228	NA	NA	NA
Chr1	25679152	25679465	peak_1039	314	16	122	7.03299e-05	2.73678	0.00630275	intergenic	LOC_Os01g45250:Chr1:25681570-25683076:+:2403	NA	NA	NA
Chr1	25681067	25681556	peak_1040	490	270	376	5.79015e-16	4.55526	2.60453e-13	LOC_Os01g45250:Promoter	LOC_Os01g45250:Chr1:25681570-25683076:+:234	NA	NA	NA
Chr1	25686298	25686635	peak_1041	338	250	133	4.3019e-08	3.72089	7.47412e-06	intergenic	LOC_Os01g45260:Chr1:25690339-25690806:+:3792	NA	NA	NA
Chr1	25702877	25703101	peak_1042	225	117	241	1.57768e-05	2.15928	0.00163957	LOC_Os01g45274:Intron	LOC_Os01g45290:Chr1:25708316-25714989:+:5323	2; GO:0003677,molecular_function DNA binding; GO:0015074,biological_process DNA integration;	NA	1660 255 1564 cnb:CNBD5450 1542 179 1520 0.29 0.45 0.09 1392 552 1e-167 -- hypothetical protein; K07497 putative transposase
Chr1	25704947	25705273	peak_1043	327	157	525	8.59152e-55	8.07411	4.46211e-51	intergenic	LOC_Os01g45290:Chr1:25708316-25714989:+:3213	2; GO:0003677,molecular_function DNA binding; GO:0015074,biological_process DNA integration;	NA	1660 255 1564 cnb:CNBD5450 1542 179 1520 0.29 0.45 0.09 1392 552 1e-167 -- hypothetical protein; K07497 putative transposase
Chr1	25750645	25751047	peak_1044	403	128	250	8.65805e-11	3.68829	2.19336e-08	LOC_Os01g45360:Promoter	LOC_Os01g45360:Chr1:25748192-25750466:-:-307	NA	NA	NA
Chr1	25782300	25782548	peak_1045	249	124	198	1.51904e-14	4.32166	5.89712e-12	LOC_Os01g45439:Promoter	LOC_Os01g45439:Chr1:25777453-25782419:-:-5	1; GO:0016021,cellular_component integral to membrane;	NA	NA
Chr1	25787143	25787621	peak_1046	479	62	253	1.93099e-10	3.92374	4.68252e-08	LOC_Os01g45450:Promoter	LOC_Os01g45450:Chr1:25788702-25790988:+:1498	2; GO:0000166,molecular_function nucleotide binding; GO:0017111,molecular_function nucleoside-triphosphatase activity;	NA	513 25 430 osa:4339775 508 48 458 0.46 0.65 0.03 415 389 1e-129 -- Os05g0588900; hypothetical protein ; K08900 mitochondrial chaperone BCS1
Chr1	25791114	25791748	peak_1047	635	274	931	7.70176e-51	7.69094	3.31742e-47	LOC_Os01g45460:Promoter	LOC_Os01g45460:Chr1:25792699-25797614:+:1312	2; GO:0008152,biological_process metabolic process; GO:0016787,molecular_function hydrolase activity;	NA	338 113 322 mav:MAV_4953 398 124 332 0.32 0.47 0.09 220 1 7e-21 -- alpha/beta hydrolase fold; K01066 esterase / lipase [EC:3.1.1.-]
Chr1	25866446	25866649	peak_1048	204	104	138	1.80672e-13	4.95718	6.28217e-11	LOC_Os01g45550:CDS	LOC_Os01g45550:Chr1:25863702-25868361:+:-2849	2; GO:0016021,cellular_component integral to membrane; GO:0055085,biological_process transmembrane transport;	NA	670 1 490 osa:4326565 589 1 461 0.94 0.94 0.05 490 818 0.0 -- Os01g0643300; hypothetical protein ; K07088
Chr1	25876025	25876232	peak_1049	208	104	166	3.9031e-07	2.99947	5.72915e-05	intergenic	LOC_Os01g45570:Chr1:25880204-25883718:-:7591	3; GO:0003700,molecular_function sequence-specific DNA binding transcription factor activity; GO:0006355,biological_process regulation of transcription, DNA-dependent; GO:0043565,molecular_function sequence-specific DNA binding;	NA	229 8 228 dvvi:GSVIVP00030483001 230 9 229 0.66 0.77 0.02 224 277 2e-93 -- GSVIVT00030483001; assembled CDS ; K09338 homeobox-leucine zipper protein
Chr1	25879558	25879800	peak_1050	243	82	146	3.12723e-10	4.16597	7.3952e-08	intergenic	LOC_Os01g45570:Chr1:25880204-25883718:-:4080	3; GO:0003700,molecular_function sequence-specific DNA binding transcription factor activity; GO:0006355,biological_process regulation of transcription, DNA-dependent; GO:0043565,molecular_function sequence-specific DNA binding;	NA	229 8 228 dvvi:GSVIVP00030483001 230 9 229 0.66 0.77 0.02 224 277 2e-93 -- GSVIVT00030483001; assembled CDS ; K09338 homeobox-leucine zipper protein
Chr1	26030724	26030977	peak_1051	254	161	335	1.95339e-27	6.84239	2.21111e-24	intergenic	LOC_Os01g45820:Chr1:26031285-26032307:-:1424	NA	NA	NA
Chr1	26034855	26035157	peak_1052	303	222	367	7.34801e-11	2.90349	1.87633e-08	LOC_Os01g45840:Promoter;LOC_Os01g45830:Promoter	LOC_Os01g45830:Chr1:26033145-26034930:-:-147	NA	NA	463 35 436 dps:DP0288 399 11 395 0.31 0.51 0.1 416 171 8e-47 -- sulfate permease (SulP) ; K03321 sulfate permease, SulP family
Chr1	26035401	26035723	peak_1053	323	105	288	2.21712e-08	2.82712	4.0205e-06	LOC_Os01g45840:Promoter;LOC_Os01g45830:Promoter	LOC_Os01g45830:Chr1:26033145-26034930:-:-576	NA	NA	463 35 436 dps:DP0288 399 11 395 0.31 0.51 0.1 416 171 8e-47 -- sulfate permease (SulP) ; K03321 sulfate permease, SulP family
Chr1	26043698	26043946	peak_1054	249	120	227	1.40728e-11	4.03156	3.93242e-09	intergenic	LOC_Os01g45850:Chr1:26043074-26043529:+:-745	NA	NA	NA
Chr1	26048073	26048312	peak_1055	240	153	180	4.92981e-15	4.46781	2.02232e-12	intergenic	LOC_Os01g45860:Chr1:26044166-26045843:-:-2383	NA	NA	NA
Chr1	26102287	26102700	peak_1056	414	188	425	4.24551e-29	6.78581	5.36809e-26	intergenic	LOC_Os01g45960:Chr1:26106836-26111222:+:4362	1; GO:0003824,molecular_function catalytic activity;	NA	650 370 633 tle:Tlet_0831 319 68 313 0.3 0.5 0.14 275 126 3e-30 -- alpha/beta hydrolase domain-containing protein ; K05714 2-hydroxy-6-ketonona-2,4-dienedioic acid hydrolase [EC:3.7.1.-]
Chr1	26125192	26125501	peak_1057	310	94	176	0.000130179	2.37458	0.0109277	LOC_Os01g45990:Intron	LOC_Os01g45990:Chr1:26119708-26126165:-:881	4; GO:0005216,molecular_function ion channel activity; GO:0006811,biological_process ion transport; GO:0016020,cellular_component membrane; GO:0055085,biological_process transmembrane transport;	NA	935 70 543 dpop:802408 586 28 492 0.53 0.7 0.03 478 519 1e-173 -- fgenesh4_pm.C_LG_VI000755; . ; K04949 cyclic nucleotide gated channel alpha 2
Chr1	26159773	26160250	peak_1058	478	324	342	4.45472e-08	2.99533	7.66955e-06	intergenic	LOC_Os01g46020:Chr1:26163786-26166472:+:3690	3; GO:0005669,cellular_component transcription factor TFIID complex; GO:0006367,biological_process transcription initiation from RNA polymerase II promoter; GO:0016251,molecular_function general RNA polymerase II transcription factor activity;	NA	176 11 176 osa:4338489 200 32 200 0.87 0.95 0.01 169 253 3e-85 -- Os05g0347000; hypothetical protein ; K03132 transcription initiation factor TFIID subunit D6
Chr1	26160537	26160967	peak_1059	431	60	215	3.03962e-08	3.31558	5.39573e-06	intergenic	LOC_Os01g46020:Chr1:26163786-26166472:+:3190	3; GO:0005669,cellular_component transcription factor TFIID complex; GO:0006367,biological_process transcription initiation from RNA polymerase II promoter; GO:0016251,molecular_function general RNA polymerase II transcription factor activity;	NA	176 11 176 osa:4338489 200 32 200 0.87 0.95 0.01 169 253 3e-85 -- Os05g0347000; hypothetical protein ; K03132 transcription initiation factor TFIID subunit D6
Chr1	26194084	26194364	peak_1060	281	236	100	0.000135058	2.60373	0.01128	LOC_Os01g46070:three_prime_UTR	LOC_Os01g46070:Chr1:26190752-26194517:+:-3569	3; GO:0003824,molecular_function catalytic activity; GO:0005488,molecular_function binding; GO:0008152,biological_process metabolic process;	NA	340 1 340 osa:4326249 340 1 340 1 1 0 340 685 0.0 -- Os01g0649100; hypothetical protein ; K00026 malate dehydrogenase [EC:1.1.1.37]
Chr1	26230380	26230656	peak_1061	277	134	260	6.30173e-26	6.2489	6.41697e-23	LOC_Os01g46130:Promoter	LOC_Os01g46130:Chr1:26230692-26234914:+:179	NA	NA	NA
Chr1	26231406	26231713	peak_1062	308	107	190	4.43364e-15	5.31126	1.82486e-12	intergenic	LOC_Os01g46130:Chr1:26230692-26234914:+:-822	NA	NA	NA
Chr1	26383301	26383583	peak_1063	283	132	246	2.9138e-29	7.78015	3.72486e-26	intergenic	LOC_Os01g46370:Chr1:26383595-26387194:-:3763	NA	NA	NA
Chr1	26397034	26397288	peak_1064	255	113	253	8.7694e-12	3.6138	2.51553e-09	LOC_Os01g46390:Promoter	LOC_Os01g46390:Chr1:26398264-26398674:+:1118	NA	NA	NA
Chr1	26408844	26409068	peak_1065	225	109	238	9.17255e-09	3.27045	1.76064e-06	intergenic	LOC_Os01g46400:Chr1:26401559-26403496:-:-5457	NA	NA	NA
Chr1	26477370	26477571	peak_1066	202	77	149	1.94375e-08	3.16686	3.5483e-06	intergenic	LOC_Os01g46510:Chr1:26453782-26465956:-:-11491	NA	NA	NA
Chr1	26488701	26488949	peak_1067	249	131	237	1.17325e-10	3.25644	2.91857e-08	intergenic	LOC_Os01g46530:Chr1:26492897-26493737:+:4066	NA	NA	NA
Chr1	26532620	26533060	peak_1068	441	192	378	9.62476e-19	5.07157	5.55636e-16	LOC_Os01g46600:Promoter	LOC_Os01g46600:Chr1:26532174-26532425:-:-387	NA	NA	NA
Chr1	26538762	26539546	peak_1069	785	608	881	5.64105e-28	4.7991	6.61196e-25	intergenic	LOC_Os01g46620:Chr1:26540420-26540773:-:1405	NA	NA	NA
Chr1	26617992	26618257	peak_1070	266	151	161	2.44839e-16	5.50724	1.13561e-13	LOC_Os01g46720:three_prime_UTR;LOC_Os01g46730:Promoter	LOC_Os01g46730:Chr1:26619462-26620234:+:1320	NA	NA	NA
Chr1	26628527	26628830	peak_1071	304	189	296	1.48532e-09	3.08042	3.21218e-07	LOC_Os01g46750:Promoter	LOC_Os01g46750:Chr1:26628889-26636949:+:174	2; GO:0003824,molecular_function catalytic activity; GO:0008152,biological_process metabolic process;	NA	656 57 656 osa:4324180 680 81 680 1 1 0 600 1243 0.0 -- Os01g0655800; hypothetical protein ; K01897 long-chain fatty-acid-CoA ligase [EC:6.2.1.3]
Chr1	26639566	26639897	peak_1072	332	193	429	5.67166e-20	4.44549	3.62485e-17	intergenic	LOC_Os01g46750:Chr1:26628889-26636949:+:-10871	2; GO:0003824,molecular_function catalytic activity; GO:0008152,biological_process metabolic process;	NA	656 57 656 osa:4324180 680 81 680 1 1 0 600 1243 0.0 -- Os01g0655800; hypothetical protein ; K01897 long-chain fatty-acid-CoA ligase [EC:6.2.1.3]
Chr1	26647094	26647490	peak_1073	397	215	358	2.50294e-14	4.01534	9.52555e-12	intergenic	LOC_Os01g46760:Chr1:26652944-26658313:+:5636	1; GO:0003824,molecular_function catalytic activity;	NA	403 134 388 dpop:251067 221 1 221 0.56 0.71 0.13 255 284 2e-93 -- gw1.XV.503.1; . ; K01090 protein phosphatase [EC:3.1.3.16]
Chr1	26650826	26651105	peak_1074	280	125	182	8.34257e-06	2.60135	0.000928239	LOC_Os01g46760:Promoter	LOC_Os01g46760:Chr1:26652944-26658313:+:1994	1; GO:0003824,molecular_function catalytic activity;	NA	403 134 388 dpop:251067 221 1 221 0.56 0.71 0.13 255 284 2e-93 -- gw1.XV.503.1; . ; K01090 protein phosphatase [EC:3.1.3.16]
Chr1	26686495	26687105	peak_1075	611	222	408	1.44052e-25	6.6849	1.42715e-22	intergenic	LOC_Os01g46800:Chr1:26687377-26688416:-:1701	3; GO:0003700,molecular_function sequence-specific DNA binding transcription factor activity; GO:0043565,molecular_function sequence-specific DNA binding; GO:0045449,biological_process regulation of transcription, DNA-dependent;	NA	NA
Chr1	26688569	26688849	peak_1076	281	195	220	5.07329e-09	2.99241	1.01562e-06	LOC_Os01g46800:Promoter	LOC_Os01g46800:Chr1:26687377-26688416:-:-348	3; GO:0003700,molecular_function sequence-specific DNA binding transcription factor activity; GO:0043565,molecular_function sequence-specific DNA binding; GO:0045449,biological_process regulation of transcription, DNA-dependent;	NA	NA
Chr1	26689295	26689944	peak_1077	650	322	444	1.87737e-05	2.31916	0.00193584	LOC_Os01g46800:Promoter	LOC_Os01g46800:Chr1:26687377-26688416:-:-1201	3; GO:0003700,molecular_function sequence-specific DNA binding transcription factor activity; GO:0043565,molecular_function sequence-specific DNA binding; GO:0045449,biological_process regulation of transcription, DNA-dependent;	NA	NA
Chr1	26691378	26691987	peak_1078	610	462	534	5.04592e-27	5.66303	5.55086e-24	intergenic	LOC_Os01g46800:Chr1:26687377-26688416:-:-3424	3; GO:0003700,molecular_function sequence-specific DNA binding transcription factor activity; GO:0043565,molecular_function sequence-specific DNA binding; GO:0045449,biological_process regulation of transcription, DNA-dependent;	NA	NA
Chr1	26697149	26697683	peak_1079	535	444	338	7.7555e-11	3.48495	1.97702e-08	intergenic	LOC_Os01g46810:Chr1:26699189-26706158:-:8567	NA	NA	1515 124 1171 lma:LmjF14.1120 2976 1169 2306 0.26 0.42 0.19 1213 3 7e-12 -- kinesin K39
Chr1	26706056	26706729	peak_1080	674	146	792	3.80724e-49	7.35139	1.51154e-45	LOC_Os01g46810:Promoter	LOC_Os01g46810:Chr1:26699189-26706158:-:-44	NA	NA	1515 124 1171 lma:LmjF14.1120 2976 1169 2306 0.26 0.42 0.19 1213 3 7e-12 -- kinesin K39
Chr1	26717617	26717854	peak_1081	238	173	154	4.54036e-06	2.74952	0.000537205	LOC_Os01g46840:Promoter	LOC_Os01g46840:Chr1:26717834-26722446:+:45	NA	NA	NA
Chr1	26784614	26784854	peak_1082	241	76	191	6.43013e-13	4.09793	2.09662e-10	LOC_Os01g46926:Promoter	LOC_Os01g46926:Chr1:26781039-26784541:-:-149	3; GO:0019787,molecular_function small conjugating protein ligase activity; GO:0043687,biological_process post-translational protein modification; GO:0051246,biological_process regulation of protein metabolic process;	NA	147 1 147 osa:4327162 147 1 147 1 1 0 147 308 1e-108 -- Os01g0658400; hypothetical protein ; K06689 ubiquitin-conjugating enzyme E2 D/E [EC:6.3.2.19]
Chr1	26795943	26796162	peak_1083	220	115	116	8.77284e-07	3.3488	0.00012079	LOC_Os01g46950:Promoter	LOC_Os01g46950:Chr1:26791754-26795939:-:-119	2; GO:0005975,biological_process carbohydrate metabolic process; GO:0016853,molecular_function isomerase activity;	NA	314 37 300 tad:TRIADDRAFT_54524 277 20 277 0.38 0.54 0.02 264 189 6e-57 -- hypothetical protein ; K01785 aldose 1-epimerase [EC:5.1.3.3]
Chr1	26805948	26806179	peak_1084	232	107	294	6.11294e-13	3.37775	1.99618e-10	LOC_Os01g46970:Promoter	LOC_Os01g46970:Chr1:26800060-26805508:-:-547	4; GO:0003677,molecular_function DNA binding; GO:0005634,cellular_component nucleus; GO:0006351,biological_process transcription, DNA-dependent; GO:0045449,biological_process regulation of transcription, DNA-dependent;	NA	360 1 359 osa:4339653 380 1 379 0.57 0.68 0.07 384 396 1e-136 -- Os05g0569300; hypothetical protein ; K09060 plant G-box-binding factor
Chr1	26806545	26806748	peak_1085	204	34	246	1.56975e-08	2.96242	2.91649e-06	LOC_Os01g46970:Promoter	LOC_Os01g46970:Chr1:26800060-26805508:-:-1071	4; GO:0003677,molecular_function DNA binding; GO:0005634,cellular_component nucleus; GO:0006351,biological_process transcription, DNA-dependent; GO:0045449,biological_process regulation of transcription, DNA-dependent;	NA	360 1 359 osa:4339653 380 1 379 0.57 0.68 0.07 384 396 1e-136 -- Os05g0569300; hypothetical protein ; K09060 plant G-box-binding factor
Chr1	26811598	26811892	peak_1086	295	147	249	1.12481e-13	3.91495	3.99724e-11	LOC_Os01g46980:Promoter	LOC_Os01g46980:Chr1:26811849-26816727:+:105	3; GO:0015986,biological_process ATP synthesis coupled proton transport; GO:0033178,cellular_component proton-transporting two-sector ATPase complex, catalytic domain; GO:0046961,molecular_function proton-transporting ATPase activity, rotational mechanism;	NA	230 1 230 osa:4327166 230 1 230 1 1 0 230 464 1e-167 -- Os01g0659200; hypothetical protein ; K02150 V-type H+-transporting ATPase subunit E [EC:3.6.3.14]
Chr1	26815826	26816096	peak_1087	271	175	128	2.21096e-10	4.11131	5.32537e-08	LOC_Os01g46980:CDS	LOC_Os01g46980:Chr1:26811849-26816727:+:-4153	3; GO:0015986,biological_process ATP synthesis coupled proton transport; GO:0033178,cellular_component proton-transporting two-sector ATPase complex, catalytic domain; GO:0046961,molecular_function proton-transporting ATPase activity, rotational mechanism;	NA	230 1 230 osa:4327166 230 1 230 1 1 0 230 464 1e-167 -- Os01g0659200; hypothetical protein ; K02150 V-type H+-transporting ATPase subunit E [EC:3.6.3.14]
Chr1	26875225	26875438	peak_1088	214	48	129	4.54318e-09	3.80731	9.1445e-07	intergenic	LOC_Os01g47050:Chr1:26872217-26875033:+:-3057	NA	NA	NA
Chr1	26922329	26923364	peak_1089	1036	294	716	3.73207e-33	7.27495	6.14568e-30	intergenic	LOC_Os01g47130:Chr1:26923017-26924486:-:1865	NA	NA	NA
Chr1	26971203	26971460	peak_1090	258	146	290	1.45989e-22	5.31819	1.15412e-19	LOC_Os01g47190:Promoter	LOC_Os01g47190:Chr1:26971640-26973631:+:292	NA	NA	NA
Chr1	27012746	27012964	peak_1091	219	128	190	9.20259e-10	3.51821	2.04277e-07	intergenic	LOC_Os01g47270:Chr1:27014072-27014866:-:1994	NA	NA	NA
Chr1	27095314	27095530	peak_1092	217	52	194	6.4254e-12	3.87639	1.87396e-09	LOC_Os01g47420:Promoter	LOC_Os01g47420:Chr1:27095458-27100314:+:93	2; GO:0006729,biological_process tetrahydrobiopterin biosynthetic process; GO:0008124,molecular_function 4-alpha-hydroxytetrahydrobiopterin dehydratase activity;	NA	190 61 180 cme:CMM157C 147 28 145 0.41 0.58 0.01 120 105 2e-27 -- similar to pterin-4-alpha-carbinolamine dehydratase; K01724 4a-hydroxytetrahydrobiopterin dehydratase [EC:4.2.1.96]
Chr1	27135745	27136091	peak_1093	347	151	272	1.48132e-35	8.87374	2.81962e-32	LOC_Os01g47470:Promoter	LOC_Os01g47470:Chr1:27130541-27134194:-:-1702	3; GO:0004672,molecular_function protein kinase activity; GO:0005524,molecular_function ATP binding; GO:0006468,biological_process protein phosphorylation;	NA	492 65 473 dpop:565460 421 7 416 0.63 0.75 0.02 415 520 0.0 -- eugene3.00100018; . ; K04730 interleukin-1 receptor-associated kinase 1 [EC:2.7.11.1]
Chr1	27142789	27143245	peak_1094	457	19	238	0.00013334	2.42194	0.0111471	intergenic	LOC_Os01g47480:Chr1:27142276-27142509:+:-533	NA	NA	NA
Chr1	27144692	27144963	peak_1095	272	153	311	1.75061e-17	4.37183	9.06546e-15	LOC_Os01g47490:Promoter	LOC_Os01g47490:Chr1:27144907-27149034:+:63	NA	NA	NA
Chr1	27160137	27160541	peak_1096	405	264	399	1.19289e-20	4.91879	8.06288e-18	LOC_Os01g47510:Promoter;LOC_Os01g47520:CDS	LOC_Os01g47520:Chr1:27159277-27162221:+:-1125	NA	NA	NA
Chr1	27161849	27162205	peak_1097	357	228	538	3.45017e-36	5.97307	6.81491e-33	LOC_Os01g47520:Intron	LOC_Os01g47520:Chr1:27159277-27162221:+:-2801	NA	NA	NA
Chr1	27183993	27184720	peak_1098	728	109	567	0.000226261	1.92271	0.017482	LOC_Os01g47550:Promoter;LOC_Os01g47540:Promoter	LOC_Os01g47540:Chr1:27178681-27183842:-:-260	1; GO:0016791,molecular_function phosphatase activity;	NA	439 211 426 cfa:608466 261 47 256 0.43 0.6 0.04 218 167 2e-47 -- CTDSP1; CTD (carboxy-terminal domain, RNA polymerase II, polypeptide A) small phosphatase 1 ; K01090 protein phosphatase [EC:3.1.3.16]
Chr1	27190690	27191438	peak_1099	749	641	443	5.57802e-11	3.33874	1.45781e-08	intergenic	LOC_Os01g47550:Chr1:27185633-27191256:+:-5699	2; GO:0004747,molecular_function ribokinase activity; GO:0006014,biological_process D-ribose metabolic process;	NA	367 1 367 osa:4326855 367 1 367 1 1 0 367 720 0.0 -- Os01g0665400; hypothetical protein ; K00852 ribokinase [EC:2.7.1.15]
Chr1	27191889	27192092	peak_1100	204	46	193	8.80197e-07	2.57684	0.00012079	intergenic	LOC_Os01g47550:Chr1:27185633-27191256:+:-6303	2; GO:0004747,molecular_function ribokinase activity; GO:0006014,biological_process D-ribose metabolic process;	NA	367 1 367 osa:4326855 367 1 367 1 1 0 367 720 0.0 -- Os01g0665400; hypothetical protein ; K00852 ribokinase [EC:2.7.1.15]
Chr1	27199776	27200007	peak_1101	232	58	263	1.73053e-05	2.29466	0.00179143	LOC_Os01g47560:CDS	LOC_Os01g47560:Chr1:27196417-27200990:-:1158	3; GO:0003700,molecular_function sequence-specific DNA binding transcription factor activity; GO:0043565,molecular_function sequence-specific DNA binding; GO:0045449,biological_process regulation of transcription, DNA-dependent;	NA	NA
Chr1	27210432	27210832	peak_1102	401	86	293	4.87259e-12	3.99929	1.43817e-09	intergenic	LOC_Os01g47560:Chr1:27196417-27200990:-:-9528	3; GO:0003700,molecular_function sequence-specific DNA binding transcription factor activity; GO:0043565,molecular_function sequence-specific DNA binding; GO:0045449,biological_process regulation of transcription, DNA-dependent;	NA	NA
Chr1	27216476	27217061	peak_1103	586	166	334	1.51475e-15	4.62418	6.52725e-13	intergenic	LOC_Os01g47570:Chr1:27220793-27221485:+:4152	NA	NA	NA
Chr1	27217496	27217731	peak_1104	236	96	160	1.66314e-06	2.78384	0.000214151	intergenic	LOC_Os01g47570:Chr1:27220793-27221485:+:3202	NA	NA	NA
Chr1	27219002	27219703	peak_1105	702	373	786	2.15809e-35	6.06445	4.07427e-32	LOC_Os01g47570:Promoter	LOC_Os01g47570:Chr1:27220793-27221485:+:1419	NA	NA	NA
Chr1	27220223	27220743	peak_1106	521	358	472	2.0721e-32	6.6874	3.26483e-29	LOC_Os01g47570:Promoter	LOC_Os01g47570:Chr1:27220793-27221485:+:213	NA	NA	NA
Chr1	27223086	27223286	peak_1107	201	102	236	1.72294e-10	3.06691	4.22173e-08	intergenic	LOC_Os01g47570:Chr1:27220793-27221485:+:-2396	NA	NA	NA
Chr1	27273886	27274282	peak_1108	397	243	473	3.07992e-49	8.9315	1.23433e-45	LOC_Os01g47680:Promoter	LOC_Os01g47680:Chr1:27271350-27274033:-:-96	NA	NA	NA
Chr1	27278916	27279183	peak_1109	268	107	300	8.92278e-09	2.97779	1.71656e-06	LOC_Os01g47690:Promoter	LOC_Os01g47690:Chr1:27274676-27278560:-:-463	1; GO:0016787,molecular_function hydrolase activity;	NA	305 61 299 dame:13310 260 26 256 0.57 0.72 0.03 239 274 1e-90 -- ENSAPMG00000007620; . ; K01774
Chr1	27301335	27301677	peak_1110	343	188	433	8.79873e-06	2.10137	0.000973913	LOC_Os01g47720:Promoter;LOC_Os01g47730:five_prime_UTR	LOC_Os01g47730:Chr1:27301427-27303025:+:-97	2; GO:0005525,molecular_function GTP binding; GO:0007264,biological_process small GTPase mediated signal transduction;	NA	224 8 224 ath:AT5G60860 217 2 217 0.79 0.89 0 217 365 1e-128 -- AtRABA1f; AtRABA1f (Arabidopsis Rab GTPase homolog A1f); GTP binding ; K07976 Rab family, other
Chr1	27323447	27323700	peak_1111	254	121	224	7.08941e-14	4.30255	2.56974e-11	LOC_Os01g47750:Promoter	LOC_Os01g47750:Chr1:27317556-27321710:-:-1858	1; GO:0003676,molecular_function nucleic acid binding;	NA	NA
Chr1	27324638	27324939	peak_1112	302	160	244	8.96045e-07	2.61685	0.000121381	intergenic	LOC_Os01g47760:Chr1:27326050-27327030:-:2234	3; GO:0009055,molecular_function electron carrier activity; GO:0015035,molecular_function protein disulfide oxidoreductase activity; GO:0045454,biological_process cell redox homeostasis;	NA	147 51 145 dvvi:GSVIVP00020703001 114 5 102 0.35 0.54 0.03 98 5 3e-10 -- GSVIVT00020703001; assembled CDS ; K03676 glutaredoxin 3
Chr1	27325524	27326242	peak_1113	719	172	492	9.00472e-07	2.66111	0.000121753	intergenic	LOC_Os01g47760:Chr1:27326050-27327030:-:1336	3; GO:0009055,molecular_function electron carrier activity; GO:0015035,molecular_function protein disulfide oxidoreductase activity; GO:0045454,biological_process cell redox homeostasis;	NA	147 51 145 dvvi:GSVIVP00020703001 114 5 102 0.35 0.54 0.03 98 5 3e-10 -- GSVIVT00020703001; assembled CDS ; K03676 glutaredoxin 3
Chr1	27327429	27327990	peak_1114	562	488	375	2.78785e-06	2.60718	0.000344247	LOC_Os01g47760:Promoter	LOC_Os01g47760:Chr1:27326050-27327030:-:-887	3; GO:0009055,molecular_function electron carrier activity; GO:0015035,molecular_function protein disulfide oxidoreductase activity; GO:0045454,biological_process cell redox homeostasis;	NA	147 51 145 dvvi:GSVIVP00020703001 114 5 102 0.35 0.54 0.03 98 5 3e-10 -- GSVIVT00020703001; assembled CDS ; K03676 glutaredoxin 3
Chr1	27339813	27340119	peak_1115	307	149	339	3.48972e-31	7.1231	5.08019e-28	intergenic	LOC_Os01g47780:Chr1:27340899-27341950:-:1990	NA	NA	NA
Chr1	27385536	27385758	peak_1116	223	102	139	2.1354e-07	3.24319	3.2716e-05	LOC_Os01g47840:Promoter	LOC_Os01g47840:Chr1:27386571-27388916:+:934	3; GO:0004672,molecular_function protein kinase activity; GO:0005524,molecular_function ATP binding; GO:0006468,biological_process protein phosphorylation;	NA	781 43 780 dpop:234255 798 34 798 0.28 0.45 0.13 804 284 2e-82 -- gw1.XI.2235.1; . ; K08286 protein-serine/threonine kinase [EC:2.7.11.-]
Chr1	27476896	27477529	peak_1117	634	326	367	4.18765e-20	6.01164	2.70278e-17	LOC_Os01g48000:Promoter	LOC_Os01g48000:Chr1:27474005-27476806:-:-416	1; GO:0005529,molecular_function sugar binding;	NA	814 502 793 dvvi:GSVIVP00003758001 428 123 402 0.43 0.59 0.07 297 219 6e-62 -- GSVIVT00003758001; assembled CDS ; K08286 protein-serine/threonine kinase [EC:2.7.11.-]
Chr1	27496591	27496946	peak_1118	356	133	176	6.61043e-11	3.89717	1.70012e-08	LOC_Os01g48040:Promoter	LOC_Os01g48040:Chr1:27493829-27496529:-:-195	1; GO:0048544,biological_process recognition of pollen;	NA	772 14 771 dpop:234255 798 6 785 0.29 0.45 0.11 816 276 2e-79 -- gw1.XI.2235.1; . ; K08286 protein-serine/threonine kinase [EC:2.7.11.-]
Chr1	27601393	27601662	peak_1119	270	26	236	0.000108921	2.13075	0.0092871	LOC_Os01g48190:Promoter	LOC_Os01g48190:Chr1:27601487-27604926:+:69	NA	NA	NA
Chr1	27605495	27605706	peak_1120	212	88	213	7.03089e-08	2.88327	1.17341e-05	intergenic	LOC_Os01g48200:Chr1:27605913-27608676:-:3095	4; GO:0000148,cellular_component 1,3-beta-D-glucan synthase complex; GO:0003843,molecular_function 1,3-beta-D-glucan synthase activity; GO:0006075,biological_process (1->3)-beta-D-glucan biosynthetic process; GO:0016020,cellular_component membrane;	NA	469 1 467 dvvi:GSVIVP00015898001 831 366 828 0.54 0.71 0 467 524 1e-178 -- GSVIVT00015898001; assembled CDS ; K00706 1,3-beta-glucan synthase [EC:2.4.1.34]
Chr1	27615084	27615298	peak_1121	215	145	135	3.46529e-05	2.65988	0.00336791	intergenic	LOC_Os01g48200:Chr1:27605913-27608676:-:-6553	4; GO:0000148,cellular_component 1,3-beta-D-glucan synthase complex; GO:0003843,molecular_function 1,3-beta-D-glucan synthase activity; GO:0006075,biological_process (1->3)-beta-D-glucan biosynthetic process; GO:0016020,cellular_component membrane;	NA	469 1 467 dvvi:GSVIVP00015898001 831 366 828 0.54 0.71 0 467 524 1e-178 -- GSVIVT00015898001; assembled CDS ; K00706 1,3-beta-glucan synthase [EC:2.4.1.34]
Chr1	27617505	27618069	peak_1122	565	431	652	2.09016e-14	3.39936	8.02879e-12	intergenic	LOC_Os01g48210:Chr1:27624620-27630362:+:6685	1; GO:0016779,molecular_function nucleotidyltransferase activity;	NA	630 104 558 dpop:579472 543 34 485 0.54 0.69 0.02 460 465 1e-156 -- eugene3.01070058; . ; K03514 DNA polymerase sigma subunit [EC:2.7.7.7]
Chr1	27621935	27622547	peak_1123	613	266	784	1.94603e-40	6.55616	4.86676e-37	intergenic	LOC_Os01g48210:Chr1:27624620-27630362:+:2420	1; GO:0016779,molecular_function nucleotidyltransferase activity;	NA	630 104 558 dpop:579472 543 34 485 0.54 0.69 0.02 460 465 1e-156 -- eugene3.01070058; . ; K03514 DNA polymerase sigma subunit [EC:2.7.7.7]
Chr1	27623975	27624430	peak_1124	456	321	338	7.21722e-10	3.21756	1.62368e-07	LOC_Os01g48210:Promoter	LOC_Os01g48210:Chr1:27624620-27630362:+:325	1; GO:0016779,molecular_function nucleotidyltransferase activity;	NA	630 104 558 dpop:579472 543 34 485 0.54 0.69 0.02 460 465 1e-156 -- eugene3.01070058; . ; K03514 DNA polymerase sigma subunit [EC:2.7.7.7]
Chr1	27634067	27634303	peak_1125	237	121	228	1.56975e-08	2.96242	2.91649e-06	LOC_Os01g48220:Promoter	LOC_Os01g48220:Chr1:27631022-27633567:-:-621	NA	NA	NA
Chr1	27666677	27666967	peak_1126	291	107	286	1.42676e-16	4.29609	6.76441e-14	LOC_Os01g48270:Promoter	LOC_Os01g48270:Chr1:27660013-27666772:-:-12	2; GO:0000166,molecular_function nucleotide binding; GO:0017111,molecular_function nucleoside-triphosphatase activity;	NA	410 94 406 ptm:GSPATT00012036001 484 178 483 0.57 0.74 0.02 313 365 1e-121 -- hypothetical protein ; K07767 microtubule-severing ATPase [EC:3.6.4.3]
Chr1	27668060	27668252	peak_1127	193	167	134	8.58203e-06	2.77168	0.000951568	LOC_Os01g48270:Promoter	LOC_Os01g48270:Chr1:27660013-27666772:-:-1455	2; GO:0000166,molecular_function nucleotide binding; GO:0017111,molecular_function nucleoside-triphosphatase activity;	NA	410 94 406 ptm:GSPATT00012036001 484 178 483 0.57 0.74 0.02 313 365 1e-121 -- hypothetical protein ; K07767 microtubule-severing ATPase [EC:3.6.4.3]
Chr1	27668781	27669014	peak_1128	234	109	195	2.94965e-11	3.83632	7.93634e-09	LOC_Os01g48280:CDS	LOC_Os01g48270:Chr1:27660013-27666772:-:-2118	2; GO:0000166,molecular_function nucleotide binding; GO:0017111,molecular_function nucleoside-triphosphatase activity;	NA	410 94 406 ptm:GSPATT00012036001 484 178 483 0.57 0.74 0.02 313 365 1e-121 -- hypothetical protein ; K07767 microtubule-severing ATPase [EC:3.6.4.3]
Chr1	27692471	27692724	peak_1129	254	5	137	0.000136154	2.36712	0.01128	LOC_Os01g48320:Promoter	LOC_Os01g48320:Chr1:27690411-27692209:-:-267	NA	NA	NA
Chr1	27708321	27708564	peak_1130	244	143	225	1.25467e-13	4.2263	4.42915e-11	intergenic	LOC_Os01g48339:Chr1:27703978-27705198:+:-4487	NA	NA	NA
Chr1	27714315	27714687	peak_1131	373	135	222	7.02959e-08	3.05375	1.17341e-05	LOC_Os01g48360:Promoter	LOC_Os01g48360:Chr1:27714540-27715319:+:91	NA	NA	NA
Chr1	27721181	27721377	peak_1132	197	89	227	3.12608e-11	3.5288	8.40427e-09	LOC_Os01g48370:Promoter	LOC_Os01g48370:Chr1:27716188-27721217:-:-53	NA	NA	356 98 355 cfa:481758 920 203 448 0.35 0.52 0.13 270 155 6e-40 -- TEAD3; TEA domain family member 3 ; K09448 TEA domain family member 1/3/4
Chr1	27732200	27732523	peak_1133	324	201	356	2.04357e-20	4.40623	1.35491e-17	LOC_Os01g48390:Promoter	LOC_Os01g48390:Chr1:27733409-27739844:+:1009	3; GO:0004672,molecular_function protein kinase activity; GO:0005524,molecular_function ATP binding; GO:0006468,biological_process protein phosphorylation;	NA	647 35 623 dpop:235255 584 7 541 0.26 0.42 0.15 610 158 1e-39 -- gw1.XI.3235.1; . ; K04730 interleukin-1 receptor-associated kinase 1 [EC:2.7.11.1]
Chr1	27747688	27748035	peak_1134	348	150	336	5.46903e-14	3.78992	2.00286e-11	LOC_Os01g48420:five_prime_UTR	LOC_Os01g48420:Chr1:27745604-27747931:-:95	1; GO:0045454,biological_process cell redox homeostasis;	NA	162 1 162 dvvi:GSVIVP00016713001 162 1 162 0.75 0.88 0 162 262 1e-89 -- GSVIVT00016713001; assembled CDS ; K03386 peroxiredoxin (alkyl hydroperoxide reductase subunit C) [EC:1.11.1.15]
Chr1	27756238	27756433	peak_1135	196	127	95	4.3019e-08	3.72089	7.47412e-06	LOC_Os01g48430:Promoter	LOC_Os01g48430:Chr1:27754650-27755765:-:-600	NA	NA	NA
Chr1	27776104	27776472	peak_1136	369	224	387	4.43425e-50	9.81012	1.84192e-46	LOC_Os01g48444:Promoter	LOC_Os01g48444:Chr1:27777506-27780978:+:1179	1; GO:0046983,molecular_function protein dimerization activity;	NA	NA
Chr1	27776780	27777313	peak_1137	534	188	393	3.57223e-14	4.21253	1.33792e-11	LOC_Os01g48444:Promoter	LOC_Os01g48444:Chr1:27777506-27780978:+:539	1; GO:0046983,molecular_function protein dimerization activity;	NA	NA
Chr1	27816874	27817172	peak_1138	299	164	123	5.0386e-05	2.72824	0.00469375	intergenic	LOC_Os01g48520:Chr1:27819818-27822090:-:5054	NA	NA	NA
Chr1	27868381	27868675	peak_1139	295	37	163	7.57286e-05	2.64856	0.00670101	LOC_Os01g48610:Promoter;LOC_Os01g48600:Promoter	LOC_Os01g48610:Chr1:27868718-27871847:+:301	NA	NA	NA
Chr1	27878712	27879166	peak_1140	455	256	391	1.77799e-17	4.22458	9.18883e-15	intergenic	LOC_Os01g48620:Chr1:27875639-27878460:+:-3330	NA	NA	NA
Chr1	27879404	27879750	peak_1141	347	118	252	4.75171e-06	2.58218	0.000557083	intergenic	LOC_Os01g48640:Chr1:27883020-27886068:+:3499	NA	NA	NA
Chr1	27881890	27882105	peak_1142	216	104	100	8.86013e-09	3.90693	1.71656e-06	LOC_Os01g48640:Promoter	LOC_Os01g48640:Chr1:27883020-27886068:+:1027	NA	NA	NA
Chr1	27920970	27921434	peak_1143	465	344	457	5.57802e-11	3.33874	1.45781e-08	LOC_Os01g48690:Promoter;LOC_Os01g48680:Promoter	LOC_Os01g48680:Chr1:27906608-27920980:-:-334	4; GO:0005216,molecular_function ion channel activity; GO:0006811,biological_process ion transport; GO:0016020,cellular_component membrane; GO:0055085,biological_process transmembrane transport;	NA	757 305 711 decb:100058760 2235 351 743 0.25 0.44 0.13 430 7 4e-17 -- LOC100058760; similar to N-type calcium channel alpha1B subunit ; K04849 calcium channel, voltage-dependent, N type, alpha 1B subunit
Chr1	27934922	27935349	peak_1144	428	127	352	8.72208e-22	5.21183	6.47366e-19	intergenic	LOC_Os01g48720:Chr1:27938768-27947047:+:3720	3; GO:0003677,molecular_function DNA binding; GO:0003899,molecular_function DNA-directed RNA polymerase activity; GO:0006350,biological_process transcription, DNA-dependent;	NA	506 1 506 osa:4325277 506 1 506 1 1 0 506 1045 0.0 -- Os01g0679000; hypothetical protein ; K03023 DNA-directed RNA polymerase III subunit C3 [EC:2.7.7.6]
Chr1	27947160	27947398	peak_1145	239	98	166	2.40276e-09	3.71504	5.00772e-07	intergenic	LOC_Os01g48720:Chr1:27938768-27947047:+:-8491	3; GO:0003677,molecular_function DNA binding; GO:0003899,molecular_function DNA-directed RNA polymerase activity; GO:0006350,biological_process transcription, DNA-dependent;	NA	506 1 506 osa:4325277 506 1 506 1 1 0 506 1045 0.0 -- Os01g0679000; hypothetical protein ; K03023 DNA-directed RNA polymerase III subunit C3 [EC:2.7.7.6]
Chr1	27952477	27952747	peak_1146	271	145	170	7.59784e-13	4.58783	2.46184e-10	intergenic	LOC_Os01g48740:Chr1:27956653-27957588:+:4032	2; GO:0004190,molecular_function aspartic-type endopeptidase activity; GO:0006508,biological_process proteolysis;	NA	216 13 185 ath:AT5G22850 493 7 169 0.27 0.43 0.11 178 5 4e-09 -- aspartyl protease family protein ; K00924
Chr1	27956159	27956516	peak_1147	358	232	302	2.31643e-09	3.13631	4.84998e-07	LOC_Os01g48740:Promoter	LOC_Os01g48740:Chr1:27956653-27957588:+:263	2; GO:0004190,molecular_function aspartic-type endopeptidase activity; GO:0006508,biological_process proteolysis;	NA	216 13 185 ath:AT5G22850 493 7 169 0.27 0.43 0.11 178 5 4e-09 -- aspartyl protease family protein ; K00924
Chr1	27990422	27990742	peak_1148	321	124	198	5.27485e-11	3.9306	1.37959e-08	intergenic	LOC_Os01g48800:Chr1:27995792-27997546:+:5247	1; GO:0016020,cellular_component membrane;	NA	NA
Chr1	28013865	28014219	peak_1149	355	184	358	1.49376e-46	8.81486	5.22565e-43	intergenic	LOC_Os01g48820:Chr1:28012393-28014006:+:-1657	NA	NA	NA
Chr1	28015216	28015607	peak_1150	392	238	294	5.57828e-18	4.95081	3.01849e-15	intergenic	LOC_Os01g48820:Chr1:28012393-28014006:+:-3062	NA	NA	NA
Chr1	28016670	28016925	peak_1151	256	144	224	8.96045e-07	2.61685	0.000121381	intergenic	LOC_Os01g48820:Chr1:28012393-28014006:+:-4422	NA	NA	NA
Chr1	28017358	28017793	peak_1152	436	267	348	6.96947e-12	3.5746	2.02227e-09	intergenic	LOC_Os01g48830:Chr1:28015361-28021413:-:3790	NA	NA	NA
Chr1	28019262	28019488	peak_1153	227	87	295	1.0826e-08	2.66617	2.05178e-06	LOC_Os01g48830:Intron	LOC_Os01g48830:Chr1:28015361-28021413:-:2066	NA	NA	NA
Chr1	28021486	28022035	peak_1154	550	212	474	5.36871e-08	2.58104	9.10605e-06	LOC_Os01g48830:Promoter	LOC_Os01g48830:Chr1:28015361-28021413:-:-285	NA	NA	NA
Chr1	28028742	28029028	peak_1155	287	130	155	2.07272e-13	4.80052	7.16325e-11	LOC_Os01g48840:Promoter;LOC_Os01g48850:three_prime_UTR	LOC_Os01g48840:Chr1:28027529-28028426:-:-446	NA	NA	NA
Chr1	28050330	28050715	peak_1156	386	360	356	4.8012e-07	2.5302	6.93601e-05	LOC_Os01g48874:Intron	LOC_Os01g48874:Chr1:28032816-28051830:-:1142	NA	NA	531 74 519 rca:Rcas_2331 532 99 522 0.24 0.41 0.16 474 7 7e-18 -- acyltransferase ws/dgat/MGAT family protein ; K00635 diacylglycerol O-acyltransferase [EC:2.3.1.20]
Chr1	28084449	28085102	peak_1157	654	537	592	8.27732e-20	4.62878	5.22625e-17	LOC_Os01g48940:CDS	LOC_Os01g48940:Chr1:28084261-28086409:-:1425	NA	NA	NA
Chr1	28085488	28085864	peak_1158	377	109	259	2.00632e-13	4.1642	6.93633e-11	LOC_Os01g48940:Intron	LOC_Os01g48940:Chr1:28084261-28086409:-:814	NA	NA	NA
Chr1	28087893	28088459	peak_1159	567	97	363	4.87528e-18	4.68001	2.64881e-15	LOC_Os01g48940:Promoter	LOC_Os01g48950:Chr1:28088399-28089106:-:1118	NA	NA	NA
Chr1	28089026	28089571	peak_1160	546	363	283	1.58847e-07	3.21173	2.51148e-05	LOC_Os01g48950:Promoter	LOC_Os01g48950:Chr1:28088399-28089106:-:-283	NA	NA	NA
Chr1	28104127	28104356	peak_1161	230	127	268	9.1975e-08	2.56185	1.50456e-05	LOC_Os01g48960:Promoter	LOC_Os01g48960:Chr1:28091208-28102930:-:-1324	2; GO:0006537,biological_process glutamate biosynthetic process; GO:0015930,molecular_function glutamate synthase activity;	NA	2167 80 2150 dpop:824538 2221 101 2189 0.81 0.89 0.01 2099 3558 0.0 -- estExt_fgenesh4_pg.C_LG_XV0172; . ; K00266 glutamate synthase (NADPH/NADH) small chain [EC:1.4.1.13 1.4.1.14]
Chr1	28106893	28107225	peak_1162	333	194	350	4.04157e-16	4.18175	1.8387e-13	intergenic	LOC_Os01g48970:Chr1:28109658-28113759:+:2572	NA	NA	NA
Chr1	28109184	28109849	peak_1163	666	104	579	4.17407e-17	4.60444	2.08747e-14	LOC_Os01g48970:Promoter	LOC_Os01g48970:Chr1:28109658-28113759:+:371	NA	NA	NA
Chr1	28112436	28112724	peak_1164	289	135	169	1.90174e-06	3.02978	0.00024382	LOC_Os01g48970:Intron	LOC_Os01g48970:Chr1:28109658-28113759:+:-2914	NA	NA	NA
Chr1	28114945	28115369	peak_1165	425	282	224	2.38221e-11	4.04958	6.47993e-09	intergenic	LOC_Os01g48970:Chr1:28109658-28113759:+:-5570	NA	NA	NA
Chr1	28123541	28123909	peak_1166	369	22	232	0.000115165	2.30222	0.00978385	LOC_Os01g48980:Promoter	LOC_Os01g48980:Chr1:28118055-28123308:-:-255	2; GO:0016021,cellular_component integral to membrane; GO:0042765,cellular_component GPI-anchor transamidase complex;	NA	586 1 555 osa:4324399 709 133 687 1 1 0 555 1134 0.0 -- Os01g0682200; hypothetical protein ; K05289 glycosylphosphatidylinositol transamidase
Chr1	28126257	28126572	peak_1167	316	200	289	4.08611e-09	3.12443	8.27866e-07	LOC_Os01g48990:Promoter	LOC_Os01g48990:Chr1:28126575-28130277:+:119	NA	NA	418 154 387 amr:AM1_2113 353 88 316 0.32 0.53 0.09 243 130 9e-33 -- hypothetical protein ; K00865 glycerate kinase [EC:2.7.1.31]
Chr1	28132877	28133119	peak_1168	243	153	163	2.62615e-05	2.53108	0.00259472	intergenic	LOC_Os01g49000:Chr1:28136367-28143360:+:3338	1; GO:0005524,molecular_function ATP binding;	NA	519 1 519 osa:4324404 519 1 519 1 1 0 519 1066 0.0 -- Os01g0683100; hypothetical protein ; K07767 microtubule-severing ATPase [EC:3.6.4.3]
Chr1	28136150	28136409	peak_1169	260	157	371	6.49471e-12	3.07534	1.89322e-09	LOC_Os01g49000:Promoter	LOC_Os01g49000:Chr1:28136367-28143360:+:61	1; GO:0005524,molecular_function ATP binding;	NA	519 1 519 osa:4324404 519 1 519 1 1 0 519 1066 0.0 -- Os01g0683100; hypothetical protein ; K07767 microtubule-severing ATPase [EC:3.6.4.3]
Chr1	28287241	28288441	peak_1170	1201	1004	643	5.37712e-22	6.88364	4.0679e-19	LOC_Os01g49210:Promoter	LOC_Os01g49210:Chr1:28289376-28290276:+:1132	NA	NA	NA
Chr1	28304644	28305008	peak_1171	365	83	165	1.74381e-09	4.09298	3.73001e-07	LOC_Os01g49230:three_prime_UTR	LOC_Os01g49230:Chr1:28303270-28304839:+:-1458	2; GO:0008152,biological_process metabolic process; GO:0016758,molecular_function transferase activity, transferring hexosyl groups;	NA	426 7 413 dvvi:GSVIVP00036656001 459 3 412 0.4 0.58 0.07 424 311 1e-100 -- GSVIVT00036656001; assembled CDS ; K08236 limonoid glucosyltransferase [EC:2.4.1.210]
Chr1	28330550	28330773	peak_1172	224	112	263	1.2551e-17	4.75028	6.57855e-15	LOC_Os01g49290:Promoter	LOC_Os01g49290:Chr1:28330800-28333392:+:139	NA	NA	334 6 328 xla:446289 317 3 313 0.64 0.74 0.04 325 416 1e-145 -- hypothetical protein LOC446289 ; K00567 methylated-DNA-[protein]-cysteine S-methyltransferase [EC:2.1.1.63]
Chr1	28345647	28346236	peak_1173	590	410	498	2.63397e-10	3.33705	6.28623e-08	LOC_Os01g49310:five_prime_UTR	LOC_Os01g49310:Chr1:28345842-28351050:+:-216	NA	NA	NA
Chr1	28351252	28351780	peak_1174	529	201	614	5.39113e-53	8.49455	2.58101e-49	intergenic	LOC_Os01g49320:Chr1:28354771-28356109:-:4658	2; GO:0004553,molecular_function hydrolase activity, hydrolyzing O-glycosyl compounds; GO:0005975,biological_process carbohydrate metabolic process;	NA	302 1 302 osa:4324117 302 1 302 1 1 0 302 610 0.0 -- Os01g0687400; hypothetical protein ; K01183 chitinase [EC:3.2.1.14]
Chr1	28405847	28406102	peak_1175	256	135	117	1.74381e-09	4.09298	3.73001e-07	intergenic	LOC_Os01g49400:Chr1:28406378-28406893:-:913	NA	NA	NA
Chr1	28410817	28411275	peak_1176	459	336	324	3.55279e-16	4.52408	1.62963e-13	intergenic	LOC_Os01g49400:Chr1:28406378-28406893:-:-4260	NA	NA	NA
Chr1	28432942	28433163	peak_1177	222	110	145	3.7739e-15	5.06243	1.563e-12	LOC_Os01g49440:CDS	LOC_Os01g49440:Chr1:28431913-28433406:+:-1140	NA	NA	NA
Chr1	28437529	28437734	peak_1178	206	132	173	1.07773e-07	3.12445	1.74129e-05	intergenic	LOC_Os01g49450:Chr1:28441560-28442204:-:4545	NA	NA	NA
Chr1	28447579	28447813	peak_1179	235	159	201	7.05229e-10	3.4798	1.58745e-07	intergenic	LOC_Os01g49460:Chr1:28444493-28444948:+:-3246	2; GO:0000145,cellular_component exocyst; GO:0006887,biological_process exocytosis;	NA	NA
Chr1	28462907	28463109	peak_1180	203	98	228	9.77575e-13	3.95857	3.12802e-10	intergenic	LOC_Os01g49480:Chr1:28464103-28464434:-:1431	NA	NA	NA
Chr1	28473069	28473459	peak_1181	391	281	325	5.19434e-09	3.27996	1.03741e-06	intergenic	LOC_Os01g49490:Chr1:28467690-28471172:-:-2178	NA	NA	NA
Chr1	28474407	28474707	peak_1182	301	156	135	3.37039e-09	3.97092	6.89573e-07	intergenic	LOC_Os01g49500:Chr1:28476913-28477239:+:2351	NA	NA	NA
Chr1	28496204	28496497	peak_1183	294	152	271	8.03027e-26	6.34604	8.11858e-23	LOC_Os01g49529:Promoter	LOC_Os01g49529:Chr1:28482011-28496267:-:-89	3; GO:0004672,molecular_function protein kinase activity; GO:0005524,molecular_function ATP binding; GO:0006468,biological_process protein phosphorylation;	NA	701 297 658 dpop:659779 819 404 757 0.4 0.58 0.05 368 236 1e-65 -- grail3.0022032801; . ; K04730 interleukin-1 receptor-associated kinase 1 [EC:2.7.11.1]
Chr1	28501797	28502249	peak_1184	453	282	394	5.92134e-05	2.14684	0.00537452	intergenic	LOC_Os01g49560:Chr1:28502364-28503468:-:1391	NA	NA	NA
Chr1	28523694	28524053	peak_1185	360	162	448	2.13801e-57	9.53776	1.2636e-53	LOC_Os01g49614:Promoter	LOC_Os01g49614:Chr1:28524006-28534608:+:151	3; GO:0004672,molecular_function protein kinase activity; GO:0005524,molecular_function ATP binding; GO:0006468,biological_process protein phosphorylation;	NA	666 353 665 dvvi:GSVIVP00013407001 341 5 318 0.53 0.73 0 315 364 1e-120 -- GSVIVT00013407001; assembled CDS ; K08286 protein-serine/threonine kinase [EC:2.7.11.-]
Chr1	28576736	28577055	peak_1186	320	168	356	1.96571e-25	5.46776	1.92859e-22	LOC_Os01g49760:Promoter;LOC_Os01g49750:Promoter	LOC_Os01g49750:Chr1:28575814-28576674:-:-230	NA	NA	NA
Chr1	28586963	28587213	peak_1187	251	94	310	1.57123e-17	4.54463	8.17015e-15	LOC_Os01g49770:Promoter	LOC_Os01g49770:Chr1:28582843-28586527:-:-530	2; GO:0005515,molecular_function protein binding; GO:0008270,molecular_function zinc ion binding;	NA	201 152 195 dpop:759973 246 178 221 0.45 0.63 0 44 5 8e-08 -- fgenesh4_pg.C_LG_V000025; . ; K10634 E3 ubiquitin-protein ligase Praja2 [EC:6.3.2.19]
Chr1	28594061	28594409	peak_1188	349	294	217	1.45838e-05	2.56964	0.00153968	intergenic	LOC_Os01g49790:Chr1:28594947-28595222:-:869	NA	NA	NA
Chr1	28595834	28596655	peak_1189	822	668	371	3.39477e-14	4.60814	1.27565e-11	LOC_Os01g49800:Promoter;LOC_Os01g49790:Promoter	LOC_Os01g49800:Chr1:28596981-28598055:+:480	NA	NA	NA
Chr1	28610396	28610708	peak_1190	313	196	187	2.33862e-09	3.8179	4.88652e-07	intergenic	LOC_Os01g49820:Chr1:28605063-28608214:+:-5530	2; GO:0003824,molecular_function catalytic activity; GO:0016020,cellular_component membrane;	NA	322 17 321 dvvi:GSVIVP00017742001 320 11 320 0.59 0.73 0.06 318 376 1e-129 -- GSVIVT00017742001; assembled CDS ; K01080 phosphatidate phosphatase [EC:3.1.3.4]
Chr1	28611024	28611256	peak_1191	233	68	162	5.24167e-10	3.86365	1.19906e-07	intergenic	LOC_Os01g49820:Chr1:28605063-28608214:+:-6030	2; GO:0003824,molecular_function catalytic activity; GO:0016020,cellular_component membrane;	NA	322 17 321 dvvi:GSVIVP00017742001 320 11 320 0.59 0.73 0.06 318 376 1e-129 -- GSVIVT00017742001; assembled CDS ; K01080 phosphatidate phosphatase [EC:3.1.3.4]
Chr1	28614442	28614720	peak_1192	279	172	180	7.58158e-12	3.85445	2.19675e-09	intergenic	LOC_Os01g49830:Chr1:28619484-28621118:-:6506	2; GO:0003700,molecular_function sequence-specific DNA binding transcription factor activity; GO:0006355,biological_process regulation of transcription, DNA-dependent;	NA	393 34 388 dpop:419725 342 15 339 0.54 0.64 0.08 356 350 1e-118 -- gw1.VIII.1153.1; . ; K09287 RAV-like factor
Chr1	28618047	28618549	peak_1193	503	131	371	1.6869e-12	3.88909	5.25594e-10	intergenic	LOC_Os01g49830:Chr1:28619484-28621118:-:2942	2; GO:0003700,molecular_function sequence-specific DNA binding transcription factor activity; GO:0006355,biological_process regulation of transcription, DNA-dependent;	NA	393 34 388 dpop:419725 342 15 339 0.54 0.64 0.08 356 350 1e-118 -- gw1.VIII.1153.1; . ; K09287 RAV-like factor
Chr1	28619125	28619712	peak_1194	588	109	495	1.1856e-26	5.57432	1.26911e-23	intergenic	LOC_Os01g49830:Chr1:28619484-28621118:-:1886	2; GO:0003700,molecular_function sequence-specific DNA binding transcription factor activity; GO:0006355,biological_process regulation of transcription, DNA-dependent;	NA	393 34 388 dpop:419725 342 15 339 0.54 0.64 0.08 356 350 1e-118 -- gw1.VIII.1153.1; . ; K09287 RAV-like factor
Chr1	28621340	28621901	peak_1195	562	224	407	9.62476e-19	5.07157	5.55636e-16	LOC_Os01g49830:Promoter	LOC_Os01g49830:Chr1:28619484-28621118:-:-446	2; GO:0003700,molecular_function sequence-specific DNA binding transcription factor activity; GO:0006355,biological_process regulation of transcription, DNA-dependent;	NA	393 34 388 dpop:419725 342 15 339 0.54 0.64 0.08 356 350 1e-118 -- gw1.VIII.1153.1; . ; K09287 RAV-like factor
Chr1	28626013	28626673	peak_1196	661	511	682	3.52501e-19	4.71802	2.1131e-16	intergenic	LOC_Os01g49840:Chr1:28622503-28622790:-:-3734	NA	NA	NA
Chr1	28632335	28632811	peak_1197	477	170	442	5.12755e-23	5.542	4.20407e-20	intergenic	LOC_Os01g49860:Chr1:28629572-28630479:-:-2026	NA	NA	NA
Chr1	28633348	28633736	peak_1198	389	209	524	5.34712e-44	6.80964	1.63068e-40	intergenic	LOC_Os01g49860:Chr1:28629572-28630479:-:-3078	NA	NA	NA
Chr1	28640787	28641344	peak_1199	558	239	437	4.53033e-11	3.42143	1.19314e-08	intergenic	LOC_Os01g49870:Chr1:28645196-28648426:+:4171	NA	NA	NA
Chr1	28643041	28643561	peak_1200	521	192	666	2.51125e-66	10.8626	2.25985e-62	LOC_Os01g49870:Promoter	LOC_Os01g49870:Chr1:28645196-28648426:+:1964	NA	NA	NA
Chr1	28643863	28644474	peak_1201	612	376	439	1.70966e-24	5.84008	1.56736e-21	LOC_Os01g49870:Promoter	LOC_Os01g49870:Chr1:28645196-28648426:+:958	NA	NA	NA
Chr1	28657221	28657539	peak_1202	319	213	338	6.10141e-06	2.35066	0.000701746	LOC_Os01g49890:Promoter	LOC_Os01g49890:Chr1:28653963-28655948:-:-1486	3; GO:0003824,molecular_function catalytic activity; GO:0008152,biological_process metabolic process; GO:0030170,molecular_function pyridoxal phosphate binding;	NA	525 1 525 osa:4325651 548 24 548 1 1 0 525 1089 0.0 -- Os01g0693800; hypothetical protein ; K01733 threonine synthase [EC:4.2.3.1]
Chr1	28662637	28662919	peak_1203	283	151	253	4.67455e-11	3.61777	1.22851e-08	intergenic	LOC_Os01g49900:Chr1:28657603-28660499:-:-2289	2; GO:0004045,molecular_function aminoacyl-tRNA hydrolase activity; GO:0006412,biological_process translation;	NA	250 1 250 osa:4323881 250 1 250 1 1 0 250 511 0.0 -- Os01g0693900; hypothetical protein ; K01056 peptidyl-tRNA hydrolase, PTH1 family [EC:3.1.1.29]
Chr1	28744728	28745598	peak_1204	871	444	580	2.69215e-06	2.56607	0.000334927	LOC_Os01g50040:Promoter	LOC_Os01g50040:Chr1:28746512-28751346:+:1341	2; GO:0008375,molecular_function acetylglucosaminyltransferase activity; GO:0016020,cellular_component membrane;	NA	NA
Chr1	28794080	28794780	peak_1205	701	475	520	4.13238e-39	8.93787	9.62654e-36	LOC_Os01g50100:Promoter;LOC_Os01g50110:Promoter	LOC_Os01g50100:Chr1:28786109-28793300:-:-1255	2; GO:0000166,molecular_function nucleotide binding; GO:0017111,molecular_function nucleoside-triphosphatase activity;	NA	1181 33 1177 dpop:259895 1220 3 1217 0.39 0.59 0.06 1219 890 0.0 -- gw1.XVIII.436.1; . ; K01509 adenosinetriphosphatase [EC:3.6.1.3]
Chr1	28810463	28810772	peak_1206	310	133	227	2.48685e-10	3.62255	5.95319e-08	intergenic	LOC_Os01g50140:Chr1:28808245-28808757:+:-2352	NA	NA	NA
Chr1	28817132	28817378	peak_1207	247	102	159	8.688e-13	4.56618	2.7984e-10	intergenic	LOC_Os01g50160:Chr1:28825745-28832656:+:8512	5; GO:0005524,molecular_function ATP binding; GO:0006810,biological_process transport; GO:0016021,cellular_component integral to membrane; GO:0042626,molecular_function ATPase activity, coupled to transmembrane movement of substances; GO:0055085,biological_process transmembrane transport;	NA	1274 4 1274 osa:4323895 1273 5 1273 0.67 0.82 0.01 1278 1814 0.0 -- Os01g0695700; hypothetical protein ; K05658 ATP-binding cassette, subfamily B (MDR/TAP), member 1
Chr1	28819562	28819843	peak_1208	282	145	203	1.52023e-23	6.94329	1.29742e-20	intergenic	LOC_Os01g50160:Chr1:28825745-28832656:+:6039	5; GO:0005524,molecular_function ATP binding; GO:0006810,biological_process transport; GO:0016021,cellular_component integral to membrane; GO:0042626,molecular_function ATPase activity, coupled to transmembrane movement of substances; GO:0055085,biological_process transmembrane transport;	NA	1274 4 1274 osa:4323895 1273 5 1273 0.67 0.82 0.01 1278 1814 0.0 -- Os01g0695700; hypothetical protein ; K05658 ATP-binding cassette, subfamily B (MDR/TAP), member 1
Chr1	28827749	28828098	peak_1209	350	194	165	8.95035e-10	3.77842	1.99136e-07	LOC_Os01g50160:CDS	LOC_Os01g50160:Chr1:28825745-28832656:+:-2199	5; GO:0005524,molecular_function ATP binding; GO:0006810,biological_process transport; GO:0016021,cellular_component integral to membrane; GO:0042626,molecular_function ATPase activity, coupled to transmembrane movement of substances; GO:0055085,biological_process transmembrane transport;	NA	1274 4 1274 osa:4323895 1273 5 1273 0.67 0.82 0.01 1278 1814 0.0 -- Os01g0695700; hypothetical protein ; K05658 ATP-binding cassette, subfamily B (MDR/TAP), member 1
Chr1	28834029	28834460	peak_1210	432	152	354	4.04045e-25	6.68708	3.87864e-22	LOC_Os01g50170:Promoter	LOC_Os01g50170:Chr1:28835243-28836885:+:1063	2; GO:0004190,molecular_function aspartic-type endopeptidase activity; GO:0006508,biological_process proteolysis;	NA	453 89 439 ppp:PHYPADRAFT_140292 399 34 383 0.29 0.43 0.12 373 125 2e-30 -- hypothetical protein; K00924
Chr1	28882915	28883316	peak_1211	402	177	376	3.98759e-16	4.33806	1.81815e-13	LOC_Os01g50310:Promoter	LOC_Os01g50310:Chr1:28881393-28882954:-:-138	NA	NA	NA
Chr1	28917744	28917969	peak_1212	226	165	81	8.77284e-07	3.3488	0.00012079	intergenic	LOC_Os01g50370:Chr1:28921498-28923085:+:3590	3; GO:0004672,molecular_function protein kinase activity; GO:0005524,molecular_function ATP binding; GO:0006468,biological_process protein phosphorylation;	NA	484 9 293 ptm:GSPATT00006884001 464 67 365 0.36 0.55 0.09 306 196 1e-55 -- hypothetical protein ; K11228 mitogen-activated protein kinase kinase kinase [EC:2.7.11.-]
Chr1	28926105	28926487	peak_1213	383	253	364	4.08611e-09	3.12443	8.27866e-07	LOC_Os01g50380:Promoter	LOC_Os01g50380:Chr1:28924421-28924855:-:-1503	NA	NA	NA
Chr1	28941267	28941472	peak_1214	206	95	116	1.54138e-09	3.78723	3.32629e-07	LOC_Os01g50410:Promoter	LOC_Os01g50410:Chr1:28938971-28940927:-:-435	3; GO:0004674,molecular_function protein serine/threonine kinase activity; GO:0005524,molecular_function ATP binding; GO:0006468,biological_process protein phosphorylation;	NA	451 10 254 ptm:GSPATT00006884001 464 72 322 0.4 0.58 0.05 255 197 3e-56 -- hypothetical protein ; K11228 mitogen-activated protein kinase kinase kinase [EC:2.7.11.-]
Chr1	28952028	28952498	peak_1215	471	284	173	1.99168e-07	3.53484	3.08347e-05	LOC_Os01g50430:Intron	LOC_Os01g50430:Chr1:28952182-28953804:+:-131	NA	NA	NA
Chr1	28954536	28954886	peak_1216	351	218	192	6.95344e-09	3.63574	1.36521e-06	LOC_Os01g50440:Promoter	LOC_Os01g50440:Chr1:28955683-28957041:+:930	NA	NA	NA
Chr1	28964867	28965159	peak_1217	293	155	369	3.09336e-20	4.57662	2.0261e-17	intergenic	LOC_Os01g50450:Chr1:28970632-28974473:+:5611	NA	NA	NA
Chr1	28974399	28974709	peak_1218	311	149	316	2.60082e-17	4.75573	1.32193e-14	LOC_Os01g50460:Promoter	LOC_Os01g50460:Chr1:28975563-28977354:+:1016	1; GO:0016020,cellular_component membrane;	NA	NA
Chr1	28974915	28975339	peak_1219	425	106	361	4.6459e-15	4.13373	1.90977e-12	LOC_Os01g50460:Promoter	LOC_Os01g50460:Chr1:28975563-28977354:+:543	1; GO:0016020,cellular_component membrane;	NA	NA
Chr1	29035956	29036206	peak_1220	251	148	112	9.26168e-08	3.47624	1.51436e-05	LOC_Os01g50570:Promoter;LOC_Os01g50560:Promoter	LOC_Os01g50570:Chr1:29036371-29037271:+:268	4; GO:0004497,molecular_function monooxygenase activity; GO:0005506,molecular_function iron ion binding; GO:0009055,molecular_function electron carrier activity; GO:0020037,molecular_function heme binding;	NA	130 30 127 osa:4341325 540 34 131 0.7 0.84 0 98 155 2e-44 -- Os06g0565100; hypothetical protein ; K00517
Chr1	29072280	29072730	peak_1221	451	333	466	1.88066e-10	3.01414	4.58152e-08	LOC_Os01g50616:Promoter	LOC_Os01g50616:Chr1:29066657-29072196:-:-417	NA	NA	671 239 426 tet:TTHERM_01228990 1613 160 325 0.22 0.46 0.11 188 2 3e-06 -- Aspartyl/Asparaginyl beta-hydroxylase family protein (EC:1.14.11.16); K00476 aspartate beta-hydroxylase [EC:1.14.11.16]
Chr1	29126214	29126651	peak_1222	438	183	411	5.20907e-27	6.19049	5.71887e-24	intergenic	LOC_Os01g50710:Chr1:29130929-29131729:+:4533	NA	NA	NA
Chr1	29131383	29131591	peak_1223	209	161	117	5.14932e-10	4.19639	1.18187e-07	LOC_Os01g50710:Intron	LOC_Os01g50710:Chr1:29130929-29131729:+:-616	NA	NA	NA
Chr1	29135182	29135618	peak_1224	437	178	330	7.48221e-25	6.3161	7.05667e-22	LOC_Os01g50720:Promoter	LOC_Os01g50720:Chr1:29132159-29133940:-:-1420	2; GO:0003677,molecular_function DNA binding; GO:0045449,biological_process regulation of transcription, DNA-dependent;	NA	301 1 137 dpop:423254 137 1 134 0.77 0.89 0.02 137 236 2e-77 -- gw1.XII.1714.1; . ; K09422 myb proto-oncogene protein, plant
Chr1	29148445	29148750	peak_1225	306	214	205	8.86013e-09	3.90693	1.71656e-06	LOC_Os01g50740:Promoter;LOC_Os01g50730:Promoter	LOC_Os01g50740:Chr1:29149152-29149613:+:494	NA	NA	NA
Chr1	29155402	29155720	peak_1226	319	130	316	1.43463e-13	4.03856	5.02458e-11	intergenic	LOC_Os01g50760:Chr1:29158263-29162718:+:2732	1; GO:0008299,biological_process isoprenoid biosynthetic process;	NA	353 1 353 osa:4324245 353 1 353 1 1 0 353 733 0.0 -- Os01g0703400; hypothetical protein ; K00787 dimethylallyltranstransferase [EC:2.5.1.1]; K00795 geranyltranstransferase [EC:2.5.1.10]
Chr1	29183468	29183735	peak_1227	268	149	163	1.72234e-12	4.83715	5.3613e-10	LOC_Os01g50800:Promoter	LOC_Os01g50800:Chr1:29178975-29182737:-:-880	NA	NA	NA
Chr1	29203785	29204471	peak_1228	687	164	656	1.34577e-13	3.32818	4.71954e-11	LOC_Os01g50840:Promoter	LOC_Os01g50840:Chr1:29202409-29203689:-:-260	NA	NA	NA
Chr1	29205238	29205473	peak_1229	236	160	214	2.94286e-09	3.28888	6.07337e-07	LOC_Os01g50840:Promoter	LOC_Os01g50840:Chr1:29202409-29203689:-:-1709	NA	NA	NA
Chr1	29227536	29228165	peak_1230	630	354	1053	5.96953e-125	14.4995	4.56478e-120	intergenic	LOC_Os01g50880:Chr1:29226555-29226964:+:-1336	NA	NA	NA
Chr1	29260016	29260365	peak_1231	350	102	256	1.81694e-07	3.11595	2.82508e-05	intergenic	LOC_Os01g50940:Chr1:29271158-29273270:+:11041	2; GO:0030528,molecular_function transcription regulator activity; GO:0045449,biological_process regulation of transcription, DNA-dependent;	NA	NA
Chr1	29271091	29271335	peak_1232	245	125	211	2.06296e-12	3.94378	6.35521e-10	LOC_Os01g50940:five_prime_UTR	LOC_Os01g50940:Chr1:29271158-29273270:+:-59	2; GO:0030528,molecular_function transcription regulator activity; GO:0045449,biological_process regulation of transcription, DNA-dependent;	NA	NA
Chr1	29289992	29290216	peak_1233	225	118	253	5.46047e-15	4.27555	2.22531e-12	LOC_Os01g50980:Promoter	LOC_Os01g50980:Chr1:29290326-29295442:+:217	3; GO:0006511,biological_process ubiquitin-dependent protein catabolic process; GO:0031461,cellular_component cullin-RING ubiquitin ligase complex; GO:0031625,molecular_function ubiquitin protein ligase binding;	NA	680 174 670 dpop:711781 722 216 710 0.36 0.56 0.06 512 308 2e-93 -- estExt_Genewise1_v1.C_LG_III0384; . ; K03347 cullin 1
Chr1	29312523	29312765	peak_1234	243	146	208	3.90149e-10	3.4865	9.06296e-08	LOC_Os01g51020:Promoter	LOC_Os01g51020:Chr1:29314183-29316912:+:1515	4; GO:0003735,molecular_function structural constituent of ribosome; GO:0005622,cellular_component intracellular; GO:0005840,cellular_component ribosome; GO:0006412,biological_process translation;	NA	145 1 145 osa:4327674 145 1 145 1 1 0 145 295 1e-103 -- Os01g0706500; hypothetical protein ; K02903 large subunit ribosomal protein L28e
Chr1	29322642	29322932	peak_1235	291	138	219	6.08513e-08	3.13954	1.02273e-05	LOC_Os01g51040:Promoter	LOC_Os01g51040:Chr1:29318192-29322569:-:-211	NA	NA	NA
Chr1	29326621	29326835	peak_1236	215	114	164	2.31595e-18	5.97938	1.28997e-15	LOC_Os01g51060:three_prime_UTR	LOC_Os01g51050:Chr1:29323220-29324340:-:-2395	NA	NA	NA
Chr1	29369187	29369440	peak_1237	254	108	135	1.99168e-07	3.53484	3.08347e-05	intergenic	LOC_Os01g51120:Chr1:29364527-29368029:+:-4769	2; GO:0006886,biological_process intracellular protein transport; GO:0016020,cellular_component membrane;	NA	221 1 221 osa:4327678 221 1 221 1 1 0 221 447 1e-161 -- Os01g0707300; hypothetical protein ; K08493 vesicle transport through interaction with t-SNAREs 1
Chr1	29377730	29377981	peak_1238	252	161	131	1.03105e-11	4.65111	2.94015e-09	LOC_Os01g51130:Promoter	LOC_Os01g51130:Chr1:29369748-29376123:-:-1768	1; GO:0008270,molecular_function zinc ion binding;	NA	1635 1093 1181 dvvi:GSVIVP00022509001 214 3 93 0.37 0.54 0.06 93 6 1e-08 -- GSVIVT00022509001; assembled CDS ; K03358 anaphase-promoting complex component APC11
Chr1	29385282	29385552	peak_1239	271	133	146	3.28587e-10	4.27902	7.75908e-08	LOC_Os01g51140:five_prime_UTR	LOC_Os01g51140:Chr1:29382534-29385653:-:240	3; GO:0005634,cellular_component nucleus; GO:0030528,molecular_function transcription regulator activity; GO:0045449,biological_process regulation of transcription, DNA-dependent;	NA	393 267 334 ath:AT5G01310 912 29 96 0.58 0.75 0 68 0 1e-16 -- basic helix-loop-helix (bHLH) family protein ; K10863 aprataxin [EC:3.-.-.-]
Chr1	29394814	29395154	peak_1240	341	189	304	3.18449e-42	9.39233	8.788e-39	intergenic	LOC_Os01g51140:Chr1:29382534-29385653:-:-9350	3; GO:0005634,cellular_component nucleus; GO:0030528,molecular_function transcription regulator activity; GO:0045449,biological_process regulation of transcription, DNA-dependent;	NA	393 267 334 ath:AT5G01310 912 29 96 0.58 0.75 0 68 0 1e-16 -- basic helix-loop-helix (bHLH) family protein ; K10863 aprataxin [EC:3.-.-.-]
Chr1	29398653	29398989	peak_1241	337	229	186	2.36985e-10	3.9919	5.69902e-08	intergenic	LOC_Os01g51154:Chr1:29405623-29411376:+:6742	1; GO:0003677,molecular_function DNA binding;	NA	306 1 280 dpop:582938 279 1 278 0.45 0.63 0.02 283 220 3e-69 -- eugene3.01450016; . ; K09422 myb proto-oncogene protein, plant
Chr1	29429500	29429774	peak_1242	275	133	282	1.013e-25	6.06784	1.01389e-22	LOC_Os01g51200:Promoter	LOC_Os01g51200:Chr1:29431601-29436466:+:1969	3; GO:0004674,molecular_function protein serine/threonine kinase activity; GO:0005524,molecular_function ATP binding; GO:0006468,biological_process protein phosphorylation;	NA	472 1 458 osa:4327683 447 1 442 0.85 0.85 0.14 484 826 0.0 -- Os01g0708400; hypothetical protein ; K08959 casein kinase 1, delta [EC:2.7.11.1]
Chr1	29454207	29454480	peak_1243	274	167	141	0.000236576	2.37389	0.0182369	LOC_Os01g51240:Promoter	LOC_Os01g51240:Chr1:29454654-29455461:+:281	NA	NA	NA
Chr1	29492553	29492765	peak_1244	213	143	157	4.3386e-10	3.62436	1.00272e-07	LOC_Os01g51290:Promoter	LOC_Os01g51290:Chr1:29483207-29492556:-:-140	2; GO:0004674,molecular_function protein serine/threonine kinase activity; GO:0006468,biological_process protein phosphorylation;	NA	985 323 974 dvvi:GSVIVP00034175001 765 116 754 0.61 0.72 0.04 662 733 0.0 -- GSVIVT00034175001; assembled CDS ; K04730 interleukin-1 receptor-associated kinase 1 [EC:2.7.11.1]
Chr1	29496174	29496540	peak_1245	367	155	186	1.20806e-08	3.63862	2.27746e-06	intergenic	LOC_Os01g51290:Chr1:29483207-29492556:-:-3773	2; GO:0004674,molecular_function protein serine/threonine kinase activity; GO:0006468,biological_process protein phosphorylation;	NA	985 323 974 dvvi:GSVIVP00034175001 765 116 754 0.61 0.72 0.04 662 733 0.0 -- GSVIVT00034175001; assembled CDS ; K04730 interleukin-1 receptor-associated kinase 1 [EC:2.7.11.1]
Chr1	29497889	29498249	peak_1246	361	178	300	1.32327e-17	5.05093	6.91879e-15	intergenic	LOC_Os01g51300:Chr1:29501122-29506955:+:3056	NA	NA	462 1 462 osa:4327826 453 1 453 0.98 0.98 0.01 462 931 0.0 -- Os01g0710000; hypothetical protein ; K10752 histone-binding protein RBBP4
Chr1	29517586	29518179	peak_1247	594	153	258	5.1886e-10	3.7703	1.1896e-07	intergenic	LOC_Os01g51320:Chr1:29513284-29514918:-:-2821	NA	NA	512 6 504 mmu:212503 504 6 493 0.33 0.47 0.12 525 210 3e-60 -- Paox; polyamine oxidase (exo-N4-amino) (EC:1.5.3.11); K00308 polyamine oxidase [EC:1.5.3.11]
Chr1	29529432	29529751	peak_1248	320	153	181	2.90088e-12	4.16594	8.77061e-10	intergenic	LOC_Os01g51340:Chr1:29525181-29526530:-:-3055	2; GO:0003676,molecular_function nucleic acid binding; GO:0008270,molecular_function zinc ion binding;	NA	449 62 338 osa:4336594 768 285 562 0.22 0.42 0.14 299 5 6e-09 -- Os04g0550900; hypothetical protein ; K09873 aquaporin TIP
Chr1	29532693	29532991	peak_1249	299	131	331	1.10212e-15	4.07333	4.81061e-13	LOC_Os01g51360:five_prime_UTR	LOC_Os01g51360:Chr1:29529726-29532847:-:25	2; GO:0004806,molecular_function triglyceride lipase activity; GO:0006629,biological_process lipid metabolic process;	NA	465 206 325 tet:TTHERM_00194580 283 139 247 0.33 0.5 0.12 122 2 1e-08 -- lipase (EC:3.1.1.73); K09252 feruloyl esterase [EC:3.1.1.73]
Chr1	29533732	29533934	peak_1250	203	134	157	4.28292e-12	4.20794	1.27468e-09	LOC_Os01g51360:Promoter	LOC_Os01g51360:Chr1:29529726-29532847:-:-1019	2; GO:0004806,molecular_function triglyceride lipase activity; GO:0006629,biological_process lipid metabolic process;	NA	465 206 325 tet:TTHERM_00194580 283 139 247 0.33 0.5 0.12 122 2 1e-08 -- lipase (EC:3.1.1.73); K09252 feruloyl esterase [EC:3.1.1.73]
Chr1	29535953	29536214	peak_1251	262	138	196	3.38361e-05	2.39731	0.0032983	LOC_Os01g51380:Promoter;LOC_Os01g51370:five_prime_UTR	LOC_Os01g51370:Chr1:29534257-29536165:-:76	NA	NA	NA
Chr1	29536424	29536653	peak_1252	230	122	269	1.17325e-10	3.25644	2.91857e-08	LOC_Os01g51380:Promoter;LOC_Os01g51370:Promoter	LOC_Os01g51380:Chr1:29536683-29542409:+:138	1; GO:0005524,molecular_function ATP binding;	NA	488 1 488 osa:4327833 488 1 488 1 1 0 488 1002 0.0 -- Os01g0711000; hypothetical protein ; K02147 V-type H+-transporting ATPase subunit B [EC:3.6.3.14]
Chr1	29555395	29556140	peak_1253	746	292	680	1.32474e-40	7.67406	3.34164e-37	intergenic	LOC_Os01g51400:Chr1:29551666-29554002:+:-4022	3; GO:0004672,molecular_function protein kinase activity; GO:0005524,molecular_function ATP binding; GO:0006468,biological_process protein phosphorylation;	NA	656 98 648 ath:AT1G28440 996 439 990 0.3 0.45 0.21 617 203 8e-54 -- HSL1; HSL1 (HAESA-LIKE 1); ATP binding / kinase/ protein serine/threonine kinase ; K00924
Chr1	29559501	29559862	peak_1254	362	160	347	5.01857e-12	3.61262	1.47758e-09	LOC_Os01g51410:Promoter	LOC_Os01g51410:Chr1:29560350-29567065:+:690	2; GO:0003824,molecular_function catalytic activity; GO:0030170,molecular_function pyridoxal phosphate binding;	NA	1033 1 1033 osa:4325932 1033 1 1033 1 1 0 1033 2150 0.0 -- Os01g0711400; hypothetical protein ; K00282 glycine dehydrogenase subunit 1 [EC:1.4.4.2]; K00283 glycine dehydrogenase subunit 2 [EC:1.4.4.2]
Chr1	29561990	29562220	peak_1255	231	140	125	2.45708e-10	4.20873	5.89468e-08	LOC_Os01g51410:Intron	LOC_Os01g51410:Chr1:29560350-29567065:+:-1781	2; GO:0003824,molecular_function catalytic activity; GO:0030170,molecular_function pyridoxal phosphate binding;	NA	1033 1 1033 osa:4325932 1033 1 1033 1 1 0 1033 2150 0.0 -- Os01g0711400; hypothetical protein ; K00282 glycine dehydrogenase subunit 1 [EC:1.4.4.2]; K00283 glycine dehydrogenase subunit 2 [EC:1.4.4.2]
Chr1	29572457	29572802	peak_1256	346	137	445	3.09336e-20	4.57662	2.0261e-17	LOC_Os01g51430:Promoter	LOC_Os01g51430:Chr1:29572653-29575706:+:60	NA	NA	NA
Chr1	29577185	29577558	peak_1257	374	229	231	5.40991e-14	4.65036	1.98481e-11	LOC_Os01g51440:Promoter	LOC_Os01g51440:Chr1:29578534-29578983:+:1121	NA	NA	NA
Chr1	29603761	29604580	peak_1258	820	668	641	4.22066e-25	5.5775	4.05098e-22	intergenic	LOC_Os01g51540:Chr1:29605119-29606563:-:2136	1; GO:0003824,molecular_function catalytic activity;	NA	312 21 306 ath:AT2G19570 301 6 297 0.49 0.64 0.04 295 266 6e-87 -- CDA1; CDA1 (CYTIDINE DEAMINASE 1) ; K01489 cytidine deaminase [EC:3.5.4.5]
Chr1	29605028	29605480	peak_1259	453	200	213	6.35448e-06	2.89315	0.000729911	LOC_Os01g51540:three_prime_UTR	LOC_Os01g51540:Chr1:29605119-29606563:-:1337	1; GO:0003824,molecular_function catalytic activity;	NA	312 21 306 ath:AT2G19570 301 6 297 0.49 0.64 0.04 295 266 6e-87 -- CDA1; CDA1 (CYTIDINE DEAMINASE 1) ; K01489 cytidine deaminase [EC:3.5.4.5]
Chr1	29620548	29620746	peak_1260	199	94	163	2.5701e-12	4.39319	7.84025e-10	LOC_Os01g51570:Promoter	LOC_Os01g51570:Chr1:29620954-29622393:+:313	3; GO:0003824,molecular_function catalytic activity; GO:0005975,biological_process carbohydrate metabolic process; GO:0043169,molecular_function cation binding;	NA	338 8 338 ath:AT3G57260 339 11 338 0.48 0.66 0.03 336 287 4e-94 -- BGL2; BGL2 (PATHOGENESIS-RELATED PROTEIN 2); glucan 1,3-beta-glucosidase/ hydrolase, hydrolyzing O-glycosyl compounds ; K01199 glucan endo-1,3-beta-D-glucosidase [EC:3.2.1.39]
Chr1	29630919	29631156	peak_1261	238	151	157	5.1886e-10	3.7703	1.1896e-07	intergenic	LOC_Os01g51590:Chr1:29624484-29625485:-:-5585	NA	NA	NA
Chr1	29676261	29676590	peak_1262	330	180	370	2.73451e-34	6.09853	4.84507e-31	LOC_Os01g51634:Promoter	LOC_Os01g51634:Chr1:29669980-29675358:-:-1083	3; GO:0003774,molecular_function motor activity; GO:0005524,molecular_function ATP binding; GO:0016459,cellular_component myosin complex;	NA	525 5 498 dvvi:GSVIVP00020400001 1501 6 499 0.72 0.85 0 494 781 0.0 -- GSVIVT00020400001; assembled CDS ; K10357 myosin V
Chr1	29679473	29679750	peak_1263	278	142	130	1.72234e-12	4.83715	5.3613e-10	LOC_Os01g51640:CDS	LOC_Os01g51640:Chr1:29679090-29683010:-:3397	NA	NA	NA
Chr1	29707124	29707821	peak_1264	698	649	436	1.191e-05	2.37632	0.00129894	LOC_Os01g51670:Promoter	LOC_Os01g51670:Chr1:29708354-29709375:+:582	NA	NA	NA
Chr1	29708082	29708323	peak_1265	242	71	252	1.21554e-14	4.02409	4.77386e-12	LOC_Os01g51670:Promoter	LOC_Os01g51670:Chr1:29708354-29709375:+:202	NA	NA	NA
Chr1	29711989	29712195	peak_1266	207	100	149	1.67121e-10	4.04902	4.09704e-08	intergenic	LOC_Os01g51670:Chr1:29708354-29709375:+:-3736	NA	NA	NA
Chr1	29726915	29727734	peak_1267	820	409	671	2.61385e-75	15.0813	3.4102e-71	intergenic	LOC_Os01g51690:Chr1:29720923-29723065:-:-4259	3; GO:0003700,molecular_function sequence-specific DNA binding transcription factor activity; GO:0043565,molecular_function sequence-specific DNA binding; GO:0045449,biological_process regulation of transcription, DNA-dependent;	NA	NA
Chr1	29773589	29774007	peak_1268	419	25	282	8.95056e-05	2.22182	0.00775318	LOC_Os01g51770:Promoter	LOC_Os01g51770:Chr1:29770182-29773361:-:-253	4; GO:0005741,cellular_component mitochondrial outer membrane; GO:0006820,biological_process anion transport; GO:0008308,molecular_function voltage-gated anion channel activity; GO:0055085,biological_process transmembrane transport;	NA	317 47 317 osa:4339446 280 12 280 0.69 0.81 0 271 379 1e-131 -- Os05g0536200; hypothetical protein ; K05862 voltage-dependent anion channel
Chr1	29806867	29807240	peak_1269	374	209	227	1.24569e-15	5.38105	5.39473e-13	LOC_Os01g51840:Promoter	LOC_Os01g51840:Chr1:29801081-29806970:-:-106	NA	NA	NA
Chr1	29807712	29807927	peak_1270	216	52	98	2.19776e-05	2.8141	0.00223589	LOC_Os01g51840:Promoter	LOC_Os01g51840:Chr1:29801081-29806970:-:-794	NA	NA	NA
Chr1	29820556	29820777	peak_1271	222	125	205	1.13188e-09	3.22207	2.48233e-07	LOC_Os01g51870:Promoter	LOC_Os01g51870:Chr1:29820729-29822139:+:49	2; GO:0008152,biological_process metabolic process; GO:0008168,molecular_function methyltransferase activity;	NA	263 25 134 pap:PSPA7_0603 274 47 154 0.39 0.51 0.1 115 4 3e-06 -- putative biotin synthesis protein BioC ; K02169 biotin synthesis protein BioC
Chr1	29824050	29824278	peak_1272	229	145	259	1.88066e-10	3.01414	4.58152e-08	LOC_Os01g51880:Promoter	LOC_Os01g51880:Chr1:29822333-29823777:-:-418	NA	NA	NA
Chr1	29826406	29826752	peak_1273	347	294	356	6.98023e-07	2.42337	9.78228e-05	intergenic	LOC_Os01g51880:Chr1:29822333-29823777:-:-2923	NA	NA	NA
Chr1	29826996	29827240	peak_1274	245	125	352	6.17049e-15	3.60227	2.49528e-12	intergenic	LOC_Os01g51890:Chr1:29830122-29836238:+:3002	1; GO:0004437,molecular_function inositol or phosphatidylinositol phosphatase activity;	NA	676 408 645 ppp:PHYPADRAFT_61331 492 244 489 0.5 0.69 0.03 246 253 1e-74 -- hypothetical protein; K01099 phosphatidylinositol-bisphosphatase [EC:3.1.3.36]
Chr1	29828937	29829260	peak_1275	324	138	284	6.23161e-11	3.51176	1.60816e-08	LOC_Os01g51890:Promoter	LOC_Os01g51890:Chr1:29830122-29836238:+:1048	1; GO:0004437,molecular_function inositol or phosphatidylinositol phosphatase activity;	NA	676 408 645 ppp:PHYPADRAFT_61331 492 244 489 0.5 0.69 0.03 246 253 1e-74 -- hypothetical protein; K01099 phosphatidylinositol-bisphosphatase [EC:3.1.3.36]
Chr1	29829476	29830479	peak_1276	1004	349	1164	4.70999e-53	7.43727	2.2672e-49	LOC_Os01g51890:Promoter	LOC_Os01g51890:Chr1:29830122-29836238:+:298	1; GO:0004437,molecular_function inositol or phosphatidylinositol phosphatase activity;	NA	676 408 645 ppp:PHYPADRAFT_61331 492 244 489 0.5 0.69 0.03 246 253 1e-74 -- hypothetical protein; K01099 phosphatidylinositol-bisphosphatase [EC:3.1.3.36]
Chr1	29836679	29836946	peak_1277	268	131	209	3.39477e-14	4.60814	1.27565e-11	intergenic	LOC_Os01g51904:Chr1:29839406-29841859:-:5051	NA	NA	NA
Chr1	29838361	29838726	peak_1278	366	71	211	7.34074e-09	3.37441	1.43463e-06	intergenic	LOC_Os01g51904:Chr1:29839406-29841859:-:3429	NA	NA	NA
Chr1	29842307	29842620	peak_1279	314	93	299	1.48532e-09	3.08042	3.21218e-07	LOC_Os01g51904:Promoter	LOC_Os01g51904:Chr1:29839406-29841859:-:-541	NA	NA	NA
Chr1	29843818	29844169	peak_1280	352	215	299	1.24314e-13	4.05629	4.39714e-11	LOC_Os01g51920:CDS	LOC_Os01g51904:Chr1:29839406-29841859:-:-2174	NA	NA	NA
Chr1	29845121	29845678	peak_1281	558	230	582	4.32026e-12	2.99703	1.28573e-09	LOC_Os01g51920:Intron	LOC_Os01g51920:Chr1:29842643-29846825:-:1476	NA	NA	368 1 368 osa:4325586 368 1 368 1 1 0 368 768 0.0 -- Os01g0717000; hypothetical protein ; K00866 choline kinase [EC:2.7.1.32]
Chr1	29848168	29848730	peak_1282	563	257	508	6.45669e-16	4.06063	2.89141e-13	LOC_Os01g51920:Promoter	LOC_Os01g51920:Chr1:29842643-29846825:-:-1600	NA	NA	368 1 368 osa:4325586 368 1 368 1 1 0 368 768 0.0 -- Os01g0717000; hypothetical protein ; K00866 choline kinase [EC:2.7.1.32]
Chr1	29851501	29851834	peak_1283	334	116	496	2.64302e-30	5.3671	3.64083e-27	LOC_Os01g51930:Promoter	LOC_Os01g51930:Chr1:29852252-29853059:+:636	NA	NA	NA
Chr1	29854146	29854341	peak_1284	196	91	129	2.21396e-07	3.32222	3.37956e-05	LOC_Os01g51940:Promoter	LOC_Os01g51940:Chr1:29854661-29855694:+:425	NA	NA	NA
Chr1	29870012	29870265	peak_1285	254	122	341	2.55364e-20	4.75199	1.68395e-17	LOC_Os01g51970:Promoter;LOC_Os01g51960:Promoter	LOC_Os01g51960:Chr1:29868908-29869255:-:-879	NA	NA	NA
Chr1	29877062	29877448	peak_1286	387	222	226	1.93642e-13	4.56995	6.71012e-11	LOC_Os01g51980:three_prime_UTR	LOC_Os01g51980:Chr1:29874486-29877505:+:-2799	1; GO:0016846,molecular_function carbon-sulfur lyase activity;	NA	NA
Chr1	29909792	29910144	peak_1287	353	295	200	8.96871e-08	3.22524	1.47401e-05	intergenic	LOC_Os01g52030:Chr1:29904104-29904857:-:-5230	1; GO:0008270,molecular_function zinc ion binding;	NA	NA
Chr1	29910670	29911703	peak_1288	1034	162	670	5.51734e-20	4.9266	3.53021e-17	intergenic	LOC_Os01g52030:Chr1:29904104-29904857:-:-5975	1; GO:0008270,molecular_function zinc ion binding;	NA	NA
Chr1	29916088	29917369	peak_1289	1282	965	691	4.22503e-17	5.00381	2.10882e-14	intergenic	LOC_Os01g52030:Chr1:29904104-29904857:-:-12196	1; GO:0008270,molecular_function zinc ion binding;	NA	NA
Chr1	29954874	29955155	peak_1290	282	148	148	3.63178e-08	3.64523	6.36781e-06	intergenic	LOC_Os01g52090:Chr1:29950040-29952644:-:-2378	NA	NA	NA
Chr1	29970736	29971089	peak_1291	354	185	471	3.09614e-56	9.25365	1.73492e-52	LOC_Os01g52120:Promoter;LOC_Os01g52110:Promoter	LOC_Os01g52110:Chr1:29965064-29970767:-:-154	2; GO:0005515,molecular_function protein binding; GO:0008270,molecular_function zinc ion binding;	NA	302 57 301 cre:CHLREDRAFT_123572 254 1 253 0.49 0.68 0.03 253 262 4e-86 -- hypothetical protein ; K10144 ring finger and CHY zinc finger domain-containing protein 1
Chr1	29972590	29972934	peak_1292	345	204	193	8.26019e-07	2.82755	0.000114594	intergenic	LOC_Os01g52120:Chr1:29971301-29972035:+:-1494	NA	NA	NA
Chr1	29981061	29981271	peak_1293	211	101	109	8.86013e-09	3.90693	1.71656e-06	intergenic	LOC_Os01g52130:Chr1:29987911-29994141:+:6750	3; GO:0008271,molecular_function secondary active sulfate transmembrane transporter activity; GO:0008272,biological_process sulfate transport; GO:0016020,cellular_component membrane;	NA	666 43 659 dvvi:GSVIVP00020040001 654 18 634 0.55 0.74 0 618 702 0.0 -- GSVIVT00020040001; assembled CDS ; K03321 sulfate permease, SulP family
Chr1	30042082	30042482	peak_1294	401	221	446	1.34701e-19	4.65695	8.35718e-17	LOC_Os01g52260:Promoter;LOC_Os01g52250:Promoter	LOC_Os01g52260:Chr1:30042527-30043938:+:225	3; GO:0005737,cellular_component cytoplasm; GO:0006535,biological_process cysteine biosynthetic process from serine; GO:0009001,molecular_function serine O-acetyltransferase activity;	NA	303 1 303 osa:4324655 303 1 303 1 1 0 303 606 0.0 -- Os01g0720700; hypothetical protein ; K00640 serine O-acetyltransferase [EC:2.3.1.30]
Chr1	30058825	30059234	peak_1295	410	158	392	6.20941e-18	4.19386	3.33887e-15	LOC_Os01g52290:five_prime_UTR	LOC_Os01g52290:Chr1:30058008-30060963:+:-976	2; GO:0005524,molecular_function ATP binding; GO:0006915,biological_process apoptotic process;	NA	NA
Chr1	30068346	30068568	peak_1296	223	78	91	1.99168e-07	3.53484	3.08347e-05	LOC_Os01g52320:Promoter	LOC_Os01g52320:Chr1:30068605-30070131:+:182	2; GO:0005524,molecular_function ATP binding; GO:0006915,biological_process apoptotic process;	NA	NA
Chr1	30098823	30099085	peak_1297	263	174	283	5.57802e-11	3.33874	1.45781e-08	LOC_Os01g52390:Promoter	LOC_Os01g52390:Chr1:30095420-30098797:-:-200	NA	NA	NA
Chr1	30159750	30160058	peak_1298	309	133	158	0.000412192	2.32518	0.0297852	LOC_Os01g52490:Promoter	LOC_Os01g52490:Chr1:30157882-30159775:-:-108	4; GO:0003735,molecular_function structural constituent of ribosome; GO:0005622,cellular_component intracellular; GO:0005840,cellular_component ribosome; GO:0006412,biological_process translation;	NA	138 1 138 osa:4328797 138 1 138 0.94 0.97 0 138 264 3e-91 -- Os02g0229000; hypothetical protein ; K02974 small subunit ribosomal protein S24e
Chr1	30162087	30162337	peak_1299	251	179	187	2.72791e-06	2.6591	0.00033868	intergenic	LOC_Os01g52490:Chr1:30157882-30159775:-:-2491	4; GO:0003735,molecular_function structural constituent of ribosome; GO:0005622,cellular_component intracellular; GO:0005840,cellular_component ribosome; GO:0006412,biological_process translation;	NA	138 1 138 osa:4328797 138 1 138 0.94 0.97 0 138 264 3e-91 -- Os02g0229000; hypothetical protein ; K02974 small subunit ribosomal protein S24e
Chr1	30163260	30163475	peak_1300	216	92	191	6.37045e-12	3.72273	1.86217e-09	intergenic	LOC_Os01g52500:Chr1:30166017-30171659:+:2666	2; GO:0004470,molecular_function malic enzyme activity; GO:0006108,biological_process malate metabolic process;	NA	643 54 570 osa:4324717 592 53 569 0.99 0.99 0 517 1058 0.0 -- Os01g0723400; hypothetical protein ; K00029 malate dehydrogenase (oxaloacetate-decarboxylating)(NADP+) [EC:1.1.1.40]
Chr1	30165797	30166039	peak_1301	243	139	260	1.27365e-14	3.88016	4.99839e-12	LOC_Os01g52500:Promoter	LOC_Os01g52500:Chr1:30166017-30171659:+:82	2; GO:0004470,molecular_function malic enzyme activity; GO:0006108,biological_process malate metabolic process;	NA	643 54 570 osa:4324717 592 53 569 0.99 0.99 0 517 1058 0.0 -- Os01g0723400; hypothetical protein ; K00029 malate dehydrogenase (oxaloacetate-decarboxylating)(NADP+) [EC:1.1.1.40]
Chr1	30166660	30166857	peak_1302	198	104	154	1.31868e-09	3.6284	2.86939e-07	LOC_Os01g52500:Intron	LOC_Os01g52500:Chr1:30166017-30171659:+:-748	2; GO:0004470,molecular_function malic enzyme activity; GO:0006108,biological_process malate metabolic process;	NA	643 54 570 osa:4324717 592 53 569 0.99 0.99 0 517 1058 0.0 -- Os01g0723400; hypothetical protein ; K00029 malate dehydrogenase (oxaloacetate-decarboxylating)(NADP+) [EC:1.1.1.40]
Chr1	30178666	30179495	peak_1303	830	339	455	2.11821e-26	7.46984	2.22823e-23	LOC_Os01g52514:CDS;LOC_Os01g52530:Promoter	LOC_Os01g52530:Chr1:30180581-30184477:+:1577	3; GO:0000287,molecular_function magnesium ion binding; GO:0004749,molecular_function ribose phosphate diphosphokinase activity; GO:0009165,biological_process nucleotide biosynthetic process;	NA	409 98 409 uue:UUR10_0183 331 6 305 0.28 0.48 0.08 320 114 5e-27 -- prs; ribose-phosphate pyrophosphokinase (EC:2.7.6.1); K00948 ribose-phosphate pyrophosphokinase [EC:2.7.6.1]
Chr1	30225685	30225939	peak_1304	255	129	271	1.64585e-29	6.64134	2.14536e-26	LOC_Os01g52570:Promoter	LOC_Os01g52570:Chr1:30225839-30226855:+:26	NA	NA	NA
Chr1	30231797	30231991	peak_1305	195	68	123	1.45081e-05	2.97671	0.00153968	LOC_Os01g52590:Promoter	LOC_Os01g52590:Chr1:30229978-30230418:-:-1447	NA	NA	NA
Chr1	30237916	30238558	peak_1306	643	505	498	3.79114e-14	3.89663	1.41811e-11	intergenic	LOC_Os01g52594:Chr1:30236130-30236776:+:-2292	NA	NA	NA
Chr1	30239308	30239787	peak_1307	480	233	1083	8.91333e-142	14.1223	1.47754e-136	intergenic	LOC_Os01g52610:Chr1:30241948-30251105:+:2408	NA	NA	NA
Chr1	30256261	30256780	peak_1308	520	219	431	9.84714e-08	2.66408	1.59768e-05	LOC_Os01g52640:Promoter	LOC_Os01g52640:Chr1:30257752-30263989:+:1273	NA	NA	NA
Chr1	30257535	30257981	peak_1309	447	62	310	1.4238e-07	2.8463	2.26407e-05	LOC_Os01g52640:Promoter	LOC_Os01g52640:Chr1:30257752-30263989:+:156	NA	NA	NA
Chr1	30274855	30275114	peak_1310	260	98	172	5.58715e-09	3.49401	1.11078e-06	LOC_Os01g52660:Promoter	LOC_Os01g52660:Chr1:30272912-30274078:-:-875	NA	NA	NA
Chr1	30287921	30288315	peak_1311	395	181	458	6.98956e-31	6.30051	9.9924e-28	intergenic	LOC_Os01g52690:Chr1:30293943-30296578:+:5842	NA	NA	NA
Chr1	30298427	30298633	peak_1312	207	66	156	7.67591e-07	2.89804	0.000107206	intergenic	LOC_Os01g52690:Chr1:30293943-30296578:+:-4551	NA	NA	NA
Chr1	30299817	30300156	peak_1313	340	113	364	3.46059e-09	2.85232	7.07506e-07	intergenic	LOC_Os01g52700:Chr1:30304351-30305540:-:5612	NA	NA	NA
Chr1	30312332	30312545	peak_1314	214	105	101	2.80227e-06	3.12448	0.000345963	LOC_Os01g52710:Intron	LOC_Os01g52710:Chr1:30311221-30315924:+:-1217	1; GO:0016757,molecular_function transferase activity, transferring glycosyl groups;	NA	536 137 533 dpop:799474 489 100 486 0.31 0.53 0.06 405 253 2e-76 -- fgenesh4_pm.C_LG_II001163; . ; K00754
Chr1	30324142	30324605	peak_1315	464	314	357	3.55328e-11	3.51342	9.49227e-09	LOC_Os01g52730:three_prime_UTR	LOC_Os01g52730:Chr1:30322749-30325085:-:631	NA	NA	NA
Chr1	30325045	30325308	peak_1316	264	98	218	1.15752e-09	3.27995	2.53075e-07	LOC_Os01g52730:Promoter	LOC_Os01g52730:Chr1:30322749-30325085:-:-58	NA	NA	NA
Chr1	30325743	30325959	peak_1317	217	93	218	6.69021e-15	4.16923	2.69246e-12	LOC_Os01g52730:Promoter	LOC_Os01g52730:Chr1:30322749-30325085:-:-751	NA	NA	NA
Chr1	30342802	30343328	peak_1318	527	183	289	2.9138e-29	7.78015	3.72486e-26	LOC_Os01g52740:Promoter	LOC_Os01g52740:Chr1:30340015-30341594:-:-1391	NA	NA	NA
Chr1	30346858	30347200	peak_1319	343	174	243	1.26462e-20	5.64418	8.50962e-18	LOC_Os01g52750:Intron	LOC_Os01g52750:Chr1:30344079-30349015:-:1985	3; GO:0004252,molecular_function serine-type endopeptidase activity; GO:0042802,molecular_function identical protein binding; GO:0043086,biological_process negative regulation of catalytic activity;	NA	782 30 779 osa:4334194 764 34 761 0.44 0.59 0.06 765 553 0.0 -- Os03g0761500; hypothetical protein ; K01342 subtilisin [EC:3.4.21.62]
Chr1	30370516	30370875	peak_1320	360	199	411	2.55241e-17	3.99612	1.30122e-14	LOC_Os01g52780:Promoter	LOC_Os01g52780:Chr1:30363062-30370212:-:-503	NA	NA	1021 887 999 cfa:474695 2038 1801 1903 0.24 0.52 0.08 113 9 6e-09 -- JMJD1B; jumonji domain containing 1B ; K11449 jumonji domain-containing protein 1 [EC:1.14.11.-]
Chr1	30379742	30380115	peak_1321	374	181	466	1.70573e-42	7.76456	4.75784e-39	LOC_Os01g52800:Promoter;LOC_Os01g52810:Promoter	LOC_Os01g52800:Chr1:30378185-30378984:-:-939	4; GO:0004497,molecular_function monooxygenase activity; GO:0005506,molecular_function iron ion binding; GO:0009055,molecular_function electron carrier activity; GO:0020037,molecular_function heme binding;	NA	147 35 120 dvvi:GSVIVP00016465001 503 362 447 0.55 0.69 0 86 102 1e-24 -- GSVIVT00016465001; assembled CDS ; K00493 unspecific monooxygenase [EC:1.14.14.1]
Chr1	30403652	30404060	peak_1322	409	266	278	7.62851e-10	3.39851	1.70781e-07	LOC_Os01g52864:Intron	LOC_Os01g52880:Chr1:30407036-30408554:+:3119	1; GO:0005515,molecular_function protein binding;	NA	454 94 367 ppp:PHYPADRAFT_231628 1039 196 459 0.4 0.58 0.04 275 157 7e-40 -- hypothetical protein; K01768 adenylate cyclase [EC:4.6.1.1]
Chr1	30411812	30412037	peak_1323	226	83	167	8.08612e-12	4.21439	2.33604e-09	intergenic	LOC_Os01g52890:Chr1:30412827-30413574:-:1681	NA	NA	NA
Chr1	30420196	30420466	peak_1324	271	148	282	1.29814e-13	3.52599	4.5733e-11	LOC_Os01g52910:Promoter	LOC_Os01g52910:Chr1:30422055-30422387:+:1712	NA	NA	NA
Chr1	30421440	30421786	peak_1325	347	185	401	2.32659e-32	6.04582	3.65435e-29	LOC_Os01g52910:Promoter	LOC_Os01g52910:Chr1:30422055-30422387:+:431	NA	NA	NA
Chr1	30423656	30424253	peak_1326	598	218	930	1.45372e-76	8.50625	1.98674e-72	intergenic	LOC_Os01g52910:Chr1:30422055-30422387:+:-1820	NA	NA	NA
Chr1	30426200	30426487	peak_1327	288	134	326	1.91849e-11	3.19114	5.28457e-09	LOC_Os01g52920:Promoter	LOC_Os01g52920:Chr1:30426929-30432086:+:596	NA	NA	NA
Chr1	30426721	30426976	peak_1328	256	153	295	2.16152e-09	2.8192	4.53942e-07	LOC_Os01g52920:Promoter	LOC_Os01g52920:Chr1:30426929-30432086:+:56	NA	NA	NA
Chr1	30455636	30455913	peak_1329	278	149	241	2.97721e-30	6.8522	4.07897e-27	LOC_Os01g52980:Promoter	LOC_Os01g52980:Chr1:30453353-30455368:-:-417	NA	NA	NA
Chr1	30459588	30459950	peak_1330	363	166	491	2.78529e-46	7.81108	9.54465e-43	LOC_Os01g53000:Promoter	LOC_Os01g53000:Chr1:30460007-30464532:+:254	2; GO:0003824,molecular_function catalytic activity; GO:0005992,biological_process trehalose biosynthetic process;	NA	878 1 864 dpop:568670 853 1 848 0.72 0.85 0.01 864 1316 0.0 -- eugene3.00110684; . ; K00697 alpha,alpha-trehalose-phosphate synthase (UDP-forming) [EC:2.4.1.15]
Chr1	30469869	30470338	peak_1331	470	172	629	2.07764e-34	6.12387	3.69981e-31	LOC_Os01g53010:Promoter	LOC_Os01g53010:Chr1:30467820-30468116:-:-1925	NA	NA	NA
Chr1	30472484	30472690	peak_1332	207	131	268	6.18059e-10	2.94063	1.39952e-07	LOC_Os01g53020:five_prime_UTR	LOC_Os01g53020:Chr1:30472593-30475205:+:-23	1; GO:0031072,molecular_function heat shock protein binding;	NA	342 105 233 dota:Ot01g01190 468 26 166 0.42 0.56 0.09 142 117 1e-27 -- DNAJ heat shock N-terminal domain-containing protein (ISS) ; K05337 ferredoxin
Chr1	30480384	30480580	peak_1333	197	125	162	3.00365e-10	3.76278	7.14611e-08	LOC_Os01g53040:three_prime_UTR	LOC_Os01g53040:Chr1:30480134-30482161:-:1654	3; GO:0003700,molecular_function sequence-specific DNA binding transcription factor activity; GO:0043565,molecular_function sequence-specific DNA binding; GO:0045449,biological_process regulation of transcription, DNA-dependent;	NA	NA
Chr1	30515328	30515539	peak_1334	212	99	264	2.31643e-09	3.13631	4.84998e-07	LOC_Os01g53100:Promoter	LOC_Os01g53100:Chr1:30516831-30517430:+:1405	NA	NA	147 1 75 mcc:697620 156 1 73 0.41 0.64 0.02 75 2 6e-11 -- similar to ubiquitin and ribosomal protein S27a precursor ; K02977 small subunit ribosomal protein S27Ae
Chr1	30517219	30517442	peak_1335	224	181	145	1.04393e-08	3.39947	1.98486e-06	LOC_Os01g53100:CDS	LOC_Os01g53100:Chr1:30516831-30517430:+:-570	NA	NA	147 1 75 mcc:697620 156 1 73 0.41 0.64 0.02 75 2 6e-11 -- similar to ubiquitin and ribosomal protein S27a precursor ; K02977 small subunit ribosomal protein S27Ae
Chr1	30536965	30537186	peak_1336	222	130	160	3.38844e-07	3.09086	5.00541e-05	LOC_Os01g53150:Promoter	LOC_Os01g53150:Chr1:30537135-30541871:+:41	2; GO:0005525,molecular_function GTP binding; GO:0005622,cellular_component intracellular;	NA	316 1 316 osa:4324152 316 1 316 1 1 0 316 653 0.0 -- Os01g0732200; hypothetical protein ; K03978 GTP-binding protein
Chr1	30542487	30542788	peak_1337	302	86	187	6.01575e-07	3.07209	8.52688e-05	LOC_Os01g53160:Promoter	LOC_Os01g53160:Chr1:30542800-30544190:+:228	NA	NA	NA
Chr1	30574445	30574962	peak_1338	518	94	282	8.91436e-07	2.71035	0.000121035	intergenic	LOC_Os01g53210:Chr1:30574861-30576287:-:1750	3; GO:0005215,molecular_function transporter activity; GO:0006810,biological_process transport; GO:0016020,cellular_component membrane;	NA	103 12 79 mdo:100011552 566 78 145 0.63 0.73 0 68 7 1e-20 -- similar to natural resistance-associated macrophage protein 1; NRAMP1 ; K03322 metal ion transporter, Nramp family
Chr1	30576004	30576734	peak_1339	731	482	564	1.17959e-39	7.69093	2.81819e-36	LOC_Os01g53210:Promoter	LOC_Os01g53210:Chr1:30574861-30576287:-:-199	3; GO:0005215,molecular_function transporter activity; GO:0006810,biological_process transport; GO:0016020,cellular_component membrane;	NA	103 12 79 mdo:100011552 566 78 145 0.63 0.73 0 68 7 1e-20 -- similar to natural resistance-associated macrophage protein 1; NRAMP1 ; K03322 metal ion transporter, Nramp family
Chr1	30586628	30586823	peak_1340	196	151	103	2.80227e-06	3.12448	0.000345963	LOC_Os01g53230:Promoter	LOC_Os01g53230:Chr1:30585100-30585423:-:-1356	NA	NA	NA
Chr1	30611389	30611650	peak_1341	262	124	105	2.80227e-06	3.12448	0.000345963	intergenic	LOC_Os01g53280:Chr1:30608363-30611884:+:-3151	5; GO:0003735,molecular_function structural constituent of ribosome; GO:0005622,cellular_component intracellular; GO:0005840,cellular_component ribosome; GO:0006412,biological_process translation; GO:0019843,molecular_function rRNA binding;	NA	122 1 122 osa:4324162 122 1 122 1 1 0 122 251 1e-86 -- Os01g0734100; hypothetical protein ; K02887 large subunit ribosomal protein L20
Chr1	30628063	30628306	peak_1342	244	101	219	1.12352e-13	4.43471	3.99724e-11	LOC_Os01g53294:Intron	LOC_Os01g53294:Chr1:30622671-30634405:+:-5494	1; GO:0005509,molecular_function calcium ion binding;	NA	727 142 727 lbc:LACBIDRAFT_173015 547 10 547 0.33 0.5 0.15 609 306 8e-94 -- LbNoxB; NADPH oxidase B; K08008 NADPH oxidase
Chr1	30646197	30646591	peak_1343	395	206	592	4.561e-50	7.85055	1.89012e-46	LOC_Os01g53330:Promoter	LOC_Os01g53330:Chr1:30647512-30649347:+:1110	2; GO:0008152,biological_process metabolic process; GO:0016758,molecular_function transferase activity, transferring hexosyl groups;	NA	479 1 466 dvvi:GSVIVP00001862001 462 1 457 0.39 0.56 0.09 484 336 1e-109 -- GSVIVT00001862001; assembled CDS ; K00699 glucuronosyltransferase [EC:2.4.1.17]
Chr1	30647209	30647445	peak_1344	237	124	248	5.43551e-15	4.11572	2.21947e-12	LOC_Os01g53330:Promoter	LOC_Os01g53330:Chr1:30647512-30649347:+:180	2; GO:0008152,biological_process metabolic process; GO:0016758,molecular_function transferase activity, transferring hexosyl groups;	NA	479 1 466 dvvi:GSVIVP00001862001 462 1 457 0.39 0.56 0.09 484 336 1e-109 -- GSVIVT00001862001; assembled CDS ; K00699 glucuronosyltransferase [EC:2.4.1.17]
Chr1	30654717	30655001	peak_1345	285	194	160	1.13269e-07	3.34996	1.82339e-05	LOC_Os01g53350:Promoter	LOC_Os01g53350:Chr1:30655289-30657194:+:379	2; GO:0008152,biological_process metabolic process; GO:0016758,molecular_function transferase activity, transferring hexosyl groups;	NA	478 1 472 dvvi:GSVIVP00001862001 462 1 458 0.36 0.54 0.08 486 319 1e-103 -- GSVIVT00001862001; assembled CDS ; K00699 glucuronosyltransferase [EC:2.4.1.17]
Chr1	30675706	30675900	peak_1346	195	75	136	3.01439e-08	3.48425	5.36488e-06	LOC_Os01g53390:five_prime_UTR	LOC_Os01g53390:Chr1:30675473-30677421:+:-309	2; GO:0008152,biological_process metabolic process; GO:0016758,molecular_function transferase activity, transferring hexosyl groups;	NA	386 3 386 dvvi:GSVIVP00001862001 462 82 462 0.44 0.59 0.08 399 315 1e-102 -- GSVIVT00001862001; assembled CDS ; K00699 glucuronosyltransferase [EC:2.4.1.17]
Chr1	30680307	30680554	peak_1347	248	166	239	2.96558e-07	2.70708	4.40869e-05	intergenic	LOC_Os01g53390:Chr1:30675473-30677421:+:-5001	2; GO:0008152,biological_process metabolic process; GO:0016758,molecular_function transferase activity, transferring hexosyl groups;	NA	386 3 386 dvvi:GSVIVP00001862001 462 82 462 0.44 0.59 0.08 399 315 1e-102 -- GSVIVT00001862001; assembled CDS ; K00699 glucuronosyltransferase [EC:2.4.1.17]
Chr1	30696733	30697020	peak_1348	288	143	192	1.13107e-10	3.90994	2.82657e-08	LOC_Os01g53430:Promoter	LOC_Os01g53430:Chr1:30694909-30696710:-:-166	2; GO:0008152,biological_process metabolic process; GO:0016758,molecular_function transferase activity, transferring hexosyl groups;	NA	474 4 454 dvvi:GSVIVP00001862001 462 1 455 0.42 0.6 0.05 466 355 1e-117 -- GSVIVT00001862001; assembled CDS ; K00699 glucuronosyltransferase [EC:2.4.1.17]
Chr1	30727704	30727956	peak_1349	253	130	179	2.81722e-18	5.79373	1.562e-15	intergenic	LOC_Os01g53500:Chr1:30730645-30731238:-:3406	2; GO:0005515,molecular_function protein binding; GO:0008270,molecular_function zinc ion binding;	NA	197 96 195 dtps:23491 2172 1926 2024 0.39 0.46 0.23 113 3 4e-12 -- estExt_fgenesh1_pg.C_chr_70420; . ; K10633 E3 ubiquitin-protein ligase Praja1 [EC:6.3.2.19]
Chr1	30731500	30732076	peak_1350	577	246	345	2.5701e-12	4.39319	7.84025e-10	LOC_Os01g53500:Promoter	LOC_Os01g53500:Chr1:30730645-30731238:-:-508	2; GO:0005515,molecular_function protein binding; GO:0008270,molecular_function zinc ion binding;	NA	197 96 195 dtps:23491 2172 1926 2024 0.39 0.46 0.23 113 3 4e-12 -- estExt_fgenesh1_pg.C_chr_70420; . ; K10633 E3 ubiquitin-protein ligase Praja1 [EC:6.3.2.19]
Chr1	30735048	30735281	peak_1351	234	84	183	1.69071e-08	3.25424	3.1176e-06	intergenic	LOC_Os01g53520:Chr1:30738697-30740729:+:3566	1; GO:0005783,cellular_component endoplasmic reticulum;	NA	253 59 252 ppp:PHYPADRAFT_145942 572 376 570 0.28 0.44 0.02 197 5 2e-10 -- hypothetical protein; K07748 sterol-4alpha-carboxylate 3-dehydrogenase (decarboxylating) [EC:1.1.1.170]
Chr1	30736783	30737018	peak_1352	236	155	234	4.75313e-12	3.43579	1.40832e-09	LOC_Os01g53520:Promoter	LOC_Os01g53520:Chr1:30738697-30740729:+:1760	1; GO:0005783,cellular_component endoplasmic reticulum;	NA	253 59 252 ppp:PHYPADRAFT_145942 572 376 570 0.28 0.44 0.02 197 5 2e-10 -- hypothetical protein; K07748 sterol-4alpha-carboxylate 3-dehydrogenase (decarboxylating) [EC:1.1.1.170]
Chr1	30738064	30738637	peak_1353	574	221	616	5.13098e-20	4.08511	3.29049e-17	LOC_Os01g53520:Promoter	LOC_Os01g53520:Chr1:30738697-30740729:+:413	1; GO:0005783,cellular_component endoplasmic reticulum;	NA	253 59 252 ppp:PHYPADRAFT_145942 572 376 570 0.28 0.44 0.02 197 5 2e-10 -- hypothetical protein; K07748 sterol-4alpha-carboxylate 3-dehydrogenase (decarboxylating) [EC:1.1.1.170]
Chr1	30818700	30818909	peak_1354	210	110	117	3.88097e-06	2.90648	0.000466037	LOC_Os01g53640:Promoter	LOC_Os01g53640:Chr1:30818942-30823247:+:133	3; GO:0004674,molecular_function protein serine/threonine kinase activity; GO:0005524,molecular_function ATP binding; GO:0006468,biological_process protein phosphorylation;	NA	671 330 615 dvvi:GSVIVP00034175001 765 399 684 0.54 0.69 0.02 289 307 2e-92 -- GSVIVT00034175001; assembled CDS ; K04730 interleukin-1 receptor-associated kinase 1 [EC:2.7.11.1]
Chr1	30858009	30858363	peak_1355	355	173	280	8.91436e-07	2.71035	0.000121035	LOC_Os01g53700:Promoter	LOC_Os01g53700:Chr1:30850589-30856227:-:-1955	2; GO:0003824,molecular_function catalytic activity; GO:0046872,molecular_function metal ion binding;	NA	499 12 499 osa:4339368 494 7 494 0.83 0.91 0 488 797 0.0 -- Os05g0524300; hypothetical protein ; K01412 mitochondrial processing peptidase [EC:3.4.24.64]
Chr1	30862699	30863327	peak_1356	629	176	703	8.50217e-13	3.25424	2.74644e-10	intergenic	LOC_Os01g53710:Chr1:30868407-30871603:+:5533	3; GO:0004725,molecular_function protein tyrosine phosphatase activity; GO:0016311,biological_process dephosphorylation; GO:0016791,molecular_function phosphatase activity;	NA	341 49 224 tad:TRIADDRAFT_56005 191 6 183 0.41 0.6 0.03 180 131 3e-35 -- hypothetical protein ; K01099 phosphatidylinositol-bisphosphatase [EC:3.1.3.36]
Chr1	30868228	30868542	peak_1357	315	104	238	0.000121638	2.14737	0.0102828	LOC_Os01g53710:Promoter	LOC_Os01g53710:Chr1:30868407-30871603:+:76	3; GO:0004725,molecular_function protein tyrosine phosphatase activity; GO:0016311,biological_process dephosphorylation; GO:0016791,molecular_function phosphatase activity;	NA	341 49 224 tad:TRIADDRAFT_56005 191 6 183 0.41 0.6 0.03 180 131 3e-35 -- hypothetical protein ; K01099 phosphatidylinositol-bisphosphatase [EC:3.1.3.36]
Chr1	30875225	30875726	peak_1358	502	335	234	4.11131e-16	5.15063	1.86702e-13	intergenic	LOC_Os01g53720:Chr1:30879000-30886338:+:3441	2; GO:0008152,biological_process metabolic process; GO:0016787,molecular_function hydrolase activity;	NA	542 74 542 dpop:260250 507 3 456 0.59 0.76 0.04 472 573 0.0 -- gw1.XVIII.791.1; . ; K07042
Chr1	30886321	30886719	peak_1359	399	196	462	1.40961e-13	3.41669	4.9381e-11	LOC_Os01g53730:Promoter	LOC_Os01g53730:Chr1:30884821-30886340:-:-177	NA	NA	NA
Chr1	30887079	30887334	peak_1360	256	62	243	7.9737e-08	2.81833	1.31738e-05	LOC_Os01g53730:Promoter	LOC_Os01g53730:Chr1:30884821-30886340:-:-801	NA	NA	NA
Chr1	30887905	30888480	peak_1361	576	162	384	6.99584e-10	3.40981	1.57525e-07	LOC_Os01g53730:Promoter;LOC_Os01g53740:Promoter	LOC_Os01g53730:Chr1:30884821-30886340:-:-1727	NA	NA	NA
Chr1	30888907	30889118	peak_1362	212	83	282	2.57614e-05	2.13293	0.00254706	LOC_Os01g53740:Promoter	LOC_Os01g53740:Chr1:30889799-30890656:+:810	NA	NA	NA
Chr1	30893329	30893668	peak_1363	340	108	245	6.59827e-15	4.73668	2.65558e-12	intergenic	LOC_Os01g53740:Chr1:30889799-30890656:+:-3639	NA	NA	NA
Chr1	30906906	30907242	peak_1364	337	146	237	7.70868e-31	8.55804	1.09696e-27	LOC_Os01g53770:Promoter	LOC_Os01g53770:Chr1:30905585-30906259:-:-793	NA	NA	NA
Chr1	30916620	30916916	peak_1365	297	135	307	2.78253e-42	9.60473	7.69857e-39	LOC_Os01g53790:Promoter	LOC_Os01g53790:Chr1:30918104-30921341:+:1350	NA	NA	NA
Chr1	30917595	30917818	peak_1366	224	125	179	1.83025e-13	4.4685	6.36283e-11	LOC_Os01g53790:Promoter	LOC_Os01g53790:Chr1:30918104-30921341:+:385	NA	NA	NA
Chr1	30927494	30927730	peak_1367	237	92	249	4.95541e-17	4.87414	2.45454e-14	LOC_Os01g53800:Promoter	LOC_Os01g53800:Chr1:30922769-30927426:-:-160	2; GO:0006508,biological_process proteolysis; GO:0008233,molecular_function peptidase activity;	NA	563 36 557 osa:4326550 728 41 554 0.7 0.8 0.02 525 703 0.0 -- Os01g0743300; hypothetical protein ; K01301 glutamate carboxypeptidase II [EC:3.4.17.21]
Chr1	30929532	30929911	peak_1368	380	212	312	3.3024e-18	5.24102	1.82314e-15	intergenic	LOC_Os01g53800:Chr1:30922769-30927426:-:-2318	2; GO:0006508,biological_process proteolysis; GO:0008233,molecular_function peptidase activity;	NA	563 36 557 osa:4326550 728 41 554 0.7 0.8 0.02 525 703 0.0 -- Os01g0743300; hypothetical protein ; K01301 glutamate carboxypeptidase II [EC:3.4.17.21]
Chr1	30938320	30938528	peak_1369	209	129	170	4.66907e-06	2.53839	0.000549655	LOC_Os01g53810:Promoter;LOC_Os01g53820:Promoter	LOC_Os01g53810:Chr1:30933234-30937375:-:-1074	2; GO:0006508,biological_process proteolysis; GO:0008233,molecular_function peptidase activity;	NA	759 42 759 osa:4326550 728 37 728 0.61 0.75 0.04 723 863 0.0 -- Os01g0743300; hypothetical protein ; K01301 glutamate carboxypeptidase II [EC:3.4.17.21]
Chr1	30958930	30959190	peak_1370	261	134	183	1.72783e-12	4.14435	5.3613e-10	intergenic	LOC_Os01g53850:Chr1:30955461-30956393:-:-2671	NA	NA	NA
Chr1	30965211	30965409	peak_1371	199	94	98	1.99168e-07	3.53484	3.08347e-05	intergenic	LOC_Os01g53870:Chr1:30967647-30969980:+:2343	1; GO:0046983,molecular_function protein dimerization activity;	NA	NA
Chr1	30975418	30975910	peak_1372	493	85	346	2.77511e-16	4.74916	1.28124e-13	LOC_Os01g53880:Promoter	LOC_Os01g53880:Chr1:30975765-30979770:+:263	1; GO:0046983,molecular_function protein dimerization activity;	NA	NA
Chr1	30979202	30980586	peak_1373	1385	386	875	1.49637e-41	7.91714	3.96917e-38	LOC_Os01g53880:three_prime_UTR	LOC_Os01g53880:Chr1:30975765-30979770:+:-3824	1; GO:0046983,molecular_function protein dimerization activity;	NA	NA
Chr1	30986315	30986523	peak_1374	209	117	191	3.40204e-11	4.09507	9.09955e-09	LOC_Os01g53890:five_prime_UTR	LOC_Os01g53890:Chr1:30984518-30986791:-:361	3; GO:0003723,molecular_function RNA binding; GO:0006396,biological_process RNA processing; GO:0008173,molecular_function RNA methyltransferase activity;	NA	517 157 497 vpo:Kpol_1072p52 398 18 393 0.27 0.44 0.24 408 143 3e-36 -- hypothetical protein; K00599
Chr1	31004475	31004785	peak_1375	311	151	337	1.01751e-06	2.35558	0.000136886	LOC_Os01g53920:Promoter	LOC_Os01g53920:Chr1:31006026-31010423:+:1401	1; GO:0005515,molecular_function protein binding;	NA	1066 36 1042 ath:AT5G25930 1005 25 992 0.45 0.61 0.05 1018 804 0.0 -- leucine-rich repeat family protein / protein kinase family protein ; K00924
Chr1	31005239	31005531	peak_1376	293	131	364	1.46467e-26	5.46196	1.56013e-23	LOC_Os01g53920:Promoter	LOC_Os01g53920:Chr1:31006026-31010423:+:657	1; GO:0005515,molecular_function protein binding;	NA	1066 36 1042 ath:AT5G25930 1005 25 992 0.45 0.61 0.05 1018 804 0.0 -- leucine-rich repeat family protein / protein kinase family protein ; K00924
Chr1	31014042	31014517	peak_1377	476	208	661	1.33841e-41	6.04506	3.57289e-38	LOC_Os01g53930:Promoter	LOC_Os01g53930:Chr1:31009006-31014001:-:-249	3; GO:0005524,molecular_function ATP binding; GO:0005975,biological_process carbohydrate metabolic process; GO:0016773,molecular_function phosphotransferase activity, alcohol group as acceptor;	NA	506 1 506 osa:4326547 506 1 506 1 1 0 506 1033 0.0 -- Os01g0742500; hypothetical protein ; K00844 hexokinase [EC:2.7.1.1]
Chr1	31038568	31038956	peak_1378	389	215	440	1.72675e-50	9.11053	7.35411e-47	intergenic	LOC_Os01g53970:Chr1:31031336-31031932:-:-6851	NA	NA	NA
Chr1	31098893	31099276	peak_1379	384	40	175	0.000135666	2.41893	0.01128	LOC_Os01g54080:Promoter;LOC_Os01g54070:Promoter	LOC_Os01g54080:Chr1:31099393-31106826:+:461	3; GO:0003777,molecular_function microtubule motor activity; GO:0005524,molecular_function ATP binding; GO:0007018,biological_process microtubule-based movement;	NA	971 460 810 mbr:MONBRDRAFT_14231 361 4 359 0.48 0.63 0.03 359 321 1e-99 -- hypothetical protein ; K10405 kinesin family member C1
Chr1	31120192	31120613	peak_1380	422	241	353	7.53963e-52	12.0929	3.40212e-48	intergenic	LOC_Os01g54100:Chr1:31111291-31116151:-:-4282	3; GO:0004672,molecular_function protein kinase activity; GO:0005524,molecular_function ATP binding; GO:0006468,biological_process protein phosphorylation;	NA	671 103 671 dpop:415205 573 1 573 0.8 0.89 0.02 577 999 0.0 -- gw1.III.2308.1; . ; K08282 non-specific serine/threonine protein kinase [EC:2.7.11.1]
Chr1	31156069	31156279	peak_1381	211	121	157	7.10199e-08	3.34245	1.18198e-05	intergenic	LOC_Os01g54170:Chr1:31157393-31158225:-:2037	NA	NA	NA
Chr1	31163404	31163598	peak_1382	195	99	178	2.249e-08	3.08455	4.07718e-06	LOC_Os01g54180:Intron	LOC_Os01g54180:Chr1:31163139-31165152:+:-365	NA	NA	NA
Chr1	31168946	31169200	peak_1383	255	121	242	1.51904e-14	4.32166	5.89712e-12	intergenic	LOC_Os01g54190:Chr1:31165671-31168775:+:-3397	NA	NA	NA
Chr1	31228855	31229052	peak_1384	198	84	110	2.84021e-07	3.46658	4.25383e-05	LOC_Os01g54270:Promoter	LOC_Os01g54270:Chr1:31220321-31228566:-:-373	3; GO:0003723,molecular_function RNA binding; GO:0003964,molecular_function RNA-directed DNA polymerase activity; GO:0006278,biological_process RNA-dependent DNA replication;	NA	801 99 551 cre:CHLREDRAFT_141185 564 87 550 0.34 0.49 0.05 472 242 6e-69 -- hypothetical protein ; K10252 beta,beta-carotene 9',10'-dioxygenase [EC:1.14.99.-]
Chr1	31269391	31269675	peak_1385	285	188	181	4.3389e-07	2.92004	6.32412e-05	intergenic	LOC_Os01g54340:Chr1:31272337-31274479:+:2759	NA	NA	NA
Chr1	31270645	31270923	peak_1386	279	72	124	1.69563e-05	2.72072	0.00175683	LOC_Os01g54340:Promoter	LOC_Os01g54340:Chr1:31272337-31274479:+:1621	NA	NA	NA
Chr1	31272049	31272289	peak_1387	241	131	321	8.78173e-13	3.44487	2.82774e-10	LOC_Os01g54340:Promoter	LOC_Os01g54340:Chr1:31272337-31274479:+:158	NA	NA	NA
Chr1	31273119	31273595	peak_1388	477	386	434	2.88715e-07	2.58573	4.3132e-05	LOC_Os01g54340:Intron	LOC_Os01g54340:Chr1:31272337-31274479:+:-1169	NA	NA	NA
Chr1	31279458	31279746	peak_1389	289	135	341	2.91407e-17	4.39373	1.47594e-14	LOC_Os01g54350:Promoter	LOC_Os01g54350:Chr1:31275097-31279534:-:-59	2; GO:0004674,molecular_function protein serine/threonine kinase activity; GO:0006468,biological_process protein phosphorylation;	NA	637 306 584 dvvi:GSVIVP00017039001 304 2 278 0.42 0.67 0 279 277 7e-87 -- GSVIVT00017039001; assembled CDS ; K04419 mitogen-activated protein kinase kinase kinase 11 [EC:2.7.11.25]
Chr1	31280468	31280726	peak_1390	259	134	275	1.2229e-11	3.28465	3.44294e-09	LOC_Os01g54350:Promoter	LOC_Os01g54350:Chr1:31275097-31279534:-:-1068	2; GO:0004674,molecular_function protein serine/threonine kinase activity; GO:0006468,biological_process protein phosphorylation;	NA	637 306 584 dvvi:GSVIVP00017039001 304 2 278 0.42 0.67 0 279 277 7e-87 -- GSVIVT00017039001; assembled CDS ; K04419 mitogen-activated protein kinase kinase kinase 11 [EC:2.7.11.25]
Chr1	31282374	31282656	peak_1391	283	217	141	0.000743344	2.26542	0.0486743	LOC_Os01g54360:Intron;LOC_Os01g54370:Promoter	LOC_Os01g54360:Chr1:31280852-31283212:-:623	NA	NA	82 1 29 osa:4330796 607 89 117 0.89 0.96 0 29 8 4e-09 -- Os02g0759800; hypothetical protein ; K06063 SKI interacting protein
Chr1	31294400	31294712	peak_1392	313	101	209	3.46075e-14	4.96605	1.29805e-11	intergenic	LOC_Os01g54400:Chr1:31298867-31300184:-:5685	NA	NA	NA
Chr1	31298356	31299009	peak_1393	654	182	589	1.42725e-30	5.92484	2.00456e-27	intergenic	LOC_Os01g54400:Chr1:31298867-31300184:-:1648	NA	NA	NA
Chr1	31302291	31302609	peak_1394	319	97	253	1.1828e-13	4.42735	4.18726e-11	LOC_Os01g54410:Promoter	LOC_Os01g54410:Chr1:31302758-31303037:+:371	NA	NA	NA
Chr1	31303163	31303778	peak_1395	616	338	607	8.41628e-30	6.35851	1.11998e-26	intergenic	LOC_Os01g54410:Chr1:31302758-31303037:+:-744	NA	NA	NA
Chr1	31304672	31305367	peak_1396	696	440	766	4.53545e-63	10.5122	3.50389e-59	intergenic	LOC_Os01g54410:Chr1:31302758-31303037:+:-2355	NA	NA	NA
Chr1	31312920	31313281	peak_1397	362	89	163	1.32443e-08	3.83149	2.47725e-06	LOC_Os01g54420:Promoter	LOC_Os01g54420:Chr1:31308244-31312914:-:-95	2; GO:0003924,molecular_function GTPase activity; GO:0005525,molecular_function GTP binding;	NA	822 53 253 tva:TVAG_047650 637 9 210 0.36 0.53 0.07 209 100 3e-20 -- Dynamin central region family protein ; K01528 dynamin GTPase [EC:3.6.5.5]
Chr1	31328927	31329266	peak_1398	340	287	173	1.2282e-05	2.92572	0.00133586	LOC_Os01g54460:Promoter	LOC_Os01g54460:Chr1:31327322-31328257:-:-957	NA	NA	NA
Chr1	31337059	31337363	peak_1399	305	143	410	1.55014e-31	5.95559	2.3134e-28	LOC_Os01g54480:Promoter	LOC_Os01g54480:Chr1:31332864-31337161:-:-41	3; GO:0004672,molecular_function protein kinase activity; GO:0005524,molecular_function ATP binding; GO:0006468,biological_process protein phosphorylation;	NA	468 50 423 ppp:PHYPADRAFT_22641 380 4 380 0.42 0.6 0.03 382 294 2e-94 -- hypothetical protein; K04427 mitogen-activated protein kinase kinase kinase 7 [EC:2.7.11.25]
Chr1	31338434	31339488	peak_1400	1055	739	993	3.12637e-28	5.2519	3.73508e-25	intergenic	LOC_Os01g54480:Chr1:31332864-31337161:-:-2012	3; GO:0004672,molecular_function protein kinase activity; GO:0005524,molecular_function ATP binding; GO:0006468,biological_process protein phosphorylation;	NA	468 50 423 ppp:PHYPADRAFT_22641 380 4 380 0.42 0.6 0.03 382 294 2e-94 -- hypothetical protein; K04427 mitogen-activated protein kinase kinase kinase 7 [EC:2.7.11.25]
Chr1	31366800	31367084	peak_1401	285	152	251	1.48532e-09	3.08042	3.21218e-07	LOC_Os01g54540:Promoter	LOC_Os01g54540:Chr1:31367015-31369416:+:64	4; GO:0003735,molecular_function structural constituent of ribosome; GO:0005622,cellular_component intracellular; GO:0005840,cellular_component ribosome; GO:0006412,biological_process translation;	NA	233 1 233 osa:4325555 233 1 233 1 1 0 233 480 1e-173 -- Os01g0749200; hypothetical protein ; K02871 large subunit ribosomal protein L13
Chr1	31377526	31378049	peak_1402	524	217	609	3.57594e-29	5.36759	4.5459e-26	LOC_Os01g54560:Promoter	LOC_Os01g54560:Chr1:31373407-31377545:-:-198	2; GO:0003824,molecular_function catalytic activity; GO:0005992,biological_process trehalose biosynthetic process;	NA	913 1 880 dpop:568670 853 1 847 0.72 0.83 0.04 883 1323 0.0 -- eugene3.00110684; . ; K00697 alpha,alpha-trehalose-phosphate synthase (UDP-forming) [EC:2.4.1.15]
Chr1	31379126	31379544	peak_1403	419	290	366	2.12912e-21	5.01917	1.53324e-18	LOC_Os01g54560:Promoter	LOC_Os01g54560:Chr1:31373407-31377545:-:-1871	2; GO:0003824,molecular_function catalytic activity; GO:0005992,biological_process trehalose biosynthetic process;	NA	913 1 880 dpop:568670 853 1 847 0.72 0.83 0.04 883 1323 0.0 -- eugene3.00110684; . ; K00697 alpha,alpha-trehalose-phosphate synthase (UDP-forming) [EC:2.4.1.15]
Chr1	31384248	31384553	peak_1404	306	172	355	9.40199e-13	3.60945	3.02218e-10	intergenic	LOC_Os01g54570:Chr1:31391261-31392235:+:6842	NA	NA	NA
Chr1	31393554	31393901	peak_1405	348	230	282	1.53211e-11	3.61505	4.25873e-09	LOC_Os01g54580:Promoter	LOC_Os01g54580:Chr1:31394832-31400091:+:1049	NA	NA	NA
Chr1	31407445	31407738	peak_1406	294	192	289	1.3366e-06	2.45353	0.000176921	intergenic	LOC_Os01g54600:Chr1:31409004-31410978:-:3343	3; GO:0003700,molecular_function sequence-specific DNA binding transcription factor activity; GO:0043565,molecular_function sequence-specific DNA binding; GO:0045449,biological_process regulation of transcription, DNA-dependent;	NA	NA
Chr1	31410727	31411405	peak_1407	679	152	770	6.33841e-54	7.60047	3.179e-50	LOC_Os01g54600:five_prime_UTR	LOC_Os01g54600:Chr1:31409004-31410978:-:101	3; GO:0003700,molecular_function sequence-specific DNA binding transcription factor activity; GO:0043565,molecular_function sequence-specific DNA binding; GO:0045449,biological_process regulation of transcription, DNA-dependent;	NA	NA
Chr1	31411664	31412516	peak_1408	853	655	659	1.67568e-17	4.0976	8.69341e-15	LOC_Os01g54600:Promoter	LOC_Os01g54600:Chr1:31409004-31410978:-:-1341	3; GO:0003700,molecular_function sequence-specific DNA binding transcription factor activity; GO:0043565,molecular_function sequence-specific DNA binding; GO:0045449,biological_process regulation of transcription, DNA-dependent;	NA	NA
Chr1	31414092	31414928	peak_1409	837	667	923	7.57182e-34	6.09444	1.29613e-30	intergenic	LOC_Os01g54600:Chr1:31409004-31410978:-:-3781	3; GO:0003700,molecular_function sequence-specific DNA binding transcription factor activity; GO:0043565,molecular_function sequence-specific DNA binding; GO:0045449,biological_process regulation of transcription, DNA-dependent;	NA	NA
Chr1	31421113	31421516	peak_1410	404	276	210	4.02467e-08	3.35137	7.01892e-06	LOC_Os01g54620:Promoter;LOC_Os01g54610:CDS	LOC_Os01g54610:Chr1:31419937-31421528:+:-1453	NA	NA	NA
Chr1	31454041	31454295	peak_1411	255	153	102	3.66725e-06	3.16275	0.00044655	LOC_Os01g54670:Intron	LOC_Os01g54670:Chr1:31453332-31457551:-:3359	NA	NA	NA
Chr1	31455841	31456097	peak_1412	257	94	122	2.77217e-13	5.0232	9.46106e-11	LOC_Os01g54670:Intron	LOC_Os01g54670:Chr1:31453332-31457551:-:1618	NA	NA	NA
Chr1	31457823	31458567	peak_1413	745	366	324	2.57158e-06	2.77729	0.000322835	LOC_Os01g54670:Promoter	LOC_Os01g54670:Chr1:31453332-31457551:-:-638	NA	NA	NA
Chr1	31475033	31475600	peak_1414	568	423	275	6.17049e-23	7.06968	5.02968e-20	LOC_Os01g54700:CDS	LOC_Os01g54700:Chr1:31473897-31477599:-:2145	3; GO:0004674,molecular_function protein serine/threonine kinase activity; GO:0005524,molecular_function ATP binding; GO:0006468,biological_process protein phosphorylation;	NA	682 172 637 osa:4332128 1761 1243 1750 0.45 0.57 0.17 535 384 1e-115 -- Os03g0226800; hypothetical protein ; K00558 DNA (cytosine-5-)-methyltransferase [EC:2.1.1.37]
Chr1	31477441	31477917	peak_1415	477	90	330	6.75772e-17	4.63718	3.31429e-14	LOC_Os01g54700:five_prime_UTR	LOC_Os01g54700:Chr1:31473897-31477599:-:70	3; GO:0004674,molecular_function protein serine/threonine kinase activity; GO:0005524,molecular_function ATP binding; GO:0006468,biological_process protein phosphorylation;	NA	682 172 637 osa:4332128 1761 1243 1750 0.45 0.57 0.17 535 384 1e-115 -- Os03g0226800; hypothetical protein ; K00558 DNA (cytosine-5-)-methyltransferase [EC:2.1.1.37]
Chr1	31493281	31493606	peak_1416	326	144	391	1.02106e-35	6.40677	1.95686e-32	intergenic	LOC_Os01g54730:Chr1:31487114-31490247:-:-3178	NA	NA	NA
Chr1	31511247	31511473	peak_1417	227	130	208	2.24099e-19	5.75659	1.36732e-16	LOC_Os01g54784:Promoter	LOC_Os01g54784:Chr1:31511534-31519595:+:158	NA	NA	NA
Chr1	31567433	31567658	peak_1418	226	54	222	2.61565e-09	3.06803	5.44239e-07	LOC_Os01g54890:Promoter	LOC_Os01g54890:Chr1:31567891-31568741:+:405	2; GO:0003700,molecular_function sequence-specific DNA binding transcription factor activity; GO:0006355,biological_process regulation of transcription, DNA-dependent;	NA	237 52 184 ath:AT5G47220 243 48 174 0.48 0.62 0.04 133 129 6e-35 -- ATERF-2/ATERF2/ERF2; ATERF-2/ATERF2/ERF2 (ETHYLENE RESPONSE FACTOR 2); DNA binding / transcription activator/ transcription factor ; K09286 EREBP-like factor
Chr1	31568954	31569239	peak_1419	286	90	253	7.45401e-10	3.15827	1.67564e-07	LOC_Os01g54900:three_prime_UTR	LOC_Os01g54890:Chr1:31567891-31568741:+:-1154	2; GO:0003700,molecular_function sequence-specific DNA binding transcription factor activity; GO:0006355,biological_process regulation of transcription, DNA-dependent;	NA	237 52 184 ath:AT5G47220 243 48 174 0.48 0.62 0.04 133 129 6e-35 -- ATERF-2/ATERF2/ERF2; ATERF-2/ATERF2/ERF2 (ETHYLENE RESPONSE FACTOR 2); DNA binding / transcription activator/ transcription factor ; K09286 EREBP-like factor
Chr1	31591751	31592126	peak_1420	376	147	257	3.58724e-13	4.08806	1.20174e-10	intergenic	LOC_Os01g54920:Chr1:31585098-31589135:-:-2763	NA	NA	NA
[truncated: 12,825 more rows]
