# Supplementary material for: OsbZIP81, A Homologue of Arabidopsis VIP1, May Positively Regulate JA Levels by Directly Targetting the Genes in JA Signaling and Metabolism Pathway in Rice
Source: Int J Mol Sci. 2019 May 13;20(9):2360. doi: 10.3390/ijms20092360 (PMC6539606; doi:10.3390/ijms20092360)
Supplement: Supplementary file 1 [file ijms-20-02360-s001.zip › Supplementary File 2.xls]

## Sheet: OsbZIP81_1_input_vs_OsbZIP81_1_
Supplementary File 2. List of enriched peaks and their location in the O.stiva genome.
chr	description	start	end	length	summit	tags	pvalue	fold_enrichment	qvalue	Promoter	Intron	Exon	5'UTR	3'UTR	NearestTSS
Chr1	peak_1	2843	3101	259	112	129	7.9e-05	2.51353	0.00691305				LOC_Os01g01010		LOC_Os01g01010:Chr1:2903-10817:+:-53
Chr1	peak_2	16186	16409	224	86	205	4.67e-11	3.61777	1.23e-08	LOC_Os01g01040					LOC_Os01g01040:Chr1:16292-20323:+:21
Chr1	peak_3	84315	84660	346	184	347	1.88e-15	4.08671	8.01e-13	LOC_Os01g01170					LOC_Os01g01170:Chr1:85337-88844:+:839
Chr1	peak_4	85081	85288	208	86	165	2.3e-09	3.63066	4.82e-07	LOC_Os01g01170					LOC_Os01g01170:Chr1:85337-88844:+:171
Chr1	peak_5	101869	102124	256	51	259	8.95e-05	2.22182	0.00775318	LOC_Os01g01210					LOC_Os01g01210:Chr1:99171-100681:-:-1239
Chr1	peak_6	141618	141946	329	164	420	2.24e-25	5.19271	2.19e-22	LOC_Os01g01295					LOC_Os01g01295:Chr1:141936-144554:+:155
Chr1	peak_7	172155	172707	553	74	469	5.76e-14	3.6051	2.1e-11	LOC_Os01g01340	LOC_Os01g01350				LOC_Os01g01350:Chr1:170712-173434:-:1207
Chr1	peak_8	175183	175403	221	152	171	4.02e-08	3.35137	7.02e-06	LOC_Os01g01350					LOC_Os01g01350:Chr1:170712-173434:-:-1901
Chr1	peak_10	226348	227084	737	388	470	8.92e-09	2.97779	1.72e-06	LOC_Os01g01450					LOC_Os01g01450:Chr1:226897-229331:+:162
Chr1	peak_12	288022	288452	431	173	338	1.31e-11	3.86405	3.67e-09	LOC_Os01g01570					LOC_Os01g01570:Chr1:288372-292296:+:178
Chr1	peak_13	308911	309200	290	151	280	1.21e-12	3.71026	3.84e-10	LOC_Os01g01610					LOC_Os01g01610:Chr1:306869-308842:-:-220
Chr1	peak_16	318443	318670	228	52	188	1.32e-09	3.6284	2.87e-07	LOC_Os01g01640					LOC_Os01g01640:Chr1:319713-322248:+:1219
Chr1	peak_20	405054	405532	479	175	542	2.74e-46	8.0564	9.39e-43	LOC_Os01g01760					LOC_Os01g01760:Chr1:403692-404402:-:-827
Chr1	peak_25	453410	453671	262	154	214	8.56e-08	2.91112	1.41e-05	LOC_Os01g01840					LOC_Os01g01840:Chr1:455512-460716:+:1949
Chr1	peak_27	478136	478376	241	89	244	8.92e-09	2.97779	1.72e-06	LOC_Os01g01860; LOC_Os01g01870					LOC_Os01g01870:Chr1:478325-481166:+:101
Chr1	peak_29	482722	482981	260	105	242	6.23e-11	3.51176	1.61e-08	LOC_Os01g01890		LOC_Os01g01880			LOC_Os01g01880:Chr1:482332-482956:+:-496
Chr1	peak_31	497496	497845	350	179	575	3.81e-66	8.30727	3.38e-62	LOC_Os01g01920					LOC_Os01g01920:Chr1:498454-506264:+:780
Chr1	peak_33	573831	574173	343	182	191	4.56e-21	6.6976	3.2e-18	LOC_Os01g02050					LOC_Os01g02050:Chr1:562056-572138:-:-1875
Chr1	peak_34	621590	621828	239	124	267	1.21e-12	3.71026	3.84e-10	LOC_Os01g02130					LOC_Os01g02130:Chr1:620572-621516:-:-198
Chr1	peak_35	625811	626017	207	125	125	6.89e-08	3.43477	1.15e-05	LOC_Os01g02150					LOC_Os01g02150:Chr1:625976-627024:+:41
Chr1	peak_36	650000	650665	666	553	474	1.55e-10	3.12442	3.81e-08		LOC_Os01g02200				LOC_Os01g02200:Chr1:648128-651881:-:1330
Chr1	peak_37	738459	738858	400	224	391	8.12e-33	6.3465	1.31e-29	LOC_Os01g02320					LOC_Os01g02320:Chr1:731149-738020:-:-663
Chr1	peak_38	742289	742663	375	307	240	1.34e-09	3.39306	2.91e-07	LOC_Os01g02334				LOC_Os01g02350	LOC_Os01g02334:Chr1:738281-741794:-:-802
Chr1	peak_41	769559	770188	630	430	449	1.36e-10	3.18733	3.38e-08	LOC_Os01g02400; LOC_Os01g02390					LOC_Os01g02390:Chr1:767169-769681:-:-308
Chr1	peak_42	799451	799950	500	175	527	2.6e-46	8.19001	8.94e-43	LOC_Os01g02480					LOC_Os01g02480:Chr1:800898-801654:+:1273
Chr1	peak_43	842957	843222	266	148	140	1.79e-17	5.95342	9.23e-15	LOC_Os01g02560; LOC_Os01g02550					LOC_Os01g02550:Chr1:839809-842757:-:-348
Chr1	peak_44	856082	856340	259	140	240	3.36e-10	3.50616	7.87e-08	LOC_Os01g02570					LOC_Os01g02570:Chr1:852249-854568:-:-1654
Chr1	peak_47	861577	861929	353	194	242	1.08e-15	5.26248	4.74e-13	LOC_Os01g02580					LOC_Os01g02580:Chr1:857957-860583:-:-1188
Chr1	peak_48	865118	865720	603	300	508	7.27e-28	6.30729	8.5e-25	LOC_Os01g02600; LOC_Os01g02590					LOC_Os01g02590:Chr1:862579-865253:-:-165
Chr1	peak_49	923109	924336	1228	800	1449	1.81e-31	4.61285	2.69e-28	LOC_Os01g02710; LOC_Os01g02700					LOC_Os01g02700:Chr1:920992-923630:-:-279
Chr1	peak_50	961250	961779	530	155	429	2.28e-18	4.86338	1.27e-15	LOC_Os01g02770; LOC_Os01g02760					LOC_Os01g02770:Chr1:961681-965151:+:277
Chr1	peak_51	976289	976953	665	450	399	2.72e-28	7.61461	3.26e-25	LOC_Os01g02790					LOC_Os01g02790:Chr1:976766-980431:+:28
Chr1	peak_52	997566	998103	538	366	367	8.28e-20	5.50979	5.23e-17	LOC_Os01g02840; LOC_Os01g02830					LOC_Os01g02840:Chr1:997963-1000997:+:32
Chr1	peak_55	1071530	1072019	490	130	332	7.71e-31	8.55804	1.1e-27	LOC_Os01g02910					LOC_Os01g02910:Chr1:1066448-1069826:-:-1834
Chr1	peak_56	1076007	1076246	240	125	211	1.73e-12	4.14435	5.36e-10	LOC_Os01g02920					LOC_Os01g02920:Chr1:1071962-1075030:-:-1102
Chr1	peak_62	1180737	1181187	451	290	254	3.9e-18	5.33816	2.13e-15	LOC_Os01g03080; LOC_Os01g03070					LOC_Os01g03080:Chr1:1181158-1182158:+:132
Chr1	peak_63	1181927	1182621	695	538	1089	4.68e-91	11.0581	1.08e-86	LOC_Os01g03090					LOC_Os01g03090:Chr1:1183394-1186707:+:930
Chr1	peak_66	1219637	1220134	498	185	404	4.51e-32	7.54059	6.92e-29	LOC_Os01g03130					LOC_Os01g03130:Chr1:1217006-1218122:-:-1700
Chr1	peak_68	1232075	1232364	290	94	317	1.88e-08	2.76022	3.44e-06	LOC_Os01g03160; LOC_Os01g03144					LOC_Os01g03160:Chr1:1232473-1236942:+:305
Chr1	peak_70	1326591	1326811	221	98	172	7.57e-10	3.62631	1.7e-07	LOC_Os01g03270					LOC_Os01g03270:Chr1:1328172-1329169:+:1484
Chr1	peak_71	1339421	1339659	239	196	212	4.94e-06	2.57674	0.000575612	LOC_Os01g03310					LOC_Os01g03310:Chr1:1338229-1339139:-:-478
Chr1	peak_72	1403427	1403631	205	68	110	4.99e-07	3.18127	7.18e-05	LOC_Os01g03490		LOC_Os01g03480			LOC_Os01g03480:Chr1:1401504-1403598:-:105
Chr1	peak_73	1413578	1413803	226	105	273	1.57e-17	4.54463	8.17e-15	LOC_Os01g03510; LOC_Os01g03500					LOC_Os01g03510:Chr1:1413839-1419043:+:157
Chr1	peak_74	1436777	1436971	195	97	183	4.75e-06	2.58218	0.000557083	LOC_Os01g03549					LOC_Os01g03549:Chr1:1437163-1445689:+:290
Chr1	peak_77	1514882	1515172	291	168	127	0.000135666	2.41893	0.01128	LOC_Os01g03680					LOC_Os01g03680:Chr1:1515837-1516832:+:788
Chr1	peak_78	1517898	1518173	276	114	296	1.22e-12	3.52169	3.87e-10	LOC_Os01g03690					LOC_Os01g03690:Chr1:1518245-1521644:+:234
Chr1	peak_82	1565355	1565674	320	173	253	8.96e-21	5.56897	6.12e-18	LOC_Os01g03730			LOC_Os01g03740		LOC_Os01g03730:Chr1:1566138-1569472:+:611
Chr1	peak_83	1578324	1578592	269	158	403	5.13e-20	4.08511	3.29e-17	LOC_Os01g03760					LOC_Os01g03760:Chr1:1571420-1576753:-:-1729
Chr1	peak_86	1598431	1599007	577	362	830	5.7e-43	6.28413	1.65e-39	LOC_Os01g03810					LOC_Os01g03810:Chr1:1597486-1598510:-:-283
Chr1	peak_92	1707042	1707823	782	450	742	3.18e-35	6.81695	5.94e-32	LOC_Os01g03960					LOC_Os01g03960:Chr1:1707539-1707939:+:48
Chr1	peak_93	1711898	1712194	297	102	255	2.57e-17	4.57364	1.31e-14	LOC_Os01g03970				LOC_Os01g03980	LOC_Os01g03980:Chr1:1711930-1712947:-:949
Chr1	peak_95	1714114	1714524	411	190	318	4e-13	3.70303	1.33e-10	LOC_Os01g03980					LOC_Os01g03980:Chr1:1711930-1712947:-:-1357
Chr1	peak_94	1712981	1713493	513	121	352	5.19e-09	3.27996	1.04e-06	LOC_Os01g03980					LOC_Os01g03980:Chr1:1711930-1712947:-:-155
Chr1	peak_104	1739772	1740158	387	178	398	6.52e-14	3.70882	2.37e-11	LOC_Os01g04005					LOC_Os01g04010:Chr1:1738965-1739492:+:-986
Chr1	peak_102	1737315	1738052	738	132	816	1.24e-16	3.59829	5.93e-14	LOC_Os01g04010			LOC_Os01g04005		LOC_Os01g04005:Chr1:1733867-1738307:-:862
Chr1	peak_103	1738440	1738912	473	271	471	4.15e-13	3.31859	1.38e-10	LOC_Os01g04010; LOC_Os01g04005					LOC_Os01g04010:Chr1:1738965-1739492:+:255
Chr1	peak_107	1746054	1746297	244	188	254	1.16e-09	3.00895	2.54e-07	LOC_Os01g04020					LOC_Os01g04020:Chr1:1746416-1748549:+:175
Chr1	peak_111	1754050	1754312	263	131	248	2.39e-16	4.1659	1.11e-13	LOC_Os01g04030					LOC_Os01g04030:Chr1:1754332-1757728:+:152
Chr1	peak_114	1762448	1762775	328	90	311	5.44e-15	4.11572	2.22e-12	LOC_Os01g04050					LOC_Os01g04050:Chr1:1760140-1761135:-:-1403
Chr1	peak_113	1761128	1761343	216	90	179	6.09e-08	3.13954	1.02e-05	LOC_Os01g04050					LOC_Os01g04050:Chr1:1760140-1761135:-:-83
Chr1	peak_115	1763385	1763617	233	146	206	4.25e-06	2.70173	0.000506921	LOC_Os01g04070					LOC_Os01g04070:Chr1:1765034-1768669:+:1504
Chr1	peak_117	1778201	1778710	510	288	574	2.16e-11	3.0099	5.89e-09	LOC_Os01g04090					LOC_Os01g04090:Chr1:1775917-1778105:-:-384
Chr1	peak_120	1833701	1834118	418	200	332	2.5e-30	6.87379	3.46e-27	LOC_Os01g04160					LOC_Os01g04160:Chr1:1834110-1837733:+:210
Chr1	peak_119	1832783	1833006	224	100	242	2.87e-12	3.61151	8.7e-10	LOC_Os01g04160					LOC_Os01g04160:Chr1:1834110-1837733:+:1228
Chr1	peak_122	1867540	1867889	350	206	350	4.62e-19	4.38064	2.74e-16	LOC_Os01g04230					LOC_Os01g04230:Chr1:1867936-1870390:+:191
Chr1	peak_124	1888287	1888573	287	157	306	8.18e-37	7.60735	1.66e-33	LOC_Os01g04260					LOC_Os01g04260:Chr1:1888524-1892298:+:81
Chr1	peak_127	1897759	1898068	310	144	252	9.78e-13	3.95857	3.13e-10	LOC_Os01g04270					LOC_Os01g04270:Chr1:1897077-1897316:-:-587
Chr1	peak_129	1933572	1933959	388	224	429	2.15e-31	6.01742	3.17e-28	LOC_Os01g04330; LOC_Os01g04340					LOC_Os01g04340:Chr1:1934117-1935048:+:322
Chr1	peak_130	1940524	1940924	401	286	212	1.08e-07	3.12445	1.74e-05	LOC_Os01g04350					LOC_Os01g04350:Chr1:1941003-1941953:+:194
Chr1	peak_135	1967429	1967641	213	96	135	1.89e-08	3.38845	3.46e-06	LOC_Os01g04409					LOC_Os01g04409:Chr1:1957777-1967451:-:-74
Chr1	peak_136	1982433	1982969	537	375	399	4.6e-14	4.01971	1.69e-11	LOC_Os01g04450; LOC_Os01g04460					LOC_Os01g04450:Chr1:1977423-1982484:-:-324
Chr1	peak_137	1983181	1983426	246	79	258	8.35e-12	3.43247	2.4e-09	LOC_Os01g04450; LOC_Os01g04460					LOC_Os01g04450:Chr1:1977423-1982484:-:-776
Chr1	peak_138	1988371	1988698	328	163	222	2.37e-27	7.63762	2.67e-24	LOC_Os01g04470					LOC_Os01g04470:Chr1:1988731-1991248:+:198
Chr1	peak_140	2058353	2058697	345	153	469	5.02e-51	8.17341	2.18e-47	LOC_Os01g04590					LOC_Os01g04590:Chr1:2059309-2062277:+:804
Chr1	peak_143	2077934	2078624	691	509	808	3.19e-34	5.75046	5.62e-31	LOC_Os01g04630; LOC_Os01g04640					LOC_Os01g04630:Chr1:2074753-2077903:-:-540
Chr1	peak_144	2088766	2088994	229	124	146	6.95e-09	3.63574	1.37e-06	LOC_Os01g04650					LOC_Os01g04650:Chr1:2083681-2087226:-:-1664
Chr1	peak_150	2201738	2202092	355	188	316	1.54e-12	3.44199	4.84e-10	LOC_Os01g04800					LOC_Os01g04800:Chr1:2202264-2203860:+:339
Chr1	peak_152	2224196	2224427	232	82	242	1.88e-08	2.76022	3.44e-06	LOC_Os01g04830; LOC_Os01g04814					LOC_Os01g04830:Chr1:2224683-2225060:+:406
Chr1	peak_154	2245425	2245877	453	219	381	2.9e-15	3.97039	1.22e-12	LOC_Os01g04860					LOC_Os01g04860:Chr1:2245732-2250576:+:89
Chr1	peak_159	2286795	2287720	926	171	837	6.01e-26	5.08103	6.13e-23	LOC_Os01g04930					LOC_Os01g04930:Chr1:2281534-2285053:-:-1913
Chr1	peak_158	2284711	2285495	785	674	357	2.24e-15	4.89519	9.48e-13	LOC_Os01g04930					LOC_Os01g04930:Chr1:2281534-2285053:-:-332
Chr1	peak_161	2377955	2378223	269	161	169	2.88e-13	4.40171	9.78e-11	LOC_Os01g05060; LOC_Os01g05064					LOC_Os01g05064:Chr1:2377322-2377980:-:-136
Chr1	peak_162	2382648	2382921	274	163	245	3.64e-10	3.24015	8.49e-08	LOC_Os01g05070					LOC_Os01g05070:Chr1:2378810-2382690:-:-121
Chr1	peak_163	2434415	2434648	234	139	307	1.08e-08	2.66617	2.05e-06	LOC_Os01g05180					LOC_Os01g05180:Chr1:2434793-2438774:+:240
Chr1	peak_166	2486882	2487132	251	95	191	1.2e-13	4.76418	4.23e-11	LOC_Os01g05280; LOC_Os01g05289					LOC_Os01g05280:Chr1:2487387-2487986:+:411
Chr1	peak_168	2541109	2541308	200	105	126	2.82e-07	3.19712	4.23e-05	LOC_Os01g05370					LOC_Os01g05370:Chr1:2535825-2540763:-:-451
Chr1	peak_169	2543872	2544229	358	151	251	1.03e-12	4.12427	3.27e-10	LOC_Os01g05380					LOC_Os01g05380:Chr1:2542013-2542732:-:-1291
Chr1	peak_170	2551815	2552055	241	135	198	1.13e-10	3.90994	2.83e-08	LOC_Os01g05410	LOC_Os01g05400				LOC_Os01g05400:Chr1:2550946-2552121:+:-1005
Chr1	peak_172	2599143	2599394	252	108	183	4.17e-12	4.42963	1.24e-09	LOC_Os01g05500					LOC_Os01g05500:Chr1:2599850-2612865:+:600
Chr1	peak_173	2686442	2686653	212	150	159	1.91e-07	3.10826	2.97e-05	LOC_Os01g05630; LOC_Os01g05620					LOC_Os01g05630:Chr1:2686729-2687700:+:138
Chr1	peak_174	2692807	2693206	400	329	361	7.84e-07	2.47702	0.000109247	LOC_Os01g05640				LOC_Os01g05650	LOC_Os01g05640:Chr1:2688623-2692186:-:-950
Chr1	peak_175	2704846	2705422	577	253	885	5.93e-58	6.31296	3.62e-54	LOC_Os01g05660					LOC_Os01g05660:Chr1:2698928-2704553:-:-546
Chr1	peak_179	2757632	2757966	335	134	581	5.86e-102	19.3486	1.93e-97	LOC_Os01g05780					LOC_Os01g05780:Chr1:2759369-2761393:+:1604
Chr1	peak_180	2768410	2768733	324	160	332	1.18e-09	2.8388	2.57e-07	LOC_Os01g05800				LOC_Os01g05790	LOC_Os01g05800:Chr1:2770140-2774609:+:1571
Chr1	peak_181	2769040	2769236	197	115	165	1.1e-08	3.17925	2.08e-06	LOC_Os01g05800					LOC_Os01g05800:Chr1:2770140-2774609:+:986
Chr1	peak_183	2790562	2790977	416	114	413	2.16e-18	4.16589	1.21e-15	LOC_Os01g05830					LOC_Os01g05830:Chr1:2791224-2795865:+:549
Chr1	peak_184	2838800	2839134	335	151	413	7.67e-14	3.33271	2.76e-11	LOC_Os01g05960; LOC_Os01g05900					LOC_Os01g05900:Chr1:2820036-2838580:-:-371
Chr1	peak_185	2884711	2884926	216	72	154	1.2e-12	4.63498	3.81e-10	LOC_Os01g06030					LOC_Os01g06030:Chr1:2885425-2886301:+:643
Chr1	peak_186	2889172	2889392	221	124	195	9.57e-13	4.32886	3.07e-10	LOC_Os01g06040					LOC_Os01g06040:Chr1:2887060-2888434:-:-862
Chr1	peak_187	2982079	2982596	518	288	608	1.47e-27	4.84674	1.68e-24	LOC_Os01g06280					LOC_Os01g06280:Chr1:2982483-2986968:+:117
Chr1	peak_188	2985922	2986250	329	53	224	2.66e-07	2.87182	4.02e-05					LOC_Os01g06280	LOC_Os01g06290:Chr1:2985356-2989299:-:3326
Chr1	peak_189	2997975	2998185	211	100	490	5.61e-37	8.42878	1.16e-33	LOC_Os01g06300; LOC_Os01g06310					LOC_Os01g06300:Chr1:2991397-2997317:-:-758
Chr1	peak_190	3094152	3094356	205	132	89	1.99e-07	3.53484	3.08e-05	LOC_Os01g06560; LOC_Os01g06570					LOC_Os01g06570:Chr1:3095210-3095930:+:927
Chr1	peak_191	3098588	3098991	404	212	177	1.74e-09	4.09298	3.73e-07	LOC_Os01g06580					LOC_Os01g06580:Chr1:3097346-3098527:-:-273
Chr1	peak_192	3105348	3105605	258	123	353	3e-20	4.07532	1.96e-17	LOC_Os01g06590					LOC_Os01g06590:Chr1:3099428-3105235:-:-236
Chr1	peak_193	3106594	3107233	640	544	562	8.44e-10	3.09221	1.88e-07	LOC_Os01g06590					LOC_Os01g06590:Chr1:3099428-3105235:-:-1903
Chr1	peak_195	3113993	3114245	253	143	314	1.65e-22	4.64657	1.3e-19	LOC_Os01g06600					LOC_Os01g06600:Chr1:3108117-3113963:-:-173
Chr1	peak_196	3125659	3125919	261	158	207	6.55e-17	5.30212	3.21e-14	LOC_Os01g06630					LOC_Os01g06630:Chr1:3124351-3125325:-:-492
Chr1	peak_197	3128667	3128890	224	124	179	8.62e-14	4.47275	3.09e-11	LOC_Os01g06640					LOC_Os01g06640:Chr1:3128992-3130722:+:202
Chr1	peak_199	3141511	3142124	614	472	839	4.38e-39	6.8506	1.02e-35	LOC_Os01g06660					LOC_Os01g06660:Chr1:3136104-3140217:-:-1766
Chr1	peak_198	3140179	3140427	249	99	174	9.37e-16	5.58133	4.13e-13	LOC_Os01g06660					LOC_Os01g06660:Chr1:3136104-3140217:-:-61
Chr1	peak_200	3172753	3172993	241	121	147	5.94e-11	4.46506	1.54e-08	LOC_Os01g06710					LOC_Os01g06710:Chr1:3168000-3171413:-:-1461
Chr1	peak_201	3181314	3181587	274	218	165	1.32e-09	3.6284	2.87e-07	LOC_Os01g06730					LOC_Os01g06730:Chr1:3181950-3185346:+:419
Chr1	peak_202	3190198	3190799	602	355	610	1.27e-63	10.9981	1.01e-59	LOC_Os01g06740					LOC_Os01g06740:Chr1:3188757-3190330:-:-223
Chr1	peak_203	3221978	3222298	321	88	418	1.55e-31	5.95559	2.31e-28	LOC_Os01g06790					LOC_Os01g06790:Chr1:3222303-3226257:+:238
Chr1	peak_204	3250814	3251206	393	210	212	2.16e-26	7.11905	2.27e-23	LOC_Os01g06870; LOC_Os01g06852					LOC_Os01g06870:Chr1:3251204-3252724:+:181
Chr1	peak_206	3322576	3322890	315	87	230	5.8e-13	4.30033	1.9e-10	LOC_Os01g07070; LOC_Os01g07060					LOC_Os01g07070:Chr1:3322774-3328256:+:112
Chr1	peak_207	3355090	3355402	313	141	475	4.47e-31	5.44377	6.45e-28	LOC_Os01g07120; LOC_Os01g07110					LOC_Os01g07110:Chr1:3345203-3355066:-:-165
Chr1	peak_208	3396854	3397230	377	66	313	6.6e-05	2.16306	0.005951	LOC_Os01g07200					LOC_Os01g07200:Chr1:3397337-3400518:+:418
Chr1	peak_210	3401152	3401376	225	103	222	2e-17	4.78887	1.03e-14	LOC_Os01g07212					LOC_Os01g07212:Chr1:3401288-3407358:+:34
Chr1	peak_212	3435699	3435904	206	92	105	2.84e-07	3.46658	4.25e-05	LOC_Os01g07280					LOC_Os01g07280:Chr1:3431606-3435618:-:-173
Chr1	peak_213	3450488	3450780	293	176	312	1.32e-21	5.26221	9.67e-19	LOC_Os01g07310					LOC_Os01g07310:Chr1:3446936-3450222:-:-442
Chr1	peak_214	3452130	3452325	196	49	180	4.34e-07	2.92004	6.32e-05	LOC_Os01g07310					LOC_Os01g07310:Chr1:3446936-3450222:-:-1957
Chr1	peak_215	3484565	3484996	432	168	386	3.29e-18	4.63813	1.81e-15	LOC_Os01g07370					LOC_Os01g07370:Chr1:3479338-3484579:-:-154
Chr1	peak_217	3534483	3534804	322	176	287	3e-15	4.43846	1.26e-12	LOC_Os01g07460					LOC_Os01g07460:Chr1:3536083-3536467:+:1425
Chr1	peak_221	3603975	3604183	209	106	211	2.3e-05	2.4092	0.00232402	LOC_Os01g07530					LOC_Os01g07530:Chr1:3598418-3602211:-:-1870
Chr1	peak_222	3643688	3643952	265	143	141	3.29e-10	4.27902	7.76e-08	LOC_Os01g07590					LOC_Os01g07590:Chr1:3645587-3650362:+:1757
Chr1	peak_223	3699642	3699985	344	169	544	1.8e-60	7.95648	1.23e-56	LOC_Os01g07700					LOC_Os01g07700:Chr1:3696142-3699805:-:-6
Chr1	peak_224	3724088	3724371	284	138	288	4.19e-33	7.12434	6.89e-30	LOC_Os01g07750					LOC_Os01g07750:Chr1:3720115-3723166:-:-1060
Chr1	peak_226	3819117	3819363	247	110	190	5.66e-07	2.88177	8.03e-05	LOC_Os01g07890				LOC_Os01g07900	LOC_Os01g07890:Chr1:3818046-3818774:-:-453
Chr1	peak_227	3857447	3857903	457	250	448	5.14e-21	4.68044	3.57e-18	LOC_Os01g07970					LOC_Os01g07970:Chr1:3855046-3856060:-:-1637
Chr1	peak_229	3900327	3900598	272	166	247	3.58e-18	4.90567	1.96e-15	LOC_Os01g08020; LOC_Os01g08050					LOC_Os01g08020:Chr1:3878069-3900085:-:-408
Chr1	peak_232	3921128	3921423	296	135	390	1.33e-25	4.93639	1.32e-22	LOC_Os01g08100					LOC_Os01g08100:Chr1:3921356-3923134:+:94
Chr1	peak_236	4005001	4005442	442	292	357	2.43e-37	9.10443	5.12e-34	LOC_Os01g08220					LOC_Os01g08220:Chr1:4003659-4004946:-:-347
Chr1	peak_240	4024698	4025321	624	416	374	1.79e-20	5.25607	1.2e-17	LOC_Os01g08240		LOC_Os01g08250			LOC_Os01g08240:Chr1:4023146-4023442:-:-1672
Chr1	peak_241	4031824	4032176	353	152	222	1.42e-10	3.62085	3.51e-08	LOC_Os01g08250					LOC_Os01g08250:Chr1:4024855-4030589:-:-1387
Chr1	peak_244	4060014	4060423	410	252	311	4.62e-08	3.11231	7.93e-06		LOC_Os01g08280				LOC_Os01g08280:Chr1:4059510-4063190:+:-757
Chr1	peak_245	4095919	4096112	194	85	1080	1.31e-37	3.63376	2.78e-34			LOC_Os01g08350			LOC_Os01g08350:Chr1:4095856-4096249:+:-149
Chr1	peak_248	4116953	4117227	275	123	234	2.1e-13	4.24925	7.24e-11	LOC_Os01g08400					LOC_Os01g08390:Chr1:4116451-4116943:+:-626
Chr1	peak_249	4122977	4123404	428	269	509	5.58e-42	6.87159	1.53e-38	LOC_Os01g08410					LOC_Os01g08410:Chr1:4123420-4126379:+:175
Chr1	peak_250	4142459	4142693	235	87	247	1.04e-15	4.39192	4.56e-13	LOC_Os01g08430					LOC_Os01g08430:Chr1:4143351-4150414:+:806
Chr1	peak_251	4154697	4154895	199	105	162	1.73e-12	4.14435	5.36e-10	LOC_Os01g08440					LOC_Os01g08440:Chr1:4152864-4154680:-:-122
Chr1	peak_254	4175078	4175552	475	155	375	2.78e-11	3.47799	7.5e-09					LOC_Os01g08464	LOC_Os01g08464:Chr1:4175051-4177259:-:2028
Chr1	peak_256	4182780	4183062	283	88	94	1.2e-08	3.85053	2.26e-06	LOC_Os01g08470					LOC_Os01g08470:Chr1:4179159-4181434:-:-1434
Chr1	peak_255	4179450	4179680	231	45	137	1.72e-08	3.48777	3.17e-06					LOC_Os01g08470	LOC_Os01g08470:Chr1:4179159-4181434:-:1941
Chr1	peak_258	4193252	4193557	306	135	396	1.19e-40	7.43667	3.03e-37	LOC_Os01g08480					LOC_Os01g08480:Chr1:4187493-4191715:-:-1672
Chr1	peak_259	4195604	4195948	345	193	267	6.25e-21	5.49903	4.33e-18	LOC_Os01g08490					LOC_Os01g08490:Chr1:4196937-4198833:+:1141
Chr1	peak_260	4213303	4213633	331	136	400	2.27e-13	3.52499	7.81e-11	LOC_Os01g08510					LOC_Os01g08510:Chr1:4208553-4213302:-:-137
Chr1	peak_261	4253439	4253834	396	299	255	2.92e-08	3.40247	5.21e-06	LOC_Os01g08560					LOC_Os01g08560:Chr1:4253838-4259626:+:101
Chr1	peak_263	4301392	4301600	209	73	161	1.62e-08	3.26029	3e-06			LOC_Os01g08630			LOC_Os01g08630:Chr1:4297867-4302381:-:918
Chr1	peak_264	4317013	4317283	271	120	206	1.65e-11	3.83191	4.58e-09	LOC_Os01g08660					LOC_Os01g08660:Chr1:4313645-4315834:-:-1299
Chr1	peak_265	4326350	4326595	246	142	258	4.33e-10	3.40364	1e-07	LOC_Os01g08680; LOC_Os01g08690					LOC_Os01g08690:Chr1:4326578-4328863:+:87
Chr1	peak_266	4338624	4338883	260	107	291	3.26e-08	2.66521	5.76e-06	LOC_Os01g08700					LOC_Os01g08700:Chr1:4329152-4338486:-:-245
Chr1	peak_268	4342489	4342720	232	145	254	2.79e-14	3.79734	1.05e-11		LOC_Os01g08710				LOC_Os01g08700:Chr1:4329152-4338486:-:-4148
Chr1	peak_270	4343811	4344036	226	145	196	1.71e-07	2.68407	2.67e-05		LOC_Os01g08710				LOC_Os01g08700:Chr1:4329152-4338486:-:-5470
Chr1	peak_267	4341844	4342064	221	75	256	2.89e-07	2.58573	4.31e-05		LOC_Os01g08710				LOC_Os01g08700:Chr1:4329152-4338486:-:-3433
Chr1	peak_269	4342947	4343246	300	119	283	0.000299323	1.93297	0.0223455		LOC_Os01g08710				LOC_Os01g08700:Chr1:4329152-4338486:-:-4580
Chr1	peak_271	4426780	4427032	253	118	155	6.02e-07	3.07209	8.53e-05	LOC_Os01g08814					LOC_Os01g08814:Chr1:4423892-4426884:-:-14
Chr1	peak_272	4444480	4444723	244	132	323	3.16e-28	6.06274	3.78e-25	LOC_Os01g08850					LOC_Os01g08850:Chr1:4444670-4448386:+:59
Chr1	peak_273	4457828	4458093	266	95	267	4.97e-07	2.56363	7.15e-05	LOC_Os01g08880					LOC_Os01g08880:Chr1:4454755-4457084:-:-839
Chr1	peak_274	4484420	4484960	541	360	537	2.56e-19	4.11688	1.56e-16	LOC_Os01g08890					LOC_Os01g08890:Chr1:4459084-4484478:-:-302
Chr1	peak_275	4527821	4528271	451	328	384	1.56e-19	4.48861	9.64e-17				LOC_Os01g09010		LOC_Os01g09010:Chr1:4527986-4532893:+:-164
Chr1	peak_276	4530874	4531234	361	300	255	9.53e-11	3.59897	2.41e-08		LOC_Os01g09010				LOC_Os01g09020:Chr1:4534021-4540216:+:2848
Chr1	peak_277	4539027	4539222	196	105	106	5.94e-11	4.46506	1.54e-08			LOC_Os01g09020			LOC_Os01g09030:Chr1:4542296-4546560:+:3165
Chr1	peak_279	4573355	4573569	215	110	192	7.6e-13	4.58783	2.46e-10	LOC_Os01g09100					LOC_Os01g09100:Chr1:4572448-4573409:-:-56
Chr1	peak_282	4584569	4584905	337	194	470	8.7e-22	4.19921	6.46e-19	LOC_Os01g09120					LOC_Os01g09120:Chr1:4581148-4584690:-:-73
Chr1	peak_285	4631339	4631725	387	135	301	1.12e-13	4.43471	4e-11	LOC_Os01g09200					LOC_Os01g09200:Chr1:4621677-4631365:-:-109
Chr1	peak_289	4645865	4646516	652	168	701	3.31e-38	6.75802	7.31e-35	LOC_Os01g09220; LOC_Os01g09212					LOC_Os01g09220:Chr1:4646427-4648260:+:395
Chr1	peak_290	4648182	4649970	1789	381	1655	8.38e-28	5.23993	9.73e-25	LOC_Os01g09230					LOC_Os01g09230:Chr1:4650095-4651961:+:1533
Chr1	peak_291	4718732	4719008	277	151	315	1.36e-21	4.97956	9.96e-19	LOC_Os01g09280					LOC_Os01g09280:Chr1:4714468-4718746:-:-137
Chr1	peak_294	4722798	4723136	339	212	326	2.42e-22	5.07679	1.88e-19	LOC_Os01g09290					LOC_Os01g09290:Chr1:4724181-4724759:+:1172
Chr1	peak_296	4743092	4743539	448	113	300	2.23e-15	4.67392	9.45e-13		LOC_Os01g09320				LOC_Os01g09320:Chr1:4738905-4744591:-:1388
Chr1	peak_297	4744519	4744846	328	154	332	3.83e-32	7.12374	5.91e-29	LOC_Os01g09320					LOC_Os01g09320:Chr1:4738905-4744591:-:-82
Chr1	peak_298	4747026	4747460	435	270	218	1.4e-08	3.52119	2.61e-06			LOC_Os01g09330			LOC_Os01g09330:Chr1:4747121-4748910:+:-176
Chr1	peak_301	4759470	4759854	385	151	240	2.49e-10	3.62255	5.95e-08	LOC_Os01g09350					LOC_Os01g09350:Chr1:4758725-4758988:-:-633
Chr1	peak_302	4760928	4761135	208	112	249	5.17e-07	2.68469	7.37e-05	LOC_Os01g09360					LOC_Os01g09360:Chr1:4759946-4760712:-:-328
Chr1	peak_303	4806118	4806540	423	274	266	8.27e-17	5.39941	4.02e-14	LOC_Os01g09440					LOC_Os01g09440:Chr1:4807985-4808500:+:1594
Chr1	peak_306	4873393	4873738	346	245	302	1.11e-11	3.80394	3.14e-09				LOC_Os01g09540		LOC_Os01g09540:Chr1:4872119-4873806:-:170
Chr1	peak_309	4919117	4919359	243	112	139	9.53e-11	4.37884	2.41e-08	LOC_Os01g09590					LOC_Os01g09590:Chr1:4917884-4919224:-:-5
Chr1	peak_315	4976453	4976784	332	124	268	6.23e-11	3.51176	1.61e-08			LOC_Os01g09650			LOC_Os01g09650:Chr1:4976091-4976585:+:-487
Chr1	peak_318	4986277	4986622	346	139	413	6.03e-64	11.2675	4.87e-60	LOC_Os01g09670					LOC_Os01g09670:Chr1:4982142-4985143:-:-1273
Chr1	peak_317	4985235	4985491	257	174	279	2.2e-14	3.88818	8.42e-12	LOC_Os01g09670					LOC_Os01g09670:Chr1:4982142-4985143:-:-266
Chr1	peak_319	5027980	5028273	294	159	174	9.53e-11	4.37884	2.41e-08	LOC_Os01g09760					LOC_Os01g09760:Chr1:5028289-5037189:+:151
Chr1	peak_320	5038680	5039432	753	489	448	3.55e-16	4.52408	1.63e-13			LOC_Os01g09770			LOC_Os01g09770:Chr1:5037238-5040698:-:1531
Chr1	peak_321	5041343	5041712	370	289	455	1.78e-25	5.29905	1.76e-22	LOC_Os01g09770					LOC_Os01g09770:Chr1:5037238-5040698:-:-934
Chr1	peak_326	5099238	5099558	321	176	201	5.38e-22	6.88364	4.07e-19	LOC_Os01g09850					LOC_Os01g09850:Chr1:5099501-5105923:+:88
Chr1	peak_328	5200902	5201205	304	147	214	1.52e-23	6.94329	1.3e-20	LOC_Os01g09990					LOC_Os01g09990:Chr1:5201862-5204046:+:814
Chr1	peak_334	5372631	5372912	282	160	247	1.05e-22	5.67532	8.36e-20	LOC_Os01g10210					LOC_Os01g10210:Chr1:5373582-5374794:+:792
Chr1	peak_337	5393322	5393526	205	123	145	8.98e-10	3.68653	1.99e-07		LOC_Os01g10250				LOC_Os01g10250:Chr1:5389733-5394414:-:971
Chr1	peak_338	5395992	5396383	392	231	338	7.84e-18	4.71407	4.19e-15	LOC_Os01g10250					LOC_Os01g10250:Chr1:5389733-5394414:-:-1809
Chr1	peak_341	5405799	5406023	225	153	232	3.76e-12	3.51921	1.13e-09	LOC_Os01g10280; LOC_Os01g10270					LOC_Os01g10280:Chr1:5406007-5412769:+:56
Chr1	peak_345	5478295	5478544	250	142	299	1.08e-09	2.92738	2.38e-07	LOC_Os01g10400					LOC_Os01g10400:Chr1:5478476-5479836:+:40
Chr1	peak_344	5477041	5477258	218	125	244	1.99e-06	2.37708	0.000254513	LOC_Os01g10400					LOC_Os01g10400:Chr1:5478476-5479836:+:1311
Chr1	peak_347	5491859	5492154	296	117	313	2.14e-10	2.92065	5.15e-08	LOC_Os01g10430; LOC_Os01g10420					LOC_Os01g10420:Chr1:5490623-5491360:-:-616
Chr1	peak_348	5492911	5493125	215	102	199	4.94e-07	2.78875	7.12e-05	LOC_Os01g10430; LOC_Os01g10420					LOC_Os01g10430:Chr1:5493186-5499451:+:174
Chr1	peak_350	5581086	5581385	300	148	120	5.94e-11	4.46506	1.54e-08			LOC_Os01g10520			LOC_Os01g10520:Chr1:5578753-5585267:-:4035
Chr1	peak_351	5598342	5598573	232	198	106	3.67e-06	3.16275	0.00044655	LOC_Os01g10550					LOC_Os01g10530:Chr1:5591697-5599234:-:696
Chr1	peak_355	5668413	5669114	702	331	517	8.28e-20	4.62878	5.23e-17		LOC_Os01g10600				LOC_Os01g10600:Chr1:5663323-5668903:-:161
Chr1	peak_354	5665405	5665614	210	97	255	1.09e-08	2.70032	2.07e-06		LOC_Os01g10600				LOC_Os01g10600:Chr1:5663323-5668903:-:3403
Chr1	peak_356	5671923	5672198	276	199	339	1.18e-06	2.40068	0.000157594	LOC_Os01g10610					LOC_Os01g10610:Chr1:5668988-5671470:-:-652
Chr1	peak_358	5684141	5684383	243	115	142	1.21e-08	3.63862	2.28e-06	LOC_Os01g10640					LOC_Os01g10640:Chr1:5685594-5686401:+:1339
Chr1	peak_360	5694764	5694963	200	87	194	9.76e-08	2.74863	1.59e-05	LOC_Os01g10660					LOC_Os01g10670:Chr1:5695273-5695584:-:735
Chr1	peak_366	5813224	5813442	219	95	156	2.37e-10	3.9919	5.7e-08	LOC_Os01g10890					LOC_Os01g10890:Chr1:5809557-5811617:-:-1702
Chr1	peak_365	5812330	5812776	447	368	368	4.61e-09	3.055	9.25e-07	LOC_Os01g10890					LOC_Os01g10890:Chr1:5809557-5811617:-:-1081
Chr1	peak_367	5840799	5841737	939	69	552	2.73e-06	2.6591	0.00033868	LOC_Os01g10950					LOC_Os01g10950:Chr1:5837475-5839898:-:-970
Chr1	peak_369	5883749	5883944	196	85	169	2.41e-05	2.44637	0.00242192	LOC_Os01g11020					LOC_Os01g11020:Chr1:5884006-5884572:+:173
Chr1	peak_371	5899181	5899506	326	156	287	2.55e-12	3.83703	7.79e-10	LOC_Os01g11054					LOC_Os01g11054:Chr1:5899555-5909595:+:219
Chr1	peak_372	5954467	5954988	522	208	532	3.62e-05	2.02978	0.0035076	LOC_Os01g11130					LOC_Os01g11130:Chr1:5945633-5954387:-:-288
Chr1	peak_374	5985672	5986070	399	172	434	1.22e-34	6.4627	2.21e-31				LOC_Os01g11160		LOC_Os01g11160:Chr1:5983581-5985875:-:33
Chr1	peak_376	5991372	5991851	480	128	439	3.53e-19	4.71802	2.11e-16		LOC_Os01g11170				LOC_Os01g11170:Chr1:5990953-5991834:+:-548
Chr1	peak_375	5989046	5989740	695	151	599	7.54e-21	4.88193	5.19e-18	LOC_Os01g11170					LOC_Os01g11170:Chr1:5990953-5991834:+:1757
Chr1	peak_378	6013650	6013901	252	122	164	2.25e-11	3.87432	6.13e-09	LOC_Os01g11240					LOC_Os01g11240:Chr1:6010736-6011894:-:-1878
Chr1	peak_377	6012640	6013019	380	199	181	8.95e-10	3.77842	1.99e-07	LOC_Os01g11240					LOC_Os01g11240:Chr1:6010736-6011894:-:-945
Chr1	peak_380	6024731	6025013	283	123	354	5.25e-25	5.03263	5.01e-22	LOC_Os01g11260					LOC_Os01g11260:Chr1:6025074-6029649:+:221
Chr1	peak_382	6079555	6079756	202	105	81	1.45e-05	2.97671	0.00153968	LOC_Os01g11340					LOC_Os01g11340:Chr1:6076688-6078711:-:-949
Chr1	peak_385	6131501	6131805	305	99	152	9.26e-08	3.47624	1.51e-05	LOC_Os01g11390					LOC_Os01g11400:Chr1:6132290-6132533:-:935
Chr1	peak_387	6180253	6180478	226	114	166	9.8e-09	3.49101	1.87e-06	LOC_Os01g11470					LOC_Os01g11470:Chr1:6182163-6182516:+:1797
Chr1	peak_388	6189289	6189510	222	92	186	1.13e-10	3.90994	2.83e-08	LOC_Os01g11500					LOC_Os01g11500:Chr1:6188518-6189219:-:-162
Chr1	peak_389	6200245	6200841	597	92	697	1.22e-09	2.72901	2.67e-07				LOC_Os01g11520		LOC_Os01g11520:Chr1:6199158-6200399:-:64
Chr1	peak_394	6257377	6257754	378	143	353	1.56e-09	3.30565	3.37e-07	LOC_Os01g11600					LOC_Os01g11600:Chr1:6257915-6258264:+:396
Chr1	peak_393	6256905	6257108	204	70	133	1.07e-06	3.0518	0.000143556	LOC_Os01g11600					LOC_Os01g11600:Chr1:6257915-6258264:+:941
Chr1	peak_399	6275699	6276174	476	346	261	1.34e-08	3.62146	2.5e-06	LOC_Os01g11640					LOC_Os01g11640:Chr1:6277478-6277714:+:1434
Chr1	peak_400	6279969	6280447	479	177	262	1.94e-08	3.16686	3.55e-06		LOC_Os01g11650				LOC_Os01g11650:Chr1:6278493-6283652:+:-1654
Chr1	peak_403	6389606	6390022	417	187	185	4.3e-08	3.72089	7.47e-06		LOC_Os01g11810				LOC_Os01g11810:Chr1:6387691-6391467:-:1676
Chr1	peak_404	6432276	6432505	230	120	99	1.74e-09	4.09298	3.73e-07				LOC_Os01g11880		LOC_Os01g11880:Chr1:6432336-6436086:+:-61
Chr1	peak_406	6477164	6477432	269	98	148	1.72e-12	4.83715	5.36e-10		LOC_Os01g11920				LOC_Os01g11920:Chr1:6471718-6485507:+:-5545
Chr1	peak_409	6559378	6559572	195	107	139	3.01e-08	3.48425	5.36e-06	LOC_Os01g12060					LOC_Os01g12060:Chr1:6558931-6559377:-:-108
Chr1	peak_411	6582307	6582683	377	160	515	2.22e-47	8.06582	8.08e-44	LOC_Os01g12090					LOC_Os01g12090:Chr1:6583822-6586889:+:1356
Chr1	peak_412	6627695	6627965	271	67	162	3.13e-10	4.16597	7.4e-08		LOC_Os01g12160				LOC_Os01g12160:Chr1:6624963-6630463:-:2703
Chr1	peak_413	6632319	6632523	205	98	130	9.8e-09	3.49101	1.87e-06	LOC_Os01g12160					LOC_Os01g12160:Chr1:6624963-6630463:-:-1954
Chr1	peak_414	6704748	6705075	328	233	285	2.41e-05	2.22351	0.00242192	LOC_Os01g12260; LOC_Os01g12270					LOC_Os01g12270:Chr1:6704403-6704666:-:-315
Chr1	peak_415	6710468	6710673	206	123	193	1.53e-11	3.61505	4.26e-09	LOC_Os01g12290	LOC_Os01g12280				LOC_Os01g12280:Chr1:6706087-6710801:-:212
Chr1	peak_416	6761379	6761815	437	196	517	2.5e-23	4.89601	2.1e-20	LOC_Os01g12374					LOC_Os01g12374:Chr1:6758675-6760456:-:-1119
Chr1	peak_418	6768366	6768675	310	118	298	9.42e-20	4.46653	5.92e-17		LOC_Os01g12390				LOC_Os01g12390:Chr1:6766497-6770164:-:1682
Chr1	peak_419	6771938	6772150	213	28	83	4.14e-06	3.13887	0.000494015	LOC_Os01g12390					LOC_Os01g12390:Chr1:6766497-6770164:-:-1802
Chr1	peak_421	6789229	6789490	262	124	112	3.29e-10	4.27902	7.76e-08			LOC_Os01g12420			LOC_Os01g12420:Chr1:6787075-6789731:+:-2279
Chr1	peak_422	6794505	6794784	280	134	229	2.11e-14	4.5691	8.12e-12	LOC_Os01g12430					LOC_Os01g12430:Chr1:6790657-6793346:-:-1293
Chr1	peak_423	6813002	6813592	591	362	608	2.47e-12	3.00651	7.57e-10	LOC_Os01g12440					LOC_Os01g12440:Chr1:6813714-6815546:+:351
Chr1	peak_426	6843574	6843810	237	115	243	3.55e-16	4.52408	1.63e-13	LOC_Os01g12480					LOC_Os01g12480:Chr1:6841526-6843538:-:-151
Chr1	peak_430	7023570	7023863	294	21	289	3.08e-06	2.3947	0.000378756	LOC_Os01g12710					LOC_Os01g12710:Chr1:7024297-7030610:+:707
Chr1	peak_433	7037164	7037609	446	208	363	1.05e-08	2.82079	2e-06	LOC_Os01g12720					LOC_Os01g12720:Chr1:7038103-7042925:+:732
Chr1	peak_434	7042774	7043632	859	353	1748	3.43e-224	20.3383	6.55e-218	LOC_Os01g12730					LOC_Os01g12730:Chr1:7043932-7047559:+:806
Chr1	peak_435	7047449	7047697	249	121	197	1.72e-10	3.5958	4.21e-08	LOC_Os01g12740					LOC_Os01g12740:Chr1:7048273-7050877:+:704
Chr1	peak_437	7054809	7055232	424	358	369	1.41e-06	2.48351	0.000185464		LOC_Os01g12750				LOC_Os01g12750:Chr1:7053100-7056375:+:-2068
Chr1	peak_436	7052755	7053076	322	200	210	2.73e-06	2.6591	0.00033868	LOC_Os01g12750					LOC_Os01g12750:Chr1:7053100-7056375:+:146
Chr1	peak_438	7060005	7060201	197	72	117	0.000362627	2.2496	0.0266226	LOC_Os01g12760					LOC_Os01g12760:Chr1:7061344-7065249:+:1268
Chr1	peak_439	7091649	7091936	288	135	237	8.91e-07	2.71035	0.000121035	LOC_Os01g12810					LOC_Os01g12810:Chr1:7092032-7095355:+:249
Chr1	peak_440	7128905	7129203	299	145	467	4.39e-60	10.3846	2.96e-56	LOC_Os01g12880; LOC_Os01g12870					LOC_Os01g12880:Chr1:7129149-7137330:+:100
Chr1	peak_443	7167433	7168031	599	474	310	2.97e-12	4.48507	8.96e-10	LOC_Os01g12900					LOC_Os01g12900:Chr1:7164594-7167419:-:-488
Chr1	peak_444	7175669	7176072	404	155	343	2.38e-22	5.4649	1.85e-19	LOC_Os01g12920					LOC_Os01g12920:Chr1:7176107-7177066:+:284
Chr1	peak_448	7366001	7366419	419	156	505	5.86e-36	6.27032	1.14e-32	LOC_Os01g13210					LOC_Os01g13210:Chr1:7363643-7366111:-:-46
Chr1	peak_449	7367151	7367843	693	162	374	1.82e-16	5.02706	8.57e-14	LOC_Os01g13210					LOC_Os01g13210:Chr1:7363643-7366111:-:-1202
Chr1	peak_451	7434774	7435185	412	200	301	9.34e-10	3.03223	2.07e-07	LOC_Os01g13330					LOC_Os01g13330:Chr1:7431934-7433002:-:-1972
Chr1	peak_452	7453523	7453878	356	282	267	7.86e-08	2.97819	1.3e-05	LOC_Os01g13370					LOC_Os01g13370:Chr1:7450837-7453683:-:-122
Chr1	peak_455	7516999	7517210	212	71	172	2.94e-09	3.28888	6.07e-07	LOC_Os01g13480					LOC_Os01g13480:Chr1:7517210-7518741:+:141
Chr1	peak_457	7519492	7519771	280	138	406	1.78e-45	8.52652	5.89e-42				LOC_Os01g13490		LOC_Os01g13490:Chr1:7519617-7524433:+:-14
Chr1	peak_456	7518733	7518975	243	90	152	5.8e-11	4.1147	1.51e-08	LOC_Os01g13490					LOC_Os01g13490:Chr1:7519617-7524433:+:795
Chr1	peak_466	7592507	7592848	342	224	308	3.48e-07	2.68779	5.12e-05				LOC_Os01g13570		LOC_Os01g13570:Chr1:7590399-7592760:-:31
Chr1	peak_467	7593117	7593640	524	209	427	9.6e-09	2.92042	1.84e-06	LOC_Os01g13570					LOC_Os01g13570:Chr1:7590399-7592760:-:-566
Chr1	peak_468	7602778	7603010	233	67	142	2.65e-09	3.79682	5.5e-07			LOC_Os01g13590			LOC_Os01g13590:Chr1:7602829-7603348:-:505
Chr1	peak_473	7665029	7665280	252	93	290	1.22e-12	3.52169	3.87e-10				LOC_Os01g13690		LOC_Os01g13690:Chr1:7665101-7668163:+:-22
Chr1	peak_472	7663697	7664263	567	213	361	5.17e-07	2.64036	7.37e-05	LOC_Os01g13690					LOC_Os01g13690:Chr1:7665101-7668163:+:1192
Chr1	peak_474	7670686	7670895	210	97	123	1.74e-09	4.09298	3.73e-07		LOC_Os01g13700				LOC_Os01g13700:Chr1:7670066-7672762:+:-718
Chr1	peak_476	7693905	7694105	201	33	230	1.73e-05	2.29466	0.00179143				LOC_Os01g13740		LOC_Os01g13740:Chr1:7686884-7693987:-:51
Chr1	peak_482	7737048	7737402	355	215	372	4.41e-35	7.01628	8.18e-32	LOC_Os01g13800					LOC_Os01g13800:Chr1:7739074-7742914:+:1812
Chr1	peak_483	7738763	7738977	215	93	227	6.1e-06	2.35066	0.000701746	LOC_Os01g13800					LOC_Os01g13800:Chr1:7739074-7742914:+:219
Chr1	peak_484	7743371	7743647	277	167	208	7.68e-07	2.89804	0.000107206	LOC_Os01g13810					LOC_Os01g13810:Chr1:7744243-7747746:+:706
Chr1	peak_486	7802130	7802416	287	180	145	1.74e-09	4.09298	3.73e-07	LOC_Os01g13930					LOC_Os01g13930:Chr1:7804166-7805842:+:1857
Chr1	peak_487	7803995	7804219	225	75	279	6.11e-13	3.37775	2e-10	LOC_Os01g13930					LOC_Os01g13930:Chr1:7804166-7805842:+:97
Chr1	peak_489	7816988	7817382	395	287	210	4.91e-13	4.92142	1.62e-10	LOC_Os01g13950					LOC_Os01g13950:Chr1:7817704-7818394:+:430
Chr1	peak_490	7821218	7821461	244	80	142	1.34e-05	2.76115	0.0014476	LOC_Os01g13960					LOC_Os01g13960:Chr1:7823251-7827552:+:1954
Chr1	peak_491	7869180	7869912	733	562	833	2.02e-67	10.9794	1.91e-63	LOC_Os01g14050; LOC_Os01g14060					LOC_Os01g14060:Chr1:7870790-7872213:+:1049
Chr1	peak_492	7882544	7882745	202	142	188	1.92e-10	3.50814	4.66e-08	LOC_Os01g14080					LOC_Os01g14080:Chr1:7879931-7882632:-:-54
Chr1	peak_493	7899991	7900293	303	189	416	1.17e-42	7.2209	3.32e-39		LOC_Os01g14100				LOC_Os01g14100:Chr1:7894959-7900874:-:696
Chr1	peak_495	7951867	7952384	518	181	400	1.88e-15	4.08671	8.01e-13	LOC_Os01g14200					LOC_Os01g14200:Chr1:7953423-7964300:+:1376
Chr1	peak_496	8042395	8042603	209	113	178	1.67e-09	3.29728	3.58e-07	LOC_Os01g14360					LOC_Os01g14360:Chr1:8040956-8041210:-:-1298
Chr1	peak_497	8073168	8073748	581	395	732	1.69e-37	6.31944	3.58e-34	LOC_Os01g14430					LOC_Os01g14430:Chr1:8071122-8071833:-:-1730
Chr1	peak_500	8083686	8083893	208	14	236	5.61e-07	2.35687	7.96e-05	LOC_Os01g14440					LOC_Os01g14440:Chr1:8084372-8087044:+:673
Chr1	peak_499	8082829	8083299	471	444	425	1.85e-06	2.35413	0.000237105	LOC_Os01g14440					LOC_Os01g14440:Chr1:8084372-8087044:+:1100
Chr1	peak_503	8177747	8178384	638	359	456	1.04e-38	7.84885	2.35e-35	LOC_Os01g14590					LOC_Os01g14590:Chr1:8175375-8177889:-:-217
Chr1	peak_504	8260978	8261527	550	383	523	5.39e-27	6.18644	5.91e-24				LOC_Os01g14770		LOC_Os01g14770:Chr1:8251639-8263539:-:2180
Chr1	peak_505	8263838	8264056	219	72	213	1.47e-06	2.51631	0.000192579	LOC_Os01g14770					LOC_Os01g14770:Chr1:8251639-8263539:-:-371
Chr1	peak_508	8376874	8377122	249	136	149	4.3e-14	5.20924	1.6e-11	LOC_Os01g14932					LOC_Os01g14932:Chr1:8367184-8375401:-:-1609
Chr1	peak_509	8403524	8403818	295	136	314	9.23e-08	2.67106	1.51e-05	LOC_Os01g15000; LOC_Os01g14990					LOC_Os01g15000:Chr1:8404247-8408377:+:588
Chr1	peak_513	8430237	8430805	569	181	705	1.45e-32	5.16918	2.3e-29	LOC_Os01g15020					LOC_Os01g15020:Chr1:8420923-8430280:-:-138
Chr1	peak_516	8446806	8447162	357	167	409	5.64e-20	4.19039	3.6e-17				LOC_Os01g15029		LOC_Os01g15029:Chr1:8444463-8447054:-:83
Chr1	peak_517	8479501	8479793	293	146	368	7.53e-32	6.32415	1.14e-28				LOC_Os01g15110		LOC_Os01g15110:Chr1:8475499-8479870:-:225
Chr1	peak_520	8532913	8533126	214	129	124	8.86e-09	3.90693	1.72e-06	LOC_Os01g15240					LOC_Os01g15240:Chr1:8532212-8532919:-:-123
Chr1	peak_521	8546959	8547175	217	141	245	1.16e-11	3.51647	3.26e-09	LOC_Os01g15270					LOC_Os01g15270:Chr1:8545997-8546894:-:-206
Chr1	peak_522	8557054	8557249	196	150	165	4.15e-05	2.41185	0.00397649	LOC_Os01g15290					LOC_Os01g15290:Chr1:8555286-8557176:-:-28
Chr1	peak_523	8569684	8570025	342	169	414	1.88e-20	4.55243	1.25e-17	LOC_Os01g15300					LOC_Os01g15300:Chr1:8560623-8569631:-:-222
Chr1	peak_524	8599472	8599767	296	117	413	2.12e-35	6.63942	4e-32	LOC_Os01g15350					LOC_Os01g15350:Chr1:8593788-8599448:-:-141
Chr1	peak_525	8633491	8633685	195	66	163	1.08e-07	3.12445	1.74e-05				LOC_Os01g15399		LOC_Os01g15399:Chr1:8630317-8633592:-:37
Chr1	peak_529	8786041	8786443	403	284	311	6.22e-09	3.19091	1.23e-06	LOC_Os01g15630					LOC_Os01g15630:Chr1:8786512-8792386:+:188
Chr1	peak_531	8798084	8798666	583	345	585	9.12e-57	9.67743	5.24e-53	LOC_Os01g15640					LOC_Os01g15640:Chr1:8792646-8797363:-:-1066
Chr1	peak_530	8797552	8797758	207	170	258	5.69e-08	2.68355	9.58e-06	LOC_Os01g15640					LOC_Os01g15640:Chr1:8792646-8797363:-:-359
Chr1	peak_532	8855702	8855968	267	89	145	3.46e-14	4.96605	1.3e-11			LOC_Os01g15740			LOC_Os01g15740:Chr1:8853816-8856953:+:-1976
Chr1	peak_536	8953360	8953900	541	142	559	1.02e-30	5.86535	1.44e-27	LOC_Os01g15900					LOC_Os01g15900:Chr1:8949249-8952712:-:-790
Chr1	peak_538	8960542	8960831	290	135	234	4.17e-14	4.37423	1.55e-11		LOC_Os01g15910				LOC_Os01g15910:Chr1:8958411-8967207:+:-2267
Chr1	peak_537	8956435	8957113	679	517	698	6.29e-23	4.96299	5.12e-20	LOC_Os01g15910					LOC_Os01g15910:Chr1:8958411-8967207:+:1460
Chr1	peak_539	8984573	8984779	207	95	128	3.29e-10	4.27902	7.76e-08	LOC_Os01g15970					LOC_Os01g15960:Chr1:8983764-8984093:+:-905
Chr1	peak_540	9066816	9067066	251	54	158	1.45e-05	2.62454	0.00153968	LOC_Os01g16090					LOC_Os01g16090:Chr1:9063968-9066787:-:-83
Chr1	peak_541	9074272	9074701	430	235	497	9.81e-18	4.08578	5.19e-15	LOC_Os01g16110					LOC_Os01g16110:Chr1:9074613-9083795:+:107
Chr1	peak_544	9094649	9095344	696	485	705	4.2e-41	6.78569	1.1e-37	LOC_Os01g16124					LOC_Os01g16124:Chr1:9095172-9099512:+:39
Chr1	peak_546	9112979	9113229	251	173	197	8.09e-12	4.21439	2.34e-09	LOC_Os01g16140					LOC_Os01g16140:Chr1:9114002-9114253:+:851
Chr1	peak_547	9117388	9117640	253	158	245	4.61e-09	3.055	9.25e-07	LOC_Os01g16146					LOC_Os01g16146:Chr1:9114577-9117425:-:-121
Chr1	peak_554	9340944	9341172	229	49	120	6.91e-07	3.29806	9.74e-05		LOC_Os01g16450				LOC_Os01g16450:Chr1:9339815-9342304:+:-1179
Chr1	peak_555	9342171	9342372	202	134	105	6.91e-07	3.29806	9.74e-05					LOC_Os01g16450	LOC_Os01g16450:Chr1:9339815-9342304:+:-2491
Chr1	peak_557	9445337	9445577	241	188	146	9.8e-09	3.49101	1.87e-06	LOC_Os01g16650; LOC_Os01g16640					LOC_Os01g16650:Chr1:9445679-9446566:+:155
Chr1	peak_558	9454778	9454980	203	33	192	2.62e-06	2.52661	0.000327771	LOC_Os01g16670					LOC_Os01g16670:Chr1:9454976-9456923:+:166
Chr1	peak_560	9546262	9546547	286	148	199	1.91e-07	3.10826	2.97e-05	LOC_Os01g16800					LOC_Os01g16800:Chr1:9545520-9546039:-:-371
Chr1	peak_563	9605928	9606257	330	80	281	6.23e-11	3.51176	1.61e-08	LOC_Os01g16840					LOC_Os01g16840:Chr1:9603147-9604187:-:-1821
Chr1	peak_565	9639008	9639441	434	334	485	7.87e-07	2.29909	0.000109582	LOC_Os01g16870					LOC_Os01g16870:Chr1:9631296-9638901:-:-441
Chr1	peak_568	9658323	9658579	257	70	124	1.78e-05	2.77977	0.001842			LOC_Os01g16890			LOC_Os01g16890:Chr1:9657980-9661279:-:2888
Chr1	peak_569	9690022	9690313	292	84	180	5.57e-10	3.58881	1.27e-07	LOC_Os01g16950; LOC_Os01g16940					LOC_Os01g16950:Chr1:9690235-9692180:+:130
Chr1	peak_571	9701037	9701238	202	118	233	9.06e-19	4.78637	5.24e-16	LOC_Os01g16960					LOC_Os01g16960:Chr1:9694027-9699817:-:-1338
Chr1	peak_570	9699752	9700065	314	244	229	8.09e-12	4.21439	2.34e-09	LOC_Os01g16960					LOC_Os01g16960:Chr1:9694027-9699817:-:-179
Chr1	peak_573	9725686	9725951	266	157	193	1.42e-10	3.62085	3.51e-08	LOC_Os01g16990					LOC_Os01g16990:Chr1:9727698-9728244:+:1856
Chr1	peak_574	9733423	9733845	423	114	321	9.17e-20	5.37744	5.76e-17	LOC_Os01g17000					LOC_Os01g17000:Chr1:9733832-9738226:+:296
Chr1	peak_576	9771668	9772034	367	114	421	1.54e-17	4.46404	8.03e-15	LOC_Os01g17050					LOC_Os01g17050:Chr1:9770015-9771037:-:-745
Chr1	peak_579	9867719	9867937	219	135	182	3e-10	3.76278	7.15e-08				LOC_Os01g17160		LOC_Os01g17160:Chr1:9866424-9870864:+:-1431
Chr1	peak_581	9899756	9900061	306	154	366	2.32e-12	3.40062	7.11e-10		LOC_Os01g17214				LOC_Os01g17214:Chr1:9889548-9902738:-:2830
Chr1	peak_583	10003575	10003904	330	181	403	4.75e-40	6.85795	1.17e-36	LOC_Os01g17390					LOC_Os01g17390:Chr1:10003950-10007768:+:195
Chr1	peak_584	10011582	10011937	356	160	380	7.01e-11	2.94447	1.79e-08	LOC_Os01g17396					LOC_Os01g17396:Chr1:10008036-10011595:-:-147
Chr1	peak_587	10131915	10132587	673	143	676	1.13e-23	5.05323	9.72e-21	LOC_Os01g18080					LOC_Os01g18080:Chr1:10133857-10135806:+:1800
Chr1	peak_588	10137323	10137807	485	140	224	1.41e-11	4.03156	3.93e-09					LOC_Os01g18100	LOC_Os01g18090:Chr1:10136482-10137055:+:-982
Chr1	peak_589	10202045	10202431	387	95	217	1.79e-17	5.95342	9.23e-15		LOC_Os01g18220				LOC_Os01g18220:Chr1:10200476-10203694:-:1556
Chr1	peak_592	10264264	10264485	222	164	203	4.66e-06	2.5386	0.000549655		LOC_Os01g18280				LOC_Os01g18280:Chr1:10262946-10267962:+:-1483
Chr1	peak_598	10281883	10282076	194	135	172	2.53e-10	3.47232	6.05e-08	LOC_Os01g18300					LOC_Os01g18300:Chr1:10283535-10283921:+:1518
Chr1	peak_600	10310314	10310568	255	89	224	9.46e-10	3.30519	2.09e-07	LOC_Os01g18360					LOC_Os01g18360:Chr1:10312341-10314826:+:1939
Chr1	peak_602	10345143	10345338	196	106	95	3.67e-06	3.16275	0.00044655	LOC_Os01g18400					LOC_Os01g18400:Chr1:10342025-10343570:-:-1679
Chr1	peak_606	10470133	10470413	281	120	314	1.18e-06	2.40068	0.000157594	LOC_Os01g18584					LOC_Os01g18584:Chr1:10470540-10478800:+:288
Chr1	peak_607	10495688	10496195	508	188	385	9.69e-05	2.03766	0.0083468	LOC_Os01g18630					LOC_Os01g18630:Chr1:10492039-10495723:-:-153
Chr1	peak_608	10500824	10501073	250	141	302	3.11e-08	2.83453	5.51e-06	LOC_Os01g18640					LOC_Os01g18640:Chr1:10496604-10500943:-:-22
Chr1	peak_609	10520317	10520634	318	71	119	5.42e-05	2.79066	0.00501718			LOC_Os01g18670			LOC_Os01g18670:Chr1:10515723-10521282:-:896
Chr1	peak_612	10561328	10561534	207	121	126	2.21e-07	3.32222	3.38e-05	LOC_Os01g18730				LOC_Os01g18744	LOC_Os01g18730:Chr1:10559887-10560969:-:-480
Chr1	peak_618	10642948	10643369	422	311	311	6.51e-23	6.24892	5.28e-20	LOC_Os01g18840; LOC_Os01g18830					LOC_Os01g18840:Chr1:10643287-10644848:+:29
Chr1	peak_620	10805270	10805485	216	189	155	1.85e-07	3.18743	2.87e-05	LOC_Os01g19120					LOC_Os01g19120:Chr1:10802151-10804527:-:-932
Chr1	peak_622	10881567	10881768	202	47	112	8.86e-09	3.90693	1.72e-06			LOC_Os01g19240			LOC_Os01g19240:Chr1:10877635-10881693:+:-3980
Chr1	peak_623	10897614	10897812	199	95	115	5.9e-11	4.33956	1.53e-08					LOC_Os01g19270	LOC_Os01g19270:Chr1:10895602-10897796:+:-2108
Chr1	peak_629	11203300	11204117	818	369	965	3.48e-28	4.77659	4.13e-25	LOC_Os01g19740					LOC_Os01g19740:Chr1:11202595-11203335:-:-334
Chr1	peak_630	11235719	11235963	245	128	101	3.67e-06	3.16275	0.00044655	LOC_Os01g19800					LOC_Os01g19800:Chr1:11231972-11234811:-:-1036
Chr1	peak_631	11244951	11245148	198	81	123	9.26e-08	3.47624	1.51e-05	LOC_Os01g19820					LOC_Os01g19820:Chr1:11245197-11246756:+:166
Chr1	peak_632	11350247	11350486	240	25	117	6.04e-06	2.97963	0.000696787	LOC_Os01g19970					LOC_Os01g19970:Chr1:11350507-11356863:+:236
Chr1	peak_633	11506141	11506388	248	132	122	3.91e-07	3.3107	5.73e-05	LOC_Os01g20206					LOC_Os01g20206:Chr1:11505077-11506103:-:-170
Chr1	peak_634	11526125	11526386	262	161	185	9.57e-13	4.32886	3.07e-10	LOC_Os01g20720					LOC_Os01g20720:Chr1:11526651-11529893:+:366
Chr1	peak_635	11592394	11592602	209	119	188	2.45e-07	2.94065	3.73e-05	LOC_Os01g20800					LOC_Os01g20800:Chr1:11591226-11591477:-:-1036
Chr1	peak_636	11612351	11612711	361	186	342	5.37e-25	5.65159	5.1e-22					LOC_Os01g20830	LOC_Os01g20830:Chr1:11610848-11612708:+:-1690
Chr1	peak_637	11637373	11637611	239	132	152	1.21e-08	3.63862	2.28e-06	LOC_Os01g20860					LOC_Os01g20860:Chr1:11625658-11637076:-:-429
Chr1	peak_639	11669292	11669837	546	199	541	1.54e-37	6.51289	3.27e-34	LOC_Os01g20894					LOC_Os01g20894:Chr1:11667260-11667716:-:-1775
Chr1	peak_638	11668789	11669050	262	163	180	1.25e-08	3.2972	2.36e-06	LOC_Os01g20894					LOC_Os01g20894:Chr1:11667260-11667716:-:-1236
Chr1	peak_640	11686031	11686225	195	98	229	6.98e-07	2.42337	9.78e-05	LOC_Os01g20910; LOC_Os01g20920					LOC_Os01g20910:Chr1:11686442-11687386:+:314
Chr1	peak_643	11783356	11783937	582	304	542	1.39e-29	6.53662	1.82e-26	LOC_Os01g21120					LOC_Os01g21120:Chr1:11783910-11785001:+:251
Chr1	peak_642	11782086	11782405	320	129	344	4.45e-14	4.18477	1.64e-11	LOC_Os01g21120					LOC_Os01g21120:Chr1:11783910-11785001:+:1696
Chr1	peak_646	11865463	11865813	351	109	280	3.53e-21	5.82052	2.49e-18	LOC_Os01g21250					LOC_Os01g21250:Chr1:11863920-11864332:-:-1240
Chr1	peak_645	11864207	11865123	917	769	916	1.62e-33	5.40065	2.74e-30	LOC_Os01g21250					LOC_Os01g21250:Chr1:11863920-11864332:-:-644
Chr1	peak_648	12032073	12032268	196	137	169	1.1e-08	3.17925	2.08e-06			LOC_Os01g21520			LOC_Os01g21520:Chr1:12031970-12032254:+:-241
Chr1	peak_651	12200581	12200792	212	108	205	5.19e-09	3.27996	1.04e-06	LOC_Os01g21730					LOC_Os01g21730:Chr1:12198238-12199004:-:-1685
Chr1	peak_650	12199495	12199722	228	145	267	5.07e-09	2.99241	1.02e-06	LOC_Os01g21730					LOC_Os01g21730:Chr1:12198238-12199004:-:-636
Chr1	peak_653	12248256	12248496	241	92	288	1.05e-14	3.77447	4.13e-12	LOC_Os01g21820					LOC_Os01g21820:Chr1:12235262-12248213:-:-135
Chr1	peak_654	12268705	12268974	270	132	247	3.05e-30	7.94568	4.18e-27					LOC_Os01g21860	LOC_Os01g21870:Chr1:12270037-12270402:-:1567
Chr1	peak_656	12301413	12301647	235	68	107	8.84e-08	3.48448	1.45e-05	LOC_Os01g21930					LOC_Os01g21930:Chr1:12299652-12299981:-:-1500
Chr1	peak_655	12300748	12300941	194	105	200	2.62e-09	3.06803	5.44e-07	LOC_Os01g21930					LOC_Os01g21930:Chr1:12299652-12299981:-:-872
Chr1	peak_662	12351713	12351983	271	122	261	1.35e-18	4.83111	7.71e-16					LOC_Os01g22000	LOC_Os01g22000:Chr1:12351454-12353063:-:1230
Chr1	peak_666	12366482	12366856	375	77	434	3.13e-08	2.59951	5.55e-06	LOC_Os01g22010					LOC_Os01g22010:Chr1:12363709-12366314:-:-245
Chr1	peak_665	12363679	12363966	288	132	274	1.86e-18	4.61764	1.05e-15					LOC_Os01g22010	LOC_Os01g22010:Chr1:12363709-12366314:-:2505
Chr1	peak_668	12552735	12553004	270	206	163	6.24e-08	3.3638	1.04e-05		LOC_Os01g22336				LOC_Os01g22336:Chr1:12551333-12557013:+:-1609
Chr1	peak_670	12650329	12650657	329	182	218	4.75e-06	2.58218	0.000557083	LOC_Os01g22510					LOC_Os01g22510:Chr1:12650540-12654393:+:30
Chr1	peak_671	12655691	12655901	211	98	112	1.81e-05	2.85145	0.00186518			LOC_Os01g22520			LOC_Os01g22520:Chr1:12654852-12658475:-:2688
Chr1	peak_672	12710237	12710535	299	151	330	3.73e-10	2.90804	8.67e-08	LOC_Os01g22600					LOC_Os01g22600:Chr1:12704700-12709808:-:-580
Chr1	peak_673	12730870	12731340	471	165	356	2.11e-13	4.07167	7.28e-11					LOC_Os01g22630	LOC_Os01g22640:Chr1:12734098-12738112:+:3064
Chr1	peak_674	12804542	12804810	269	94	133	1.72e-12	4.83715	5.36e-10	LOC_Os01g22770			LOC_Os01g22780		LOC_Os01g22780:Chr1:12804579-12810224:+:-58
Chr1	peak_678	12869004	12869308	305	181	367	1.86e-27	5.24493	2.11e-24	LOC_Os01g22900					LOC_Os01g22900:Chr1:12870228-12874264:+:1044
Chr1	peak_679	12869964	12870308	345	184	377	2.58e-19	4.51181	1.56e-16	LOC_Os01g22900					LOC_Os01g22900:Chr1:12870228-12874264:+:81
Chr1	peak_680	12873412	12874011	600	546	425	2.18e-05	2.20547	0.0022159					LOC_Os01g22900	LOC_Os01g22900:Chr1:12870228-12874264:+:-3731
Chr1	peak_681	12917673	12917876	204	21	99	1.03e-05	2.88076	0.00113232		LOC_Os01g22980				LOC_Os01g22980:Chr1:12914948-12919210:-:1518
Chr1	peak_682	12918904	12919292	389	319	261	2.68e-06	2.71445	0.000333934	LOC_Os01g22980					LOC_Os01g22980:Chr1:12914948-12919210:-:-13
Chr1	peak_683	12923445	12923652	208	157	264	1.09e-08	2.73724	2.07e-06		LOC_Os01g22990				LOC_Os01g22990:Chr1:12921466-12924802:-:1202
Chr1	peak_685	13178535	13178769	235	105	150	9.37e-16	5.58133	4.13e-13	LOC_Os01g23460					LOC_Os01g23460:Chr1:13180307-13182788:+:1668
Chr1	peak_687	13323737	13324095	359	205	870	2.13e-154	14.8875	5.63e-149				LOC_Os01g23680		LOC_Os01g23680:Chr1:13319295-13323947:-:7
Chr1	peak_690	13363112	13363344	233	89	130	1.74e-09	4.09298	3.73e-07	LOC_Os01g23760					LOC_Os01g23760:Chr1:13363707-13364930:+:507
Chr1	peak_692	14010437	14010728	292	180	346	3.36e-18	4.06366	1.85e-15	LOC_Os01g24880					LOC_Os01g24880:Chr1:14012515-14019465:+:1899
Chr1	peak_693	14284949	14285185	237	176	228	7.1e-08	2.83225	1.18e-05	LOC_Os01g25290					LOC_Os01g25290:Chr1:14285949-14287010:+:825
Chr1	peak_694	14285805	14286083	279	23	317	1.76e-05	2.1735	0.00181932	LOC_Os01g25290					LOC_Os01g25290:Chr1:14285949-14287010:+:122
Chr1	peak_696	14357481	14357732	252	89	185	1.08e-07	3.12445	1.74e-05	LOC_Os01g25386					LOC_Os01g25386:Chr1:14340133-14357449:-:-121
Chr1	peak_697	14363677	14363881	205	130	148	7.34e-09	3.37441	1.43e-06	LOC_Os01g25402					LOC_Os01g25402:Chr1:14365180-14374329:+:1374
Chr1	peak_699	14447005	14447286	282	179	251	4.61e-09	3.055	9.25e-07				LOC_Os01g25484		LOC_Os01g25484:Chr1:14446910-14453474:+:-275
Chr1	peak_704	14577567	14577789	223	111	153	1.23e-06	2.95647	0.000163621				LOC_Os01g25710	LOC_Os01g25720	LOC_Os01g25710:Chr1:14571837-14581150:-:3474
Chr1	peak_705	14580980	14581504	525	357	580	3.32e-20	4.17789	2.16e-17	LOC_Os01g25730; LOC_Os01g25710			LOC_Os01g25720		LOC_Os01g25710:Chr1:14571837-14581150:-:-187
Chr1	peak_706	14591602	14591847	246	103	166	2.41e-07	3.07282	3.66e-05			LOC_Os01g25740			LOC_Os01g25740:Chr1:14587007-14591754:-:51
Chr1	peak_707	14592049	14592265	217	59	175	1.51e-07	2.89204	2.39e-05	LOC_Os01g25740					LOC_Os01g25740:Chr1:14587007-14591754:-:-354
Chr1	peak_708	14627709	14628222	514	234	473	2.93e-21	5.37288	2.09e-18	LOC_Os01g25820					LOC_Os01g25820:Chr1:14621295-14627937:-:-6
Chr1	peak_710	14739196	14739577	382	213	441	1.96e-45	7.39937	6.45e-42	LOC_Os01g25990					LOC_Os01g25990:Chr1:14730142-14738424:-:-985
Chr1	peak_711	14763505	14763835	331	130	231	7.63e-10	3.39851	1.71e-07		LOC_Os01g26039				LOC_Os01g26039:Chr1:14754773-14764507:-:874
Chr1	peak_712	14764653	14764950	298	154	231	2.52e-08	3.0115	4.55e-06	LOC_Os01g26039					LOC_Os01g26039:Chr1:14754773-14764507:-:-300
Chr1	peak_713	14766307	14766545	239	137	266	1.14e-18	4.58901	6.54e-16	LOC_Os01g26039; LOC_Os01g26060					LOC_Os01g26060:Chr1:14767283-14769140:+:840
Chr1	peak_714	14795061	14795272	212	125	113	2.21e-07	3.32222	3.38e-05		LOC_Os01g26120				LOC_Os01g26120:Chr1:14793093-14797228:+:-2094
Chr1	peak_715	14796121	14796422	302	251	101	5.91e-06	3.06844	0.000681915		LOC_Os01g26120				LOC_Os01g26130:Chr1:14799300-14801932:+:2929
Chr1	peak_716	14798522	14798721	200	59	220	9.46e-10	3.30519	2.09e-07	LOC_Os01g26130					LOC_Os01g26130:Chr1:14799300-14801932:+:720
Chr1	peak_718	14917574	14917769	196	116	88	1.93e-05	2.91923	0.00198413	LOC_Os01g26310					LOC_Os01g26310:Chr1:14914819-14915748:-:-1942
Chr1	peak_719	15058918	15059225	308	116	301	7.71e-19	4.4006	4.48e-16	LOC_Os01g27020; LOC_Os01g27010					LOC_Os01g27010:Chr1:15056289-15058752:-:-282
Chr1	peak_720	15171853	15172085	233	150	153	1.13e-10	3.90994	2.83e-08	LOC_Os01g27210					LOC_Os01g27210:Chr1:15170345-15171860:-:-143
Chr1	peak_721	15186367	15186625	259	130	225	1.92e-14	4.29176	7.37e-12			LOC_Os01g27230			LOC_Os01g27230:Chr1:15185076-15188301:-:1806
Chr1	peak_722	15187065	15187511	447	97	384	3.31e-11	3.3972	8.87e-09				LOC_Os01g27230		LOC_Os01g27230:Chr1:15185076-15188301:-:1141
Chr1	peak_723	15193732	15193926	195	133	102	3.29e-10	4.27902	7.76e-08			LOC_Os01g27240			LOC_Os01g27240:Chr1:15192860-15195698:-:1835
Chr1	peak_724	15284952	15285210	259	164	173	1.13e-10	3.90994	2.83e-08		LOC_Os01g27370				LOC_Os01g27370:Chr1:15284072-15285817:-:703
Chr1	peak_725	15332887	15333162	276	143	311	1.68e-32	6.59456	2.67e-29	LOC_Os01g27449					LOC_Os01g27449:Chr1:15328868-15332947:-:-83
Chr1	peak_726	15344226	15344500	275	50	103	5.42e-05	2.79066	0.00501718	LOC_Os01g27480					LOC_Os01g27480:Chr1:15344380-15345409:+:105
Chr1	peak_727	15360600	15360800	201	164	182	2.62e-06	2.52661	0.000327771	LOC_Os01g27520					LOC_Os01g27520:Chr1:15356779-15360684:-:-80
Chr1	peak_728	15404047	15404420	374	84	128	1.45e-05	2.97671	0.00153968	LOC_Os01g27620					LOC_Os01g27620:Chr1:15405281-15406253:+:1151
Chr1	peak_729	15465819	15466034	216	143	187	8.27e-06	2.55273	0.000924975			LOC_Os01g27730			LOC_Os01g27730:Chr1:15462065-15466760:-:800
Chr1	peak_732	16038039	16038447	409	248	515	1.21e-28	5.49727	1.49e-25			LOC_Os01g28660			LOC_Os01g28670:Chr1:16041548-16042229:+:3262
Chr1	peak_734	16047190	16047482	293	100	278	2.62e-06	2.52661	0.000327771				LOC_Os01g28680		LOC_Os01g28680:Chr1:16046649-16056268:+:-642
Chr1	peak_733	16046221	16046744	524	220	435	1.32e-16	4.46728	6.29e-14	LOC_Os01g28680					LOC_Os01g28680:Chr1:16046649-16056268:+:209
Chr1	peak_735	16086388	16086614	227	139	176	4.94e-07	2.78875	7.12e-05	LOC_Os01g28730					LOC_Os01g28730:Chr1:16086623-16088672:+:97
Chr1	peak_736	16128859	16129164	306	110	413	1.06e-26	5.16298	1.14e-23	LOC_Os01g28790					LOC_Os01g28790:Chr1:16130515-16131447:+:1547
Chr1	peak_737	16153887	16154647	761	233	510	1.62e-19	5.19232	1e-16	LOC_Os01g28840					LOC_Os01g28840:Chr1:16151540-16154058:-:-62
Chr1	peak_738	16156296	16156700	405	168	414	4.75e-12	3.43579	1.41e-09	LOC_Os01g28850					LOC_Os01g28850:Chr1:16156978-16157217:+:515
Chr1	peak_740	16349384	16349764	381	239	418	4.59e-34	7.1249	8e-31	LOC_Os01g29180					LOC_Os01g29180:Chr1:16346972-16349561:-:-62
Chr1	peak_742	16434551	16434781	231	107	147	1.35e-10	3.98028	3.34e-08	LOC_Os01g29330					LOC_Os01g29330:Chr1:16435856-16436845:+:1199
Chr1	peak_743	16435364	16435777	414	170	416	7.29e-13	3.3135	2.36e-10	LOC_Os01g29330; LOC_Os01g29340					LOC_Os01g29330:Chr1:16435856-16436845:+:323
Chr1	peak_744	16478575	16479167	593	446	676	2.22e-19	4.38292	1.35e-16	LOC_Os01g29409					LOC_Os01g29390:Chr1:16468658-16479811:-:792
Chr1	peak_745	16479944	16480153	210	115	247	2.95e-07	2.62247	4.39e-05	LOC_Os01g29409; LOC_Os01g29390					LOC_Os01g29390:Chr1:16468658-16479811:-:-248
Chr1	peak_749	17150888	17151113	226	93	224	9.51e-08	2.79732	1.55e-05	LOC_Os01g31360		LOC_Os01g31350			LOC_Os01g31360:Chr1:17151655-17157856:+:675
Chr1	peak_750	17161646	17162500	855	154	629	5.6e-44	9.21628	1.71e-40	LOC_Os01g31370					LOC_Os01g31370:Chr1:17159673-17161710:-:-90
Chr1	peak_751	17274777	17275006	230	146	166	7.6e-13	4.58783	2.46e-10	LOC_Os01g31580					LOC_Os01g31580:Chr1:17266159-17274840:-:-83
Chr1	peak_752	17346272	17346495	224	101	276	1.36e-10	3.18733	3.38e-08				LOC_Os01g31680		LOC_Os01g31680:Chr1:17341202-17346405:-:34
Chr1	peak_753	17349047	17349340	294	155	384	5.18e-23	4.75322	4.24e-20	LOC_Os01g31690					LOC_Os01g31690:Chr1:17349311-17350816:+:110
Chr1	peak_754	17465026	17465466	441	192	384	1.62e-27	5.50441	1.84e-24	LOC_Os01g31870					LOC_Os01g31870:Chr1:17454023-17465049:-:-169
Chr1	peak_756	17481493	17481719	227	98	295	3.76e-12	3.51921	1.13e-09	LOC_Os01g31920					LOC_Os01g31920:Chr1:17482326-17486091:+:736
Chr1	peak_755	17480883	17481083	201	129	173	7.34e-09	3.37441	1.43e-06	LOC_Os01g31920					LOC_Os01g31920:Chr1:17482326-17486091:+:1315
Chr1	peak_758	17491823	17492720	898	641	1068	9.36e-75	10.1916	1.2e-70	LOC_Os01g31940					LOC_Os01g31940:Chr1:17490452-17491820:-:-644
Chr1	peak_759	17555615	17555813	199	97	134	1.25e-07	3.33276	2.01e-05	LOC_Os01g32070					LOC_Os01g32070:Chr1:17551621-17553728:-:-1984
Chr1	peak_760	17560618	17560923	306	132	236	7.03e-08	3.05375	1.17e-05	LOC_Os01g32080				LOC_Os01g32090	LOC_Os01g32080:Chr1:17560756-17564948:+:7
Chr1	peak_761	17681135	17681606	472	51	335	7.86e-08	2.97819	1.3e-05	LOC_Os01g32259					LOC_Os01g32259:Chr1:17681433-17683094:+:248
Chr1	peak_763	17740666	17740973	308	162	187	1.64e-15	5.33514	7.03e-13	LOC_Os01g32330					LOC_Os01g32330:Chr1:17740974-17742308:+:147
Chr1	peak_764	17792037	17792399	363	88	236	4.11e-08	3.52398	7.15e-06	LOC_Os01g32439					LOC_Os01g32439:Chr1:17792209-17794532:+:85
Chr1	peak_766	17977251	17978278	1028	773	909	1.14e-09	2.88131	2.49e-07	LOC_Os01g32770					LOC_Os01g32770:Chr1:17975816-17977327:-:-697
Chr1	peak_770	18018017	18018255	239	94	284	8.35e-12	3.43247	2.4e-09	LOC_Os01g32830					LOC_Os01g32830:Chr1:18013675-18017027:-:-1084
Chr1	peak_769	18016983	18017184	202	82	271	9.87e-08	2.70442	1.6e-05	LOC_Os01g32830					LOC_Os01g32830:Chr1:18013675-18017027:-:-38
Chr1	peak_771	18041374	18041688	315	144	343	2.01e-62	11.5902	1.51e-58	LOC_Os01g32870					LOC_Os01g32870:Chr1:18041759-18050240:+:242
Chr1	peak_772	18095530	18095755	226	138	210	1.39e-07	2.96	2.21e-05	LOC_Os01g32964					LOC_Os01g32964:Chr1:18087601-18095186:-:-482
Chr1	peak_773	18111586	18111782	197	154	186	1.51e-07	2.89204	2.39e-05	LOC_Os01g32980					LOC_Os01g32980:Chr1:18101551-18111348:-:-392
Chr1	peak_774	18186647	18186859	213	156	145	8.86e-09	3.90693	1.72e-06	LOC_Os01g33080					LOC_Os01g33080:Chr1:18186985-18193374:+:183
Chr1	peak_777	18439690	18439940	251	150	204	1.18e-21	6.75071	8.63e-19	LOC_Os01g33500; LOC_Os01g33490					LOC_Os01g33490:Chr1:18438308-18439610:-:-230
Chr1	peak_778	18518869	18519079	211	62	117	2.84e-07	3.46658	4.25e-05	LOC_Os01g33650					LOC_Os01g33650:Chr1:18520580-18522052:+:1650
Chr1	peak_779	18589588	18589847	260	138	343	2.55e-17	3.99612	1.3e-14	LOC_Os01g33764		LOC_Os01g33770			LOC_Os01g33770:Chr1:18589667-18590308:-:584
Chr1	peak_782	18684573	18684802	230	99	3068	3.31e-09	1.5338	6.77e-07		LOC_Os01g33960				LOC_Os01g33960:Chr1:18684016-18693589:-:8919
Chr1	peak_783	18748980	18749210	231	97	307	6.21e-18	4.19386	3.34e-15	LOC_Os01g34050					LOC_Os01g34050:Chr1:18749285-18750480:+:209
Chr1	peak_785	18761095	18761491	397	202	153	7.03e-05	2.73678	0.00630275	LOC_Os01g34080					LOC_Os01g34080:Chr1:18763270-18774476:+:1974
Chr1	peak_787	19061376	19061694	319	180	158	1.34e-13	4.74603	4.7e-11	LOC_Os01g34570					LOC_Os01g34570:Chr1:19062423-19063967:+:868
Chr1	peak_789	19085494	19085833	340	207	423	1.67e-38	6.52801	3.72e-35	LOC_Os01g34614					LOC_Os01g34614:Chr1:19085832-19088290:+:132
Chr1	peak_788	19083872	19084096	225	83	139	6.41e-12	4.60309	1.87e-09	LOC_Os01g34614					LOC_Os01g34614:Chr1:19085832-19088290:+:1878
Chr1	peak_790	19122344	19122654	311	162	245	2.16e-26	7.11905	2.27e-23	LOC_Os01g34670					LOC_Os01g34670:Chr1:19115246-19122409:-:-97
Chr1	peak_791	19133930	19134644	715	582	350	2.2e-26	7.46404	2.3e-23	LOC_Os01g34700; LOC_Os01g34690					LOC_Os01g34690:Chr1:19129968-19133883:-:-629
Chr1	peak_792	19405165	19405630	466	274	473	2.5e-23	4.89601	2.1e-20				LOC_Os01g35050		LOC_Os01g35050:Chr1:19394462-19405480:-:43
Chr1	peak_795	19477634	19478031	398	237	375	1.54e-12	3.44199	4.84e-10	LOC_Os01g35184					LOC_Os01g35184:Chr1:19469262-19477606:-:-265
Chr1	peak_796	19550310	19550542	233	215	134	6.91e-06	2.8783	0.000790023	LOC_Os01g35330					LOC_Os01g35330:Chr1:19549142-19550352:-:-173
Chr1	peak_801	19955635	19956099	465	204	468	2.15e-44	7.72952	6.69e-41	LOC_Os01g36064; LOC_Os01g36060					LOC_Os01g36060:Chr1:19954060-19955117:-:-722
Chr1	peak_803	20032962	20033456	495	393	235	1.9e-06	3.02978	0.00024382	LOC_Os01g36220					LOC_Os01g36220:Chr1:20033503-20035006:+:149
Chr1	peak_805	20303826	20304110	285	206	120	1.99e-07	3.53484	3.08e-05	LOC_Os01g36580					LOC_Os01g36580:Chr1:20299522-20302467:-:-1565
Chr1	peak_809	20464905	20465180	276	90	94	8.77e-07	3.3488	0.00012079			LOC_Os01g36790			LOC_Os01g36790:Chr1:20464606-20469249:-:4256
Chr1	peak_810	20519201	20519403	203	124	167	7.1e-08	3.34245	1.18e-05			LOC_Os01g36850			LOC_Os01g36850:Chr1:20518681-20521541:-:2218
Chr1	peak_812	20598235	20598513	279	141	297	5.6e-28	6.22061	6.58e-25			LOC_Os01g36940			LOC_Os01g36940:Chr1:20595192-20598852:+:-3185
Chr1	peak_811	20594974	20595226	253	90	198	4.17e-09	3.38104	8.42e-07	LOC_Os01g36940					LOC_Os01g36940:Chr1:20595192-20598852:+:129
Chr1	peak_813	20602261	20602783	523	348	584	1.5e-34	5.66071	2.7e-31	LOC_Os01g36950					LOC_Os01g36950:Chr1:20599314-20602261:-:-348
Chr1	peak_814	20603548	20603801	254	172	340	3.92e-13	3.4714	1.31e-10	LOC_Os01g36950					LOC_Os01g36950:Chr1:20599314-20602261:-:-1459
Chr1	peak_818	20628115	20628695	581	223	346	1.73e-12	4.14435	5.36e-10	LOC_Os01g36970					LOC_Os01g36970:Chr1:20628647-20631891:+:310
Chr1	peak_820	20662433	20662932	500	252	568	4.47e-31	5.44377	6.45e-28	LOC_Os01g37040					LOC_Os01g37040:Chr1:20662990-20665064:+:306
Chr1	peak_821	20707999	20708314	316	132	229	1.12e-13	4.43471	4e-11	LOC_Os01g37100					LOC_Os01g37100:Chr1:20705750-20707408:-:-723
Chr1	peak_825	20950082	20950483	402	239	218	1.83e-13	4.4685	6.36e-11	LOC_Os01g37500					LOC_Os01g37490:Chr1:20950401-20951941:-:1622
Chr1	peak_826	20955597	20955802	206	61	178	4.67e-11	3.61777	1.23e-08	LOC_Os01g37510					LOC_Os01g37510:Chr1:20953958-20955515:-:-143
Chr1	peak_827	21076877	21077074	198	171	120	5.47e-05	2.51984	0.00501718	LOC_Os01g37700; LOC_Os01g37690					LOC_Os01g37690:Chr1:21071370-21076730:-:-318
Chr1	peak_830	21146361	21147305	945	115	873	4.16e-34	6.54726	7.26e-31	LOC_Os01g37800					LOC_Os01g37800:Chr1:21143775-21146236:-:-240
Chr1	peak_831	21180197	21180463	267	116	164	9.42e-17	5.37883	4.55e-14	LOC_Os01g37842					LOC_Os01g37842:Chr1:21181431-21184378:+:1119
Chr1	peak_832	21202653	21202846	194	97	174	9.11e-08	2.85119	1.49e-05					LOC_Os01g37870	LOC_Os01g37880:Chr1:21207597-21210832:+:4848
Chr1	peak_834	21228476	21228890	415	198	560	2.06e-66	8.97485	1.86e-62	LOC_Os01g37910					LOC_Os01g37910:Chr1:21230393-21234929:+:1720
Chr1	peak_835	21230151	21230414	264	127	290	8.7e-25	5.70073	8.15e-22	LOC_Os01g37910					LOC_Os01g37910:Chr1:21230393-21234929:+:116
Chr1	peak_838	21242339	21242691	353	195	565	7.4e-68	9.62787	7.13e-64		LOC_Os01g37920				LOC_Os01g37920:Chr1:21241628-21242888:-:356
Chr1	peak_839	21259946	21260207	262	97	307	1.14e-11	3.06609	3.21e-09	LOC_Os01g37950					LOC_Os01g37950:Chr1:21261897-21262392:+:1855
Chr1	peak_840	21261524	21261755	232	105	297	1.05e-08	2.82079	2e-06	LOC_Os01g37950					LOC_Os01g37950:Chr1:21261897-21262392:+:269
Chr1	peak_842	21271706	21271939	234	87	153	1.57e-10	4.05927	3.85e-08	LOC_Os01g37960; LOC_Os01g37970					LOC_Os01g37960:Chr1:21265644-21270839:-:-954
Chr1	peak_843	21415328	21415530	203	102	143	2.87e-07	3.11737	4.28e-05			LOC_Os01g38229			LOC_Os01g38229:Chr1:21414995-21441447:+:-436
Chr1	peak_844	21420716	21420959	244	102	144	2.41e-06	2.84924	0.000303941		LOC_Os01g38229				LOC_Os01g38229:Chr1:21414995-21441447:+:-5824
Chr1	peak_846	21630826	21631131	306	144	374	1.01e-22	4.62297	8.05e-20	LOC_Os01g38510; LOC_Os01g38500					LOC_Os01g38500:Chr1:21628691-21630777:-:-193
Chr1	peak_847	21643066	21643321	256	118	289	5.75e-20	5.43946	3.67e-17	LOC_Os01g38530; LOC_Os01g38540					LOC_Os01g38530:Chr1:21637031-21643111:-:-73
Chr1	peak_848	21661264	21661481	218	123	259	6.59e-12	3.51788	1.92e-09	LOC_Os01g38560					LOC_Os01g38560:Chr1:21661685-21662203:+:299
Chr1	peak_850	21710056	21710273	218	33	161	7.03e-08	3.05375	1.17e-05	LOC_Os01g38640					LOC_Os01g38640:Chr1:21710697-21711107:+:609
Chr1	peak_851	21717470	21717708	239	152	149	6.72e-12	4.46945	1.95e-09	LOC_Os01g38660					LOC_Os01g38660:Chr1:21715723-21716605:-:-1017
Chr1	peak_853	21903054	21903254	201	152	250	2.29e-05	2.12042	0.00232306				LOC_Os01g38980		LOC_Os01g38980:Chr1:21900045-21903309:-:105
Chr1	peak_854	21904064	21904313	250	42	200	8.23e-06	2.50691	0.000920746	LOC_Os01g38980					LOC_Os01g38980:Chr1:21900045-21903309:-:-797
Chr1	peak_860	21917714	21918054	341	176	502	1.67e-38	6.52801	3.72e-35	LOC_Os01g38990					LOC_Os01g38990:Chr1:21917966-21921710:+:77
Chr1	peak_859	21916001	21916267	267	192	190	1.56e-06	2.68547	0.000202596	LOC_Os01g38990					LOC_Os01g38990:Chr1:21917966-21921710:+:1774
Chr1	peak_861	21923871	21924332	462	247	186	2.96e-08	3.68264	5.27e-06		LOC_Os01g39000				LOC_Os01g39000:Chr1:21922009-21927946:-:3830
Chr1	peak_866	22091180	22091411	232	54	220	9.38e-07	2.33542	0.000126427	LOC_Os01g39270					LOC_Os01g39270:Chr1:22088204-22091020:-:-214
Chr1	peak_869	22099695	22099895	201	58	239	3.79e-11	3.27121	1.01e-08	LOC_Os01g39290					LOC_Os01g39290:Chr1:22098320-22099659:-:-94
Chr1	peak_874	22140596	22141099	504	218	750	1.38e-65	9.15325	1.2e-61		LOC_Os01g39330				LOC_Os01g39330:Chr1:22138043-22142486:+:-2772
Chr1	peak_873	22139734	22139969	236	90	175	4.19e-10	3.71345	9.71e-08		LOC_Os01g39330				LOC_Os01g39330:Chr1:22138043-22142486:+:-1782
Chr1	peak_875	22162486	22162783	298	140	489	1.57e-39	6.05074	3.73e-36	LOC_Os01g39370					LOC_Os01g39370:Chr1:22154794-22160793:-:-1833
Chr1	peak_878	22383162	22383469	308	153	292	1.25e-28	6.52058	1.53e-25	LOC_Os01g39690					LOC_Os01g39690:Chr1:22385192-22386611:+:1878
Chr1	peak_881	22465556	22465832	277	156	306	1.61e-23	5.37093	1.37e-20	LOC_Os01g39830					LOC_Os01g39830:Chr1:22466546-22472589:+:835
Chr1	peak_884	22488056	22488426	371	180	273	6.9e-24	7.25573	6.06e-21	LOC_Os01g39860					LOC_Os01g39860:Chr1:22489496-22491483:+:1261
Chr1	peak_885	22495652	22495866	215	119	195	7.81e-15	4.82633	3.13e-12		LOC_Os01g39890				LOC_Os01g39870:Chr1:22491916-22492317:-:-3454
Chr1	peak_887	22534628	22534920	293	147	343	1.82e-46	8.64332	6.33e-43	LOC_Os01g39960					LOC_Os01g39960:Chr1:22534999-22538743:+:225
Chr1	peak_890	22603347	22603618	272	139	230	2.6e-17	4.75573	1.32e-14	LOC_Os01g40070					LOC_Os01g40070:Chr1:22604519-22606808:+:1034
Chr1	peak_891	22604050	22604259	210	135	160	1.31e-06	2.81919	0.000173137	LOC_Os01g40070					LOC_Os01g40070:Chr1:22604519-22606808:+:335
Chr1	peak_893	22615833	22616752	920	185	1048	1.11e-47	6.97723	4.11e-44	LOC_Os01g40094					LOC_Os01g40094:Chr1:22617780-22624147:+:1763
Chr1	peak_894	22617306	22617575	270	140	248	1.52e-14	4.32166	5.9e-12	LOC_Os01g40094					LOC_Os01g40094:Chr1:22617780-22624147:+:335
Chr1	peak_895	22637252	22637444	193	84	109	1.99e-07	3.53484	3.08e-05	LOC_Os01g40130		LOC_Os01g40120			LOC_Os01g40120:Chr1:22632889-22637560:-:226
Chr1	peak_897	22729913	22730303	391	184	567	3.2e-62	10.4545	2.37e-58	LOC_Os01g40260					LOC_Os01g40260:Chr1:22731943-22733240:+:1847
Chr1	peak_898	22731425	22731993	569	319	669	7.87e-36	5.90381	1.51e-32	LOC_Os01g40260					LOC_Os01g40260:Chr1:22731943-22733240:+:200
Chr1	peak_900	22741633	22742071	439	279	406	1.27e-14	3.88016	5e-12	LOC_Os01g40280					LOC_Os01g40280:Chr1:22742519-22747184:+:608
Chr1	peak_902	22767750	22767989	240	80	199	1.34e-09	3.39306	2.91e-07				LOC_Os01g40330		LOC_Os01g40330:Chr1:22767811-22772679:+:-20
Chr1	peak_903	22910707	22910972	266	130	262	7.48e-25	6.3161	7.06e-22	LOC_Os01g40570					LOC_Os01g40570:Chr1:22908180-22910687:-:-150
Chr1	peak_904	22925308	22925865	558	461	364	2.68e-11	3.61637	7.23e-09	LOC_Os01g40590					LOC_Os01g40590:Chr1:22918453-22923870:-:-1899
Chr1	peak_905	22928902	22929098	197	84	199	9.6e-09	2.92042	1.84e-06	LOC_Os01g40600					LOC_Os01g40600:Chr1:22929243-22930118:+:258
Chr1	peak_913	23029983	23030289	307	141	357	1.32e-25	5.41726	1.32e-22	LOC_Os01g40760					LOC_Os01g40760:Chr1:23030252-23031000:+:129
Chr1	peak_914	23095614	23095837	224	141	163	3.97e-08	3.06962	6.95e-06	LOC_Os01g40860					LOC_Os01g40860:Chr1:23097256-23106303:+:1502
Chr1	peak_917	23115285	23115671	387	196	255	6.43e-12	3.87639	1.87e-09		LOC_Os01g40870				LOC_Os01g40870:Chr1:23113645-23119715:+:-1837
Chr1	peak_916	23114746	23114967	222	169	168	5.33e-05	2.2559	0.0049504		LOC_Os01g40870				LOC_Os01g40870:Chr1:23113645-23119715:+:-1271
Chr1	peak_915	23113418	23113789	372	193	485	4.97e-68	10.6504	4.81e-64	LOC_Os01g40870					LOC_Os01g40870:Chr1:23113645-23119715:+:35
Chr1	peak_919	23216273	23216679	407	110	275	1.11e-11	3.7274	3.13e-09	LOC_Os01g41000					LOC_Os01g41000:Chr1:23214622-23215297:-:-1086
Chr1	peak_920	23223512	23224224	713	560	656	1.46e-30	6.11766	2.05e-27	LOC_Os01g41010					LOC_Os01g41010:Chr1:23224233-23226650:+:162
Chr1	peak_921	23228137	23228515	379	223	398	1.55e-53	10.4731	7.62e-50		LOC_Os01g41020				LOC_Os01g41020:Chr1:23227872-23232376:+:-489
Chr1	peak_923	23340099	23340705	607	127	429	4.04e-16	4.18175	1.84e-13	LOC_Os01g41230					LOC_Os01g41230:Chr1:23338856-23339283:-:-943
Chr1	peak_924	23341107	23341309	203	136	227	1.31e-09	3.14757	2.86e-07	LOC_Os01g41230					LOC_Os01g41230:Chr1:23338856-23339283:-:-1960
Chr1	peak_925	23376386	23376629	244	151	190	3.01e-08	3.48425	5.36e-06	LOC_Os01g41310					LOC_Os01g41310:Chr1:23376598-23378594:+:62
Chr1	peak_926	23446694	23447255	562	178	406	5.59e-24	5.5911	4.93e-21	LOC_Os01g41420					LOC_Os01g41420:Chr1:23447260-23450935:+:389
Chr1	peak_927	23514542	23514837	296	166	233	5.79e-16	4.55526	2.6e-13	LOC_Os01g41550; LOC_Os01g41540					LOC_Os01g41550:Chr1:23515004-23516896:+:297
Chr1	peak_929	23576942	23577149	208	108	207	2.65e-05	2.24317	0.00261764	LOC_Os01g41640					LOC_Os01g41640:Chr1:23577237-23580555:+:188
Chr1	peak_930	23584730	23585009	280	158	192	2.86e-12	3.9848	8.68e-10			LOC_Os01g41660			LOC_Os01g41660:Chr1:23583981-23586159:-:1273
Chr1	peak_931	23585429	23585667	239	152	182	3e-15	4.43846	1.26e-12				LOC_Os01g41660		LOC_Os01g41660:Chr1:23583981-23586159:-:580
Chr1	peak_932	23607162	23607396	235	127	350	1.97e-25	5.46776	1.93e-22	LOC_Os01g41710					LOC_Os01g41710:Chr1:23607348-23608583:+:60
Chr1	peak_934	23643820	23644214	395	209	414	9.92e-40	7.33339	2.39e-36	LOC_Os01g41770					LOC_Os01g41770:Chr1:23639654-23642880:-:-1149
Chr1	peak_936	23676432	23676685	254	131	231	3.18e-16	4.44891	1.46e-13	LOC_Os01g41810					LOC_Os01g41810:Chr1:23673292-23675869:-:-694
Chr1	peak_939	23731652	23732150	499	176	278	2.1e-18	5.69524	1.18e-15		LOC_Os01g41870				LOC_Os01g41870:Chr1:23727761-23733080:+:-4068
Chr1	peak_938	23727268	23727593	326	113	435	1.15e-22	4.36206	9.15e-20	LOC_Os01g41870					LOC_Os01g41870:Chr1:23727761-23733080:+:381
Chr1	peak_940	23760239	23760566	328	148	295	5.19e-08	2.86985	8.84e-06				LOC_Os01g41900		LOC_Os01g41900:Chr1:23760347-23762500:+:-41
Chr1	peak_942	23768926	23769186	261	195	292	1.1e-15	4.38518	4.81e-13	LOC_Os01g41910					LOC_Os01g41910:Chr1:23770115-23771515:+:995
Chr1	peak_943	23775277	23775487	211	18	74	0.000190082	2.60462	0.0152711	LOC_Os01g41930					LOC_Os01g41930:Chr1:23775861-23779747:+:567
Chr1	peak_944	23820823	23821045	223	90	137	5.58e-10	3.95503	1.27e-07	LOC_Os01g42010					LOC_Os01g42010:Chr1:23814822-23819289:-:-1624
Chr1	peak_946	23861714	23861965	252	99	169	2.57e-12	4.39319	7.84e-10					LOC_Os01g42080	LOC_Os01g42090:Chr1:23864681-23867313:+:2869
Chr1	peak_947	23880417	23880892	476	129	401	2.07e-10	3.2485	4.99e-08	LOC_Os01g42120					LOC_Os01g42120:Chr1:23881900-23884206:+:1355
Chr1	peak_948	23888871	23889083	213	105	186	2.69e-06	2.56607	0.000334927	LOC_Os01g42140					LOC_Os01g42140:Chr1:23886843-23888222:-:-754
Chr1	peak_949	23898424	23898827	404	278	216	1.25e-07	3.33276	2.01e-05	LOC_Os01g42160					LOC_Os01g42160:Chr1:23896936-23897459:-:-1243
Chr1	peak_950	23911174	23911489	316	188	349	4.33e-06	2.26624	0.00051447	LOC_Os01g42190					LOC_Os01g42190:Chr1:23911517-23913299:+:156
Chr1	peak_952	23931219	23931727	509	129	248	2.65e-09	3.79682	5.5e-07		LOC_Os01g42234				LOC_Os01g42234:Chr1:23923718-23933451:+:-7631
Chr1	peak_951	23923407	23923605	199	128	181	1.23e-06	2.95647	0.000163621	LOC_Os01g42234					LOC_Os01g42234:Chr1:23923718-23933451:+:184
Chr1	peak_953	23968952	23969221	270	112	209	1.64e-19	5.66763	1.01e-16	LOC_Os01g42280					LOC_Os01g42280:Chr1:23969757-23972311:+:694
Chr1	peak_954	23979731	23980019	289	113	193	8.28e-20	5.50979	5.23e-17		LOC_Os01g42294				LOC_Os01g42294:Chr1:23975949-23982081:-:2239
Chr1	peak_955	24027516	24027905	390	215	316	1.31e-34	8.36025	2.35e-31	LOC_Os01g42330					LOC_Os01g42330:Chr1:24022059-24027535:-:-196
Chr1	peak_956	24071053	24071262	210	110	86	1.99e-07	3.53484	3.08e-05			LOC_Os01g42370			LOC_Os01g42370:Chr1:24065207-24073621:-:2460
Chr1	peak_957	24125628	24125908	281	211	166	3.21e-08	3.47364	5.68e-06	LOC_Os01g42420; LOC_Os01g42430					LOC_Os01g42430:Chr1:24126549-24129627:+:711
Chr1	peak_958	24136651	24136855	205	94	122	4.3e-08	3.72089	7.47e-06	LOC_Os01g42460					LOC_Os01g42460:Chr1:24136871-24144338:+:127
Chr1	peak_960	24255127	24255365	239	89	189	5.41e-14	4.65036	1.98e-11	LOC_Os01g42650					LOC_Os01g42650:Chr1:24255299-24259958:+:84
Chr1	peak_961	24276800	24277080	281	143	131	3.29e-10	4.27902	7.76e-08	LOC_Os01g42690					LOC_Os01g42690:Chr1:24277095-24281049:+:153
Chr1	peak_962	24285382	24285718	337	174	382	3.99e-13	3.52394	1.33e-10	LOC_Os01g42700					LOC_Os01g42700:Chr1:24282735-24285310:-:-246
Chr1	peak_965	24311890	24312534	645	107	553	8.24e-16	3.84544	3.65e-13	LOC_Os01g42730					LOC_Os01g42730:Chr1:24312601-24317553:+:605
Chr1	peak_966	24366858	24367065	208	175	111	8.28e-07	3.17612	0.000114594		LOC_Os01g42810				LOC_Os01g42810:Chr1:24364146-24367721:+:-2888
Chr1	peak_967	24386660	24386966	307	136	198	6.27e-11	4.0002	1.62e-08	LOC_Os01g42850					LOC_Os01g42850:Chr1:24380636-24386687:-:-109
Chr1	peak_968	24396868	24397078	211	103	146	1.78e-10	4.14818	4.34e-08	LOC_Os01g42870					LOC_Os01g42870:Chr1:24395057-24396820:-:-151
Chr1	peak_969	24427857	24428176	320	196	244	2.25e-11	3.87432	6.13e-09	LOC_Os01g42934; LOC_Os01g42950					LOC_Os01g42950:Chr1:24428640-24436429:+:588
Chr1	peak_976	24583912	24584359	448	76	448	4.15e-13	3.31859	1.38e-10	LOC_Os01g43090; LOC_Os01g43100					LOC_Os01g43100:Chr1:24584654-24589423:+:667
Chr1	peak_977	24623257	24623468	212	79	168	1.23e-06	2.95647	0.000163621	LOC_Os01g43150					LOC_Os01g43150:Chr1:24616103-24623185:-:-151
Chr1	peak_978	24628895	24629406	512	207	571	2.73e-51	8.87999	1.21e-47	LOC_Os01g43160					LOC_Os01g43160:Chr1:24629270-24632332:+:169
Chr1	peak_982	24769139	24769987	849	225	824	1.63e-40	6.75914	4.09e-37	LOC_Os01g43330					LOC_Os01g43330:Chr1:24762630-24768257:-:-1107
Chr1	peak_981	24768291	24768784	494	186	451	3.36e-18	4.06366	1.85e-15	LOC_Os01g43330					LOC_Os01g43330:Chr1:24762630-24768257:-:-220
Chr1	peak_980	24762897	24763123	227	108	92	3.67e-06	3.16275	0.00044655					LOC_Os01g43330	LOC_Os01g43320:Chr1:24753699-24758859:-:-4146
Chr1	peak_984	24788280	24788593	314	113	145	2.65e-09	3.79682	5.5e-07	LOC_Os01g43350					LOC_Os01g43350:Chr1:24784442-24788249:-:-144
Chr1	peak_990	24833029	24833346	318	259	232	9.8e-05	2.24569	0.00843218		LOC_Os01g43400				LOC_Os01g43400:Chr1:24833040-24834140:-:854
Chr1	peak_991	24838569	24839206	638	201	898	1.22e-46	7.04998	4.3e-43	LOC_Os01g43410					LOC_Os01g43410:Chr1:24839124-24843618:+:355
Chr1	peak_992	24846678	24846934	257	156	265	1.47e-12	3.8291	4.64e-10				LOC_Os01g43420		LOC_Os01g43420:Chr1:24843730-24846915:-:83
Chr1	peak_994	24858374	24858654	281	148	138	5.15e-10	4.19639	1.18e-07	LOC_Os01g43440; LOC_Os01g43450					LOC_Os01g43440:Chr1:24855937-24857421:-:-1101
Chr1	peak_995	24864314	24865497	1184	132	1262	4.46e-40	6.23007	1.1e-36	LOC_Os01g43460					LOC_Os01g43460:Chr1:24861584-24864291:-:-155
Chr1	peak_1003	24893990	24894239	250	168	221	9.22e-15	4.13148	3.66e-12	LOC_Os01g43480					LOC_Os01g43480:Chr1:24894538-24900026:+:381
Chr1	peak_1004	24942665	24942916	252	34	122	5.07e-06	3.09867	0.000588573					LOC_Os01g43540	LOC_Os01g43550:Chr1:24945282-24947296:-:4599
Chr1	peak_1005	24947227	24947521	295	148	322	6.34e-35	7.79434	1.16e-31	LOC_Os01g43550					LOC_Os01g43550:Chr1:24945282-24947296:-:-79
Chr1	peak_1008	24978195	24978430	236	99	168	2.41e-05	2.44637	0.00242192	LOC_Os01g43600					LOC_Os01g43600:Chr1:24975992-24977411:-:-883
Chr1	peak_1010	25022750	25023146	397	254	554	2.01e-38	6.07995	4.47e-35	LOC_Os01g43660					LOC_Os01g43660:Chr1:25023687-25024904:+:684
Chr1	peak_1011	25033272	25033487	216	48	149	0.000196431	2.26204	0.0154718	LOC_Os01g43680					LOC_Os01g43680:Chr1:25029794-25033246:-:-74
Chr1	peak_1012	25037987	25038404	418	249	263	1.37e-08	3.43884	2.55e-06	LOC_Os01g43700					LOC_Os01g43690:Chr1:25038466-25040160:-:1926
Chr1	peak_1014	25066025	25066250	226	100	109	4.3e-08	3.72089	7.47e-06	LOC_Os01g43750					LOC_Os01g43750:Chr1:25066171-25068299:+:47
Chr1	peak_1017	25116349	25116954	606	189	461	1.13e-09	3.22207	2.48e-07			LOC_Os01g43844			LOC_Os01g43844:Chr1:25114081-25118368:+:-2458
Chr1	peak_1016	25115803	25116012	210	127	150	0.000135666	2.41893	0.01128		LOC_Os01g43844				LOC_Os01g43844:Chr1:25114081-25118368:+:-1850
Chr1	peak_1018	25119271	25119464	194	34	163	2.41e-05	2.44637	0.00242192	LOC_Os01g43851					LOC_Os01g43851:Chr1:25119734-25121927:+:430
Chr1	peak_1019	25131944	25132856	913	499	1048	2.29e-34	5.48435	4.06e-31	LOC_Os01g43870					LOC_Os01g43870:Chr1:25132885-25138147:+:443
Chr1	peak_1020	25147402	25147638	237	96	229	5.47e-09	2.9357	1.09e-06	LOC_Os01g43895					LOC_Os01g43895:Chr1:25146710-25147447:-:-51
Chr1	peak_1022	25186828	25187086	259	103	300	6.02e-21	4.66464	4.18e-18	LOC_Os01g43940					LOC_Os01g43940:Chr1:25187250-25189517:+:320
Chr1	peak_1021	25185849	25186082	234	123	179	1.03e-09	3.50179	2.28e-07	LOC_Os01g43940					LOC_Os01g43940:Chr1:25187250-25189517:+:1279
Chr1	peak_1025	25281495	25281998	504	382	320	1.39e-07	2.96	2.21e-05				LOC_Os01g44110		LOC_Os01g44110:Chr1:25281682-25286614:+:-196
Chr1	peak_1024	25280751	25281250	500	366	446	5.11e-21	5.10546	3.56e-18	LOC_Os01g44110; LOC_Os01g44100					LOC_Os01g44110:Chr1:25281682-25286614:+:566
Chr1	peak_1026	25289406	25289727	322	176	213	2.2e-26	7.46404	2.3e-23	LOC_Os01g44130					LOC_Os01g44120:Chr1:25288288-25289160:+:-1295
Chr1	peak_1027	25417808	25418052	245	74	147	5.58e-10	3.95503	1.27e-07		LOC_Os01g44310				LOC_Os01g44290:Chr1:25413487-25413963:+:-4396
Chr1	peak_1028	25425893	25426109	217	95	208	1.74e-10	3.75582	4.24e-08	LOC_Os01g44310					LOC_Os01g44310:Chr1:25417248-25425723:-:-265
Chr1	peak_1030	25444982	25445183	202	112	138	8.34e-06	2.60135	0.000928239	LOC_Os01g44340					LOC_Os01g44350:Chr1:25445246-25445869:-:777
Chr1	peak_1032	25477421	25477666	246	143	287	1.25e-13	4.2263	4.43e-11		LOC_Os01g44430				LOC_Os01g44430:Chr1:25476744-25482973:-:5411
Chr1	peak_1034	25516490	25516788	299	186	166	2.9e-12	4.74374	8.77e-10			LOC_Os01g44970			LOC_Os01g44970:Chr1:25513806-25518242:+:-2871
Chr1	peak_1036	25582392	25582724	333	176	266	8.01e-24	5.6551	6.98e-21			LOC_Os01g45060			LOC_Os01g45060:Chr1:25579802-25583765:+:-2767
Chr1	peak_1035	25578792	25579109	318	174	391	6.57e-38	7.12681	1.43e-34	LOC_Os01g45060					LOC_Os01g45060:Chr1:25579802-25583765:+:837
Chr1	peak_1037	25590881	25591163	283	61	144	2.8e-06	3.12448	0.000345963	LOC_Os01g45070; LOC_Os01g45090					LOC_Os01g45080:Chr1:25590289-25590737:+:-654
Chr1	peak_1040	25681067	25681556	490	270	376	5.79e-16	4.55526	2.6e-13	LOC_Os01g45250					LOC_Os01g45250:Chr1:25681570-25683076:+:234
Chr1	peak_1042	25702877	25703101	225	117	241	1.58e-05	2.15928	0.00163957		LOC_Os01g45274				LOC_Os01g45290:Chr1:25708316-25714989:+:5323
Chr1	peak_1044	25750645	25751047	403	128	250	8.66e-11	3.68829	2.19e-08	LOC_Os01g45360					LOC_Os01g45360:Chr1:25748192-25750466:-:-307
Chr1	peak_1045	25782300	25782548	249	124	198	1.52e-14	4.32166	5.9e-12	LOC_Os01g45439					LOC_Os01g45439:Chr1:25777453-25782419:-:-5
Chr1	peak_1046	25787143	25787621	479	62	253	1.93e-10	3.92374	4.68e-08	LOC_Os01g45450					LOC_Os01g45450:Chr1:25788702-25790988:+:1498
Chr1	peak_1047	25791114	25791748	635	274	931	7.7e-51	7.69094	3.32e-47	LOC_Os01g45460					LOC_Os01g45460:Chr1:25792699-25797614:+:1312
Chr1	peak_1048	25866446	25866649	204	104	138	1.81e-13	4.95718	6.28e-11			LOC_Os01g45550			LOC_Os01g45550:Chr1:25863702-25868361:+:-2849
Chr1	peak_1052	26034855	26035157	303	222	367	7.35e-11	2.90349	1.88e-08	LOC_Os01g45840; LOC_Os01g45830					LOC_Os01g45830:Chr1:26033145-26034930:-:-147
Chr1	peak_1053	26035401	26035723	323	105	288	2.22e-08	2.82712	4.02e-06	LOC_Os01g45840; LOC_Os01g45830					LOC_Os01g45830:Chr1:26033145-26034930:-:-576
Chr1	peak_1057	26125192	26125501	310	94	176	0.000130179	2.37458	0.0109277		LOC_Os01g45990				LOC_Os01g45990:Chr1:26119708-26126165:-:881
Chr1	peak_1060	26194084	26194364	281	236	100	0.000135058	2.60373	0.01128					LOC_Os01g46070	LOC_Os01g46070:Chr1:26190752-26194517:+:-3569
Chr1	peak_1061	26230380	26230656	277	134	260	6.3e-26	6.2489	6.42e-23	LOC_Os01g46130					LOC_Os01g46130:Chr1:26230692-26234914:+:179
Chr1	peak_1064	26397034	26397288	255	113	253	8.77e-12	3.6138	2.52e-09	LOC_Os01g46390					LOC_Os01g46390:Chr1:26398264-26398674:+:1118
Chr1	peak_1068	26532620	26533060	441	192	378	9.62e-19	5.07157	5.56e-16	LOC_Os01g46600					LOC_Os01g46600:Chr1:26532174-26532425:-:-387
Chr1	peak_1070	26617992	26618257	266	151	161	2.45e-16	5.50724	1.14e-13	LOC_Os01g46730				LOC_Os01g46720	LOC_Os01g46730:Chr1:26619462-26620234:+:1320
Chr1	peak_1071	26628527	26628830	304	189	296	1.49e-09	3.08042	3.21e-07	LOC_Os01g46750					LOC_Os01g46750:Chr1:26628889-26636949:+:174
Chr1	peak_1074	26650826	26651105	280	125	182	8.34e-06	2.60135	0.000928239	LOC_Os01g46760					LOC_Os01g46760:Chr1:26652944-26658313:+:1994
Chr1	peak_1076	26688569	26688849	281	195	220	5.07e-09	2.99241	1.02e-06	LOC_Os01g46800					LOC_Os01g46800:Chr1:26687377-26688416:-:-348
Chr1	peak_1077	26689295	26689944	650	322	444	1.88e-05	2.31916	0.00193584	LOC_Os01g46800					LOC_Os01g46800:Chr1:26687377-26688416:-:-1201
Chr1	peak_1080	26706056	26706729	674	146	792	3.81e-49	7.35139	1.51e-45	LOC_Os01g46810					LOC_Os01g46810:Chr1:26699189-26706158:-:-44
Chr1	peak_1081	26717617	26717854	238	173	154	4.54e-06	2.74952	0.000537205	LOC_Os01g46840					LOC_Os01g46840:Chr1:26717834-26722446:+:45
Chr1	peak_1082	26784614	26784854	241	76	191	6.43e-13	4.09793	2.1e-10	LOC_Os01g46926					LOC_Os01g46926:Chr1:26781039-26784541:-:-149
Chr1	peak_1083	26795943	26796162	220	115	116	8.77e-07	3.3488	0.00012079	LOC_Os01g46950					LOC_Os01g46950:Chr1:26791754-26795939:-:-119
Chr1	peak_1084	26805948	26806179	232	107	294	6.11e-13	3.37775	2e-10	LOC_Os01g46970					LOC_Os01g46970:Chr1:26800060-26805508:-:-547
Chr1	peak_1085	26806545	26806748	204	34	246	1.57e-08	2.96242	2.92e-06	LOC_Os01g46970					LOC_Os01g46970:Chr1:26800060-26805508:-:-1071
Chr1	peak_1087	26815826	26816096	271	175	128	2.21e-10	4.11131	5.33e-08			LOC_Os01g46980			LOC_Os01g46980:Chr1:26811849-26816727:+:-4153
Chr1	peak_1086	26811598	26811892	295	147	249	1.12e-13	3.91495	4e-11	LOC_Os01g46980					LOC_Os01g46980:Chr1:26811849-26816727:+:105
Chr1	peak_1090	26971203	26971460	258	146	290	1.46e-22	5.31819	1.15e-19	LOC_Os01g47190					LOC_Os01g47190:Chr1:26971640-26973631:+:292
Chr1	peak_1092	27095314	27095530	217	52	194	6.43e-12	3.87639	1.87e-09	LOC_Os01g47420					LOC_Os01g47420:Chr1:27095458-27100314:+:93
Chr1	peak_1093	27135745	27136091	347	151	272	1.48e-35	8.87374	2.82e-32	LOC_Os01g47470					LOC_Os01g47470:Chr1:27130541-27134194:-:-1702
Chr1	peak_1095	27144692	27144963	272	153	311	1.75e-17	4.37183	9.07e-15	LOC_Os01g47490					LOC_Os01g47490:Chr1:27144907-27149034:+:63
Chr1	peak_1096	27160137	27160541	405	264	399	1.19e-20	4.91879	8.06e-18	LOC_Os01g47510		LOC_Os01g47520			LOC_Os01g47520:Chr1:27159277-27162221:+:-1125
Chr1	peak_1097	27161849	27162205	357	228	538	3.45e-36	5.97307	6.81e-33		LOC_Os01g47520				LOC_Os01g47520:Chr1:27159277-27162221:+:-2801
Chr1	peak_1098	27183993	27184720	728	109	567	0.000226261	1.92271	0.017482	LOC_Os01g47550; LOC_Os01g47540					LOC_Os01g47540:Chr1:27178681-27183842:-:-260
Chr1	peak_1101	27199776	27200007	232	58	263	1.73e-05	2.29466	0.00179143			LOC_Os01g47560			LOC_Os01g47560:Chr1:27196417-27200990:-:1158
Chr1	peak_1106	27220223	27220743	521	358	472	2.07e-32	6.6874	3.26e-29	LOC_Os01g47570					LOC_Os01g47570:Chr1:27220793-27221485:+:213
Chr1	peak_1105	27219002	27219703	702	373	786	2.16e-35	6.06445	4.07e-32	LOC_Os01g47570					LOC_Os01g47570:Chr1:27220793-27221485:+:1419
Chr1	peak_1108	27273886	27274282	397	243	473	3.08e-49	8.9315	1.23e-45	LOC_Os01g47680					LOC_Os01g47680:Chr1:27271350-27274033:-:-96
Chr1	peak_1109	27278916	27279183	268	107	300	8.92e-09	2.97779	1.72e-06	LOC_Os01g47690					LOC_Os01g47690:Chr1:27274676-27278560:-:-463
Chr1	peak_1110	27301335	27301677	343	188	433	8.8e-06	2.10137	0.000973913	LOC_Os01g47720			LOC_Os01g47730		LOC_Os01g47730:Chr1:27301427-27303025:+:-97
Chr1	peak_1111	27323447	27323700	254	121	224	7.09e-14	4.30255	2.57e-11	LOC_Os01g47750					LOC_Os01g47750:Chr1:27317556-27321710:-:-1858
Chr1	peak_1114	27327429	27327990	562	488	375	2.79e-06	2.60718	0.000344247	LOC_Os01g47760					LOC_Os01g47760:Chr1:27326050-27327030:-:-887
Chr1	peak_1116	27385536	27385758	223	102	139	2.14e-07	3.24319	3.27e-05	LOC_Os01g47840					LOC_Os01g47840:Chr1:27386571-27388916:+:934
Chr1	peak_1117	27476896	27477529	634	326	367	4.19e-20	6.01164	2.7e-17	LOC_Os01g48000					LOC_Os01g48000:Chr1:27474005-27476806:-:-416
Chr1	peak_1118	27496591	27496946	356	133	176	6.61e-11	3.89717	1.7e-08	LOC_Os01g48040					LOC_Os01g48040:Chr1:27493829-27496529:-:-195
Chr1	peak_1119	27601393	27601662	270	26	236	0.000108921	2.13075	0.0092871	LOC_Os01g48190					LOC_Os01g48190:Chr1:27601487-27604926:+:69
Chr1	peak_1124	27623975	27624430	456	321	338	7.22e-10	3.21756	1.62e-07	LOC_Os01g48210					LOC_Os01g48210:Chr1:27624620-27630362:+:325
Chr1	peak_1125	27634067	27634303	237	121	228	1.57e-08	2.96242	2.92e-06	LOC_Os01g48220					LOC_Os01g48220:Chr1:27631022-27633567:-:-621
Chr1	peak_1126	27666677	27666967	291	107	286	1.43e-16	4.29609	6.76e-14	LOC_Os01g48270					LOC_Os01g48270:Chr1:27660013-27666772:-:-12
Chr1	peak_1127	27668060	27668252	193	167	134	8.58e-06	2.77168	0.000951568	LOC_Os01g48270					LOC_Os01g48270:Chr1:27660013-27666772:-:-1455
Chr1	peak_1128	27668781	27669014	234	109	195	2.95e-11	3.83632	7.94e-09			LOC_Os01g48280			LOC_Os01g48270:Chr1:27660013-27666772:-:-2118
Chr1	peak_1129	27692471	27692724	254	5	137	0.000136154	2.36712	0.01128	LOC_Os01g48320					LOC_Os01g48320:Chr1:27690411-27692209:-:-267
Chr1	peak_1131	27714315	27714687	373	135	222	7.03e-08	3.05375	1.17e-05	LOC_Os01g48360					LOC_Os01g48360:Chr1:27714540-27715319:+:91
Chr1	peak_1132	27721181	27721377	197	89	227	3.13e-11	3.5288	8.4e-09	LOC_Os01g48370					LOC_Os01g48370:Chr1:27716188-27721217:-:-53
Chr1	peak_1133	27732200	27732523	324	201	356	2.04e-20	4.40623	1.35e-17	LOC_Os01g48390					LOC_Os01g48390:Chr1:27733409-27739844:+:1009
Chr1	peak_1134	27747688	27748035	348	150	336	5.47e-14	3.78992	2e-11				LOC_Os01g48420		LOC_Os01g48420:Chr1:27745604-27747931:-:95
Chr1	peak_1135	27756238	27756433	196	127	95	4.3e-08	3.72089	7.47e-06	LOC_Os01g48430					LOC_Os01g48430:Chr1:27754650-27755765:-:-600
Chr1	peak_1136	27776104	27776472	369	224	387	4.43e-50	9.81012	1.84e-46	LOC_Os01g48444					LOC_Os01g48444:Chr1:27777506-27780978:+:1179
Chr1	peak_1137	27776780	27777313	534	188	393	3.57e-14	4.21253	1.34e-11	LOC_Os01g48444					LOC_Os01g48444:Chr1:27777506-27780978:+:539
Chr1	peak_1139	27868381	27868675	295	37	163	7.57e-05	2.64856	0.00670101	LOC_Os01g48610; LOC_Os01g48600					LOC_Os01g48610:Chr1:27868718-27871847:+:301
Chr1	peak_1142	27881890	27882105	216	104	100	8.86e-09	3.90693	1.72e-06	LOC_Os01g48640					LOC_Os01g48640:Chr1:27883020-27886068:+:1027
Chr1	peak_1143	27920970	27921434	465	344	457	5.58e-11	3.33874	1.46e-08	LOC_Os01g48690; LOC_Os01g48680					LOC_Os01g48680:Chr1:27906608-27920980:-:-334
Chr1	peak_1147	27956159	27956516	358	232	302	2.32e-09	3.13631	4.85e-07	LOC_Os01g48740					LOC_Os01g48740:Chr1:27956653-27957588:+:263
Chr1	peak_1153	28019262	28019488	227	87	295	1.08e-08	2.66617	2.05e-06		LOC_Os01g48830				LOC_Os01g48830:Chr1:28015361-28021413:-:2066
Chr1	peak_1154	28021486	28022035	550	212	474	5.37e-08	2.58104	9.11e-06	LOC_Os01g48830					LOC_Os01g48830:Chr1:28015361-28021413:-:-285
Chr1	peak_1155	28028742	28029028	287	130	155	2.07e-13	4.80052	7.16e-11	LOC_Os01g48840;				LOC_Os01g48850	LOC_Os01g48840:Chr1:28027529-28028426:-:-446
Chr1	peak_1156	28050330	28050715	386	360	356	4.8e-07	2.5302	6.94e-05		LOC_Os01g48874				LOC_Os01g48874:Chr1:28032816-28051830:-:1142
Chr1	peak_1157	28084449	28085102	654	537	592	8.28e-20	4.62878	5.23e-17			LOC_Os01g48940			LOC_Os01g48940:Chr1:28084261-28086409:-:1425
Chr1	peak_1158	28085488	28085864	377	109	259	2.01e-13	4.1642	6.94e-11		LOC_Os01g48940				LOC_Os01g48940:Chr1:28084261-28086409:-:814
Chr1	peak_1159	28087893	28088459	567	97	363	4.88e-18	4.68001	2.65e-15	LOC_Os01g48940					LOC_Os01g48950:Chr1:28088399-28089106:-:1118
Chr1	peak_1160	28089026	28089571	546	363	283	1.59e-07	3.21173	2.51e-05	LOC_Os01g48950					LOC_Os01g48950:Chr1:28088399-28089106:-:-283
Chr1	peak_1161	28104127	28104356	230	127	268	9.2e-08	2.56185	1.5e-05	LOC_Os01g48960					LOC_Os01g48960:Chr1:28091208-28102930:-:-1324
Chr1	peak_1164	28112436	28112724	289	135	169	1.9e-06	3.02978	0.00024382		LOC_Os01g48970				LOC_Os01g48970:Chr1:28109658-28113759:+:-2914
Chr1	peak_1163	28109184	28109849	666	104	579	4.17e-17	4.60444	2.09e-14	LOC_Os01g48970					LOC_Os01g48970:Chr1:28109658-28113759:+:371
Chr1	peak_1166	28123541	28123909	369	22	232	0.000115165	2.30222	0.00978385	LOC_Os01g48980					LOC_Os01g48980:Chr1:28118055-28123308:-:-255
Chr1	peak_1167	28126257	28126572	316	200	289	4.09e-09	3.12443	8.28e-07	LOC_Os01g48990					LOC_Os01g48990:Chr1:28126575-28130277:+:119
Chr1	peak_1169	28136150	28136409	260	157	371	6.49e-12	3.07534	1.89e-09	LOC_Os01g49000					LOC_Os01g49000:Chr1:28136367-28143360:+:61
Chr1	peak_1170	28287241	28288441	1201	1004	643	5.38e-22	6.88364	4.07e-19	LOC_Os01g49210					LOC_Os01g49210:Chr1:28289376-28290276:+:1132
Chr1	peak_1171	28304644	28305008	365	83	165	1.74e-09	4.09298	3.73e-07					LOC_Os01g49230	LOC_Os01g49230:Chr1:28303270-28304839:+:-1458
Chr1	peak_1172	28330550	28330773	224	112	263	1.26e-17	4.75028	6.58e-15	LOC_Os01g49290					LOC_Os01g49290:Chr1:28330800-28333392:+:139
Chr1	peak_1173	28345647	28346236	590	410	498	2.63e-10	3.33705	6.29e-08				LOC_Os01g49310		LOC_Os01g49310:Chr1:28345842-28351050:+:-216
Chr1	peak_1177	28432942	28433163	222	110	145	3.77e-15	5.06243	1.56e-12			LOC_Os01g49440			LOC_Os01g49440:Chr1:28431913-28433406:+:-1140
Chr1	peak_1183	28496204	28496497	294	152	271	8.03e-26	6.34604	8.12e-23	LOC_Os01g49529					LOC_Os01g49529:Chr1:28482011-28496267:-:-89
Chr1	peak_1185	28523694	28524053	360	162	448	2.14e-57	9.53776	1.26e-53	LOC_Os01g49614					LOC_Os01g49614:Chr1:28524006-28534608:+:151
Chr1	peak_1186	28576736	28577055	320	168	356	1.97e-25	5.46776	1.93e-22	LOC_Os01g49760; LOC_Os01g49750					LOC_Os01g49750:Chr1:28575814-28576674:-:-230
Chr1	peak_1187	28586963	28587213	251	94	310	1.57e-17	4.54463	8.17e-15	LOC_Os01g49770					LOC_Os01g49770:Chr1:28582843-28586527:-:-530
Chr1	peak_1189	28595834	28596655	822	668	371	3.39e-14	4.60814	1.28e-11	LOC_Os01g49800; LOC_Os01g49790					LOC_Os01g49800:Chr1:28596981-28598055:+:480
Chr1	peak_1195	28621340	28621901	562	224	407	9.62e-19	5.07157	5.56e-16	LOC_Os01g49830					LOC_Os01g49830:Chr1:28619484-28621118:-:-446
Chr1	peak_1200	28643041	28643561	521	192	666	2.51e-66	10.8626	2.26e-62	LOC_Os01g49870					LOC_Os01g49870:Chr1:28645196-28648426:+:1964
Chr1	peak_1201	28643863	28644474	612	376	439	1.71e-24	5.84008	1.57e-21	LOC_Os01g49870					LOC_Os01g49870:Chr1:28645196-28648426:+:958
Chr1	peak_1202	28657221	28657539	319	213	338	6.1e-06	2.35066	0.000701746	LOC_Os01g49890					LOC_Os01g49890:Chr1:28653963-28655948:-:-1486
Chr1	peak_1204	28744728	28745598	871	444	580	2.69e-06	2.56607	0.000334927	LOC_Os01g50040					LOC_Os01g50040:Chr1:28746512-28751346:+:1341
Chr1	peak_1205	28794080	28794780	701	475	520	4.13e-39	8.93787	9.63e-36	LOC_Os01g50100; LOC_Os01g50110					LOC_Os01g50100:Chr1:28786109-28793300:-:-1255
Chr1	peak_1209	28827749	28828098	350	194	165	8.95e-10	3.77842	1.99e-07			LOC_Os01g50160			LOC_Os01g50160:Chr1:28825745-28832656:+:-2199
Chr1	peak_1210	28834029	28834460	432	152	354	4.04e-25	6.68708	3.88e-22	LOC_Os01g50170					LOC_Os01g50170:Chr1:28835243-28836885:+:1063
Chr1	peak_1211	28882915	28883316	402	177	376	3.99e-16	4.33806	1.82e-13	LOC_Os01g50310					LOC_Os01g50310:Chr1:28881393-28882954:-:-138
Chr1	peak_1213	28926105	28926487	383	253	364	4.09e-09	3.12443	8.28e-07	LOC_Os01g50380					LOC_Os01g50380:Chr1:28924421-28924855:-:-1503
Chr1	peak_1214	28941267	28941472	206	95	116	1.54e-09	3.78723	3.33e-07	LOC_Os01g50410					LOC_Os01g50410:Chr1:28938971-28940927:-:-435
Chr1	peak_1215	28952028	28952498	471	284	173	1.99e-07	3.53484	3.08e-05		LOC_Os01g50430				LOC_Os01g50430:Chr1:28952182-28953804:+:-131
Chr1	peak_1216	28954536	28954886	351	218	192	6.95e-09	3.63574	1.37e-06	LOC_Os01g50440					LOC_Os01g50440:Chr1:28955683-28957041:+:930
Chr1	peak_1218	28974399	28974709	311	149	316	2.6e-17	4.75573	1.32e-14	LOC_Os01g50460					LOC_Os01g50460:Chr1:28975563-28977354:+:1016
Chr1	peak_1219	28974915	28975339	425	106	361	4.65e-15	4.13373	1.91e-12	LOC_Os01g50460					LOC_Os01g50460:Chr1:28975563-28977354:+:543
Chr1	peak_1220	29035956	29036206	251	148	112	9.26e-08	3.47624	1.51e-05	LOC_Os01g50570; LOC_Os01g50560					LOC_Os01g50570:Chr1:29036371-29037271:+:268
Chr1	peak_1221	29072280	29072730	451	333	466	1.88e-10	3.01414	4.58e-08	LOC_Os01g50616					LOC_Os01g50616:Chr1:29066657-29072196:-:-417
Chr1	peak_1223	29131383	29131591	209	161	117	5.15e-10	4.19639	1.18e-07		LOC_Os01g50710				LOC_Os01g50710:Chr1:29130929-29131729:+:-616
Chr1	peak_1224	29135182	29135618	437	178	330	7.48e-25	6.3161	7.06e-22	LOC_Os01g50720					LOC_Os01g50720:Chr1:29132159-29133940:-:-1420
Chr1	peak_1225	29148445	29148750	306	214	205	8.86e-09	3.90693	1.72e-06	LOC_Os01g50740; LOC_Os01g50730					LOC_Os01g50740:Chr1:29149152-29149613:+:494
Chr1	peak_1227	29183468	29183735	268	149	163	1.72e-12	4.83715	5.36e-10	LOC_Os01g50800					LOC_Os01g50800:Chr1:29178975-29182737:-:-880
Chr1	peak_1228	29203785	29204471	687	164	656	1.35e-13	3.32818	4.72e-11	LOC_Os01g50840					LOC_Os01g50840:Chr1:29202409-29203689:-:-260
Chr1	peak_1229	29205238	29205473	236	160	214	2.94e-09	3.28888	6.07e-07	LOC_Os01g50840					LOC_Os01g50840:Chr1:29202409-29203689:-:-1709
Chr1	peak_1232	29271091	29271335	245	125	211	2.06e-12	3.94378	6.36e-10				LOC_Os01g50940		LOC_Os01g50940:Chr1:29271158-29273270:+:-59
Chr1	peak_1233	29289992	29290216	225	118	253	5.46e-15	4.27555	2.23e-12	LOC_Os01g50980					LOC_Os01g50980:Chr1:29290326-29295442:+:217
Chr1	peak_1234	29312523	29312765	243	146	208	3.9e-10	3.4865	9.06e-08	LOC_Os01g51020					LOC_Os01g51020:Chr1:29314183-29316912:+:1515
Chr1	peak_1235	29322642	29322932	291	138	219	6.09e-08	3.13954	1.02e-05	LOC_Os01g51040					LOC_Os01g51040:Chr1:29318192-29322569:-:-211
Chr1	peak_1236	29326621	29326835	215	114	164	2.32e-18	5.97938	1.29e-15					LOC_Os01g51060	LOC_Os01g51050:Chr1:29323220-29324340:-:-2395
Chr1	peak_1238	29377730	29377981	252	161	131	1.03e-11	4.65111	2.94e-09	LOC_Os01g51130					LOC_Os01g51130:Chr1:29369748-29376123:-:-1768
Chr1	peak_1239	29385282	29385552	271	133	146	3.29e-10	4.27902	7.76e-08				LOC_Os01g51140		LOC_Os01g51140:Chr1:29382534-29385653:-:240
Chr1	peak_1242	29429500	29429774	275	133	282	1.01e-25	6.06784	1.01e-22	LOC_Os01g51200					LOC_Os01g51200:Chr1:29431601-29436466:+:1969
Chr1	peak_1243	29454207	29454480	274	167	141	0.000236576	2.37389	0.0182369	LOC_Os01g51240					LOC_Os01g51240:Chr1:29454654-29455461:+:281
Chr1	peak_1244	29492553	29492765	213	143	157	4.34e-10	3.62436	1e-07	LOC_Os01g51290					LOC_Os01g51290:Chr1:29483207-29492556:-:-140
Chr1	peak_1249	29532693	29532991	299	131	331	1.1e-15	4.07333	4.81e-13				LOC_Os01g51360		LOC_Os01g51360:Chr1:29529726-29532847:-:25
Chr1	peak_1250	29533732	29533934	203	134	157	4.28e-12	4.20794	1.27e-09	LOC_Os01g51360					LOC_Os01g51360:Chr1:29529726-29532847:-:-1019
Chr1	peak_1251	29535953	29536214	262	138	196	3.38e-05	2.39731	0.0032983	LOC_Os01g51380			LOC_Os01g51370		LOC_Os01g51370:Chr1:29534257-29536165:-:76
Chr1	peak_1252	29536424	29536653	230	122	269	1.17e-10	3.25644	2.92e-08	LOC_Os01g51380; LOC_Os01g51370					LOC_Os01g51380:Chr1:29536683-29542409:+:138
Chr1	peak_1255	29561990	29562220	231	140	125	2.46e-10	4.20873	5.89e-08		LOC_Os01g51410				LOC_Os01g51410:Chr1:29560350-29567065:+:-1781
Chr1	peak_1254	29559501	29559862	362	160	347	5.02e-12	3.61262	1.48e-09	LOC_Os01g51410					LOC_Os01g51410:Chr1:29560350-29567065:+:690
Chr1	peak_1256	29572457	29572802	346	137	445	3.09e-20	4.57662	2.03e-17	LOC_Os01g51430					LOC_Os01g51430:Chr1:29572653-29575706:+:60
Chr1	peak_1257	29577185	29577558	374	229	231	5.41e-14	4.65036	1.98e-11	LOC_Os01g51440					LOC_Os01g51440:Chr1:29578534-29578983:+:1121
Chr1	peak_1259	29605028	29605480	453	200	213	6.35e-06	2.89315	0.000729911					LOC_Os01g51540	LOC_Os01g51540:Chr1:29605119-29606563:-:1337
Chr1	peak_1260	29620548	29620746	199	94	163	2.57e-12	4.39319	7.84e-10	LOC_Os01g51570					LOC_Os01g51570:Chr1:29620954-29622393:+:313
Chr1	peak_1262	29676261	29676590	330	180	370	2.73e-34	6.09853	4.85e-31	LOC_Os01g51634					LOC_Os01g51634:Chr1:29669980-29675358:-:-1083
Chr1	peak_1263	29679473	29679750	278	142	130	1.72e-12	4.83715	5.36e-10			LOC_Os01g51640			LOC_Os01g51640:Chr1:29679090-29683010:-:3397
Chr1	peak_1265	29708082	29708323	242	71	252	1.22e-14	4.02409	4.77e-12	LOC_Os01g51670					LOC_Os01g51670:Chr1:29708354-29709375:+:202
Chr1	peak_1264	29707124	29707821	698	649	436	1.19e-05	2.37632	0.00129894	LOC_Os01g51670					LOC_Os01g51670:Chr1:29708354-29709375:+:582
Chr1	peak_1268	29773589	29774007	419	25	282	8.95e-05	2.22182	0.00775318	LOC_Os01g51770					LOC_Os01g51770:Chr1:29770182-29773361:-:-253
Chr1	peak_1269	29806867	29807240	374	209	227	1.25e-15	5.38105	5.39e-13	LOC_Os01g51840					LOC_Os01g51840:Chr1:29801081-29806970:-:-106
Chr1	peak_1270	29807712	29807927	216	52	98	2.2e-05	2.8141	0.00223589	LOC_Os01g51840					LOC_Os01g51840:Chr1:29801081-29806970:-:-794
Chr1	peak_1271	29820556	29820777	222	125	205	1.13e-09	3.22207	2.48e-07	LOC_Os01g51870					LOC_Os01g51870:Chr1:29820729-29822139:+:49
Chr1	peak_1272	29824050	29824278	229	145	259	1.88e-10	3.01414	4.58e-08	LOC_Os01g51880					LOC_Os01g51880:Chr1:29822333-29823777:-:-418
Chr1	peak_1276	29829476	29830479	1004	349	1164	4.71e-53	7.43727	2.27e-49	LOC_Os01g51890					LOC_Os01g51890:Chr1:29830122-29836238:+:298
Chr1	peak_1275	29828937	29829260	324	138	284	6.23e-11	3.51176	1.61e-08	LOC_Os01g51890					LOC_Os01g51890:Chr1:29830122-29836238:+:1048
Chr1	peak_1279	29842307	29842620	314	93	299	1.49e-09	3.08042	3.21e-07	LOC_Os01g51904					LOC_Os01g51904:Chr1:29839406-29841859:-:-541
Chr1	peak_1280	29843818	29844169	352	215	299	1.24e-13	4.05629	4.4e-11			LOC_Os01g51920			LOC_Os01g51904:Chr1:29839406-29841859:-:-2174
Chr1	peak_1281	29845121	29845678	558	230	582	4.32e-12	2.99703	1.29e-09		LOC_Os01g51920				LOC_Os01g51920:Chr1:29842643-29846825:-:1476
Chr1	peak_1282	29848168	29848730	563	257	508	6.46e-16	4.06063	2.89e-13	LOC_Os01g51920					LOC_Os01g51920:Chr1:29842643-29846825:-:-1600
Chr1	peak_1283	29851501	29851834	334	116	496	2.64e-30	5.3671	3.64e-27	LOC_Os01g51930					LOC_Os01g51930:Chr1:29852252-29853059:+:636
Chr1	peak_1284	29854146	29854341	196	91	129	2.21e-07	3.32222	3.38e-05	LOC_Os01g51940					LOC_Os01g51940:Chr1:29854661-29855694:+:425
Chr1	peak_1285	29870012	29870265	254	122	341	2.55e-20	4.75199	1.68e-17	LOC_Os01g51970; LOC_Os01g51960					LOC_Os01g51960:Chr1:29868908-29869255:-:-879
Chr1	peak_1286	29877062	29877448	387	222	226	1.94e-13	4.56995	6.71e-11					LOC_Os01g51980	LOC_Os01g51980:Chr1:29874486-29877505:+:-2799
Chr1	peak_1291	29970736	29971089	354	185	471	3.1e-56	9.25365	1.73e-52	LOC_Os01g52120; LOC_Os01g52110					LOC_Os01g52110:Chr1:29965064-29970767:-:-154
Chr1	peak_1294	30042082	30042482	401	221	446	1.35e-19	4.65695	8.36e-17	LOC_Os01g52260; LOC_Os01g52250					LOC_Os01g52260:Chr1:30042527-30043938:+:225
Chr1	peak_1295	30058825	30059234	410	158	392	6.21e-18	4.19386	3.34e-15				LOC_Os01g52290		LOC_Os01g52290:Chr1:30058008-30060963:+:-976
Chr1	peak_1296	30068346	30068568	223	78	91	1.99e-07	3.53484	3.08e-05	LOC_Os01g52320					LOC_Os01g52320:Chr1:30068605-30070131:+:182
Chr1	peak_1297	30098823	30099085	263	174	283	5.58e-11	3.33874	1.46e-08	LOC_Os01g52390					LOC_Os01g52390:Chr1:30095420-30098797:-:-200
Chr1	peak_1298	30159750	30160058	309	133	158	0.000412192	2.32518	0.0297852	LOC_Os01g52490					LOC_Os01g52490:Chr1:30157882-30159775:-:-108
Chr1	peak_1302	30166660	30166857	198	104	154	1.32e-09	3.6284	2.87e-07		LOC_Os01g52500				LOC_Os01g52500:Chr1:30166017-30171659:+:-748
Chr1	peak_1301	30165797	30166039	243	139	260	1.27e-14	3.88016	5e-12	LOC_Os01g52500					LOC_Os01g52500:Chr1:30166017-30171659:+:82
Chr1	peak_1303	30178666	30179495	830	339	455	2.12e-26	7.46984	2.23e-23	LOC_Os01g52530		LOC_Os01g52514			LOC_Os01g52530:Chr1:30180581-30184477:+:1577
Chr1	peak_1304	30225685	30225939	255	129	271	1.65e-29	6.64134	2.15e-26	LOC_Os01g52570					LOC_Os01g52570:Chr1:30225839-30226855:+:26
Chr1	peak_1305	30231797	30231991	195	68	123	1.45e-05	2.97671	0.00153968	LOC_Os01g52590					LOC_Os01g52590:Chr1:30229978-30230418:-:-1447
Chr1	peak_1309	30257535	30257981	447	62	310	1.42e-07	2.8463	2.26e-05	LOC_Os01g52640					LOC_Os01g52640:Chr1:30257752-30263989:+:156
Chr1	peak_1308	30256261	30256780	520	219	431	9.85e-08	2.66408	1.6e-05	LOC_Os01g52640					LOC_Os01g52640:Chr1:30257752-30263989:+:1273
Chr1	peak_1310	30274855	30275114	260	98	172	5.59e-09	3.49401	1.11e-06	LOC_Os01g52660					LOC_Os01g52660:Chr1:30272912-30274078:-:-875
Chr1	peak_1314	30312332	30312545	214	105	101	2.8e-06	3.12448	0.000345963		LOC_Os01g52710				LOC_Os01g52710:Chr1:30311221-30315924:+:-1217
Chr1	peak_1317	30325743	30325959	217	93	218	6.69e-15	4.16923	2.69e-12	LOC_Os01g52730					LOC_Os01g52730:Chr1:30322749-30325085:-:-751
Chr1	peak_1316	30325045	30325308	264	98	218	1.16e-09	3.27995	2.53e-07	LOC_Os01g52730					LOC_Os01g52730:Chr1:30322749-30325085:-:-58
Chr1	peak_1315	30324142	30324605	464	314	357	3.55e-11	3.51342	9.49e-09					LOC_Os01g52730	LOC_Os01g52730:Chr1:30322749-30325085:-:631
Chr1	peak_1318	30342802	30343328	527	183	289	2.91e-29	7.78015	3.72e-26	LOC_Os01g52740					LOC_Os01g52740:Chr1:30340015-30341594:-:-1391
Chr1	peak_1319	30346858	30347200	343	174	243	1.26e-20	5.64418	8.51e-18		LOC_Os01g52750				LOC_Os01g52750:Chr1:30344079-30349015:-:1985
Chr1	peak_1320	30370516	30370875	360	199	411	2.55e-17	3.99612	1.3e-14	LOC_Os01g52780					LOC_Os01g52780:Chr1:30363062-30370212:-:-503
Chr1	peak_1321	30379742	30380115	374	181	466	1.71e-42	7.76456	4.76e-39	LOC_Os01g52800; LOC_Os01g52810					LOC_Os01g52800:Chr1:30378185-30378984:-:-939
Chr1	peak_1322	30403652	30404060	409	266	278	7.63e-10	3.39851	1.71e-07		LOC_Os01g52864				LOC_Os01g52880:Chr1:30407036-30408554:+:3119
Chr1	peak_1325	30421440	30421786	347	185	401	2.33e-32	6.04582	3.65e-29	LOC_Os01g52910					LOC_Os01g52910:Chr1:30422055-30422387:+:431
Chr1	peak_1324	30420196	30420466	271	148	282	1.3e-13	3.52599	4.57e-11	LOC_Os01g52910					LOC_Os01g52910:Chr1:30422055-30422387:+:1712
Chr1	peak_1327	30426200	30426487	288	134	326	1.92e-11	3.19114	5.28e-09	LOC_Os01g52920					LOC_Os01g52920:Chr1:30426929-30432086:+:596
Chr1	peak_1328	30426721	30426976	256	153	295	2.16e-09	2.8192	4.54e-07	LOC_Os01g52920					LOC_Os01g52920:Chr1:30426929-30432086:+:56
Chr1	peak_1329	30455636	30455913	278	149	241	2.98e-30	6.8522	4.08e-27	LOC_Os01g52980					LOC_Os01g52980:Chr1:30453353-30455368:-:-417
Chr1	peak_1330	30459588	30459950	363	166	491	2.79e-46	7.81108	9.54e-43	LOC_Os01g53000					LOC_Os01g53000:Chr1:30460007-30464532:+:254
Chr1	peak_1331	30469869	30470338	470	172	629	2.08e-34	6.12387	3.7e-31	LOC_Os01g53010					LOC_Os01g53010:Chr1:30467820-30468116:-:-1925
Chr1	peak_1332	30472484	30472690	207	131	268	6.18e-10	2.94063	1.4e-07				LOC_Os01g53020		LOC_Os01g53020:Chr1:30472593-30475205:+:-23
Chr1	peak_1333	30480384	30480580	197	125	162	3e-10	3.76278	7.15e-08					LOC_Os01g53040	LOC_Os01g53040:Chr1:30480134-30482161:-:1654
Chr1	peak_1335	30517219	30517442	224	181	145	1.04e-08	3.39947	1.98e-06			LOC_Os01g53100			LOC_Os01g53100:Chr1:30516831-30517430:+:-570
Chr1	peak_1334	30515328	30515539	212	99	264	2.32e-09	3.13631	4.85e-07	LOC_Os01g53100					LOC_Os01g53100:Chr1:30516831-30517430:+:1405
Chr1	peak_1336	30536965	30537186	222	130	160	3.39e-07	3.09086	5.01e-05	LOC_Os01g53150					LOC_Os01g53150:Chr1:30537135-30541871:+:41
Chr1	peak_1337	30542487	30542788	302	86	187	6.02e-07	3.07209	8.53e-05	LOC_Os01g53160					LOC_Os01g53160:Chr1:30542800-30544190:+:228
Chr1	peak_1339	30576004	30576734	731	482	564	1.18e-39	7.69093	2.82e-36	LOC_Os01g53210					LOC_Os01g53210:Chr1:30574861-30576287:-:-199
Chr1	peak_1340	30586628	30586823	196	151	103	2.8e-06	3.12448	0.000345963	LOC_Os01g53230					LOC_Os01g53230:Chr1:30585100-30585423:-:-1356
Chr1	peak_1342	30628063	30628306	244	101	219	1.12e-13	4.43471	4e-11		LOC_Os01g53294				LOC_Os01g53294:Chr1:30622671-30634405:+:-5494
Chr1	peak_1343	30646197	30646591	395	206	592	4.56e-50	7.85055	1.89e-46	LOC_Os01g53330					LOC_Os01g53330:Chr1:30647512-30649347:+:1110
Chr1	peak_1344	30647209	30647445	237	124	248	5.44e-15	4.11572	2.22e-12	LOC_Os01g53330					LOC_Os01g53330:Chr1:30647512-30649347:+:180
Chr1	peak_1345	30654717	30655001	285	194	160	1.13e-07	3.34996	1.82e-05	LOC_Os01g53350					LOC_Os01g53350:Chr1:30655289-30657194:+:379
Chr1	peak_1346	30675706	30675900	195	75	136	3.01e-08	3.48425	5.36e-06				LOC_Os01g53390		LOC_Os01g53390:Chr1:30675473-30677421:+:-309
Chr1	peak_1348	30696733	30697020	288	143	192	1.13e-10	3.90994	2.83e-08	LOC_Os01g53430					LOC_Os01g53430:Chr1:30694909-30696710:-:-166
Chr1	peak_1350	30731500	30732076	577	246	345	2.57e-12	4.39319	7.84e-10	LOC_Os01g53500					LOC_Os01g53500:Chr1:30730645-30731238:-:-508
Chr1	peak_1353	30738064	30738637	574	221	616	5.13e-20	4.08511	3.29e-17	LOC_Os01g53520					LOC_Os01g53520:Chr1:30738697-30740729:+:413
Chr1	peak_1352	30736783	30737018	236	155	234	4.75e-12	3.43579	1.41e-09	LOC_Os01g53520					LOC_Os01g53520:Chr1:30738697-30740729:+:1760
Chr1	peak_1354	30818700	30818909	210	110	117	3.88e-06	2.90648	0.000466037	LOC_Os01g53640					LOC_Os01g53640:Chr1:30818942-30823247:+:133
Chr1	peak_1355	30858009	30858363	355	173	280	8.91e-07	2.71035	0.000121035	LOC_Os01g53700					LOC_Os01g53700:Chr1:30850589-30856227:-:-1955
Chr1	peak_1357	30868228	30868542	315	104	238	0.000121638	2.14737	0.0102828	LOC_Os01g53710					LOC_Os01g53710:Chr1:30868407-30871603:+:76
Chr1	peak_1359	30886321	30886719	399	196	462	1.41e-13	3.41669	4.94e-11	LOC_Os01g53730					LOC_Os01g53730:Chr1:30884821-30886340:-:-177
Chr1	peak_1360	30887079	30887334	256	62	243	7.97e-08	2.81833	1.32e-05	LOC_Os01g53730					LOC_Os01g53730:Chr1:30884821-30886340:-:-801
Chr1	peak_1361	30887905	30888480	576	162	384	7e-10	3.40981	1.58e-07	LOC_Os01g53730; LOC_Os01g53740					LOC_Os01g53730:Chr1:30884821-30886340:-:-1727
Chr1	peak_1362	30888907	30889118	212	83	282	2.58e-05	2.13293	0.00254706	LOC_Os01g53740					LOC_Os01g53740:Chr1:30889799-30890656:+:810
Chr1	peak_1364	30906906	30907242	337	146	237	7.71e-31	8.55804	1.1e-27	LOC_Os01g53770					LOC_Os01g53770:Chr1:30905585-30906259:-:-793
Chr1	peak_1365	30916620	30916916	297	135	307	2.78e-42	9.60473	7.7e-39	LOC_Os01g53790					LOC_Os01g53790:Chr1:30918104-30921341:+:1350
Chr1	peak_1366	30917595	30917818	224	125	179	1.83e-13	4.4685	6.36e-11	LOC_Os01g53790					LOC_Os01g53790:Chr1:30918104-30921341:+:385
Chr1	peak_1367	30927494	30927730	237	92	249	4.96e-17	4.87414	2.45e-14	LOC_Os01g53800					LOC_Os01g53800:Chr1:30922769-30927426:-:-160
Chr1	peak_1369	30938320	30938528	209	129	170	4.67e-06	2.53839	0.000549655	LOC_Os01g53810; LOC_Os01g53820					LOC_Os01g53810:Chr1:30933234-30937375:-:-1074
Chr1	peak_1372	30975418	30975910	493	85	346	2.78e-16	4.74916	1.28e-13	LOC_Os01g53880					LOC_Os01g53880:Chr1:30975765-30979770:+:263
Chr1	peak_1373	30979202	30980586	1385	386	875	1.5e-41	7.91714	3.97e-38					LOC_Os01g53880	LOC_Os01g53880:Chr1:30975765-30979770:+:-3824
Chr1	peak_1374	30986315	30986523	209	117	191	3.4e-11	4.09507	9.1e-09				LOC_Os01g53890		LOC_Os01g53890:Chr1:30984518-30986791:-:361
Chr1	peak_1376	31005239	31005531	293	131	364	1.46e-26	5.46196	1.56e-23	LOC_Os01g53920					LOC_Os01g53920:Chr1:31006026-31010423:+:657
Chr1	peak_1375	31004475	31004785	311	151	337	1.02e-06	2.35558	0.000136886	LOC_Os01g53920					LOC_Os01g53920:Chr1:31006026-31010423:+:1401
Chr1	peak_1377	31014042	31014517	476	208	661	1.34e-41	6.04506	3.57e-38	LOC_Os01g53930					LOC_Os01g53930:Chr1:31009006-31014001:-:-249
Chr1	peak_1379	31098893	31099276	384	40	175	0.000135666	2.41893	0.01128	LOC_Os01g54080; LOC_Os01g54070					LOC_Os01g54080:Chr1:31099393-31106826:+:461
Chr1	peak_1382	31163404	31163598	195	99	178	2.25e-08	3.08455	4.08e-06		LOC_Os01g54180				LOC_Os01g54180:Chr1:31163139-31165152:+:-365
Chr1	peak_1384	31228855	31229052	198	84	110	2.84e-07	3.46658	4.25e-05	LOC_Os01g54270					LOC_Os01g54270:Chr1:31220321-31228566:-:-373
Chr1	peak_1388	31273119	31273595	477	386	434	2.89e-07	2.58573	4.31e-05		LOC_Os01g54340				LOC_Os01g54340:Chr1:31272337-31274479:+:-1169
Chr1	peak_1387	31272049	31272289	241	131	321	8.78e-13	3.44487	2.83e-10	LOC_Os01g54340					LOC_Os01g54340:Chr1:31272337-31274479:+:158
Chr1	peak_1386	31270645	31270923	279	72	124	1.7e-05	2.72072	0.00175683	LOC_Os01g54340					LOC_Os01g54340:Chr1:31272337-31274479:+:1621
Chr1	peak_1389	31279458	31279746	289	135	341	2.91e-17	4.39373	1.48e-14	LOC_Os01g54350					LOC_Os01g54350:Chr1:31275097-31279534:-:-59
Chr1	peak_1390	31280468	31280726	259	134	275	1.22e-11	3.28465	3.44e-09	LOC_Os01g54350					LOC_Os01g54350:Chr1:31275097-31279534:-:-1068
Chr1	peak_1391	31282374	31282656	283	217	141	0.000743344	2.26542	0.0486743	LOC_Os01g54370	LOC_Os01g54360				LOC_Os01g54360:Chr1:31280852-31283212:-:623
Chr1	peak_1394	31302291	31302609	319	97	253	1.18e-13	4.42735	4.19e-11	LOC_Os01g54410					LOC_Os01g54410:Chr1:31302758-31303037:+:371
Chr1	peak_1397	31312920	31313281	362	89	163	1.32e-08	3.83149	2.48e-06	LOC_Os01g54420					LOC_Os01g54420:Chr1:31308244-31312914:-:-95
Chr1	peak_1398	31328927	31329266	340	287	173	1.23e-05	2.92572	0.00133586	LOC_Os01g54460					LOC_Os01g54460:Chr1:31327322-31328257:-:-957
Chr1	peak_1399	31337059	31337363	305	143	410	1.55e-31	5.95559	2.31e-28	LOC_Os01g54480					LOC_Os01g54480:Chr1:31332864-31337161:-:-41
Chr1	peak_1401	31366800	31367084	285	152	251	1.49e-09	3.08042	3.21e-07	LOC_Os01g54540					LOC_Os01g54540:Chr1:31367015-31369416:+:64
Chr1	peak_1402	31377526	31378049	524	217	609	3.58e-29	5.36759	4.55e-26	LOC_Os01g54560					LOC_Os01g54560:Chr1:31373407-31377545:-:-198
Chr1	peak_1403	31379126	31379544	419	290	366	2.13e-21	5.01917	1.53e-18	LOC_Os01g54560					LOC_Os01g54560:Chr1:31373407-31377545:-:-1871
Chr1	peak_1405	31393554	31393901	348	230	282	1.53e-11	3.61505	4.26e-09	LOC_Os01g54580					LOC_Os01g54580:Chr1:31394832-31400091:+:1049
Chr1	peak_1407	31410727	31411405	679	152	770	6.34e-54	7.60047	3.18e-50				LOC_Os01g54600		LOC_Os01g54600:Chr1:31409004-31410978:-:101
Chr1	peak_1408	31411664	31412516	853	655	659	1.68e-17	4.0976	8.69e-15	LOC_Os01g54600					LOC_Os01g54600:Chr1:31409004-31410978:-:-1341
Chr1	peak_1410	31421113	31421516	404	276	210	4.02e-08	3.35137	7.02e-06	LOC_Os01g54620		LOC_Os01g54610			LOC_Os01g54610:Chr1:31419937-31421528:+:-1453
Chr1	peak_1412	31455841	31456097	257	94	122	2.77e-13	5.0232	9.46e-11		LOC_Os01g54670				LOC_Os01g54670:Chr1:31453332-31457551:-:1618
Chr1	peak_1411	31454041	31454295	255	153	102	3.67e-06	3.16275	0.00044655		LOC_Os01g54670				LOC_Os01g54670:Chr1:31453332-31457551:-:3359
Chr1	peak_1413	31457823	31458567	745	366	324	2.57e-06	2.77729	0.000322835	LOC_Os01g54670					LOC_Os01g54670:Chr1:31453332-31457551:-:-638
Chr1	peak_1414	31475033	31475600	568	423	275	6.17e-23	7.06968	5.03e-20			LOC_Os01g54700			LOC_Os01g54700:Chr1:31473897-31477599:-:2145
Chr1	peak_1415	31477441	31477917	477	90	330	6.76e-17	4.63718	3.31e-14				LOC_Os01g54700		LOC_Os01g54700:Chr1:31473897-31477599:-:70
Chr1	peak_1417	31511247	31511473	227	130	208	2.24e-19	5.75659	1.37e-16	LOC_Os01g54784					LOC_Os01g54784:Chr1:31511534-31519595:+:158
Chr1	peak_1418	31567433	31567658	226	54	222	2.62e-09	3.06803	5.44e-07	LOC_Os01g54890					LOC_Os01g54890:Chr1:31567891-31568741:+:405
Chr1	peak_1419	31568954	31569239	286	90	253	7.45e-10	3.15827	1.68e-07					LOC_Os01g54900	LOC_Os01g54890:Chr1:31567891-31568741:+:-1154
Chr1	peak_1422	31648482	31648690	209	95	155	2.89e-09	3.68544	5.97e-07				LOC_Os01g55040		LOC_Os01g55040:Chr1:31641231-31648756:-:181
Chr1	peak_1423	31661245	31661615	371	239	302	6.25e-21	5.49903	4.33e-18	LOC_Os01g55060					LOC_Os01g55060:Chr1:31659521-31659790:-:-1694
Chr1	peak_1425	31733719	31734025	307	69	171	1.74e-10	3.75582	4.24e-08	LOC_Os01g55160					LOC_Os01g55160:Chr1:31731974-31732949:-:-839
Chr1	peak_1430	31841617	31841876	260	212	171	4.98e-12	4.64757	1.47e-09	LOC_Os01g55320					LOC_Os01g55320:Chr1:31840530-31841097:-:-732
Chr1	peak_1433	31850314	31850619	306	287	159	2.51e-05	2.65317	0.00250259					LOC_Os01g55340	LOC_Os01g55340:Chr1:31850537-31851619:-:1020
Chr1	peak_1434	31877650	31878059	410	277	368	2.63e-24	5.47422	2.38e-21	LOC_Os01g55360					LOC_Os01g55360:Chr1:31870932-31877607:-:-320
Chr1	peak_1437	31969198	31969460	263	250	111	1.08e-05	2.9509	0.00118397			LOC_Os01g55490			LOC_Os01g55490:Chr1:31969293-31974175:+:-156
Chr1	peak_1438	31981584	31981896	313	173	267	1.05e-22	5.67532	8.36e-20	LOC_Os01g55510					LOC_Os01g55510:Chr1:31981931-31982832:+:175
Chr1	peak_1439	32022701	32022994	294	164	414	3.53e-15	3.60163	1.46e-12	LOC_Os01g55580					LOC_Os01g55580:Chr1:32016622-32022401:-:-464
Chr1	peak_1445	32130039	32130566	528	399	525	7.23e-18	3.88345	3.87e-15	LOC_Os01g55780		LOC_Os01g55790			LOC_Os01g55780:Chr1:32130586-32137004:+:149
Chr1	peak_1446	32137058	32137347	290	204	337	1.88e-15	4.08671	8.01e-13	LOC_Os01g55799					LOC_Os01g55799:Chr1:32137366-32143435:+:105
Chr1	peak_1447	32147286	32147518	233	103	113	8.86e-09	3.90693	1.72e-06	LOC_Os01g55820					LOC_Os01g55820:Chr1:32145824-32147365:-:-24
Chr1	peak_1449	32182036	32182297	262	52	125	0.000389215	2.28455	0.0282924	LOC_Os01g55880					LOC_Os01g55880:Chr1:32177890-32181792:-:-296
Chr1	peak_1452	32217413	32217784	372	200	241	2.16e-21	6.47958	1.55e-18	LOC_Os01g55930					LOC_Os01g55930:Chr1:32216045-32216368:-:-1245
Chr1	peak_1453	32219366	32220136	771	492	479	6.52e-24	6.4351	5.73e-21	LOC_Os01g55940					LOC_Os01g55940:Chr1:32221376-32225123:+:1519
Chr1	peak_1458	32333971	32334921	951	474	1223	4.31e-37	5.36484	8.94e-34	LOC_Os01g56140					LOC_Os01g56140:Chr1:32327698-32332777:-:-1668
Chr1	peak_1462	32386230	32386622	393	229	333	6.6e-37	8.2388	1.35e-33	LOC_Os01g56230					LOC_Os01g56230:Chr1:32381210-32385694:-:-765
Chr1	peak_1464	32439624	32439973	350	256	337	3.79e-11	3.27121	1.01e-08	LOC_Os01g56310					LOC_Os01g56310:Chr1:32440171-32443318:+:292
Chr1	peak_1466	32461383	32461877	495	303	722	5.84e-71	9.9056	6.44e-67	LOC_Os01g56330					LOC_Os01g56330:Chr1:32461878-32465066:+:193
Chr1	peak_1465	32460470	32460668	199	117	151	5.4e-06	2.72255	0.000625331	LOC_Os01g56330					LOC_Os01g56330:Chr1:32461878-32465066:+:1292
Chr1	peak_1468	32473728	32473972	245	97	121	1.74e-09	4.09298	3.73e-07		LOC_Os01g56350				LOC_Os01g56350:Chr1:32470274-32476639:+:-3552
Chr1	peak_1471	32512399	32512891	493	331	375	1.92e-11	3.58745	5.3e-09	LOC_Os01g56390					LOC_Os01g56390:Chr1:32508396-32511902:-:-828
Chr1	peak_1470	32511855	32512082	228	59	215	8.07e-06	2.50959	0.000905045	LOC_Os01g56390					LOC_Os01g56390:Chr1:32508396-32511902:-:-12
Chr1	peak_1472	32523021	32523298	278	146	284	1.16e-16	4.76262	5.56e-14	LOC_Os01g56420					LOC_Os01g56420:Chr1:32523328-32524183:+:162
Chr1	peak_1474	32537822	32538040	219	86	263	3.12e-09	2.95027	6.42e-07	LOC_Os01g56450					LOC_Os01g56450:Chr1:32534857-32536024:-:-1884
Chr1	peak_1473	32536987	32537257	271	135	209	2.68e-06	2.71445	0.000333934	LOC_Os01g56450					LOC_Os01g56450:Chr1:32534857-32536024:-:-1098
Chr1	peak_1475	32586111	32586329	219	83	140	2.86e-08	3.24943	5.13e-06	LOC_Os01g56510					LOC_Os01g56510:Chr1:32580710-32586143:-:-51
Chr1	peak_1476	32608199	32608477	279	172	256	4.67e-11	3.61777	1.23e-08	LOC_Os01g56560					LOC_Os01g56560:Chr1:32608681-32611045:+:311
Chr1	peak_1477	32614018	32614487	470	111	401	3.52e-23	5.48147	2.93e-20	LOC_Os01g56570; LOC_Os01g56580					LOC_Os01g56570:Chr1:32611406-32613200:-:-929
Chr1	peak_1478	32709245	32709534	290	133	457	5.04e-35	5.82714	9.31e-32	LOC_Os01g56680					LOC_Os01g56680:Chr1:32707831-32709294:-:-84
Chr1	peak_1479	32714553	32714850	298	127	350	2.41e-22	5.0772	1.87e-19	LOC_Os01g56690					LOC_Os01g56690:Chr1:32714779-32716417:+:100
Chr1	peak_1481	32743734	32743982	249	151	173	4.69e-18	6.02091	2.56e-15	LOC_Os01g56750					LOC_Os01g56750:Chr1:32745017-32746482:+:1133
Chr1	peak_1482	32764935	32765253	319	167	397	3.8e-16	3.7493	1.73e-13	LOC_Os01g56780					LOC_Os01g56780:Chr1:32759124-32764841:-:-261
Chr1	peak_1484	32858070	32858381	312	135	226	6.74e-05	2.34	0.00606373	LOC_Os01g56890					LOC_Os01g56890:Chr1:32855275-32858101:-:-104
Chr1	peak_1485	32892982	32893291	310	181	488	6.74e-42	6.95295	1.84e-38	LOC_Os01g56940					LOC_Os01g56940:Chr1:32893379-32899784:+:217
Chr1	peak_1486	32956606	32956959	354	213	279	2.78e-16	4.74916	1.28e-13	LOC_Os01g57066					LOC_Os01g57066:Chr1:32956909-32963292:+:91
Chr1	peak_1487	32996556	32996847	292	136	276	4.21e-24	6.08702	3.75e-21	LOC_Os01g57100					LOC_Os01g57100:Chr1:32996762-32999264:+:71
Chr1	peak_1491	33114443	33114747	305	148	283	2e-17	4.78887	1.03e-14	LOC_Os01g57294; LOC_Os01g57310					LOC_Os01g57294:Chr1:33115205-33115987:+:615
Chr1	peak_1492	33135059	33135359	301	150	296	8.44e-10	3.09221	1.88e-07	LOC_Os01g57324					LOC_Os01g57324:Chr1:33135833-33136615:+:625
Chr1	peak_1493	33152876	33153286	411	110	418	2.57e-07	2.49261	3.89e-05	LOC_Os01g57350					LOC_Os01g57350:Chr1:33137905-33152593:-:-393
Chr1	peak_1495	33192925	33193222	298	149	295	1.47e-06	2.51631	0.000192579	LOC_Os01g57430; LOC_Os01g57420					LOC_Os01g57420:Chr1:33185330-33192979:-:-95
Chr1	peak_1496	33208297	33208897	601	159	360	1.49e-14	4.84766	5.78e-12	LOC_Os01g57480			LOC_Os01g57470	LOC_Os01g57460	LOC_Os01g57470:Chr1:33207652-33208693:-:239
Chr1	peak_1497	33224715	33224934	220	159	121	2.51e-05	2.65317	0.00250259		LOC_Os01g57500				LOC_Os01g57500:Chr1:33224052-33226175:+:-823
Chr1	peak_1498	33226570	33226769	200	115	173	2.32e-09	3.13631	4.85e-07	LOC_Os01g57510					LOC_Os01g57510:Chr1:33227652-33231771:+:968
Chr1	peak_1499	33232185	33233074	890	709	310	8.77e-07	3.3488	0.00012079	LOC_Os01g57520					LOC_Os01g57520:Chr1:33234245-33235084:+:1352
Chr1	peak_1500	33251619	33252057	439	261	352	3.79e-14	3.89663	1.42e-11		LOC_Os01g57560				LOC_Os01g57560:Chr1:33248875-33256713:-:4835
Chr1	peak_1501	33264633	33264838	206	105	176	2.03e-11	3.51499	5.56e-09		LOC_Os01g57570				LOC_Os01g57570:Chr1:33264231-33268444:+:-508
Chr1	peak_1503	33374950	33375211	262	103	258	6.83e-16	4.19846	3.04e-13	LOC_Os01g57720					LOC_Os01g57720:Chr1:33368690-33374897:-:-156
Chr1	peak_1504	33384466	33384693	228	91	226	1.73e-12	4.14435	5.36e-10	LOC_Os01g57730					LOC_Os01g57730:Chr1:33382329-33384487:-:-70
Chr1	peak_1505	33463871	33464068	198	117	151	1.25e-07	3.33276	2.01e-05	LOC_Os01g57870					LOC_Os01g57870:Chr1:33460254-33463913:-:-75
Chr1	peak_1506	33498083	33498306	224	97	8894	7.77e-61	1.82001	5.43e-57	LOC_Os01g57942; LOC_Os01g57945					LOC_Os01g57942:Chr1:33498513-33499211:+:334
Chr1	peak_1508	33500373	33500590	218	91	12971	1.59e-13	1.2467	5.54e-11			LOC_Os01g57945			LOC_Os01g57945:Chr1:33500151-33500633:+:-314
Chr1	peak_1507	33498691	33499858	1168	339	49776	7.7e-14	1.2369	2.77e-11	LOC_Os01g57945		LOC_Os01g57942			LOC_Os01g57942:Chr1:33498513-33499211:+:-518
Chr1	peak_1509	33501647	33501962	316	117	15329	5.88e-13	1.24519	1.92e-10			LOC_Os01g57946			LOC_Os01g57946:Chr1:33500853-33501866:-:104
Chr1	peak_1510	33504503	33504727	225	150	8247	6.52e-22	1.45643	4.89e-19	LOC_Os01g57954; LOC_Os01g57956; LOC_Os01g57960			LOC_Os01g57958		LOC_Os01g57958:Chr1:33504237-33504874:-:223
Chr1	peak_1514	33522639	33522986	348	104	20720	1.15e-64	1.64779	9.57e-61			LOC_Os01g57962			LOC_Os01g57962:Chr1:33522543-33524747:-:2006
Chr1	peak_1515	33525521	33526377	857	96	37426	9.98e-17	1.26903	4.81e-14	LOC_Os01g57962		LOC_Os01g57964			LOC_Os01g57962:Chr1:33522543-33524747:-:-870
Chr1	peak_1516	33526694	33527023	330	278	15987	5.18e-07	1.17523	7.37e-05			LOC_Os01g57964			LOC_Os01g57964:Chr1:33524773-33527025:-:55
Chr1	peak_1517	33529091	33529329	239	110	12072	1.09e-26	1.4254	1.17e-23		LOC_Os01g57966				LOC_Os01g57966:Chr1:33527626-33529604:-:405
Chr1	peak_1518	33532082	33532530	449	230	24692	6.45e-19	1.27663	3.77e-16			LOC_Os01g57968			LOC_Os01g57968:Chr1:33531939-33533704:+:-374
Chr1	peak_1519	33533167	33533485	319	109	17804	4.28e-07	1.15924	6.24e-05					LOC_Os01g57968	LOC_Os01g57968:Chr1:33531939-33533704:+:-1338
Chr1	peak_1521	33539785	33540197	413	369	17821	2.08e-18	1.30473	1.17e-15			LOC_Os01g58000			LOC_Os01g58000:Chr1:33539907-33540440:-:288
Chr1	peak_1522	33541363	33542015	653	554	27152	1.02e-19	1.29423	6.35e-17	LOC_Os01g58000					LOC_Os01g58000:Chr1:33539907-33540440:-:-1477
Chr1	peak_1524	33559007	33559250	244	110	13362	3.07e-30	1.40515	4.21e-27	LOC_Os01g58022; LOC_Os01g58024					LOC_Os01g58022:Chr1:33560066-33560804:+:950
Chr1	peak_1525	33560210	33560681	472	334	29324	1.44e-25	1.29897	1.42e-22	LOC_Os01g58024		LOC_Os01g58022			LOC_Os01g58024:Chr1:33560902-33561739:+:359
Chr1	peak_1527	33570056	33570270	215	92	18215	1.21e-44	1.40096	3.82e-41	LOC_Os01g58038					LOC_Os01g58038:Chr1:33570696-33570884:+:549
Chr1	peak_1529	33573829	33574035	207	107	10297	6.96e-64	1.78126	5.59e-60	LOC_Os01g58039					LOC_Os01g58039:Chr1:33572225-33573100:-:-836
Chr1	peak_1528	33572369	33572675	307	184	12068	4e-10	1.24499	9.3e-08					LOC_Os01g58039	LOC_Os01g58039:Chr1:33572225-33573100:-:549
Chr1	peak_1534	33587964	33588558	595	166	29320	4.44e-27	1.36151	4.89e-24	LOC_Os01g58048					LOC_Os01g58048:Chr1:33585501-33586432:-:-1698
Chr1	peak_1530	33578233	33578680	448	334	50175	1.58e-49	1.32356	6.44e-46			LOC_Os01g58049			LOC_Os01g58049:Chr1:33578192-33579131:+:-376
Chr1	peak_1539	33615510	33615742	233	106	197	1.42e-10	3.62085	3.51e-08		LOC_Os01g58114				LOC_Os01g58114:Chr1:33609208-33616334:-:720
Chr1	peak_1540	33619095	33619657	563	378	704	3.19e-86	12.6674	6.21e-82	LOC_Os01g58130					LOC_Os01g58130:Chr1:33618365-33619178:-:-295
Chr1	peak_1542	33626036	33626313	278	99	275	1.19e-20	5.20269	8.05e-18	LOC_Os01g58140					LOC_Os01g58140:Chr1:33625270-33626043:-:-92
Chr1	peak_1544	33630681	33631246	566	396	387	7.81e-15	4.23189	3.13e-12	LOC_Os01g58150					LOC_Os01g58150:Chr1:33629559-33631020:-:-57
Chr1	peak_1546	33640963	33642056	1094	379	740	7.01e-20	5.08959	4.44e-17	LOC_Os01g58170; LOC_Os01g58194					LOC_Os01g58194:Chr1:33641954-33650995:+:613
Chr1	peak_1545	33639874	33640174	301	129	251	3.11e-08	2.83453	5.51e-06	LOC_Os01g58170; LOC_Os01g58194					LOC_Os01g58170:Chr1:33638609-33639501:-:-502
Chr1	peak_1547	33655175	33655436	262	49	281	3.87e-06	2.4034	0.000464676	LOC_Os01g58220					LOC_Os01g58220:Chr1:33651142-33655180:-:-44
Chr1	peak_1548	33698315	33698731	417	195	440	2.8e-24	5.19326	2.53e-21	LOC_Os01g58310; LOC_Os01g58300					LOC_Os01g58300:Chr1:33696555-33698002:-:-508
Chr1	peak_1549	33706037	33706321	285	130	259	5.3e-20	5.12334	3.4e-17	LOC_Os01g58330					LOC_Os01g58330:Chr1:33704961-33706129:-:-38
Chr1	peak_1550	33706989	33707243	255	102	235	7.3e-14	4.04183	2.64e-11	LOC_Os01g58330; LOC_Os01g58335					LOC_Os01g58330:Chr1:33704961-33706129:-:-962
Chr1	peak_1553	33765589	33765847	259	134	349	2.05e-09	2.82433	4.31e-07	LOC_Os01g58420					LOC_Os01g58420:Chr1:33766979-33768085:+:1257
Chr1	peak_1554	33766646	33766928	283	276	252	0.000173336	2.16551	0.0140362	LOC_Os01g58420					LOC_Os01g58420:Chr1:33766979-33768085:+:58
Chr1	peak_1555	33768212	33769269	1058	512	869	5.23e-37	7.02352	1.08e-33	LOC_Os01g58430					LOC_Os01g58430:Chr1:33770161-33770781:+:1438
Chr1	peak_1558	33802695	33803145	451	196	560	7.38e-24	4.65379	6.44e-21	LOC_Os01g58470					LOC_Os01g58470:Chr1:33803154-33805393:+:264
Chr1	peak_1560	33891521	33891890	370	160	275	7.3e-14	4.04183	2.64e-11				LOC_Os01g58620		LOC_Os01g58620:Chr1:33890098-33891727:-:48
Chr1	peak_1561	33893386	33893729	344	273	331	2.07e-10	3.2485	4.99e-08	LOC_Os01g58630; LOC_Os01g58620					LOC_Os01g58630:Chr1:33893707-33895999:+:49
Chr1	peak_1563	33961033	33961262	230	97	138	8.87e-07	3.16402	0.00012079	LOC_Os01g58750; LOC_Os01g58760					LOC_Os01g58754:Chr1:33960314-33961061:+:-817
Chr1	peak_1564	34006678	34006981	304	137	174	7.34e-09	3.37441	1.43e-06	LOC_Os01g58860					LOC_Os01g58860:Chr1:34003664-34006460:-:-355
Chr1	peak_1567	34019259	34019470	212	112	241	1.17e-10	3.25644	2.92e-08	LOC_Os01g58870					LOC_Os01g58870:Chr1:34017875-34018960:-:-411
Chr1	peak_1568	34032941	34033217	277	171	353	1.72e-10	3.06691	4.22e-08	LOC_Os01g58890					LOC_Os01g58890:Chr1:34033156-34034940:+:45
Chr1	peak_1569	34045475	34045686	212	63	122	5.9e-11	4.33956	1.53e-08	LOC_Os01g58910					LOC_Os01g58910:Chr1:34043140-34045426:-:-112
Chr1	peak_1570	34084221	34084436	216	135	111	1.59e-09	3.99239	3.43e-07	LOC_Os01g58960					LOC_Os01g58960:Chr1:34084757-34086514:+:402
Chr1	peak_1571	34100917	34101555	639	160	592	6.49e-22	5.05925	4.87e-19					LOC_Os01g59000	LOC_Os01g59000:Chr1:34099444-34101175:+:-1634
Chr1	peak_1572	34114668	34115001	334	144	380	7.23e-18	3.88345	3.87e-15	LOC_Os01g59020					LOC_Os01g59020:Chr1:34115002-34116761:+:191
Chr1	peak_1573	34161439	34161697	259	138	126	1.3e-08	3.83533	2.43e-06	LOC_Os01g59130					LOC_Os01g59130:Chr1:34153330-34160139:-:-1438
Chr1	peak_1575	34167290	34167897	608	411	855	3.74e-75	10.2759	4.84e-71	LOC_Os01g59150; LOC_Os01g59140					LOC_Os01g59150:Chr1:34167933-34171810:+:233
Chr1	peak_1576	34182580	34182810	231	86	120	4.3e-08	3.72089	7.47e-06					LOC_Os01g59180	LOC_Os01g59170:Chr1:34180683-34180994:+:-1984
Chr1	peak_1577	34192249	34192526	278	144	130	2.65e-09	3.79682	5.5e-07	LOC_Os01g59190					LOC_Os01g59190:Chr1:34192980-34194169:+:588
Chr1	peak_1582	34378890	34379222	333	167	370	1.42e-11	3.22026	3.97e-09	LOC_Os01g59440					LOC_Os01g59440:Chr1:34379096-34383084:+:40
Chr1	peak_1583	34388617	34388844	228	56	151	6.09e-08	3.13954	1.02e-05			LOC_Os01g59450			LOC_Os01g59450:Chr1:34385726-34389406:+:-2948
Chr1	peak_1584	34396516	34396766	251	97	258	2.86e-30	6.99359	3.93e-27	LOC_Os01g59460; LOC_Os01g59470					LOC_Os01g59460:Chr1:34397304-34397591:+:692
Chr1	peak_1585	34402803	34403046	244	132	171	4.02e-11	4.06907	1.06e-08			LOC_Os01g59480			LOC_Os01g59480:Chr1:34401712-34403106:+:-1224
Chr1	peak_1586	34434388	34434608	221	58	134	3.13e-10	4.16597	7.4e-08		LOC_Os01g59550				LOC_Os01g59550:Chr1:34427712-34436315:-:1871
Chr1	peak_1587	34436659	34436912	254	102	210	1.39e-07	2.96	2.21e-05	LOC_Os01g59550					LOC_Os01g59550:Chr1:34427712-34436315:-:-446
Chr1	peak_1588	34465840	34466056	217	146	116	1.59e-09	3.99239	3.43e-07			LOC_Os01g59580			LOC_Os01g59580:Chr1:34458723-34466010:-:26
Chr1	peak_1589	34476082	34476415	334	207	353	2.83e-36	6.73706	5.62e-33	LOC_Os01g59610					LOC_Os01g59610:Chr1:34476321-34477238:+:33
Chr1	peak_1590	34492891	34493210	320	190	220	0.000165109	2.20844	0.0134252	LOC_Os01g59640					LOC_Os01g59640:Chr1:34490805-34492696:-:-385
Chr1	peak_1593	34514740	34515175	436	200	476	1.31e-29	5.89246	1.73e-26		LOC_Os01g59670				LOC_Os01g59670:Chr1:34514117-34520887:+:-824
Chr1	peak_1592	34513899	34514150	252	161	189	6.99e-09	3.54424	1.37e-06	LOC_Os01g59670					LOC_Os01g59670:Chr1:34514117-34520887:+:58
Chr1	peak_1595	34530472	34530787	316	134	334	3.66e-26	6.07369	3.79e-23	LOC_Os01g59690					LOC_Os01g59690:Chr1:34531768-34533771:+:1163
Chr1	peak_1596	34559875	34560072	198	123	179	2.96e-13	4.50504	1e-10	LOC_Os01g59740					LOC_Os01g59740:Chr1:34558207-34559935:-:-63
Chr1	peak_1597	34579997	34580244	248	142	241	7.98e-11	3.41707	2.03e-08	LOC_Os01g59790					LOC_Os01g59790:Chr1:34580341-34584323:+:203
Chr1	peak_1598	34612331	34612568	238	45	191	1.94e-08	3.16686	3.55e-06	LOC_Os01g59850; LOC_Os01g59840					LOC_Os01g59850:Chr1:34612587-34619005:+:212
Chr1	peak_1599	34642725	34642918	194	131	275	3.3e-10	3.00244	7.76e-08				LOC_Os01g59900		LOC_Os01g59900:Chr1:34639614-34642998:-:144
Chr1	peak_1600	34643347	34643960	614	242	765	2.04e-62	9.08981	1.53e-58	LOC_Os01g59900;				LOC_Os01g59910	LOC_Os01g59900:Chr1:34639614-34642998:-:-591
Chr1	peak_1601	34656869	34657118	250	187	150	3.88e-06	2.90648	0.000466037	LOC_Os01g59930					LOC_Os01g59930:Chr1:34652074-34655488:-:-1568
Chr1	peak_1602	34660272	34660591	320	129	302	2.17e-16	4.49481	1.02e-13	LOC_Os01g59940					LOC_Os01g59940:Chr1:34658729-34659370:-:-1031
Chr1	peak_1603	34665743	34665967	225	114	155	7.12e-10	3.63527	1.6e-07	LOC_Os01g59950					LOC_Os01g59950:Chr1:34663998-34664902:-:-955
Chr1	peak_1604	34666421	34666635	215	56	143	1.46e-05	2.56964	0.00153968	LOC_Os01g59950					LOC_Os01g59950:Chr1:34663998-34664902:-:-1575
Chr1	peak_1608	34676333	34676654	322	211	250	1.56e-06	2.68547	0.000202596	LOC_Os01g59980; LOC_Os01g59970					LOC_Os01g59970:Chr1:34674484-34676185:-:-359
Chr1	peak_1609	34677186	34677437	252	193	230	0.000274378	2.10135	0.0206652	LOC_Os01g59980; LOC_Os01g59970					LOC_Os01g59980:Chr1:34677991-34682230:+:613
Chr1	peak_1610	34694992	34695285	294	240	146	4.54e-06	2.74952	0.000537205	LOC_Os01g60020					LOC_Os01g60020:Chr1:34692830-34694391:-:-841
Chr1	peak_1611	34722801	34723106	306	145	245	1.11e-11	3.7274	3.13e-09	LOC_Os01g60040					LOC_Os01g60040:Chr1:34705470-34722561:-:-385
Chr1	peak_1615	34802145	34802689	545	286	551	5.82e-24	5.20488	5.13e-21	LOC_Os01g60190					LOC_Os01g60170:Chr1:34801146-34802261:+:-1286
Chr1	peak_1616	34811403	34811789	387	88	344	5.83e-12	3.36003	1.71e-09		LOC_Os01g60200				LOC_Os01g60200:Chr1:34808183-34812208:-:719
Chr1	peak_1621	34846372	34846684	313	279	161	3.53e-05	2.59423	0.003434	LOC_Os01g60250					LOC_Os01g60250:Chr1:34841616-34845610:-:-1041
Chr1	peak_1622	34868468	34868726	259	154	200	9.59e-13	4.32852	3.07e-10					LOC_Os01g60280	LOC_Os01g60270:Chr1:34862487-34866145:+:-6136
Chr1	peak_1627	34943237	34944065	829	704	1089	2.07e-24	4.01615	1.88e-21				LOC_Os01g60420		LOC_Os01g60420:Chr1:34943808-34946138:+:-134
Chr1	peak_1628	34967981	34968200	220	72	163	1.08e-07	3.12445	1.74e-05	LOC_Os01g60470					LOC_Os01g60470:Chr1:34968936-34970708:+:884
Chr1	peak_1629	34970579	34970785	207	140	151	1.25e-07	3.33276	2.01e-05	LOC_Os01g60480					LOC_Os01g60480:Chr1:34971082-34975562:+:364
Chr1	peak_1632	35034130	35034427	298	164	227	2.46e-10	3.40847	5.91e-08		LOC_Os01g60600				LOC_Os01g60600:Chr1:35032511-35035321:-:1029
Chr1	peak_1633	35035334	35035581	248	130	196	1.27e-14	4.87267	4.97e-12	LOC_Os01g60600					LOC_Os01g60600:Chr1:35032511-35035321:-:-143
Chr1	peak_1634	35054419	35054846	428	250	308	2.92e-31	7.94031	4.28e-28	LOC_Os01g60630					LOC_Os01g60630:Chr1:35052818-35053586:-:-1083
Chr1	peak_1638	35114512	35114839	328	179	383	3.18e-26	5.56539	3.3e-23	LOC_Os01g60710					LOC_Os01g60710:Chr1:35111919-35112749:-:-1942
Chr1	peak_1637	35112722	35112971	250	150	205	2.25e-11	3.87432	6.13e-09	LOC_Os01g60710					LOC_Os01g60710:Chr1:35111919-35112749:-:-123
Chr1	peak_1639	35122755	35123546	792	458	925	1.01e-56	7.74396	5.76e-53	LOC_Os01g60730					LOC_Os01g60730:Chr1:35121625-35122989:-:-224
Chr1	peak_1642	35140037	35140402	366	215	399	1.99e-15	3.76106	8.46e-13	LOC_Os01g60760					LOC_Os01g60760:Chr1:35138446-35139533:-:-719
Chr1	peak_1643	35175005	35175401	397	257	353	1.61e-23	5.37093	1.37e-20	LOC_Os01g60830					LOC_Os01g60830:Chr1:35175498-35177145:+:237
Chr1	peak_1644	35180299	35180523	225	154	222	8.55e-10	3.38366	1.9e-07	LOC_Os01g60850					LOC_Os01g60850:Chr1:35176439-35180214:-:-239
Chr1	peak_1647	35188235	35188429	195	149	144	7.85e-05	2.57532	0.00688938	LOC_Os01g60860					LOC_Os01g60860:Chr1:35185511-35188004:-:-380
Chr1	peak_1648	35228474	35228916	443	346	404	7.7e-18	4.90964	4.11e-15	LOC_Os01g60910					LOC_Os01g60910:Chr1:35228867-35234373:+:48
Chr1	peak_1655	35327176	35327654	479	120	448	3.66e-26	6.07369	3.79e-23	LOC_Os01g61060; LOC_Os01g61044					LOC_Os01g61044:Chr1:35320780-35327164:-:-132
Chr1	peak_1656	35391744	35392053	310	84	290	2.69e-06	2.56607	0.000334927	LOC_Os01g61130; LOC_Os01g61120					LOC_Os01g61120:Chr1:35386694-35391613:-:-215
Chr1	peak_1658	35408970	35409273	304	65	344	5.19e-06	2.30504	0.000602379	LOC_Os01g61180; LOC_Os01g61170					LOC_Os01g61180:Chr1:35409290-35411747:+:256
Chr1	peak_1659	35417591	35418251	661	190	733	6.34e-54	8.45853	3.18e-50	LOC_Os01g61200					LOC_Os01g61200:Chr1:35415706-35417584:-:-197
Chr1	peak_1660	35419773	35420185	413	266	352	5.7e-13	3.94666	1.87e-10	LOC_Os01g61210					LOC_Os01g61210:Chr1:35421033-35421659:+:995
Chr1	peak_1661	35498815	35499099	285	150	206	4.68e-07	2.85037	6.79e-05	LOC_Os01g61380; LOC_Os01g61370					LOC_Os01g61380:Chr1:35499017-35501765:+:53
Chr1	peak_1662	35526233	35526493	261	161	171	4.54e-06	2.74952	0.000537205		LOC_Os01g61440				LOC_Os01g61440:Chr1:35525524-35527592:-:1200
Chr1	peak_1665	35543684	35544001	318	66	216	1.02e-05	2.57113	0.00112756			LOC_Os01g61460			LOC_Os01g61470:Chr1:35547901-35548470:-:4722
Chr1	peak_1664	35543046	35543286	241	130	245	1.6e-13	3.80483	5.58e-11		LOC_Os01g61460				LOC_Os01g61460:Chr1:35538327-35544333:+:-4850
Chr1	peak_1663	35539352	35539956	605	320	369	5.88e-09	3.57161	1.16e-06		LOC_Os01g61460				LOC_Os01g61460:Chr1:35538327-35544333:+:-1346
Chr1	peak_1666	35613029	35613339	311	145	483	1.06e-56	8.2459	6.08e-53	LOC_Os01g61580					LOC_Os01g61580:Chr1:35609614-35613103:-:-71
Chr1	peak_1668	35618071	35618766	696	158	528	9.92e-40	7.33339	2.39e-36	LOC_Os01g61590					LOC_Os01g61590:Chr1:35619684-35625793:+:1456
Chr1	peak_1670	35635780	35636168	389	193	378	2.78e-58	11.3353	1.71e-54	LOC_Os01g61610					LOC_Os01g61610:Chr1:35636303-35641236:+:331
Chr1	peak_1671	35663910	35664121	212	57	263	7.96e-11	3.41735	2.03e-08	LOC_Os01g61640					LOC_Os01g61640:Chr1:35661080-35663905:-:-62
Chr1	peak_1673	35685634	35686002	369	199	605	1.6e-45	7.21152	5.3e-42	LOC_Os01g61680					LOC_Os01g61680:Chr1:35686409-35687798:+:577
Chr1	peak_1674	35713422	35713936	515	188	517	8.76e-34	6.36766	1.5e-30	LOC_Os01g61730					LOC_Os01g61720:Chr1:35709498-35713662:-:54
Chr1	peak_1675	35720693	35721150	458	309	360	5.58e-11	3.33874	1.46e-08			LOC_Os01g61750			LOC_Os01g61750:Chr1:35720719-35721090:+:-284
Chr1	peak_1676	35723273	35723667	395	222	416	1.47e-47	8.93561	5.41e-44		LOC_Os01g61760				LOC_Os01g61750:Chr1:35720719-35721090:+:-2777
Chr1	peak_1677	35727317	35727926	610	215	318	6.02e-07	3.07209	8.53e-05	LOC_Os01g61760					LOC_Os01g61760:Chr1:35721021-35726301:-:-1231
Chr1	peak_1678	35732223	35732693	471	169	517	3.98e-31	6.15123	5.76e-28	LOC_Os01g61780					LOC_Os01g61780:Chr1:35732665-35743686:+:274
Chr1	peak_1680	35795475	35795702	228	124	154	1.2e-12	4.63498	3.81e-10	LOC_Os01g61860					LOC_Os01g61860:Chr1:35784462-35793928:-:-1671
Chr1	peak_1684	35812104	35812943	840	130	699	1.44e-18	4.8237	8.2e-16	LOC_Os01g61880					LOC_Os01g61880:Chr1:35813148-35817684:+:915
Chr1	peak_1685	35873574	35873904	331	176	205	1.68e-11	3.91488	4.65e-09	LOC_Os01g61970					LOC_Os01g61970:Chr1:35871071-35873225:-:-525
Chr1	peak_1687	35908744	35909177	434	268	617	4.26e-38	6.18004	9.34e-35			LOC_Os01g62050			LOC_Os01g62050:Chr1:35908485-35909107:-:97
Chr1	peak_1688	35922977	35923610	634	198	510	7.03e-16	4.12174	3.12e-13	LOC_Os01g62070					LOC_Os01g62070:Chr1:35916734-35921969:-:-1206
Chr1	peak_1689	36005041	36005599	559	125	237	1.03e-11	4.65111	2.94e-09	LOC_Os01g62200					LOC_Os01g62200:Chr1:36002256-36005101:-:-65
Chr1	peak_1690	36014716	36014942	227	97	221	9.17e-09	3.27045	1.76e-06	LOC_Os01g62230					LOC_Os01g62230:Chr1:36013832-36014697:-:-116
Chr1	peak_1691	36025168	36025512	345	200	302	1.21e-12	3.71026	3.84e-10	LOC_Os01g62244					LOC_Os01g62244:Chr1:36017204-36023469:-:-1899
Chr1	peak_1692	36039362	36039641	280	157	244	1.19e-05	2.37632	0.00129894	LOC_Os01g62290					LOC_Os01g62290:Chr1:36039706-36043510:+:188
Chr1	peak_1694	36058597	36058932	336	136	121	1.45e-05	2.97671	0.00153968		LOC_Os01g62310				LOC_Os01g62310:Chr1:36057344-36059634:-:903
Chr1	peak_1695	36092128	36092356	229	86	230	3.65e-15	4.24091	1.51e-12	LOC_Os01g62360					LOC_Os01g62360:Chr1:36089179-36091558:-:-656
Chr1	peak_1696	36094381	36094735	355	218	207	1.29e-08	3.36729	2.43e-06	LOC_Os01g62370					LOC_Os01g62370:Chr1:36094898-36096865:+:300
Chr1	peak_1697	36104307	36104643	337	159	284	2.93e-20	4.9991	1.92e-17	LOC_Os01g62380					LOC_Os01g62380:Chr1:36099402-36104293:-:-173
Chr1	peak_1699	36115209	36115540	332	137	262	4.96e-17	4.87414	2.45e-14	LOC_Os01g62400					LOC_Os01g62400:Chr1:36117169-36118387:+:1824
Chr1	peak_1700	36135382	36135860	479	203	386	2.39e-16	4.31649	1.11e-13	LOC_Os01g62430					LOC_Os01g62430:Chr1:36135811-36137295:+:227
Chr1	peak_1703	36157822	36158226	405	214	361	8.52e-05	2.02841	0.00739588	LOC_Os01g62460					LOC_Os01g62460:Chr1:36158218-36161536:+:183
Chr1	peak_1707	36167384	36167587	204	121	81	3.67e-06	3.16275	0.00044655		LOC_Os01g62480				LOC_Os01g62480:Chr1:36165920-36168939:-:1436
Chr1	peak_1708	36187992	36188218	227	123	282	5.13e-23	5.542	4.2e-20	LOC_Os01g62500					LOC_Os01g62500:Chr1:36182449-36187998:-:-117
Chr1	peak_1709	36189464	36189690	227	108	92	3.29e-10	4.27902	7.76e-08	LOC_Os01g62500	LOC_Os01g62510				LOC_Os01g62500:Chr1:36182449-36187998:-:-1574
Chr1	peak_1710	36226852	36227317	466	336	238	9.8e-09	3.49101	1.87e-06		LOC_Os01g62570				LOC_Os01g62584:Chr1:36230482-36233564:+:3295
Chr1	peak_1711	36231953	36232822	870	567	767	6.9e-13	3.10917	2.25e-10		LOC_Os01g62584				LOC_Os01g62584:Chr1:36230482-36233564:+:-2039
Chr1	peak_1712	36269668	36269995	328	144	223	1.43e-17	5.53704	7.44e-15	LOC_Os01g62630					LOC_Os01g62630:Chr1:36268063-36269737:-:-75
Chr1	peak_1714	36296611	36296863	253	112	154	1.26e-06	3.0235	0.000167757		LOC_Os01g62670				LOC_Os01g62670:Chr1:36296114-36298431:-:1710
Chr1	peak_1715	36299096	36299298	203	72	139	2.41e-06	2.84924	0.000303941	LOC_Os01g62670					LOC_Os01g62670:Chr1:36296114-36298431:-:-737
Chr1	peak_1718	36343487	36343841	355	107	500	5.64e-09	2.56801	1.12e-06	LOC_Os01g62760					LOC_Os01g62760:Chr1:36343948-36346078:+:355
Chr1	peak_1719	36375598	36375828	231	114	139	3.91e-07	3.3107	5.73e-05	LOC_Os01g62800					LOC_Os01g62800:Chr1:36368227-36373959:-:-1753
Chr1	peak_1721	36390398	36391008	611	117	484	1.58e-20	4.72136	1.06e-17	LOC_Os01g62830; LOC_Os01g62820					LOC_Os01g62820:Chr1:36385625-36390411:-:-104
Chr1	peak_1722	36394449	36394673	225	102	151	2.38e-11	4.04958	6.48e-09	LOC_Os01g62840					LOC_Os01g62840:Chr1:36395486-36398185:+:936
Chr1	peak_1723	36399128	36399421	294	208	140	1.34e-05	2.76115	0.0014476			LOC_Os01g62850			LOC_Os01g62850:Chr1:36398958-36401777:-:2443
Chr1	peak_1725	36410535	36410799	265	147	211	2.75e-16	5.08633	1.27e-13				LOC_Os01g62870		LOC_Os01g62870:Chr1:36410638-36414610:+:-45
Chr1	peak_1724	36409014	36409627	614	187	408	8.05e-15	4.49921	3.23e-12	LOC_Os01g62870					LOC_Os01g62870:Chr1:36410638-36414610:+:1438
Chr1	peak_1726	36417836	36418128	293	185	232	5.7e-13	3.94666	1.87e-10	LOC_Os01g62880					LOC_Os01g62880:Chr1:36418114-36420455:+:94
Chr1	peak_1727	36423327	36423802	476	144	286	3.62e-20	5.89009	2.35e-17	LOC_Os01g62890					LOC_Os01g62890:Chr1:36420024-36422893:-:-578
Chr1	peak_1729	36470336	36470881	546	198	472	5.26e-40	8.86475	1.29e-36	LOC_Os01g62950					LOC_Os01g62950:Chr1:36467915-36470441:-:-93
Chr1	peak_1731	36480243	36480443	201	50	147	4.33e-05	2.45283	0.00411927	LOC_Os01g62960					LOC_Os01g62970:Chr1:36479579-36484051:+:-715
Chr1	peak_1733	36525522	36526416	895	169	581	2e-17	4.78887	1.03e-14	LOC_Os01g63050					LOC_Os01g63050:Chr1:36527672-36530221:+:1982
Chr1	peak_1737	36601045	36601452	408	152	399	5.81e-35	6.98562	1.07e-31	LOC_Os01g63150					LOC_Os01g63150:Chr1:36587791-36600491:-:-706
Chr1	peak_1738	36625833	36626517	685	139	323	5.59e-09	3.49401	1.11e-06			LOC_Os01g63190			LOC_Os01g63190:Chr1:36622827-36627675:+:-3146
Chr1	peak_1739	36634800	36635068	269	159	183	1.13e-10	4.11323	2.83e-08		LOC_Os01g63200				LOC_Os01g63200:Chr1:36634331-36636980:+:-629
Chr1	peak_1740	36639224	36639553	330	167	250	3.49e-13	4.27386	1.17e-10	LOC_Os01g63210; LOC_Os01g63220					LOC_Os01g63210:Chr1:36639626-36640584:+:236
Chr1	peak_1741	36646689	36647290	602	299	420	8.96e-07	2.61685	0.000121381		LOC_Os01g63230				LOC_Os01g63230:Chr1:36643577-36648018:-:1032
Chr1	peak_1743	36661328	36661694	367	292	252	2.2e-07	3.01879	3.37e-05	LOC_Os01g63250					LOC_Os01g63250:Chr1:36656340-36660768:-:-852
Chr1	peak_1746	36722995	36723370	376	201	420	1.78e-45	8.52652	5.89e-42	LOC_Os01g63354					LOC_Os01g63354:Chr1:36717974-36723161:-:-35
Chr1	peak_1747	36730883	36731082	200	100	150	3.01e-08	3.48425	5.36e-06	LOC_Os01g63400		LOC_Os01g63393			LOC_Os01g63393:Chr1:36730708-36731031:+:-276
Chr1	peak_1748	36737315	36737843	529	299	417	1.06e-10	3.44676	2.66e-08	LOC_Os01g63410					LOC_Os01g63410:Chr1:36735951-36737401:-:-213
Chr1	peak_1749	36770108	36770368	261	124	321	1.27e-14	3.88016	5e-12	LOC_Os01g63470					LOC_Os01g63470:Chr1:36770986-36772435:+:755
Chr1	peak_1751	36794678	36794942	265	209	136	1.93e-05	2.91923	0.00198413	LOC_Os01g63480					LOC_Os01g63480:Chr1:36794890-36797406:+:4
Chr1	peak_1752	36796588	36796888	301	110	184	1.81e-09	3.58083	3.84e-07					LOC_Os01g63480	LOC_Os01g63480:Chr1:36794890-36797406:+:-1809
Chr1	peak_1756	36890312	36890508	197	50	282	1.15e-10	2.97728	2.87e-08		LOC_Os01g63610				LOC_Os01g63610:Chr1:36884839-36891551:-:1191
Chr1	peak_1757	36891987	36893206	1220	587	996	1.49e-10	2.99438	3.66e-08	LOC_Os01g63610; LOC_Os01g63620					LOC_Os01g63610:Chr1:36884839-36891551:-:-1023
Chr1	peak_1758	36896986	36897203	218	165	172	7.68e-07	2.89804	0.000107206					LOC_Os01g63620	LOC_Os01g63620:Chr1:36894554-36897429:+:-2598
Chr1	peak_1761	36944540	36945051	512	132	503	9.16e-38	7.59211	1.96e-34	LOC_Os01g63690					LOC_Os01g63690:Chr1:36942596-36944593:-:-79
Chr1	peak_1763	36950215	36950536	322	174	471	2.6e-46	8.19001	8.94e-43	LOC_Os01g63710					LOC_Os01g63710:Chr1:36951117-36956735:+:729
Chr1	peak_1765	36999535	37000345	811	607	476	1.71e-22	6.40116	1.34e-19		LOC_Os01g63770				LOC_Os01g63770:Chr1:36998338-37004796:+:-1805
Chr1	peak_1766	37003290	37003915	626	130	354	7.08e-18	5.37698	3.79e-15		LOC_Os01g63770				LOC_Os01g63770:Chr1:36998338-37004796:+:-5083
Chr1	peak_1767	37023770	37024058	289	179	217	4.96e-17	4.87414	2.45e-14					LOC_Os01g63820，LOC_Os01g63810	LOC_Os01g63810:Chr1:37021488-37024131:+:-2462
Chr1	peak_1768	37034810	37035041	232	135	139	0.000150758	2.58152	0.0123157		LOC_Os01g63830				LOC_Os01g63830:Chr1:37034026-37036018:-:1075
Chr1	peak_1769	37045415	37045855	441	158	256	3.39e-14	4.60814	1.28e-11		LOC_Os01g63854				LOC_Os01g63840:Chr1:37039556-37043234:-:-2339
Chr1	peak_1770	37046144	37046441	298	49	142	3.63e-08	3.64523	6.37e-06		LOC_Os01g63854				LOC_Os01g63840:Chr1:37039556-37043234:-:-2959
Chr1	peak_1771	37059495	37059703	209	89	251	3.26e-15	4.25455	1.36e-12	LOC_Os01g63870					LOC_Os01g63870:Chr1:37060600-37064615:+:1017
Chr1	peak_1773	37093269	37093470	202	121	150	5.09e-11	3.76085	1.33e-08			LOC_Os01g63920			LOC_Os01g63920:Chr1:37093343-37093708:+:-48
Chr1	peak_1772	37092403	37092849	447	376	251	7.34e-05	2.18081	0.0065295	LOC_Os01g63920					LOC_Os01g63920:Chr1:37093343-37093708:+:565
Chr1	peak_1777	37132969	37133558	590	480	342	3.9e-07	2.99947	5.73e-05	LOC_Os01g63970					LOC_Os01g63970:Chr1:37133557-37135392:+:109
Chr1	peak_1779	37155103	37155398	296	83	126	3.91e-07	3.3107	5.73e-05		LOC_Os01g63990				LOC_Os01g63990:Chr1:37154448-37157450:+:-739
Chr1	peak_1780	37185226	37185546	321	213	193	2.51e-15	4.99915	1.06e-12		LOC_Os01g64020				LOC_Os01g64020:Chr1:37181216-37188580:-:3143
Chr1	peak_1782	37269372	37269747	376	140	261	2.06e-12	3.94378	6.36e-10	LOC_Os01g64170; LOC_Os01g64160					LOC_Os01g64170:Chr1:37269723-37274713:+:212
Chr1	peak_1783	37272005	37272361	357	242	248	4.13e-08	3.26872	7.18e-06					LOC_Os01g64170	LOC_Os01g64170:Chr1:37269723-37274713:+:-2525
Chr1	peak_1788	37357747	37357993	247	113	267	5.83e-12	3.36003	1.71e-09	LOC_Os01g64350; LOC_Os01g64360					LOC_Os01g64360:Chr1:37358204-37359596:+:345
Chr1	peak_1790	37363637	37363851	215	6	95	0.000138886	2.4705	0.0114911	LOC_Os01g64370					LOC_Os01g64370:Chr1:37360254-37363436:-:-207
Chr1	peak_1792	37402956	37403200	245	91	283	4.04e-16	4.18175	1.84e-13	LOC_Os01g64440					LOC_Os01g64440:Chr1:37403082-37403883:+:36
Chr1	peak_1793	37408811	37409042	232	116	207	3.49e-13	4.27386	1.17e-10	LOC_Os01g64450; LOC_Os01g64460					LOC_Os01g64450:Chr1:37406183-37407241:-:-1686
Chr1	peak_1795	37428120	37428537	418	208	234	1.79e-17	5.95342	9.23e-15	LOC_Os01g64500; LOC_Os01g64510					LOC_Os01g64500:Chr1:37425276-37426964:-:-1364
Chr1	peak_1799	37451369	37451640	272	114	178	6.72e-12	4.46945	1.95e-09	LOC_Os01g64530				LOC_Os01g64540	LOC_Os01g64530:Chr1:37450085-37450872:-:-611
Chr1	peak_1800	37452801	37453194	394	144	373	1.15e-15	4.2161	5.01e-13				LOC_Os01g64540		LOC_Os01g64540:Chr1:37451397-37453003:-:60
Chr1	peak_1801	37466764	37467249	486	271	247	7.57e-06	2.79281	0.000858638	LOC_Os01g64570					LOC_Os01g64570:Chr1:37464270-37465484:-:-1551
Chr1	peak_1802	37468187	37468654	468	247	455	1.14e-39	7.9696	2.74e-36	LOC_Os01g64580					LOC_Os01g64580:Chr1:37470173-37471663:+:1740
Chr1	peak_1803	37469452	37469680	229	60	196	5.09e-07	2.73388	7.3e-05	LOC_Os01g64580					LOC_Os01g64580:Chr1:37470173-37471663:+:662
Chr1	peak_1805	37509370	37509811	442	347	530	4.8e-25	5.286	4.58e-22	LOC_Os01g64630					LOC_Os01g64630:Chr1:37509885-37513369:+:169
Chr1	peak_1804	37508092	37508337	246	98	331	6.55e-20	4.8184	4.17e-17	LOC_Os01g64630					LOC_Os01g64630:Chr1:37509885-37513369:+:1696
Chr1	peak_1807	37513379	37513651	273	149	294	1.78e-09	2.96419	3.78e-07	LOC_Os01g64640; LOC_Os01g64650					LOC_Os01g64640:Chr1:37513746-37514564:+:219
Chr1	peak_1808	37527223	37527445	223	90	112	1.6e-07	3.47435	2.52e-05	LOC_Os01g64680					LOC_Os01g64680:Chr1:37526134-37526646:-:-667
Chr1	peak_1810	37540232	37540619	388	171	439	4.17e-21	4.48635	2.94e-18	LOC_Os01g64710					LOC_Os01g64710:Chr1:37542101-37542358:+:1699
Chr1	peak_1811	37561727	37562174	448	273	516	5.95e-21	4.04808	4.13e-18	LOC_Os01g64730	LOC_Os01g64740				LOC_Os01g64740:Chr1:37561852-37563838:-:1840
Chr1	peak_1812	37565611	37566376	766	203	904	3.27e-40	6.17532	8.11e-37	LOC_Os01g64740; LOC_Os01g64750					LOC_Os01g64750:Chr1:37566051-37575992:+:238
Chr1	peak_1813	37588123	37588587	465	253	759	1.72e-50	7.05751	7.32e-47	LOC_Os01g64780					LOC_Os01g64780:Chr1:37584160-37588117:-:-259
Chr1	peak_1814	37591142	37591571	430	226	332	2.23e-21	5.63351	1.6e-18		LOC_Os01g64790				LOC_Os01g64790:Chr1:37589452-37592446:-:1080
Chr1	peak_1815	37593191	37593403	213	113	178	1.39e-05	2.47889	0.00149527	LOC_Os01g64790					LOC_Os01g64790:Chr1:37589452-37592446:-:-858
Chr1	peak_1816	37596313	37597000	688	448	690	6.01e-26	5.08103	6.13e-23	LOC_Os01g64800					LOC_Os01g64800:Chr1:37595071-37595340:-:-1421
Chr1	peak_1819	37661233	37661555	323	157	425	8.28e-33	5.55452	1.33e-29	LOC_Os01g64870					LOC_Os01g64870:Chr1:37655319-37661234:-:-156
Chr1	peak_1820	37662827	37663539	713	650	588	1.11e-09	3.06223	2.43e-07	LOC_Os01g64890; LOC_Os01g64880					LOC_Os01g64890:Chr1:37664117-37667349:+:641
Chr1	peak_1821	37663738	37664035	298	77	333	3.72e-05	2.09385	0.00359534	LOC_Os01g64890; LOC_Os01g64880					LOC_Os01g64890:Chr1:37664117-37667349:+:303
Chr1	peak_1823	37748812	37749140	329	256	202	6.46e-15	5.39529	2.61e-12	LOC_Os01g65030					LOC_Os01g65030:Chr1:37745526-37748604:-:-464
Chr1	peak_1825	37757572	37757904	333	211	206	1.94e-08	3.16686	3.55e-06			LOC_Os01g65050			LOC_Os01g65050:Chr1:37757670-37758419:-:638
Chr1	peak_1826	37768591	37769202	612	443	510	4.19e-23	5.17484	3.45e-20		LOC_Os01g65070				LOC_Os01g65080:Chr1:37773994-37778636:+:4961
Chr1	peak_1827	37772510	37772727	218	90	255	1.84e-08	2.80397	3.37e-06	LOC_Os01g65080					LOC_Os01g65080:Chr1:37773994-37778636:+:1395
Chr1	peak_1828	37786612	37787225	614	472	525	9.68e-29	5.69261	1.2e-25	LOC_Os01g65094					LOC_Os01g65094:Chr1:37782927-37785412:-:-1672
Chr1	peak_1830	37795210	37795427	218	156	92	1.12e-07	3.54084	1.8e-05	LOC_Os01g65110					LOC_Os01g65110:Chr1:37795596-37797746:+:231
Chr1	peak_1832	37868256	37868457	202	29	134	7.77e-05	2.46071	0.00684857	LOC_Os01g65260					LOC_Os01g65260:Chr1:37866113-37868060:-:-225
Chr1	peak_1833	37873889	37874300	412	53	237	4.05e-05	2.41556	0.00388132	LOC_Os01g65270					LOC_Os01g65270:Chr1:37874456-37875289:+:515
Chr1	peak_1836	37887167	37887454	288	152	334	2.89e-25	5.52109	2.81e-22	LOC_Os01g65310; LOC_Os01g65300					LOC_Os01g65310:Chr1:37887605-37890519:+:287
Chr1	peak_1835	37886737	37886940	204	181	139	7.51e-05	2.41503	0.00666853	LOC_Os01g65310; LOC_Os01g65300					LOC_Os01g65300:Chr1:37885963-37886577:-:-341
Chr1	peak_1837	37890889	37891240	352	169	299	1.65e-29	6.64134	2.15e-26			LOC_Os01g65320			LOC_Os01g65310:Chr1:37887605-37890519:+:-3454
Chr1	peak_1838	37906571	37906781	211	133	208	1.11e-05	2.34856	0.00121543	LOC_Os01g65330					LOC_Os01g65330:Chr1:37898925-37906158:-:-546
Chr1	peak_1840	37910108	37910693	586	145	701	6.38e-25	4.32845	6.04e-22	LOC_Os01g65340					LOC_Os01g65340:Chr1:37910522-37911356:+:270
Chr1	peak_1839	37908578	37909067	490	262	595	3.7e-20	3.90745	2.41e-17	LOC_Os01g65340					LOC_Os01g65340:Chr1:37910522-37911356:+:1683
Chr1	peak_1843	37926912	37927174	263	98	198	1.52e-14	4.32166	5.9e-12	LOC_Os01g65360					LOC_Os01g65360:Chr1:37927405-37929231:+:396
Chr1	peak_1849	37948762	37949135	374	164	366	2.79e-27	6.14801	3.12e-24				LOC_Os01g65380		LOC_Os01g65380:Chr1:37948867-37952032:+:-60
Chr1	peak_1853	37960657	37960902	246	129	225	2.11e-12	3.71419	6.49e-10	LOC_Os01g65400; LOC_Os01g65410					LOC_Os01g65410:Chr1:37962542-37966808:+:1757
Chr1	peak_1855	37994030	37994340	311	118	301	5.68e-34	7.51164	9.82e-31	LOC_Os01g65460					LOC_Os01g65460:Chr1:37994513-38001584:+:366
Chr1	peak_1856	38008528	38009013	486	312	201	4.35e-08	3.71877	7.49e-06	LOC_Os01g65480					LOC_Os01g65480:Chr1:38009626-38012278:+:787
Chr1	peak_1857	38015156	38015391	236	180	102	8.77e-07	3.3488	0.00012079	LOC_Os01g65490					LOC_Os01g65490:Chr1:38012798-38014299:-:-1037
Chr1	peak_1859	38025344	38025566	223	173	113	5.03e-06	3.01372	0.000584979	LOC_Os01g65510					LOC_Os01g65510:Chr1:38022774-38024230:-:-1287
Chr1	peak_1858	38022822	38023108	287	122	240	1.89e-21	5.77856	1.36e-18					LOC_Os01g65510	LOC_Os01g65510:Chr1:38022774-38024230:-:1288
Chr1	peak_1862	38033887	38034203	317	86	255	2.73e-06	2.6591	0.00033868		LOC_Os01g65530				LOC_Os01g65530:Chr1:38031498-38035556:+:-2476
Chr1	peak_1860	38030136	38030446	311	174	459	1.12e-45	7.04788	3.76e-42	LOC_Os01g65530			LOC_Os01g65520		LOC_Os01g65520:Chr1:38026545-38030352:-:44
Chr1	peak_1861	38031025	38031284	260	94	335	1.64e-09	3.01958	3.53e-07	LOC_Os01g65530; LOC_Os01g65520					LOC_Os01g65530:Chr1:38031498-38035556:+:380
Chr1	peak_1865	38044421	38044938	518	149	356	2.25e-11	3.87432	6.13e-09	LOC_Os01g65540					LOC_Os01g65540:Chr1:38040900-38042619:-:-1951
Chr1	peak_1866	38046676	38047086	411	242	296	1.31e-22	6.29181	1.04e-19	LOC_Os01g65550					LOC_Os01g65550:Chr1:38048038-38054357:+:1121
Chr1	peak_1867	38047663	38048018	356	190	173	6.46e-15	5.39529	2.61e-12	LOC_Os01g65550					LOC_Os01g65550:Chr1:38048038-38054357:+:186
Chr1	peak_1869	38079901	38080225	325	262	302	3.87e-07	2.93666	5.68e-05	LOC_Os01g65600					LOC_Os01g65600:Chr1:38081608-38085548:+:1446
Chr1	peak_1871	38091312	38091723	412	228	358	1.68e-08	2.9044	3.11e-06			LOC_Os01g65610			LOC_Os01g65610:Chr1:38088282-38094202:+:-3259
Chr1	peak_1870	38089948	38090280	333	140	382	1.43e-15	3.85175	6.16e-13		LOC_Os01g65610				LOC_Os01g65610:Chr1:38088282-38094202:+:-1807
Chr1	peak_1872	38103568	38104010	443	227	465	5.08e-20	4.5273	3.26e-17	LOC_Os01g65630					LOC_Os01g65630:Chr1:38101544-38102991:-:-804
Chr1	peak_1874	38115370	38115921	552	190	361	3.87e-31	7.72595	5.62e-28			LOC_Os01g65650			LOC_Os01g65650:Chr1:38112066-38118720:+:-3495
Chr1	peak_1876	38138634	38139315	682	220	299	5.94e-11	4.46506	1.54e-08	LOC_Os01g65670					LOC_Os01g65670:Chr1:38133431-38137770:-:-1084
Chr1	peak_1875	38137675	38137930	256	183	126	3.37e-09	3.97092	6.9e-07	LOC_Os01g65670					LOC_Os01g65670:Chr1:38133431-38137770:-:-88
Chr1	peak_1877	38147809	38148497	689	537	461	1.15e-15	4.2161	5.01e-13	LOC_Os01g65700; LOC_Os01g65692					LOC_Os01g65692:Chr1:38147021-38148019:-:-327
Chr1	peak_1883	38198367	38198560	194	124	135	1.94e-08	3.16686	3.55e-06		LOC_Os01g65780				LOC_Os01g65780:Chr1:38197017-38202617:+:-1475
Chr1	peak_1885	38217167	38217396	230	112	320	6.6e-16	3.75305	2.95e-13	LOC_Os01g65810; LOC_Os01g65800					LOC_Os01g65800:Chr1:38212852-38217135:-:-144
Chr1	peak_1886	38223652	38224230	579	108	365	5.02e-19	5.92029	2.96e-16	LOC_Os01g65830					LOC_Os01g65830:Chr1:38224419-38226031:+:660
Chr1	peak_1887	38240418	38240696	279	119	199	5.92e-29	8.04387	7.44e-26	LOC_Os01g65860					LOC_Os01g65860:Chr1:38238475-38240305:-:-232
Chr1	peak_1890	38255235	38255501	267	92	322	3.45e-22	4.87275	2.65e-19		LOC_Os01g65880				LOC_Os01g65880:Chr1:38254049-38257687:+:-1279
Chr1	peak_1893	38271919	38272244	326	186	19376	6.75e-10	1.18853	1.52e-07	LOC_Os01g65904		LOC_Os01g65902			LOC_Os01g65902:Chr1:38271601-38272684:-:581
Chr1	peak_1898	38383886	38384138	253	247	129	0.000123152	2.33603	0.0103908		LOC_Os01g66100				LOC_Os01g66100:Chr1:38382382-38385504:+:-1752
Chr1	peak_1900	38391614	38391807	194	94	130	9.52e-07	3.0713	0.000128292				LOC_Os01g66110		LOC_Os01g66110:Chr1:38386267-38391780:-:74
Chr1	peak_1899	38386183	38386497	315	231	240	2.86e-12	3.9848	8.68e-10					LOC_Os01g66110	LOC_Os01g66100:Chr1:38382382-38385504:+:-4033
Chr1	peak_1904	38401873	38402126	254	127	332	6.21e-18	4.19386	3.34e-15	LOC_Os01g66120					LOC_Os01g66120:Chr1:38398517-38401533:-:-467
Chr1	peak_1903	38398679	38399084	406	192	480	8.12e-33	6.3465	1.31e-29					LOC_Os01g66120	LOC_Os01g66120:Chr1:38398517-38401533:-:2664
Chr1	peak_1906	38424620	38424874	255	101	238	1.31e-11	3.86405	3.67e-09	LOC_Os01g66140					LOC_Os01g66140:Chr1:38413166-38424621:-:-100
Chr1	peak_1908	38450413	38450733	321	154	580	2.34e-101	17.4021	7.57e-97	LOC_Os01g66190					LOC_Os01g66190:Chr1:38447688-38450501:-:-66
Chr1	peak_1909	38451984	38452328	345	110	205	4.48e-17	5.23166	2.23e-14	LOC_Os01g66190					LOC_Os01g66190:Chr1:38447688-38450501:-:-1593
Chr1	peak_1907	38447832	38448349	518	283	229	8.16e-15	5.20747	3.26e-12					LOC_Os01g66190	LOC_Os01g66190:Chr1:38447688-38450501:-:2388
Chr1	peak_1911	38475261	38475499	239	114	327	3.13e-08	2.59951	5.55e-06	LOC_Os01g66240; LOC_Os01g66230					LOC_Os01g66230:Chr1:38469633-38475218:-:-157
Chr1	peak_1912	38487301	38487611	311	144	270	2.43e-19	5.24907	1.48e-16	LOC_Os01g66260					LOC_Os01g66260:Chr1:38484468-38485604:-:-1841
Chr1	peak_1913	38489260	38489503	244	144	160	1.64e-09	3.87792	3.53e-07	LOC_Os01g66270					LOC_Os01g66270:Chr1:38489525-38490169:+:122
Chr1	peak_1915	38508977	38509420	444	302	350	5.29e-19	5.37541	3.12e-16				LOC_Os01g66300		LOC_Os01g66300:Chr1:38509123-38513616:+:-157
Chr1	peak_1914	38507673	38508109	437	346	335	2.97e-07	2.70708	4.41e-05	LOC_Os01g66300					LOC_Os01g66300:Chr1:38509123-38513616:+:1105
Chr1	peak_1916	38517710	38518224	515	139	392	4.45e-08	2.99533	7.67e-06					LOC_Os01g66320	LOC_Os01g66310:Chr1:38516417-38516837:+:-1433
Chr1	peak_1918	38533313	38533569	257	119	288	1.88e-05	2.31916	0.00193584	LOC_Os01g66350					LOC_Os01g66350:Chr1:38534823-38540370:+:1392
Chr1	peak_1919	38540335	38540530	196	141	213	2.52e-06	2.49095	0.000317227	LOC_Os01g66360					LOC_Os01g66360:Chr1:38541818-38546204:+:1343
Chr1	peak_1920	38569678	38569965	288	190	133	3.01e-08	3.48425	5.36e-06		LOC_Os01g66420				LOC_Os01g66420:Chr1:38566147-38570861:-:995
Chr1	peak_1921	38571257	38571689	433	264	490	2.89e-39	6.68891	6.79e-36	LOC_Os01g66420					LOC_Os01g66420:Chr1:38566147-38570861:-:-660
Chr1	peak_1922	38573466	38573704	239	90	315	3.49e-11	3.04652	9.34e-09	LOC_Os01g66440					LOC_Os01g66440:Chr1:38574115-38580107:+:560
Chr1	peak_1924	38611215	38611585	371	232	269	4.45e-14	4.18477	1.64e-11				LOC_Os01g66490		LOC_Os01g66490:Chr1:38611435-38614057:+:-13
Chr1	peak_1923	38609998	38610267	270	185	160	7.68e-07	2.89804	0.000107206	LOC_Os01g66490					LOC_Os01g66490:Chr1:38611435-38614057:+:1253
Chr1	peak_1925	38626347	38626640	294	79	163	7.62e-10	3.90315	1.71e-07	LOC_Os01g66510					LOC_Os01g66510:Chr1:38627746-38632480:+:1321
Chr1	peak_1926	38636378	38636674	297	114	248	6.51e-23	6.24892	5.28e-20	LOC_Os01g66530; LOC_Os01g66520					LOC_Os01g66530:Chr1:38637331-38638234:+:840
Chr1	peak_1928	38693862	38694209	348	190	326	3.95e-20	5.37405	2.56e-17	LOC_Os01g66610					LOC_Os01g66610:Chr1:38688210-38692621:-:-1431
Chr1	peak_1930	38697351	38697576	226	96	169	4.94e-07	2.78875	7.12e-05	LOC_Os01g66620; LOC_Os01g66630					LOC_Os01g66620:Chr1:38695731-38696135:-:-1312
Chr1	peak_1932	38771111	38771445	335	141	281	4.45e-14	4.18477	1.64e-11			LOC_Os01g66760			LOC_Os01g66760:Chr1:38770126-38771798:+:-1127
Chr1	peak_1934	38795420	38795627	208	95	118	2.82e-07	3.19712	4.23e-05				LOC_Os01g66820		LOC_Os01g66820:Chr1:38795480-38797375:+:-36
Chr1	peak_1936	38802731	38802928	198	90	147	1.36e-06	2.87449	0.000179635			LOC_Os01g66830			LOC_Os01g66830:Chr1:38800956-38803908:-:1089
Chr1	peak_1935	38802067	38802465	399	129	245	9.26e-14	4.80543	3.31e-11		LOC_Os01g66830				LOC_Os01g66830:Chr1:38800956-38803908:-:1714
Chr1	peak_1937	38813410	38813683	274	126	247	6.26e-19	5.02247	3.67e-16		LOC_Os01g66850				LOC_Os01g66850:Chr1:38812350-38815179:-:1645
Chr1	peak_1938	38816024	38816282	259	91	202	8.26e-07	2.82755	0.000114594	LOC_Os01g66850					LOC_Os01g66850:Chr1:38812350-38815179:-:-936
Chr1	peak_1939	38816484	38817015	532	366	513	3.34e-25	4.99907	3.23e-22	LOC_Os01g66850; LOC_Os01g66860					LOC_Os01g66850:Chr1:38812350-38815179:-:-1671
Chr1	peak_1941	38818386	38818695	310	136	349	1.31e-40	7.94251	3.31e-37	LOC_Os01g66860					LOC_Os01g66860:Chr1:38818686-38822182:+:165
Chr1	peak_1940	38817488	38817693	206	143	195	4.33e-10	3.40364	1e-07	LOC_Os01g66860					LOC_Os01g66860:Chr1:38818686-38822182:+:1056
Chr1	peak_1942	38855002	38855432	431	96	550	1.14e-09	2.88131	2.49e-07	LOC_Os01g66900					LOC_Os01g66900:Chr1:38852996-38854277:-:-821
Chr1	peak_1943	38860807	38861086	280	135	217	4.34e-36	9.48826	8.54e-33	LOC_Os01g66910					LOC_Os01g66910:Chr1:38859413-38860214:-:-728
Chr1	peak_1944	38875751	38876194	444	146	227	6.24e-10	3.93636	1.41e-07	LOC_Os01g66930					LOC_Os01g66930:Chr1:38871378-38874494:-:-1403
Chr1	peak_1946	38889595	38890181	587	170	297	1.12e-19	6.16126	7e-17	LOC_Os01g66960; LOC_Os01g66950					LOC_Os01g66950:Chr1:38888805-38889245:-:-520
Chr1	peak_1948	38934821	38935239	419	190	413	6.94e-10	2.81361	1.56e-07	LOC_Os01g67054					LOC_Os01g67054:Chr1:38930369-38934770:-:-241
Chr1	peak_1949	39002130	39002633	504	297	212	2.77e-13	5.0232	9.46e-11			LOC_Os01g67210			LOC_Os01g67210:Chr1:39000682-39002903:+:-1746
Chr1	peak_1950	39003539	39003872	334	149	341	4.92e-30	6.19723	6.64e-27	LOC_Os01g67220					LOC_Os01g67220:Chr1:39004988-39010626:+:1301
Chr1	peak_1951	39035055	39035450	396	373	278	1.56e-06	2.68547	0.000202596	LOC_Os01g67250					LOC_Os01g67250:Chr1:39025095-39035050:-:-378
Chr1	peak_1952	39060502	39060802	301	148	361	1.13e-33	6.44414	1.93e-30	LOC_Os01g67290					LOC_Os01g67290:Chr1:39052262-39058974:-:-1676
Chr1	peak_1954	39063011	39063266	256	92	291	5.66e-19	4.75121	3.33e-16	LOC_Os01g67300					LOC_Os01g67300:Chr1:39063497-39065531:+:395
Chr1	peak_1953	39061537	39061884	348	184	323	1.51e-15	4.62418	6.53e-13	LOC_Os01g67300					LOC_Os01g67300:Chr1:39063497-39065531:+:1777
Chr1	peak_1956	39078522	39078732	211	78	226	3.75e-12	4.33382	1.12e-09			LOC_Os01g67320			LOC_Os01g67320:Chr1:39078556-39082141:+:-45
Chr1	peak_1957	39095320	39095538	219	42	129	2.41e-06	2.84924	0.000303941	LOC_Os01g67340					LOC_Os01g67340:Chr1:39091728-39095339:-:-23
Chr1	peak_1959	39212007	39212377	371	141	256	4.68e-07	2.85037	6.79e-05		LOC_Os01g67480				LOC_Os01g67480:Chr1:39211307-39216637:+:-842
Chr1	peak_1962	39244025	39244235	211	69	215	8.07e-06	2.50959	0.000905045	LOC_Os01g67520; LOC_Os01g67510					LOC_Os01g67510:Chr1:39238786-39243986:-:-108
Chr1	peak_1963	39256920	39257657	738	541	823	7.13e-45	6.88975	2.28e-41	LOC_Os01g67540					LOC_Os01g67540:Chr1:39257838-39261362:+:378
Chr1	peak_1964	39281720	39282247	528	340	407	4.69e-38	8.10642	1.03e-34		LOC_Os01g67580				LOC_Os01g67580:Chr1:39275857-39282884:-:826
Chr1	peak_1967	39300848	39301168	321	188	375	2.12e-23	5.43832	1.79e-20	LOC_Os01g67600					LOC_Os01g67600:Chr1:39296926-39299837:-:-1199
Chr1	peak_1966	39300331	39300611	281	153	233	1.53e-11	3.61505	4.26e-09	LOC_Os01g67600					LOC_Os01g67600:Chr1:39296926-39299837:-:-647
Chr1	peak_1968	39308895	39309113	219	107	202	8.56e-08	2.91112	1.41e-05		LOC_Os01g67630				LOC_Os01g67630:Chr1:39307443-39310581:+:-1560
Chr1	peak_1971	39338464	39338768	305	131	189	1.54e-09	3.78723	3.33e-07			LOC_Os01g67690			LOC_Os01g67690:Chr1:39336811-39341157:-:2564
Chr1	peak_1972	39343990	39344221	232	128	164	7.86e-08	2.97819	1.3e-05	LOC_Os01g67700					LOC_Os01g67700:Chr1:39345433-39346086:+:1316
Chr1	peak_1973	39351442	39351778	337	252	1414	4.87e-06	1.58138	0.000567584	LOC_Os01g67710					LOC_Os01g67710:Chr1:39349583-39351415:-:-279
Chr1	peak_1974	39363569	39363780	212	117	202	1.95e-10	3.37283	4.73e-08	LOC_Os01g67720	LOC_Os01g67730				LOC_Os01g67730:Chr1:39363241-39365639:+:-446
Chr1	peak_1975	39412779	39413028	250	97	115	5.52e-08	3.47287	9.34e-06			LOC_Os01g67820			LOC_Os01g67820:Chr1:39411190-39413062:+:-1687
Chr1	peak_1980	39427952	39428283	332	179	384	5.85e-20	4.30954	3.73e-17	LOC_Os01g67850					LOC_Os01g67850:Chr1:39429064-39432496:+:934
Chr1	peak_1979	39427281	39427562	282	91	193	6.16e-07	2.93084	8.7e-05	LOC_Os01g67850					LOC_Os01g67850:Chr1:39429064-39432496:+:1693
Chr1	peak_1985	39486727	39486970	244	137	237	2.11e-13	4.07167	7.28e-11	LOC_Os01g67960					LOC_Os01g67960:Chr1:39486932-39492099:+:69
Chr1	peak_1986	39492923	39493158	236	117	164	2.51e-15	4.99915	1.06e-12	LOC_Os01g67970					LOC_Os01g67970:Chr1:39493173-39500045:+:134
Chr1	peak_1987	39541172	39541371	200	171	227	2.91e-05	2.26468	0.00285627	LOC_Os01g68010					LOC_Os01g68010:Chr1:39538143-39541096:-:-247
Chr1	peak_1988	39543370	39543735	366	170	596	1.54e-29	5.29043	2.01e-26	LOC_Os01g68020					LOC_Os01g68020:Chr1:39544224-39548624:+:685
Chr1	peak_1989	39555250	39555516	267	126	159	6.46e-15	5.39529	2.61e-12	LOC_Os01g68040					LOC_Os01g68040:Chr1:39551421-39555254:-:-122
Chr1	peak_1990	39570021	39570524	504	98	536	1.55e-15	3.67578	6.65e-13				LOC_Os01g68060		LOC_Os01g68060:Chr1:39565751-39570176:-:59
Chr1	peak_1993	39614217	39614682	466	86	223	6.02e-07	3.07209	8.53e-05				LOC_Os01g68140		LOC_Os01g68140:Chr1:39612598-39614338:-:37
Chr1	peak_1992	39612713	39613031	319	158	326	6.57e-36	8.80219	1.27e-32					LOC_Os01g68140	LOC_Os01g68140:Chr1:39612598-39614338:-:1469
Chr1	peak_1994	39633798	39634156	359	102	381	2.73e-10	3.11418	6.5e-08	LOC_Os01g68160; LOC_Os01g68179					LOC_Os01g68160:Chr1:39616197-39633854:-:-46
Chr1	peak_1995	39727075	39727337	263	155	248	1.73e-05	2.29466	0.00179143	LOC_Os01g68370					LOC_Os01g68370:Chr1:39723155-39726988:-:-242
Chr1	peak_1996	39729728	39729964	237	147	141	1.42e-05	2.6877	0.00151468	LOC_Os01g68380					LOC_Os01g68380:Chr1:39729980-39736817:+:106
Chr1	peak_1997	39793310	39793966	657	293	601	1.01e-13	3.60589	3.59e-11	LOC_Os01g68480					LOC_Os01g68480:Chr1:39794226-39795811:+:624
Chr1	peak_1998	39801078	39801445	368	193	266	3.58e-18	4.90567	1.96e-15	LOC_Os01g68490					LOC_Os01g68500:Chr1:39801462-39802517:-:1248
Chr1	peak_2001	39868046	39869147	1102	881	995	1e-53	9.66012	4.95e-50	LOC_Os01g68650					LOC_Os01g68650:Chr1:39866338-39867460:-:-1467
Chr1	peak_2002	39893813	39894601	789	588	1185	7.25e-135	15.6222	8.55e-130			LOC_Os01g68690			LOC_Os01g68690:Chr1:39892990-39894456:-:57
Chr1	peak_2005	39944951	39945179	229	102	195	2.45e-13	4.53382	8.39e-11	LOC_Os01g68760					LOC_Os01g68760:Chr1:39938753-39944888:-:-165
Chr1	peak_2010	40012432	40012741	310	118	267	4.67e-11	3.61777	1.23e-08	LOC_Os01g68860					LOC_Os01g68860:Chr1:40006067-40010941:-:-1609
Chr1	peak_2009	40006037	40006384	348	188	305	6.83e-16	4.19846	3.04e-13					LOC_Os01g68860	LOC_Os01g68860:Chr1:40006067-40010941:-:4718
Chr1	peak_2012	40014690	40015033	344	194	315	4.93e-15	4.46781	2.02e-12	LOC_Os01g68870					LOC_Os01g68870:Chr1:40016601-40023861:+:1718
Chr1	peak_2014	40041422	40041726	305	160	349	2.86e-30	6.99359	3.93e-27	LOC_Os01g68920					LOC_Os01g68920:Chr1:40042873-40044252:+:1292
Chr1	peak_2015	40063903	40064171	269	44	223	4.72e-05	2.11825	0.00440951	LOC_Os01g68940					LOC_Os01g68940:Chr1:40061847-40063523:-:-424
Chr1	peak_2017	40067525	40067773	249	114	355	1.78e-24	5.4207	1.63e-21	LOC_Os01g68960; LOC_Os01g68950					LOC_Os01g68960:Chr1:40067821-40069605:+:183
Chr1	peak_2016	40066258	40066472	215	144	326	9.24e-12	3.16944	2.64e-09	LOC_Os01g68960; LOC_Os01g68950					LOC_Os01g68950:Chr1:40064645-40066273:-:-129
Chr1	peak_2022	40125927	40126248	322	157	393	2.29e-18	3.9826	1.28e-15	LOC_Os01g69050					LOC_Os01g69050:Chr1:40127415-40132674:+:1332
Chr1	peak_2023	40150788	40151035	248	68	196	6.05e-16	5.35773	2.71e-13	LOC_Os01g69080					LOC_Os01g69080:Chr1:40146507-40150833:-:-23
Chr1	peak_2027	40173185	40173445	261	123	218	2.17e-16	4.49481	1.02e-13	LOC_Os01g69110					LOC_Os01g69110:Chr1:40170871-40173290:-:-18
Chr1	peak_2028	40191616	40191886	271	147	303	6.06e-07	2.37744	8.57e-05	LOC_Os01g69130; LOC_Os01g69140					LOC_Os01g69130:Chr1:40182716-40190921:-:-842
Chr1	peak_2030	40214887	40215087	201	117	211	9.58e-15	4.79569	3.79e-12	LOC_Os01g69200					LOC_Os01g69200:Chr1:40215071-40216944:+:68
Chr1	peak_2029	40213804	40214392	589	344	453	1.68e-07	2.60688	2.62e-05	LOC_Os01g69200					LOC_Os01g69200:Chr1:40215071-40216944:+:924
Chr1	peak_2031	40240662	40240857	196	73	134	6.48e-05	2.67886	0.00584669	LOC_Os01g69240; LOC_Os01g69250					LOC_Os01g69250:Chr1:40240807-40244736:+:73
Chr1	peak_2032	40256232	40257022	791	143	543	3.73e-22	5.11955	2.85e-19	LOC_Os01g69260					LOC_Os01g69260:Chr1:40252603-40255416:-:-959
Chr1	peak_2035	40275435	40275874	440	251	360	3.58e-18	4.90567	1.96e-15					LOC_Os01g69279	LOC_Os01g69279:Chr1:40275509-40278162:-:2478
Chr1	peak_2042	40332462	40332794	333	193	374	5.4e-29	5.40884	6.8e-26		LOC_Os01g69830				LOC_Os01g69830:Chr1:40331733-40335718:+:-923
Chr1	peak_2041	40330676	40330985	310	89	192	1.23e-06	2.95647	0.000163621	LOC_Os01g69830					LOC_Os01g69830:Chr1:40331733-40335718:+:969
Chr1	peak_2043	40338098	40338576	479	353	412	1.64e-09	3.01958	3.53e-07	LOC_Os01g69840					LOC_Os01g69840:Chr1:40336733-40337314:-:-1137
Chr1	peak_2047	40390143	40390453	311	173	315	3.3e-10	3.00244	7.76e-08	LOC_Os01g69904					LOC_Os01g69904:Chr1:40390390-40393123:+:75
Chr1	peak_2050	40436166	40436418	253	123	301	2.17e-16	4.49481	1.02e-13	LOC_Os01g69930					LOC_Os01g69930:Chr1:40438233-40442444:+:1945
Chr1	peak_2053	40554944	40555216	273	146	284	9.72e-08	2.62714	1.58e-05	LOC_Os01g70060					LOC_Os01g70060:Chr1:40540964-40554751:-:-339
Chr1	peak_2055	40584100	40584389	290	135	307	5.04e-33	7.68023	8.22e-30	LOC_Os01g70120					LOC_Os01g70120:Chr1:40584383-40586080:+:149
Chr1	peak_2056	40587338	40587951	614	386	647	7.23e-18	3.88345	3.87e-15		LOC_Os01g70130				LOC_Os01g70120:Chr1:40584383-40586080:+:-3342
Chr1	peak_2058	40614769	40614966	198	19	158	3.43e-05	2.31439	0.0033418	LOC_Os01g70170					LOC_Os01g70170:Chr1:40610513-40613463:-:-1325
Chr1	peak_2059	40621372	40621633	262	73	119	1.22e-06	3.28413	0.000163038	LOC_Os01g70180					LOC_Os01g70180:Chr1:40615700-40619637:-:-1808
Chr1	peak_2062	40629397	40629631	235	147	206	7.48e-14	4.20486	2.7e-11	LOC_Os01g70190					LOC_Os01g70190:Chr1:40626011-40629506:-:-38
Chr1	peak_2064	40643088	40643399	312	119	335	1.72e-10	3.06691	4.22e-08	LOC_Os01g70210					LOC_Os01g70210:Chr1:40644597-40648434:+:1391
Chr1	peak_2065	40668873	40669084	212	130	110	6.59e-10	4.15142	1.49e-07			LOC_Os01g70240			LOC_Os01g70240:Chr1:40668623-40671874:-:2873
Chr1	peak_2066	40670523	40670739	217	169	121	7.26e-06	2.86953	0.000825582		LOC_Os01g70240				LOC_Os01g70240:Chr1:40668623-40671874:-:1184
Chr1	peak_2071	40693910	40694257	348	186	376	3.41e-20	4.42541	2.22e-17	LOC_Os01g70270					LOC_Os01g70270:Chr1:40695642-40700998:+:1547
Chr1	peak_2072	40695370	40695669	300	145	404	8.46e-18	4.30047	4.5e-15	LOC_Os01g70270					LOC_Os01g70270:Chr1:40695642-40700998:+:128
Chr1	peak_2075	40732089	40732344	256	111	301	2.72e-23	5.13214	2.27e-20	LOC_Os01g70320					LOC_Os01g70320:Chr1:40723385-40730507:-:-1693
Chr1	peak_2076	40779269	40779518	250	96	167	5.77e-07	3.00722	8.18e-05	LOC_Os01g70390; LOC_Os01g70380					LOC_Os01g70380:Chr1:40774498-40778604:-:-761
Chr1	peak_2077	40790995	40791409	415	168	225	2.38e-11	4.04958	6.48e-09	LOC_Os01g70410					LOC_Os01g70410:Chr1:40786166-40790612:-:-551
Chr1	peak_2078	40792009	40792286	278	174	205	2.86e-12	3.9848	8.68e-10	LOC_Os01g70410					LOC_Os01g70410:Chr1:40786166-40790612:-:-1571
Chr1	peak_2081	40812286	40812712	427	176	357	3.03e-10	3.05586	7.18e-08	LOC_Os01g70470					LOC_Os01g70470:Chr1:40812543-40814133:+:82
Chr1	peak_2080	40811085	40811300	216	100	208	8.92e-09	2.97779	1.72e-06	LOC_Os01g70470					LOC_Os01g70470:Chr1:40812543-40814133:+:1359
Chr1	peak_2086	40861886	40862093	208	86	199	8.05e-15	4.49921	3.23e-12	LOC_Os01g70550					LOC_Os01g70550:Chr1:40858427-40861921:-:-51
Chr1	peak_2087	40865368	40865565	198	109	90	8.77e-07	3.3488	0.00012079	LOC_Os01g70560		LOC_Os01g70570			LOC_Os01g70560:Chr1:40862786-40864400:-:-1077
Chr1	peak_2088	40868388	40868681	294	107	273	1.47e-12	3.8291	4.64e-10	LOC_Os01g70570					LOC_Os01g70570:Chr1:40864908-40868356:-:-139
Chr1	peak_2090	40928493	40928693	201	145	201	1.1e-08	3.17925	2.08e-06		LOC_Os01g70700				LOC_Os01g70700:Chr1:40926204-40929357:+:-2435
Chr1	peak_2091	40932544	40932772	229	135	235	1.07e-05	2.19959	0.00117725				LOC_Os01g70710		LOC_Os01g70710:Chr1:40930472-40932733:-:56
Chr1	peak_2092	40933924	40934678	755	545	978	4.88e-79	9.49948	7.27e-75	LOC_Os01g70710					LOC_Os01g70710:Chr1:40930472-40932733:-:-1736
Chr1	peak_2094	40941035	40941259	225	133	219	4.67e-11	3.61777	1.23e-08	LOC_Os01g70720					LOC_Os01g70720:Chr1:40937817-40941018:-:-150
Chr1	peak_2095	40949420	40949722	303	146	422	8.17e-34	6.4778	1.4e-30				LOC_Os01g70740		LOC_Os01g70740:Chr1:40947071-40949593:-:29
Chr1	peak_2097	40984221	40984427	207	128	210	3.55e-11	3.51342	9.49e-09	LOC_Os01g70810					LOC_Os01g70810:Chr1:40984436-40992970:+:88
Chr1	peak_2099	40995530	40995846	317	119	241	4.96e-17	4.87414	2.45e-14		LOC_Os01g70820				LOC_Os01g70820:Chr1:40994303-40997132:+:-1347
Chr1	peak_2098	40993547	40993842	296	97	287	2.29e-13	3.69968	7.87e-11	LOC_Os01g70820					LOC_Os01g70820:Chr1:40994303-40997132:+:660
Chr1	peak_2101	41060501	41061161	661	177	538	2.04e-20	4.40623	1.35e-17	LOC_Os01g70930; LOC_Os01g70940					LOC_Os01g70940:Chr1:41061091-41067527:+:414
Chr1	peak_2103	41093993	41094677	685	483	530	6.83e-21	5.26962	4.72e-18	LOC_Os01g71000					LOC_Os01g71000:Chr1:41095905-41100367:+:1430
Chr1	peak_2104	41095692	41095952	261	119	194	0.000196431	2.26204	0.0154718	LOC_Os01g71000					LOC_Os01g71000:Chr1:41095905-41100367:+:95
Chr1	peak_2105	41123343	41123619	277	154	266	8.53e-13	3.82162	2.75e-10	LOC_Os01g71050					LOC_Os01g71050:Chr1:41116985-41122312:-:-1185
Chr1	peak_2106	41191691	41192053	363	225	247	2.43e-19	5.24907	1.48e-16	LOC_Os01g71200					LOC_Os01g71200:Chr1:41193350-41198976:+:1435
Chr1	peak_2107	41244636	41244854	219	125	119	2.84e-07	3.46658	4.25e-05	LOC_Os01g71280					LOC_Os01g71280:Chr1:41245570-41249927:+:810
Chr1	peak_2111	41298843	41299587	745	680	344	6.02e-07	3.07185	8.53e-05	LOC_Os01g71310					LOC_Os01g71310:Chr1:41300203-41303044:+:681
Chr1	peak_2112	41314697	41314913	217	87	160	9.8e-09	3.49101	1.87e-06	LOC_Os01g71320					LOC_Os01g71320:Chr1:41305317-41314527:-:-257
Chr1	peak_2118	41342155	41342744	590	464	477	9.6e-09	2.92042	1.84e-06	LOC_Os01g71330					LOC_Os01g71330:Chr1:41343327-41344284:+:709
Chr1	peak_2119	41344045	41344294	250	112	202	8.53e-13	3.82162	2.75e-10					LOC_Os01g71330	LOC_Os01g71330:Chr1:41343327-41344284:+:-831
Chr1	peak_2120	41346055	41346290	236	102	131	8.54e-08	3.49074	1.41e-05	LOC_Os01g71340					LOC_Os01g71340:Chr1:41346574-41348411:+:418
Chr1	peak_2121	41348804	41349046	243	123	227	4.96e-17	4.87414	2.45e-14	LOC_Os01g71350					LOC_Os01g71350:Chr1:41349731-41351148:+:805
Chr1	peak_2122	41369241	41369454	214	125	118	1.69e-11	4.56129	4.69e-09	LOC_Os01g71400					LOC_Os01g71400:Chr1:41370715-41371949:+:1350
Chr1	peak_2123	41400153	41400387	235	146	239	6.37e-12	3.72273	1.86e-09		LOC_Os01g71474				LOC_Os01g71474:Chr1:41397748-41401593:-:1296
Chr1	peak_2124	41403405	41403604	200	109	133	1.72e-12	4.83715	5.36e-10	LOC_Os01g71474	LOC_Os01g71490				LOC_Os01g71490:Chr1:41403470-41404404:+:-45
Chr1	peak_2125	41470100	41470344	245	128	175	1.1e-08	3.17925	2.08e-06	LOC_Os01g71590					LOC_Os01g71590:Chr1:41470275-41478510:+:48
Chr1	peak_2126	41559369	41559590	222	87	214	1.33e-11	3.78038	3.73e-09	LOC_Os01g71720					LOC_Os01g71720:Chr1:41554884-41559339:-:-117
Chr1	peak_2128	41595318	41595641	324	219	206	8.16e-15	5.20747	3.26e-12	LOC_Os01g71810					LOC_Os01g71810:Chr1:41592216-41594985:-:-552
Chr1	peak_2129	41613163	41613400	238	123	167	1.13e-10	3.90994	2.83e-08			LOC_Os01g71840			LOC_Os01g71840:Chr1:41605691-41621122:+:-7596
Chr1	peak_2130	41678828	41679046	219	105	188	3.03e-08	3.17159	5.38e-06			LOC_Os01g71930			LOC_Os01g71930:Chr1:41677883-41681805:-:2874
Chr1	peak_2134	41721911	41722110	200	96	6387	3.69e-101	2.50868	1.18e-96	LOC_Os01g71990					LOC_Os01g71990:Chr1:41718016-41721574:-:-433
Chr1	peak_2135	41727260	41727511	252	139	307	1.35e-19	4.65695	8.36e-17	LOC_Os01g72000					LOC_Os01g72000:Chr1:41722424-41726252:-:-1147
Chr1	peak_2136	41727821	41728025	205	96	228	5.59e-08	2.76795	9.45e-06	LOC_Os01g72000					LOC_Os01g72000:Chr1:41722424-41726252:-:-1665
Chr1	peak_2137	41729579	41729833	255	108	221	1.21e-12	3.71026	3.84e-10	LOC_Os01g72009					LOC_Os01g72009:Chr1:41728651-41729616:-:-71
Chr1	peak_2144	41817830	41818396	567	307	693	1.32e-45	7.12956	4.41e-42	LOC_Os01g72080					LOC_Os01g72080:Chr1:41818279-41819489:+:143
Chr1	peak_2146	41825040	41825582	543	159	565	2.64e-61	10.7143	1.87e-57	LOC_Os01g72090					LOC_Os01g72090:Chr1:41822269-41825087:-:-112
Chr1	peak_2148	41830841	41831349	509	262	363	2.12e-15	5.02494	8.99e-13			LOC_Os01g72110			LOC_Os01g72110:Chr1:41831034-41834438:-:3337
Chr1	peak_2149	41832507	41832725	219	129	162	1.95e-11	4.08005	5.35e-09		LOC_Os01g72110				LOC_Os01g72110:Chr1:41831034-41834438:-:1804
Chr1	peak_2152	41932956	41933218	263	194	252	5.07e-09	2.99241	1.02e-06	LOC_Os01g72320					LOC_Os01g72320:Chr1:41925595-41931602:-:-1548
Chr1	peak_2158	41950989	41951314	326	161	366	1.14e-09	2.88131	2.49e-07		LOC_Os01g72330				LOC_Os01g72330:Chr1:41948952-41952388:+:-2199
Chr1	peak_2157	41948542	41948905	364	180	530	2.29e-34	4.94288	4.06e-31	LOC_Os01g72330					LOC_Os01g72330:Chr1:41948952-41952388:+:231
Chr1	peak_2160	41954260	41954651	392	246	567	5.13e-51	7.83307	2.23e-47	LOC_Os01g72340					LOC_Os01g72340:Chr1:41954633-41962787:+:128
Chr1	peak_2161	41970055	41970607	553	388	550	4.39e-27	5.0931	4.84e-24	LOC_Os01g72360					LOC_Os01g72360:Chr1:41971985-41973023:+:1543
Chr1	peak_2162	41971636	41971973	338	127	426	1.97e-29	5.58316	2.56e-26	LOC_Os01g72360				LOC_Os01g72370	LOC_Os01g72360:Chr1:41971985-41973023:+:223
Chr1	peak_2164	42002780	42003560	781	553	742	3.36e-23	4.94537	2.79e-20	LOC_Os01g72420					LOC_Os01g72420:Chr1:41999585-42002803:-:-530
Chr1	peak_2165	42003946	42004637	692	281	460	9.75e-19	5.17774	5.62e-16	LOC_Os01g72420				LOC_Os01g72430	LOC_Os01g72420:Chr1:41999585-42002803:-:-1424
Chr1	peak_2163	42000090	42000329	240	137	194	2.36e-09	3.38725	4.94e-07					LOC_Os01g72420，LOC_Os01g72410	LOC_Os01g72420:Chr1:41999585-42002803:-:2578
Chr1	peak_2167	42009647	42009906	260	95	264	2.28e-18	4.86338	1.27e-15				LOC_Os01g72430		LOC_Os01g72430:Chr1:42003931-42009785:-:45
Chr1	peak_2166	42005627	42005838	212	131	126	4.96e-08	3.40145	8.49e-06					LOC_Os01g72430	LOC_Os01g72420:Chr1:41999585-42002803:-:-2955
Chr1	peak_2168	42012337	42012560	224	140	158	1.62e-07	3.47164	2.55e-05	LOC_Os01g72450; LOC_Os01g72440					LOC_Os01g72450:Chr1:42012737-42013581:+:261
Chr1	peak_2169	42039149	42039385	237	114	215	2.5e-17	5.07607	1.28e-14	LOC_Os01g72500			LOC_Os01g72490		LOC_Os01g72490:Chr1:42037167-42039622:-:361
Chr1	peak_2172	42065283	42065533	251	197	101	1.45e-05	2.97671	0.00153968		LOC_Os01g72520				LOC_Os01g72520:Chr1:42063181-42067788:-:2310
Chr1	peak_2175	42076632	42076909	278	96	323	6.03e-08	2.71721	1.01e-05	LOC_Os01g72530					LOC_Os01g72530:Chr1:42073984-42074982:-:-1746
Chr1	peak_2174	42075317	42075606	290	112	265	1.68e-07	2.60688	2.62e-05	LOC_Os01g72530					LOC_Os01g72530:Chr1:42073984-42074982:-:-447
Chr1	peak_2178	42087206	42087447	242	143	203	7.03e-08	3.05375	1.17e-05		LOC_Os01g72570				LOC_Os01g72570:Chr1:42086475-42095890:+:-875
Chr1	peak_2177	42086191	42086520	330	77	230	7.16e-05	2.37514	0.00639146	LOC_Os01g72570					LOC_Os01g72570:Chr1:42086475-42095890:+:208
Chr1	peak_2182	42130224	42130489	266	123	356	1.01e-22	4.62297	8.05e-20				LOC_Os01g72610		LOC_Os01g72610:Chr1:42128326-42130347:-:2
Chr1	peak_2183	42131255	42131865	611	442	737	3.48e-31	5.70365	5.08e-28	LOC_Os01g72610					LOC_Os01g72610:Chr1:42128326-42130347:-:-1350
Chr1	peak_2184	42132125	42132399	275	160	181	1.53e-07	2.94706	2.42e-05	LOC_Os01g72610					LOC_Os01g72610:Chr1:42128326-42130347:-:-1938
Chr1	peak_2181	42128292	42128639	348	190	428	3.1e-23	4.80115	2.58e-20					LOC_Os01g72610	LOC_Os01g72610:Chr1:42128326-42130347:-:1867
Chr1	peak_2185	42177537	42177789	253	124	215	1.46e-05	2.56964	0.00153968	LOC_Os01g72690					LOC_Os01g72690:Chr1:42177832-42183727:+:172
Chr1	peak_2187	42238394	42238698	305	156	171	1.17e-10	4.2201	2.92e-08	LOC_Os01g72810; LOC_Os01g72800					LOC_Os01g72810:Chr1:42238811-42240567:+:262
Chr1	peak_2188	42244742	42245017	276	154	148	3.13e-10	4.16597	7.4e-08					LOC_Os01g72820	LOC_Os01g72834:Chr1:42247696-42255403:+:2801
Chr1	peak_2189	42245930	42246143	214	191	103	5.42e-05	2.79066	0.00501718	LOC_Os01g72834					LOC_Os01g72834:Chr1:42247696-42255403:+:1576
Chr1	peak_2190	42258730	42259004	275	164	164	8.85e-12	4.54653	2.53e-09	LOC_Os01g72850; LOC_Os01g72860					LOC_Os01g72860:Chr1:42260295-42264942:+:1402
Chr1	peak_2191	42268501	42268838	338	216	216	2.73e-06	2.6591	0.00033868	LOC_Os01g72880; LOC_Os01g72870					LOC_Os01g72880:Chr1:42268880-42274913:+:164
Chr1	peak_2195	42311871	42312216	346	194	604	1.74e-60	7.86618	1.19e-56	LOC_Os01g72950; LOC_Os01g72940					LOC_Os01g72950:Chr1:42312149-42313577:+:85
Chr1	peak_2194	42311223	42311653	431	182	442	1.54e-12	3.44199	4.84e-10	LOC_Os01g72950; LOC_Os01g72940					LOC_Os01g72940:Chr1:42303454-42311177:-:-228
Chr1	peak_2198	42336555	42336782	228	137	141	4.3e-08	3.72089	7.47e-06	LOC_Os01g72980		LOC_Os01g72990			LOC_Os01g72980:Chr1:42329246-42335754:-:-938
Chr1	peak_2199	42349440	42349722	283	169	197	1.39e-07	2.96	2.21e-05	LOC_Os01g72990					LOC_Os01g72990:Chr1:42336217-42349399:-:-210
Chr1	peak_2200	42369153	42369672	520	250	518	4.11e-20	4.78389	2.66e-17	LOC_Os01g73024					LOC_Os01g73024:Chr1:42369770-42370365:+:368
Chr1	peak_2202	42376920	42377158	239	119	237	4.96e-17	4.87414	2.45e-14	LOC_Os01g73040					LOC_Os01g73040:Chr1:42377194-42381600:+:156
Chr1	peak_2201	42375507	42375728	222	112	175	3.33e-10	3.6623	7.79e-08	LOC_Os01g73040					LOC_Os01g73040:Chr1:42377194-42381600:+:1576
Chr1	peak_2204	42391136	42391506	371	187	376	8.28e-20	4.62878	5.23e-17	LOC_Os01g73060; LOC_Os01g73070					LOC_Os01g73070:Chr1:42392184-42395736:+:862
Chr1	peak_2205	42430848	42431140	293	131	140	1.58e-06	3.14517	0.000203554		LOC_Os01g73170				LOC_Os01g73170:Chr1:42429502-42432618:+:-1478
Chr1	peak_2206	42450943	42451140	198	68	217	1.57e-08	2.96242	2.92e-06	LOC_Os01g73234; LOC_Os01g73230					LOC_Os01g73230:Chr1:42447904-42450923:-:-88
Chr1	peak_2207	42464988	42465224	237	151	252	7.42e-07	2.44911	0.000103815	LOC_Os01g73260					LOC_Os01g73260:Chr1:42467067-42468282:+:1929
Chr1	peak_2208	42540037	42540312	276	151	151	6.17e-23	7.06968	5.03e-20	LOC_Os01g73410					LOC_Os01g73410:Chr1:42541330-42547122:+:1143
Chr1	peak_2209	42561418	42561633	216	105	196	1.25e-07	3.33276	2.01e-05	LOC_Os01g73450					LOC_Os01g73450:Chr1:42562817-42566993:+:1295
Chr1	peak_2211	42586182	42586430	249	138	193	7.03e-08	3.05375	1.17e-05	LOC_Os01g73490					LOC_Os01g73490:Chr1:42585170-42586070:-:-250
Chr1	peak_2212	42727204	42727422	219	108	215	3.2e-15	4.10082	1.33e-12	LOC_Os01g73770					LOC_Os01g73770:Chr1:42727426-42728363:+:115
Chr1	peak_2214	42759659	42759888	230	48	218	2.91e-07	2.75615	4.34e-05	LOC_Os01g73820; LOC_Os01g73810					LOC_Os01g73820:Chr1:42760339-42763522:+:633
Chr1	peak_2215	42826212	42826792	581	177	730	2.04e-50	7.1308	8.68e-47	LOC_Os01g73900				LOC_Os01g73910	LOC_Os01g73900:Chr1:42821164-42825125:-:-1264
Chr1	peak_2216	42828740	42829395	656	157	633	2.28e-35	6.33046	4.29e-32	LOC_Os01g73910					LOC_Os01g73910:Chr1:42826104-42828861:-:-36
Chr1	peak_2217	42844836	42845237	402	200	501	1.69e-29	5.86732	2.19e-26	LOC_Os01g73960					LOC_Os01g73960:Chr1:42845757-42848151:+:722
Chr1	peak_2218	42853051	42853506	456	278	443	1.57e-06	2.31319	0.000202773	LOC_Os01g73970					LOC_Os01g73970:Chr1:42848228-42853010:-:-319
Chr1	peak_2219	42858496	42858796	301	92	182	6.92e-07	2.97875	9.74e-05	LOC_Os01g73990					LOC_Os01g73990:Chr1:42858764-42860586:+:177
Chr1	peak_2220	42866749	42867038	290	156	231	1.31e-14	4.53288	5.13e-12	LOC_Os01g74000					LOC_Os01g74000:Chr1:42860708-42866652:-:-253
Chr1	peak_2221	42872676	42873055	380	194	419	1.98e-30	5.9875	2.75e-27	LOC_Os01g74010					LOC_Os01g74010:Chr1:42870524-42872686:-:-184
Chr1	peak_2222	42873298	42873927	630	180	712	9.54e-18	3.53814	5.06e-15	LOC_Os01g74010					LOC_Os01g74010:Chr1:42870524-42872686:-:-792
Chr1	peak_2223	42875511	42875976	466	186	415	4.75e-06	2.28489	0.000557083	LOC_Os01g74020					LOC_Os01g74020:Chr1:42874207-42875515:-:-182
Chr1	peak_2226	42959538	42959866	329	191	321	1.88e-20	4.95778	1.25e-17	LOC_Os01g74160					LOC_Os01g74160:Chr1:42960106-42964990:+:378
Chr1	peak_2227	43016561	43016892	332	148	417	7.21e-35	6.31653	1.31e-31	LOC_Os01g74250					LOC_Os01g74250:Chr1:43016926-43019127:+:218
Chr1	peak_2228	43058942	43059142	201	103	227	1.7e-07	2.72837	2.66e-05	LOC_Os01g74310					LOC_Os01g74310:Chr1:43049162-43058849:-:-196
Chr1	peak_2229	43062943	43063307	365	147	227	1.27e-14	4.87267	4.97e-12	LOC_Os01g74320					LOC_Os01g74320:Chr1:43063740-43065484:+:651
Chr1	peak_2230	43080459	43080786	328	217	410	5.25e-25	5.03263	5.01e-22	LOC_Os01g74370					LOC_Os01g74370:Chr1:43078796-43080400:-:-276
Chr1	peak_2232	43118119	43118432	314	135	270	9.4e-13	3.60945	3.02e-10	LOC_Os01g74450					LOC_Os01g74450:Chr1:43115742-43117231:-:-1023
Chr1	peak_2231	43115955	43116154	200	5	143	2.39e-05	2.72681	0.00241152					LOC_Os01g74450	LOC_Os01g74450:Chr1:43115742-43117231:-:1273
Chr1	peak_2234	43173354	43173587	234	75	105	1.62e-07	3.47164	2.55e-05	LOC_Os01g74540					LOC_Os01g74540:Chr1:43172094-43173178:-:-251
Chr1	peak_2235	43243889	43244226	338	95	318	6.48e-09	3.01498	1.27e-06	LOC_Os01g74660					LOC_Os01g74660:Chr1:43244186-43245432:+:203
Chr1	peak_139	1994495	1994708	214	95	162	7.68e-07	2.89804	0.000107206		LOC_Os01g04480				LOC_Os01g04480:Chr1:1993515-1996857:+:-1076
Chr1	peak_178	2756860	2757057	198	82	172	8.86e-09	3.90693	1.72e-06			LOC_Os01g05770			LOC_Os01g05780:Chr1:2759369-2761393:+:2428
Chr1	peak_182	2777686	2777894	209	114	117	2.84e-07	3.46658	4.25e-05		LOC_Os01g05810				LOC_Os01g05810:Chr1:2776973-2781775:+:-828
Chr1	peak_194	3108423	3108835	413	242	242	4.71e-06	2.68644	0.000553388					LOC_Os01g06600	LOC_Os01g06590:Chr1:3099428-3105235:-:-3430
Chr1	peak_209	3397741	3397974	234	106	218	5.13e-09	3.28152	1.03e-06		LOC_Os01g07200				LOC_Os01g07200:Chr1:3397337-3400518:+:-511
Chr1	peak_220	3599978	3600254	277	116	270	8.8e-07	2.57684	0.00012079		LOC_Os01g07530				LOC_Os01g07530:Chr1:3598418-3602211:-:2119
Chr1	peak_219	3598523	3598788	266	113	158	1.72e-08	3.48777	3.17e-06					LOC_Os01g07530	LOC_Os01g07520:Chr1:3591811-3596154:-:-2482
Chr1	peak_228	3885246	3885455	210	136	110	5.15e-10	4.19639	1.18e-07		LOC_Os01g08020				LOC_Os01g08010:Chr1:3875761-3878459:+:-9622
Chr1	peak_14	312419	312633	215	35	145	1.46e-05	2.56964	0.00153968		LOC_Os01g01620				LOC_Os01g01620:Chr1:309459-313170:-:718
Chr1	peak_17	393182	393397	216	83	200	4.85e-12	4.18922	1.44e-09			LOC_Os01g01740			LOC_Os01g01730:Chr1:390051-390623:+:-3215
Chr1	peak_18	396471	396715	245	109	255	1.93e-13	3.92491	6.71e-11				LOC_Os01g01740		LOC_Os01g01740:Chr1:392081-396651:-:73
Chr1	peak_26	455504	455708	205	50	85	9.34e-05	2.6787	0.0080536				LOC_Os01g01840		LOC_Os01g01840:Chr1:455512-460716:+:-43
Chr1	peak_28	479788	480261	474	79	305	1.77e-08	2.85182	3.26e-06		LOC_Os01g01870				LOC_Os01g01870:Chr1:478325-481166:+:-1543
Chr1	peak_30	483549	484011	463	371	226	1.72e-12	4.83715	5.36e-10				LOC_Os01g01890		LOC_Os01g01890:Chr1:483885-486492:+:-36
Chr1	peak_46	859463	860022	560	62	197	1.93e-05	2.91923	0.00198413			LOC_Os01g02580			LOC_Os01g02580:Chr1:857957-860583:-:1060
Chr1	peak_54	1058658	1059013	356	137	255	2.52e-08	3.0115	4.55e-06		LOC_Os01g02900				LOC_Os01g02900:Chr1:1057137-1059856:-:1063
Chr1	peak_58	1103579	1104097	519	356	471	3.02e-18	4.64792	1.67e-15			LOC_Os01g02960			LOC_Os01g02960:Chr1:1103782-1106890:+:-154
Chr1	peak_61	1167921	1168175	255	131	187	1.93e-09	3.65798	4.07e-07					LOC_Os01g03050	LOC_Os01g03050:Chr1:1165737-1168415:+:-2316
Chr1	peak_75	1438703	1439194	492	181	268	6.92e-07	2.97875	9.74e-05		LOC_Os01g03549				LOC_Os01g03549:Chr1:1437163-1445689:+:-1722
Chr1	peak_79	1518732	1518940	209	56	159	2.94e-09	3.28888	6.07e-07				LOC_Os01g03690		LOC_Os01g03690:Chr1:1518245-1521644:+:-544
Chr1	peak_85	1597519	1597772	254	195	181	1.08e-07	3.12445	1.74e-05				LOC_Os01g03820	LOC_Os01g03810	LOC_Os01g03820:Chr1:1597486-1604610:+:-229
Chr1	peak_91	1698078	1698430	353	261	159	2.42e-09	3.91824	5.03e-07				LOC_Os01g03950		LOC_Os01g03950:Chr1:1698203-1703090:+:-137
Chr1	peak_101	1735078	1735437	360	169	362	2.9e-15	3.97039	1.22e-12			LOC_Os01g04005			LOC_Os01g04005:Chr1:1733867-1738307:-:3062
Chr1	peak_100	1733835	1734195	361	142	703	3.19e-89	10.1333	6.93e-85					LOC_Os01g04005	LOC_Os01g04000:Chr1:1731553-1731945:-:-2032
Chr1	peak_112	1758096	1758389	294	125	257	5.47e-17	4.96845	2.69e-14		LOC_Os01g04040				LOC_Os01g04040:Chr1:1757812-1758730:-:511
Chr1	peak_121	1849702	1850015	314	160	513	4.41e-50	7.74506	1.83e-46				LOC_Os01g04200		LOC_Os01g04200:Chr1:1849834-1856303:+:-29
Chr1	peak_125	1888974	1889259	286	228	212	2.71e-08	3.50223	4.86e-06		LOC_Os01g04260				LOC_Os01g04260:Chr1:1888524-1892298:+:-679
Chr1	peak_126	1892248	1892478	231	7	165	0.000620297	2.20169	0.042604					LOC_Os01g04260	LOC_Os01g04260:Chr1:1888524-1892298:+:-3732
Chr1	peak_128	1928037	1928288	252	144	249	3.21e-08	2.78637	5.68e-06				LOC_Os01g04324		LOC_Os01g04324:Chr1:1928166-1930290:+:-16
Chr1	peak_134	1963667	1964100	434	216	661	5.67e-74	9.00733	7.04e-70		LOC_Os01g04409				LOC_Os01g04409:Chr1:1957777-1967451:-:3570
Chr1	peak_133	1962495	1962709	215	88	136	4.39e-08	3.05621	7.56e-06		LOC_Os01g04409				LOC_Os01g04409:Chr1:1957777-1967451:-:4870
Chr1	peak_141	2068800	2069261	462	301	275	2.45e-13	4.53382	8.39e-11			LOC_Os01g04610			LOC_Os01g04610:Chr1:2068588-2069263:+:-514
Chr1	peak_146	2122022	2122308	287	180	151	4.85e-12	4.18922	1.44e-09					LOC_Os01g04710	LOC_Os01g04710:Chr1:2120381-2122366:+:-1822
Chr1	peak_153	2226029	2226539	511	103	338	1e-10	3.74934	2.52e-08			LOC_Os01g04840			LOC_Os01g04830:Chr1:2224683-2225060:+:-1450
Chr1	peak_156	2276514	2276721	208	66	133	5.3e-08	3.39061	8.99e-06			LOC_Os01g04920			LOC_Os01g04920:Chr1:2275067-2278872:+:-1514
Chr1	peak_165	2478582	2479046	465	229	780	2e-88	9.39823	4.22e-84		LOC_Os01g05260				LOC_Os01g05260:Chr1:2478076-2480001:-:1192
Chr1	peak_167	2501020	2501232	213	58	157	3.88e-06	2.90648	0.000466037					LOC_Os01g05310	LOC_Os01g05310:Chr1:2500280-2501249:+:-799
Chr10	peak_2237	58133	58502	370	199	353	9.15e-39	8.15919	2.08e-35				LOC_Os10g01044		LOC_Os10g01044:Chr10:45941-58338:-:8
Chr10	peak_2238	82263	82636	374	244	373	1.08e-08	2.77726	2.05e-06	LOC_Os10g01080					LOC_Os10g01080:Chr10:80964-82250:-:-257
Chr10	peak_2239	94093	94384	292	146	285	9.7e-23	5.26764	7.79e-20	LOC_Os10g01100					LOC_Os10g01100:Chr10:94798-97746:+:560
Chr10	peak_2241	116758	117020	263	80	311	8.84e-08	2.53286	1.45e-05	LOC_Os10g01134					LOC_Os10g01134:Chr10:110138-116454:-:-384
Chr10	peak_2243	283691	284045	355	177	736	1.48e-90	9.64493	3.37e-86	LOC_Os10g01460					LOC_Os10g01460:Chr10:282127-282540:-:-1328
Chr10	peak_2244	284378	285030	653	123	330	1.94e-08	3.16686	3.55e-06	LOC_Os10g01460					LOC_Os10g01460:Chr10:282127-282540:-:-1961
Chr10	peak_2248	307965	308285	321	131	361	3.98e-31	6.15123	5.76e-28				LOC_Os10g01480		LOC_Os10g01480:Chr10:301771-308113:-:19
Chr10	peak_2247	301938	302167	230	134	106	7.03e-08	3.52558	1.17e-05					LOC_Os10g01480	LOC_Os10g01480:Chr10:301771-308113:-:6043
Chr10	peak_2252	474745	475028	284	150	220	1.09e-18	5.52231	6.27e-16		LOC_Os10g01730				LOC_Os10g01730:Chr10:473916-476054:+:-980
Chr10	peak_2253	798466	798787	322	137	176	2.77e-13	5.0232	9.46e-11			LOC_Os10g02250			LOC_Os10g02250:Chr10:792759-799368:-:767
Chr10	peak_2254	800261	800454	194	110	167	2.3e-09	3.63037	4.82e-07	LOC_Os10g02250					LOC_Os10g02250:Chr10:792759-799368:-:-1003
Chr10	peak_2255	808358	808696	339	179	266	5.11e-23	6.14419	4.2e-20			LOC_Os10g02260			LOC_Os10g02260:Chr10:805663-809801:-:1266
Chr10	peak_2258	881502	881902	401	208	316	3.01e-40	9.71937	7.49e-37	LOC_Os10g02410					LOC_Os10g02410:Chr10:880362-880580:-:-1130
Chr10	peak_2260	923011	923257	247	182	127	3.67e-06	3.16275	0.00044655	LOC_Os10g02490					LOC_Os10g02490:Chr10:923710-926905:+:518
Chr10	peak_2262	1019546	1019780	235	89	150	1.41e-11	4.03156	3.93e-09			LOC_Os10g02640			LOC_Os10g02640:Chr10:1019498-1021978:+:-138
Chr10	peak_2264	1154881	1155227	347	140	238	3.02e-17	5.1667	1.52e-14	LOC_Os10g02860					LOC_Os10g02860:Chr10:1149037-1153276:-:-1745
Chr10	peak_2266	1192836	1193045	210	8	88	0.000135058	2.60373	0.01128	LOC_Os10g02920					LOC_Os10g02920:Chr10:1189812-1191788:-:-1056
Chr10	peak_2270	1532530	1532808	279	132	293	3.64e-10	3.24015	8.49e-08	LOC_Os10g03550					LOC_Os10g03550:Chr10:1532794-1536196:+:133
Chr10	peak_2271	1659700	1659912	213	110	259	1.64e-13	3.80159	5.74e-11	LOC_Os10g03690					LOC_Os10g03690:Chr10:1656604-1659692:-:-118
Chr10	peak_2272	1714964	1715158	195	63	167	8.09e-12	4.21439	2.34e-09				LOC_Os10g03780		LOC_Os10g03780:Chr10:1707818-1715027:-:2
Chr10	peak_2274	2019990	2020270	281	163	132	1.22e-06	3.28413	0.000163038			LOC_Os10g04290			LOC_Os10g04290:Chr10:2018955-2032385:+:-1199
Chr10	peak_2275	2064025	2064292	268	139	201	1.18e-21	6.75071	8.63e-19	LOC_Os10g04380					LOC_Os10g04380:Chr10:2062493-2064004:-:-160
Chr10	peak_2276	2085341	2085683	343	162	440	5.93e-53	8.36349	2.83e-49	LOC_Os10g04429	LOC_Os10g04410				LOC_Os10g04410:Chr10:2085126-2086821:+:-378
Chr10	peak_2277	2128369	2128573	205	2	84	0.000141746	2.46679	0.0116378	LOC_Os10g04490					LOC_Os10g04490:Chr10:2128845-2131672:+:475
Chr10	peak_2278	2147997	2148218	222	97	81	5.42e-05	2.79066	0.00501718			LOC_Os10g04520			LOC_Os10g04520:Chr10:2146966-2148521:+:-1129
Chr10	peak_2279	2149233	2149814	582	373	199	1.99e-07	3.53484	3.08e-05	LOC_Os10g04540	LOC_Os10g04530				LOC_Os10g04530:Chr10:2148682-2149964:-:360
Chr10	peak_2280	2150853	2151134	282	147	242	1.2e-23	6.4942	1.03e-20	LOC_Os10g04540; LOC_Os10g04530					LOC_Os10g04540:Chr10:2151265-2152716:+:266
Chr10	peak_2281	2157047	2157361	315	164	272	4.39e-33	8.02893	7.2e-30	LOC_Os10g04550					LOC_Os10g04550:Chr10:2158089-2158978:+:879
Chr10	peak_2282	2168634	2169060	427	159	395	1.11e-27	5.82224	1.28e-24	LOC_Os10g04570					LOC_Os10g04570:Chr10:2169100-2170542:+:308
Chr10	peak_2283	2202374	2202615	242	118	119	3.91e-07	3.3107	5.73e-05		LOC_Os10g04620				LOC_Os10g04620:Chr10:2201493-2206735:+:-1000
Chr10	peak_2284	2212346	2212643	298	18	161	0.000120426	2.43968	0.0101843		LOC_Os10g04630				LOC_Os10g04630:Chr10:2212018-2212907:+:-347
Chr10	peak_2287	2374310	2374579	270	112	285	4.92e-33	7.38212	8.02e-30	LOC_Os10g04890; LOC_Os10g04880					LOC_Os10g04890:Chr10:2374615-2378634:+:194
Chr10	peak_2286	2373730	2374012	283	134	170	1.12e-13	4.43471	4e-11	LOC_Os10g04890; LOC_Os10g04880					LOC_Os10g04890:Chr10:2374615-2378634:+:752
Chr10	peak_2289	2455728	2455958	231	99	137	9.37e-16	5.58133	4.13e-13	LOC_Os10g05020					LOC_Os10g05020:Chr10:2453869-2455724:-:-103
Chr10	peak_2291	2496412	2496636	225	127	160	2.07e-13	4.80052	7.16e-11			LOC_Os10g05088			LOC_Os10g05110:Chr10:2497349-2497621:-:1084
Chr10	peak_2292	2505584	2506116	533	114	428	3.79e-11	3.27121	1.01e-08	LOC_Os10g05130					LOC_Os10g05130:Chr10:2507001-2508384:+:1304
Chr10	peak_2293	2508980	2509311	332	153	305	9.4e-13	3.60945	3.02e-10	LOC_Os10g05140; LOC_Os10g05150					LOC_Os10g05140:Chr10:2509517-2509908:+:385
Chr10	peak_2294	2522443	2522696	254	217	107	0.000190082	2.60462	0.0152711	LOC_Os10g05170					LOC_Os10g05170:Chr10:2523971-2524453:+:1312
Chr10	peak_2295	2542838	2543307	470	276	655	5.43e-53	8.49385	2.6e-49		LOC_Os10g05190				LOC_Os10g05200:Chr10:2549382-2551501:+:6269
Chr10	peak_2300	2843113	2843386	274	200	211	1.11e-11	3.7274	3.13e-09				LOC_Os10g05680		LOC_Os10g05680:Chr10:2843294-2845487:+:-20
Chr10	peak_2302	2889545	2890277	733	521	647	5.07e-22	4.54461	3.85e-19	LOC_Os10g05730					LOC_Os10g05730:Chr10:2885293-2889781:-:-285
Chr10	peak_2304	2894962	2895291	330	239	206	5.79e-11	3.7433	1.51e-08		LOC_Os10g05740				LOC_Os10g05740:Chr10:2894398-2896031:-:832
Chr10	peak_2305	3047895	3048379	485	152	345	1.18e-21	6.75071	8.63e-19		LOC_Os10g06010				LOC_Os10g06010:Chr10:3046470-3050224:-:2179
Chr10	peak_2307	3118863	3119139	277	108	321	5.07e-20	4.60204	3.26e-17	LOC_Os10g06130					LOC_Os10g06130:Chr10:3113822-3118874:-:-97
Chr10	peak_2309	3340280	3340574	295	100	173	6.46e-15	5.39529	2.61e-12	LOC_Os10g06490; LOC_Os10g06510					LOC_Os10g06500:Chr10:3340553-3340999:-:621
Chr10	peak_2313	3745494	3745693	200	81	134	3.29e-10	4.27902	7.76e-08	LOC_Os10g07114					LOC_Os10g07130:Chr10:3745590-3746149:-:576
Chr10	peak_2316	3800535	3800869	335	153	270	7.66e-19	5.44598	4.46e-16		LOC_Os10g07229				LOC_Os10g07229:Chr10:3793863-3804018:-:3332
Chr10	peak_2315	3799333	3799847	515	202	245	7.77e-05	2.46071	0.00684857		LOC_Os10g07229				LOC_Os10g07229:Chr10:3793863-3804018:-:4485
Chr10	peak_2314	3793690	3793890	201	176	112	3.37e-07	3.16747	4.97e-05					LOC_Os10g07229	LOC_Os10g07210:Chr10:3785715-3787398:-:-6468
Chr10	peak_2317	3813881	3814171	291	149	376	4.64e-33	6.20257	7.59e-30		LOC_Os10g07248				LOC_Os10g07248:Chr10:3811208-3822867:+:-2823
Chr10	peak_2319	3841595	3841912	318	132	371	2.62e-12	3.24147	7.99e-10	LOC_Os10g07270					LOC_Os10g07270:Chr10:3831504-3841455:-:-272
Chr10	peak_2323	3942188	3942751	564	165	381	5.19e-08	2.86985	8.84e-06	LOC_Os10g07440					LOC_Os10g07440:Chr10:3941174-3942041:-:-312
Chr10	peak_2325	3967701	3967909	209	99	214	1.09e-10	3.51001	2.74e-08		LOC_Os10g07470				LOC_Os10g07470:Chr10:3962305-3968558:-:760
Chr10	peak_2326	3968733	3969021	289	157	157	2.77e-13	5.0232	9.46e-11	LOC_Os10g07470					LOC_Os10g07470:Chr10:3962305-3968558:-:-332
Chr10	peak_2328	4045215	4045517	303	228	252	1e-10	3.74934	2.52e-08	LOC_Os10g07544					LOC_Os10g07544:Chr10:4045599-4045958:+:157
Chr10	peak_2330	4049904	4050179	276	126	236	4.17e-09	3.38104	8.42e-07	LOC_Os10g07546					LOC_Os10g07546:Chr10:4047147-4049834:-:-196
Chr10	peak_2331	4262854	4263245	392	209	242	1.49e-13	4.85544	5.22e-11				LOC_Os10g07978		LOC_Os10g07978:Chr10:4262515-4266433:+:-549
Chr10	peak_2332	4281057	4281305	249	124	143	4.76e-13	4.54468	1.58e-10	LOC_Os10g07990		LOC_Os10g07994			LOC_Os10g07990:Chr10:4278959-4279560:-:-1621
Chr10	peak_2334	4348679	4348899	221	86	194	2.52e-08	3.0115	4.55e-06	LOC_Os10g08026					LOC_Os10g08026:Chr10:4346849-4348367:-:-398
Chr10	peak_2335	4442373	4442655	283	140	237	6.11e-15	4.74778	2.48e-12	LOC_Os10g08220					LOC_Os10g08220:Chr10:4442799-4443338:+:287
Chr10	peak_2337	4445021	4445371	351	221	419	4.07e-55	8.98598	2.16e-51	LOC_Os10g08230					LOC_Os10g08230:Chr10:4445399-4447296:+:158
Chr10	peak_2336	4443550	4443764	215	65	139	3.17e-13	4.8603	1.07e-10	LOC_Os10g08230					LOC_Os10g08220:Chr10:4442799-4443338:+:-817
Chr10	peak_2338	4575672	4576071	400	225	471	5.28e-44	7.63847	1.61e-40		LOC_Os10g08420				LOC_Os10g08420:Chr10:4572789-4576066:-:171
Chr10	peak_2340	4601020	4601238	219	213	144	9.19e-05	2.43265	0.00793761		LOC_Os10g08474				LOC_Os10g08474:Chr10:4599938-4602910:+:-1296
Chr10	peak_2342	4644373	4644682	310	147	343	5.83e-12	3.36003	1.71e-09	LOC_Os10g08550					LOC_Os10g08550:Chr10:4639691-4644311:-:-209
Chr10	peak_2343	4668543	4668807	265	147	206	3.36e-10	3.50616	7.87e-08	LOC_Os10g08580					LOC_Os10g08590:Chr10:4668790-4669717:-:1029
Chr10	peak_2344	4671139	4671422	284	137	261	2.31e-29	6.86408	2.98e-26	LOC_Os10g08590; LOC_Os10g08599					LOC_Os10g08599:Chr10:4671318-4674002:+:43
Chr10	peak_2346	4995275	4995541	267	131	323	2.42e-14	3.52875	9.22e-12	LOC_Os10g09240					LOC_Os10g09240:Chr10:4994498-4995160:-:-246
Chr10	peak_2347	5490407	5490691	285	92	249	8.63e-18	4.99912	4.59e-15	LOC_Os10g10080					LOC_Os10g10080:Chr10:5487008-5490456:-:-43
Chr10	peak_2351	6068437	6068657	221	152	232	2.11e-12	3.71419	6.49e-10	LOC_Os10g10980					LOC_Os10g10980:Chr10:6068841-6069942:+:253
Chr10	peak_2352	6098273	6098638	366	208	379	8.65e-42	9.07049	2.34e-38	LOC_Os10g11012					LOC_Os10g11022:Chr10:6098673-6099210:-:731
Chr10	peak_2353	6174760	6174973	214	126	194	1.21e-12	3.71026	3.84e-10	LOC_Os10g11140					LOC_Os10g11140:Chr10:6167111-6174631:-:-255
Chr10	peak_2354	6259992	6260189	198	110	89	1.99e-07	3.53484	3.08e-05			LOC_Os10g11280			LOC_Os10g11280:Chr10:6258630-6262934:-:2834
Chr10	peak_2356	6556269	6556461	193	91	128	3.57e-10	3.82778	8.33e-08	LOC_Os10g11820					LOC_Os10g11820:Chr10:6552107-6555101:-:-1259
Chr10	peak_2355	6555637	6555846	210	122	156	3.55e-08	3.29198	6.23e-06	LOC_Os10g11820					LOC_Os10g11820:Chr10:6552107-6555101:-:-658
Chr10	peak_2357	6590757	6590950	194	18	105	4.43e-05	2.61583	0.00419276	LOC_Os10g11870					LOC_Os10g11870:Chr10:6582233-6589924:-:-851
Chr10	peak_2360	6839849	6840252	404	227	275	2.25e-11	3.87432	6.13e-09		LOC_Os10g12290				LOC_Os10g12290:Chr10:6836252-6841292:-:1218
Chr10	peak_2361	7008499	7009179	681	184	505	1.2e-24	5.37012	1.11e-21	LOC_Os10g12580					LOC_Os10g12580:Chr10:7006324-7007937:-:-746
Chr10	peak_2367	7451383	7451633	251	128	282	2.57e-17	4.57364	1.31e-14		LOC_Os10g13710				LOC_Os10g13710:Chr10:7451222-7452711:+:-290
Chr10	peak_2368	7503250	7503483	234	105	128	1.72e-06	3.21755	0.000221774				LOC_Os10g13810		LOC_Os10g13810:Chr10:7499315-7503453:-:100
Chr10	peak_2370	7559653	7559847	195	120	118	2.28e-08	3.35963	4.12e-06		LOC_Os10g13914				LOC_Os10g13914:Chr10:7557319-7564160:+:-2455
Chr10	peak_2371	7562022	7562223	202	131	223	1.55e-06	2.59212	0.000202223		LOC_Os10g13914				LOC_Os10g13914:Chr10:7557319-7564160:+:-4835
Chr10	peak_2373	7698803	7699043	241	56	213	2e-09	3.21227	4.21e-07		LOC_Os10g14194				LOC_Os10g14194:Chr10:7696095-7702488:-:3631
Chr10	peak_2374	7767564	7767978	415	202	278	1.42e-10	3.62085	3.51e-08	LOC_Os10g14814					LOC_Os10g14814:Chr10:7761124-7766701:-:-1065
Chr10	peak_2376	8041903	8042143	241	60	283	1.89e-08	2.68311	3.46e-06	LOC_Os10g15230					LOC_Os10g15230:Chr10:8040419-8041956:-:-7
Chr10	peak_2377	8462145	8462413	269	129	346	5.47e-22	4.90651	4.13e-19	LOC_Os10g16930; LOC_Os10g16920					LOC_Os10g16930:Chr10:8462628-8464599:+:355
Chr10	peak_2380	9304277	9304505	229	98	242	4.98e-15	3.98075	2.04e-12	LOC_Os10g18294		LOC_Os10g18310			LOC_Os10g18310:Chr10:9304363-9304908:-:535
Chr10	peak_2381	9315045	9315278	234	111	206	8.96e-07	2.61685	0.000121381	LOC_Os10g18340					LOC_Os10g18340:Chr10:9315456-9316347:+:301
Chr10	peak_2382	9337265	9337682	418	275	461	2.73e-34	6.09853	4.85e-31	LOC_Os10g18370					LOC_Os10g18370:Chr10:9337892-9339220:+:353
Chr10	peak_2383	9844484	9844682	199	57	297	1.1e-15	4.07333	4.81e-13			LOC_Os10g19314			LOC_Os10g19314:Chr10:9844243-9844554:-:15
Chr10	peak_2385	10091044	10091246	203	104	149	5.07e-08	3.23777	8.66e-06		LOC_Os10g20090				LOC_Os10g20090:Chr10:10089450-10095059:+:-1699
Chr10	peak_2386	10160729	10161070	342	157	272	3.66e-12	3.71834	1.1e-09	LOC_Os10g20230					LOC_Os10g20230:Chr10:10162871-10165082:+:1986
Chr10	peak_2387	10167500	10167735	236	65	232	2.69e-11	3.68901	7.24e-09				LOC_Os10g20235		LOC_Os10g20235:Chr10:10167135-10167573:-:10
Chr10	peak_2388	10297142	10297398	257	107	138	4.99e-07	3.18127	7.18e-05		LOC_Os10g20460				LOC_Os10g20460:Chr10:10297074-10298599:-:1352
Chr10	peak_2389	10337309	10337509	201	67	206	7.48e-14	4.20486	2.7e-11	LOC_Os10g20510					LOC_Os10g20510:Chr10:10337377-10342904:+:2
Chr10	peak_2405	10808795	10809013	219	138	15490	5.15e-17	1.28007	2.54e-14	LOC_Os10g21192		LOC_Os10g21194			LOC_Os10g21192:Chr10:10807276-10808337:-:-596
Chr10	peak_2406	10810247	10810498	252	129	20222	2.02e-17	1.24573	1.03e-14			LOC_Os10g21194			LOC_Os10g21194:Chr10:10808862-10810490:-:116
Chr10	peak_2408	10817153	10817713	561	456	18029	6.02e-45	1.65102	1.93e-41	LOC_Os10g21214		LOC_Os10g21212			LOC_Os10g21212:Chr10:10817033-10818454:+:-577
Chr10	peak_2407	10816298	10816681	384	238	20879	3.02e-27	1.35711	3.36e-24	LOC_Os10g21212					LOC_Os10g21212:Chr10:10817033-10818454:+:498
Chr10	peak_2409	10818637	10818984	348	228	14265	1.08e-05	1.158	0.00118416	LOC_Os10g21214					LOC_Os10g21214:Chr10:10819061-10819249:+:197
Chr10	peak_2411	10822535	10823018	484	413	22987	2.54e-53	1.5542	1.24e-49	LOC_Os10g21216; LOC_Os10g21218					LOC_Os10g21218:Chr10:10821691-10821903:-:-1045
Chr10	peak_2412	10823494	10823885	392	102	22319	6.82e-27	1.35726	7.43e-24	LOC_Os10g21218					LOC_Os10g21218:Chr10:10821691-10821903:-:-1693
Chr10	peak_2421	10838218	10838674	457	217	38815	2.31e-21	1.2345	1.65e-18	LOC_Os10g21230; LOC_Os10g21238					LOC_Os10g21230:Chr10:10839098-10839811:+:664
Chr10	peak_2420	10835663	10836110	448	126	26202	2.95e-37	1.38487	6.17e-34	LOC_Os10g21234; LOC_Os10g21236					LOC_Os10g21234:Chr10:10836654-10837364:+:866
Chr10	peak_2423	10840806	10841112	307	217	18293	3.62e-07	1.15789	5.32e-05	LOC_Os10g21240		LOC_Os10g21238			LOC_Os10g21240:Chr10:10841359-10842882:+:337
Chr10	peak_2422	10840051	10840438	388	99	24004	0.000419836	1.09788	0.0301398	LOC_Os10g21240	LOC_Os10g21238				LOC_Os10g21238:Chr10:10839889-10841268:+:-262
Chr10	peak_2424	10843619	10843957	339	200	20976	4.21e-29	1.3669	5.32e-26	LOC_Os10g21244					LOC_Os10g21244:Chr10:10843458-10843769:-:-50
Chr10	peak_2426	10844819	10845074	256	122	21541	1.7e-79	1.5717	2.57e-75	LOC_Os10g21244		LOC_Os10g21248			LOC_Os10g21244:Chr10:10843458-10843769:-:-1172
Chr10	peak_2425	10844234	10844474	241	107	14546	1.87e-36	1.47058	3.73e-33	LOC_Os10g21244		LOC_Os10g21248			LOC_Os10g21244:Chr10:10843458-10843769:-:-572
Chr10	peak_2427	10847912	10848345	434	91	22463	3.39e-13	1.23679	1.14e-10	LOC_Os10g21248		LOC_Os10g21250			LOC_Os10g21250:Chr10:10846147-10848399:-:398
Chr10	peak_2428	10850544	10850870	327	126	16508	4.7e-14	1.25447	1.73e-11		LOC_Os10g21254				LOC_Os10g21254:Chr10:10849000-10850978:-:310
Chr10	peak_2429	10851559	10851947	389	116	18762	1.35e-27	1.3874	1.54e-24	LOC_Os10g21254					LOC_Os10g21254:Chr10:10849000-10850978:-:-697
Chr10	peak_2431	10855139	10855337	199	56	11865	3.84e-14	1.2651	1.43e-11			LOC_Os10g21258			LOC_Os10g21258:Chr10:10855090-10855569:-:376
Chr10	peak_2432	10859863	10860167	305	128	27794	4.33e-21	1.23488	3.04e-18	LOC_Os10g21264; LOC_Os10g21268		LOC_Os10g21266			LOC_Os10g21266:Chr10:10858911-10860407:-:418
Chr10	peak_2433	10862006	10862417	412	165	23820	0.000661881	1.09583	0.0441306	LOC_Os10g21266; LOC_Os10g21272; LOC_Os10g21274		LOC_Os10g21268			LOC_Os10g21272:Chr10:10862829-10863469:+:659
Chr10	peak_2435	10865375	10865668	294	223	13981	4.91e-21	1.35616	3.43e-18	LOC_Os10g21290					LOC_Os10g21290:Chr10:10866705-10867667:+:1108
Chr10	peak_2436	10876909	10877492	584	88	32516	4.38e-176	2.03492	2.24e-170	LOC_Os10g21300; LOC_Os10g21322		LOC_Os10g21310			LOC_Os10g21322:Chr10:10877989-10878210:+:993
Chr10	peak_2437	10879508	10879705	198	81	11581	4.39e-44	1.54203	1.34e-40	LOC_Os10g21326		LOC_Os10g21324			LOC_Os10g21324:Chr10:10879101-10879799:+:-489
Chr10	peak_2438	10880882	10881178	297	169	14626	9.7e-18	1.29966	5.13e-15			LOC_Os10g21326			LOC_Os10g21326:Chr10:10880744-10881221:+:-308
Chr10	peak_2439	10882048	10882947	900	533	37345	1.18e-40	1.44168	3e-37	LOC_Os10g21328		LOC_Os10g21332			LOC_Os10g21328:Chr10:10881441-10882454:-:-127
Chr10	peak_2440	10884232	10884645	414	344	12488	6.42e-23	1.45706	5.2e-20	LOC_Os10g21332		LOC_Os10g21342			LOC_Os10g21342:Chr10:10884349-10884720:-:146
Chr10	peak_2441	10885073	10885357	285	159	9377	1.52e-33	1.55386	2.57e-30	LOC_Os10g21342			LOC_Os10g21344		LOC_Os10g21344:Chr10:10884831-10885236:-:6
Chr10	peak_2444	10888915	10889127	213	128	9937	3.17e-66	1.84412	2.83e-62	LOC_Os10g21346; LOC_Os10g21352					LOC_Os10g21356:Chr10:10888381-10888794:+:-663
Chr10	peak_2443	10888330	10888581	252	130	12594	7.17e-67	1.74028	6.59e-63	LOC_Os10g21346; LOC_Os10g21352		LOC_Os10g21356			LOC_Os10g21356:Chr10:10888381-10888794:+:-80
Chr10	peak_2442	10887621	10887834	214	84	20226	8.98e-133	1.75671	9.5e-128	LOC_Os10g21356; LOC_Os10g21346				LOC_Os10g21352	LOC_Os10g21352:Chr10:10887700-10888137:-:434
Chr10	peak_2446	10891171	10891987	817	261	43836	4.01e-41	1.39077	1.05e-37	LOC_Os10g21358		LOC_Os10g21366			LOC_Os10g21366:Chr10:10891091-10891840:+:-342
Chr10	peak_2445	10890622	10890829	208	133	20182	3.51e-42	1.40099	9.68e-39	LOC_Os10g21366; LOC_Os10g21358					LOC_Os10g21366:Chr10:10891091-10891840:+:337
Chr10	peak_2448	10894902	10895554	653	466	28675	1.82e-09	1.19038	3.86e-07			LOC_Os10g21372			LOC_Os10g21372:Chr10:10895037-10895507:-:141
Chr10	peak_2450	10896877	10897483	607	422	22793	2.17e-34	1.47006	3.86e-31	LOC_Os10g21372					LOC_Os10g21372:Chr10:10895037-10895507:-:-1792
Chr10	peak_2449	10895981	10896564	584	419	25077	2.93e-20	1.31993	1.92e-17	LOC_Os10g21372					LOC_Os10g21372:Chr10:10895037-10895507:-:-893
Chr10	peak_2456	10905573	10906202	630	372	32927	5.08e-18	1.26073	2.75e-15	LOC_Os10g21388					LOC_Os10g21388:Chr10:10906596-10907599:+:652
Chr10	peak_2457	10908225	10908463	239	107	24416	2.86e-44	1.38495	8.81e-41	LOC_Os10g21396		LOC_Os10g21394			LOC_Os10g21394:Chr10:10908315-10909496:+:-18
Chr10	peak_2458	10908659	10908865	207	54	17610	7.33e-14	1.20861	2.65e-11	LOC_Os10g21396		LOC_Os10g21394			LOC_Os10g21394:Chr10:10908315-10909496:+:-399
Chr10	peak_2459	10910012	10910234	223	203	20106	1.11e-12	1.1958	3.53e-10	LOC_Os10g21398	LOC_Os10g21396				LOC_Os10g21396:Chr10:10909498-10911574:+:-718
Chr10	peak_2460	10979523	10979863	341	175	395	1.07e-12	3.37361	3.42e-10	LOC_Os10g21440					LOC_Os10g21440:Chr10:10980392-10981039:+:695
Chr10	peak_2463	11040630	11041088	459	122	512	2.71e-16	4.01638	1.26e-13	LOC_Os10g21560					LOC_Os10g21560:Chr10:11035463-11040596:-:-156
Chr10	peak_2464	11041620	11041830	211	126	221	6.56e-06	2.37661	0.000752385	LOC_Os10g21560					LOC_Os10g21560:Chr10:11035463-11040596:-:-1150
Chr10	peak_2468	11204009	11204368	360	236	325	9e-07	2.66111	0.000121753	LOC_Os10g21810					LOC_Os10g21810:Chr10:11191763-11203632:-:-613
Chr10	peak_2470	11244092	11244362	271	117	171	1.57e-12	4.35971	4.93e-10	LOC_Os10g21860					LOC_Os10g21860:Chr10:11244306-11245026:+:98
Chr10	peak_2472	11395891	11396087	197	173	129	6.92e-07	2.97875	9.74e-05		LOC_Os10g22060				LOC_Os10g22060:Chr10:11392715-11396622:-:560
Chr10	peak_2473	11567723	11568112	390	267	253	3e-19	5.85344	1.81e-16	LOC_Os10g22362					LOC_Os10g22362:Chr10:11568299-11568904:+:310
Chr10	peak_2475	11609742	11610001	260	129	291	1.43e-16	4.29609	6.76e-14	LOC_Os10g22430					LOC_Os10g22430:Chr10:11605114-11609036:-:-835
Chr10	peak_2476	11629559	11629780	222	135	75	1.45e-05	2.97671	0.00153968					LOC_Os10g22460	LOC_Os10g22460:Chr10:11629655-11634489:-:4797
Chr10	peak_2478	11669082	11669403	322	275	187	1.59e-07	3.21173	2.51e-05			LOC_Os10g22520			LOC_Os10g22520:Chr10:11666779-11673599:-:4244
Chr10	peak_2481	11935386	11935653	268	158	295	1.62e-24	5.73586	1.48e-21	LOC_Os10g22950; LOC_Os10g22940					LOC_Os10g22950:Chr10:11935626-11942908:+:83
Chr10	peak_2486	12073570	12073801	232	114	229	3.55e-11	3.51342	9.49e-09	LOC_Os10g23120					LOC_Os10g23120:Chr10:12067610-12073660:-:-24
Chr10	peak_2487	12118222	12118529	308	140	235	7.72e-17	4.92142	3.77e-14	LOC_Os10g23220					LOC_Os10g23230:Chr10:12119638-12120225:-:1865
Chr10	peak_2489	12844524	12844937	414	232	355	9.71e-18	4.78179	5.14e-15	LOC_Os10g24954					LOC_Os10g24954:Chr10:12844985-12853879:+:230
Chr10	peak_2490	12875013	12875255	243	101	188	2.69e-06	2.56607	0.000334927	LOC_Os10g25010					LOC_Os10g25010:Chr10:12870885-12874087:-:-1027
Chr10	peak_2493	12902242	12902469	228	114	247	4.45e-14	4.18477	1.64e-11	LOC_Os10g25070; LOC_Os10g25060					LOC_Os10g25060:Chr10:12899339-12902125:-:-231
Chr10	peak_2494	12946784	12947037	254	128	396	1.66e-42	7.64325	4.65e-39	LOC_Os10g25110					LOC_Os10g25110:Chr10:12940627-12946748:-:-164
Chr10	peak_2496	13032038	13032313	276	234	227	9.8e-05	2.24569	0.00843218	LOC_Os10g25230					LOC_Os10g25230:Chr10:13030986-13032006:-:-266
Chr10	peak_2498	13064454	13064737	284	152	216	1.58e-19	5.54335	9.78e-17	LOC_Os10g25280					LOC_Os10g25280:Chr10:13059921-13063088:-:-1518
Chr10	peak_2501	13096626	13096951	326	178	205	1.24e-07	3.03684	2e-05	LOC_Os10g25320					LOC_Os10g25320:Chr10:13090534-13096750:-:-54
Chr10	peak_2502	13224192	13224421	230	141	157	3.39e-07	3.09086	5.01e-05		LOC_Os10g25550				LOC_Os10g25550:Chr10:13219950-13226158:-:1827
Chr10	peak_2505	13293806	13294305	500	378	464	6.27e-18	4.33134	3.37e-15	LOC_Os10g25674					LOC_Os10g25674:Chr10:13289612-13292227:-:-1957
Chr10	peak_2504	13292972	13293357	386	72	219	1.17e-11	4.26359	3.29e-09	LOC_Os10g25674					LOC_Os10g25674:Chr10:13289612-13292227:-:-817
Chr10	peak_2503	13292191	13292509	319	130	177	8.95e-10	3.77842	1.99e-07	LOC_Os10g25674					LOC_Os10g25674:Chr10:13289612-13292227:-:-94
Chr10	peak_2506	13304097	13304661	565	389	761	2.16e-35	6.06445	4.07e-32	LOC_Os10g25690; LOC_Os10g25680					LOC_Os10g25690:Chr10:13305402-13307756:+:917
Chr10	peak_2507	13387059	13387669	611	475	335	1.13e-10	3.90994	2.83e-08					LOC_Os10g25830	LOC_Os10g25830:Chr10:13387338-13388803:-:1271
Chr10	peak_2508	13403977	13404202	226	97	99	1.99e-07	3.53484	3.08e-05	LOC_Os10g25870					LOC_Os10g25870:Chr10:13402639-13403493:-:-581
Chr10	peak_2510	13553456	13553698	243	155	262	1.02e-11	3.35509	2.93e-09	LOC_Os10g26150					LOC_Os10g26150:Chr10:13553061-13553303:-:-308
Chr10	peak_2511	13556566	13556904	339	187	258	6.37e-12	3.72273	1.86e-09	LOC_Os10g26164					LOC_Os10g26164:Chr10:13557781-13562107:+:1029
Chr10	peak_2515	13822336	13822855	520	184	307	1.74e-16	4.70931	8.22e-14	LOC_Os10g26520					LOC_Os10g26520:Chr10:13823476-13829535:+:957
Chr10	peak_2516	13832711	13833123	413	222	450	2.5e-23	4.89601	2.1e-20	LOC_Os10g26540; LOC_Os10g26530					LOC_Os10g26540:Chr10:13833333-13836254:+:401
Chr10	peak_2521	13885355	13885581	227	104	198	2.16e-05	2.37599	0.00220851	LOC_Os10g26620					LOC_Os10g26620:Chr10:13882332-13885224:-:-235
Chr10	peak_2525	13928038	13928335	298	140	341	8.42e-30	6.35851	1.12e-26	LOC_Os10g26670					LOC_Os10g26670:Chr10:13928384-13929601:+:207
Chr10	peak_2524	13927414	13927825	412	217	341	1.43e-08	3.02679	2.67e-06	LOC_Os10g26670					LOC_Os10g26670:Chr10:13928384-13929601:+:754
Chr10	peak_2528	13937116	13937422	307	152	232	3.66e-22	6.00455	2.81e-19	LOC_Os10g26680					LOC_Os10g26680:Chr10:13932902-13935299:-:-1969
Chr10	peak_2527	13935607	13935963	357	148	431	6.02e-29	5.73969	7.56e-26	LOC_Os10g26680					LOC_Os10g26680:Chr10:13932902-13935299:-:-456
Chr10	peak_2531	14189910	14190223	314	210	364	2.03e-42	9.65026	5.65e-39			LOC_Os10g26950			LOC_Os10g26950:Chr10:14187533-14191170:-:1052
Chr10	peak_2532	14231973	14232181	209	124	177	1.14e-16	4.97843	5.48e-14	LOC_Os10g26990					LOC_Os10g26990:Chr10:14228073-14231963:-:-134
Chr10	peak_2533	14278513	14278756	244	144	153	1.74e-10	3.75582	4.24e-08	LOC_Os10g27090					LOC_Os10g27090:Chr10:14278731-14283314:+:75
Chr10	peak_2534	14299879	14300090	212	121	137	2.9e-12	4.74374	8.77e-10	LOC_Os10g27140					LOC_Os10g27140:Chr10:14301859-14305099:+:1860
Chr10	peak_2536	14364543	14364816	274	130	313	2.39e-27	5.55454	2.68e-24	LOC_Os10g27240					LOC_Os10g27240:Chr10:14365969-14369358:+:1297
Chr10	peak_2537	14400986	14401323	338	220	257	4.17e-14	4.37423	1.55e-11	LOC_Os10g27280; LOC_Os10g27300					LOC_Os10g27280:Chr10:14399008-14400695:-:-511
Chr10	peak_2538	14411076	14411271	196	74	149	1.62e-08	3.26029	3e-06	LOC_Os10g27310					LOC_Os10g27310:Chr10:14407759-14409916:-:-1234
Chr10	peak_2539	14443432	14443716	285	154	290	1.65e-15	4.94101	7.08e-13	LOC_Os10g27380; LOC_Os10g27370					LOC_Os10g27380:Chr10:14443785-14445504:+:200
Chr10	peak_2540	14446266	14446495	230	144	224	4.17e-14	4.37423	1.55e-11	LOC_Os10g27390					LOC_Os10g27390:Chr10:14446549-14448670:+:140
Chr10	peak_2542	14504827	14505157	331	116	118	2.01e-07	3.53283	3.09e-05	LOC_Os10g27990					LOC_Os10g27990:Chr10:14500800-14504243:-:-700
Chr10	peak_2543	14520335	14520602	268	139	201	8.76e-16	5.29712	3.87e-13	LOC_Os10g28009					LOC_Os10g28009:Chr10:14513148-14520443:-:-31
Chr10	peak_2546	14558164	14558742	579	395	399	5.43e-08	2.81638	9.21e-06	LOC_Os10g28050					LOC_Os10g28050:Chr10:14558959-14560336:+:401
Chr10	peak_2547	14638523	14639154	632	172	556	3.78e-35	6.91365	7.05e-32	LOC_Os10g28200					LOC_Os10g28200:Chr10:14640026-14643350:+:1332
Chr10	peak_2553	14677776	14678016	241	120	259	1.26e-17	4.75028	6.58e-15	LOC_Os10g28230					LOC_Os10g28230:Chr10:14678069-14679443:+:174
Chr10	peak_2555	14689518	14690090	573	366	906	4.31e-100	11.6589	1.33e-95	LOC_Os10g28250					LOC_Os10g28250:Chr10:14687240-14688499:-:-1385
Chr10	peak_2554	14688768	14689107	340	161	354	2.95e-32	6.8913	4.61e-29	LOC_Os10g28250					LOC_Os10g28250:Chr10:14687240-14688499:-:-430
Chr10	peak_2558	14750125	14750424	300	154	300	1.92e-31	6.67302	2.85e-28	LOC_Os10g28340					LOC_Os10g28340:Chr10:14746101-14750175:-:-104
Chr10	peak_2559	14759633	14759846	214	151	208	2.3e-05	2.4092	0.00232402	LOC_Os10g28360					LOC_Os10g28360:Chr10:14757124-14759781:-:-3
Chr10	peak_2561	14766437	14766752	316	107	250	4.28e-14	4.0282	1.59e-11	LOC_Os10g28370					LOC_Os10g28370:Chr10:14763548-14765107:-:-1437
Chr10	peak_2560	14765123	14765344	222	117	145	3.21e-08	3.47364	5.68e-06	LOC_Os10g28370					LOC_Os10g28370:Chr10:14763548-14765107:-:-133
Chr10	peak_2566	15194441	15194849	409	137	392	8.02e-51	10.6043	3.45e-47			LOC_Os10g29170			LOC_Os10g29170:Chr10:15191005-15194580:-:4
Chr10	peak_2568	15309148	15309403	256	89	227	1.1e-15	4.38518	4.81e-13				LOC_Os10g29470		LOC_Os10g29470:Chr10:15303901-15309302:-:67
Chr10	peak_2567	15305777	15306087	311	156	340	3.44e-25	5.2337	3.32e-22		LOC_Os10g29470				LOC_Os10g29460:Chr10:15302596-15303267:+:-3338
Chr10	peak_2569	15407190	15407673	484	73	343	3.52e-09	3.2019	7.2e-07	LOC_Os10g29630; LOC_Os10g29620					LOC_Os10g29630:Chr10:15407278-15408466:+:16
Chr10	peak_2570	15452320	15452782	463	111	273	3.44e-08	3.15364	6.05e-06			LOC_Os10g29720			LOC_Os10g29720:Chr10:15450998-15455188:+:-1434
Chr10	peak_2572	15811998	15812593	596	458	429	4.92e-30	6.19723	6.64e-27	LOC_Os10g30410					LOC_Os10g30410:Chr10:15806654-15811018:-:-1438
Chr10	peak_2573	15824817	15825168	352	213	302	7.45e-10	3.15827	1.68e-07	LOC_Os10g30440					LOC_Os10g30440:Chr10:15823628-15824008:-:-1022
Chr10	peak_2574	15826663	15826958	296	126	340	1.71e-12	3.19234	5.32e-10	LOC_Os10g30450					LOC_Os10g30450:Chr10:15827044-15828826:+:256
Chr10	peak_2578	15858613	15859038	426	202	172	1.9e-06	3.02978	0.00024382	LOC_Os10g30490	LOC_Os10g30480				LOC_Os10g30480:Chr10:15858182-15859274:-:461
Chr10	peak_2580	15873735	15874037	303	141	252	1.2e-20	5.6512	8.11e-18	LOC_Os10g30530					LOC_Os10g30530:Chr10:15874147-15876706:+:272
Chr10	peak_2579	15873122	15873446	325	132	344	4.72e-40	8.53889	1.16e-36	LOC_Os10g30530				LOC_Os10g30520	LOC_Os10g30530:Chr10:15874147-15876706:+:894
Chr10	peak_2581	15877043	15877680	638	115	360	9.59e-13	4.32852	3.07e-10	LOC_Os10g30540					LOC_Os10g30540:Chr10:15877678-15880058:+:521
Chr10	peak_2582	15900635	15900827	193	131	100	1.32e-05	2.83418	0.0014312		LOC_Os10g30560				LOC_Os10g30560:Chr10:15893749-15902927:-:2163
Chr10	peak_2584	16016538	16016730	193	110	208	1.09e-10	3.51001	2.74e-08	LOC_Os10g30750					LOC_Os10g30750:Chr10:16016828-16021380:+:181
Chr10	peak_2587	16038087	16038349	263	94	292	9.32e-18	4.69346	4.94e-15				LOC_Os10g30790		LOC_Os10g30790:Chr10:16035403-16038231:-:52
Chr10	peak_2586	16035348	16035739	392	168	384	8.68e-06	2.27899	0.000961258					LOC_Os10g30790	LOC_Os10g30790:Chr10:16035403-16038231:-:2717
Chr10	peak_2590	16043108	16043377	270	238	124	1.72e-06	3.21755	0.000221774		LOC_Os10g30800				LOC_Os10g30800:Chr10:16041128-16045252:-:1908
Chr10	peak_2589	16042498	16042702	205	136	121	7.77e-05	2.46071	0.00684857		LOC_Os10g30800				LOC_Os10g30800:Chr10:16041128-16045252:-:2620
Chr10	peak_2593	16086815	16087170	356	47	338	8.8e-07	2.57684	0.00012079	LOC_Os10g30850					LOC_Os10g30850:Chr10:16084464-16086703:-:-159
Chr10	peak_2594	16120813	16121062	250	127	315	7.3e-21	4.37035	5.03e-18	LOC_Os10g30910					LOC_Os10g30910:Chr10:16121231-16130921:+:292
Chr10	peak_2595	16168004	16168211	208	118	218	1.47e-12	3.8291	4.64e-10	LOC_Os10g30970					LOC_Os10g30970:Chr10:16160460-16167986:-:-136
Chr10	peak_2598	16207805	16208080	276	271	218	0.000149868	2.18591	0.0122693					LOC_Os10g31030	LOC_Os10g31030:Chr10:16201250-16208251:+:-6827
Chr10	peak_2603	16443241	16443595	355	258	224	2.51e-15	4.99915	1.06e-12	LOC_Os10g31350					LOC_Os10g31350:Chr10:16445240-16448247:+:1742
Chr10	peak_2605	16651520	16651783	264	135	368	8.42e-30	6.35851	1.12e-26	LOC_Os10g31770; LOC_Os10g31760					LOC_Os10g31770:Chr10:16651740-16660551:+:86
Chr10	peak_2606	16666129	16666377	249	137	331	7.45e-19	4.14033	4.34e-16		LOC_Os10g31790				LOC_Os10g31780:Chr10:16663932-16664717:+:-2335
Chr10	peak_2607	16686560	16686820	261	109	237	2.98e-15	4.26535	1.25e-12	LOC_Os10g31820					LOC_Os10g31820:Chr10:16686826-16693615:+:158
Chr10	peak_2609	16697374	16697660	287	170	232	4.3e-24	7.1501	3.83e-21	LOC_Os10g31830					LOC_Os10g31830:Chr10:16693205-16697515:-:-29
Chr10	peak_2608	16693635	16693934	300	113	234	3.42e-26	6.89103	3.54e-23					LOC_Os10g31830	LOC_Os10g31830:Chr10:16693205-16697515:-:3769
Chr10	peak_2610	16704065	16704358	294	137	213	2.41e-19	6.19647	1.47e-16	LOC_Os10g31840					LOC_Os10g31840:Chr10:16702768-16703109:-:-1093
Chr10	peak_2611	16707100	16707590	491	98	246	2.06e-07	3.33493	3.16e-05		LOC_Os10g31850				LOC_Os10g31850:Chr10:16704943-16708495:-:1299
Chr10	peak_2612	16709094	16709405	312	109	344	3.86e-24	5.53092	3.44e-21	LOC_Os10g31850					LOC_Os10g31850:Chr10:16704943-16708495:-:-708
Chr10	peak_2613	16902750	16902987	238	112	107	1.03e-11	4.65111	2.94e-09			LOC_Os10g32190			LOC_Os10g32190:Chr10:16901315-16906478:-:3618
Chr10	peak_2614	16911163	16911428	266	121	272	2.43e-35	8.08087	4.58e-32			LOC_Os10g32199			LOC_Os10g32199:Chr10:16909283-16911487:+:-2002
Chr10	peak_2618	17157733	17158009	277	153	298	9.78e-21	4.69228	6.66e-18	LOC_Os10g32760					LOC_Os10g32760:Chr10:17155342-17157744:-:-142
Chr10	peak_2619	17158315	17158678	364	177	474	1.14e-39	7.56443	2.74e-36	LOC_Os10g32760		LOC_Os10g32770			LOC_Os10g32760:Chr10:17155342-17157744:-:-748
Chr10	peak_2620	17163175	17163469	295	193	284	4.72e-10	3.26771	1.09e-07	LOC_Os10g32770					LOC_Os10g32770:Chr10:17158103-17163197:-:-171
Chr10	peak_2621	17287894	17288091	198	89	165	3.97e-08	3.06962	6.95e-06	LOC_Os10g33010					LOC_Os10g33010:Chr10:17280206-17286327:-:-1656
Chr10	peak_2623	17311928	17312215	288	168	276	4.16e-32	7.87744	6.42e-29	LOC_Os10g33040					LOC_Os10g33040:Chr10:17312261-17317922:+:166
Chr10	peak_2624	17317400	17317782	383	234	160	3.29e-10	4.27902	7.76e-08			LOC_Os10g33050		LOC_Os10g33040	LOC_Os10g33050:Chr10:17316188-17317922:-:290
Chr10	peak_2625	17323529	17323758	230	54	137	8.77e-07	3.3488	0.00012079	LOC_Os10g33060; LOC_Os10g33070					LOC_Os10g33060:Chr10:17320261-17322239:-:-1344
Chr10	peak_2626	17366825	17367113	289	157	242	8.96e-21	5.56897	6.12e-18	LOC_Os10g33140					LOC_Os10g33140:Chr10:17365024-17366833:-:-149
Chr10	peak_2627	17373720	17373997	278	92	270	1.75e-06	2.62219	0.000224569	LOC_Os10g33170					LOC_Os10g33170:Chr10:17374444-17379041:+:633
Chr10	peak_2628	17374215	17374493	279	89	269	2.52e-06	2.49095	0.000317227	LOC_Os10g33170					LOC_Os10g33170:Chr10:17374444-17379041:+:141
Chr10	peak_2629	17393943	17394229	287	140	406	2.52e-33	6.07283	4.21e-30	LOC_Os10g33190					LOC_Os10g33190:Chr10:17389721-17393970:-:-113
Chr10	peak_2630	17415390	17415708	319	161	362	7.67e-44	9.00381	2.32e-40	LOC_Os10g33210					LOC_Os10g33210:Chr10:17415602-17420957:+:52
Chr10	peak_2632	17469743	17469978	236	158	163	1.54e-09	3.78723	3.33e-07	LOC_Os10g33270					LOC_Os10g33270:Chr10:17471599-17474854:+:1699
Chr10	peak_2633	17484247	17484498	252	139	192	1.27e-06	2.88489	0.000168353	LOC_Os10g33275					LOC_Os10g33275:Chr10:17475463-17484198:-:-188
Chr10	peak_2634	17493330	17493775	446	314	242	8.09e-12	4.21439	2.34e-09		LOC_Os10g33304				LOC_Os10g33304:Chr10:17493466-17496241:+:-179
Chr10	peak_2636	17544568	17544795	228	77	155	1.29e-08	3.36729	2.43e-06	LOC_Os10g33350					LOC_Os10g33350:Chr10:17544741-17547685:+:97
Chr10	peak_2637	17549499	17549768	270	168	229	9.58e-15	4.79569	3.79e-12	LOC_Os10g33360					LOC_Os10g33360:Chr10:17547961-17548260:-:-1407
Chr10	peak_2638	17575576	17575874	299	137	137	2e-08	3.6504	3.63e-06	LOC_Os10g33390	LOC_Os10g33380				LOC_Os10g33380:Chr10:17574391-17575949:+:-1323
Chr10	peak_2639	17590791	17591142	352	205	223	3.77e-15	5.06243	1.56e-12		LOC_Os10g33420				LOC_Os10g33420:Chr10:17584939-17592299:-:1305
Chr10	peak_2641	17636920	17637302	383	257	274	1.31e-14	4.53288	5.13e-12			LOC_Os10g33484			LOC_Os10g33484:Chr10:17637066-17639128:+:-112
Chr10	peak_2642	17638826	17639116	291	134	203	3e-10	3.76278	7.15e-08		LOC_Os10g33484				LOC_Os10g33484:Chr10:17637066-17639128:+:-1895
Chr10	peak_2646	17849680	17849979	300	130	208	6.17e-23	7.06968	5.03e-20		LOC_Os10g33760				LOC_Os10g33760:Chr10:17849088-17851397:+:-723
Chr10	peak_2647	17857634	17857978	345	186	398	9.76e-32	6.4038	1.47e-28	LOC_Os10g33770					LOC_Os10g33770:Chr10:17858209-17872878:+:390
Chr10	peak_2649	17891455	17891710	256	134	119	6.35e-06	2.89315	0.000729911	LOC_Os10g33780					LOC_Os10g33780:Chr10:17888297-17889724:-:-1865
Chr10	peak_2651	17913196	17913835	640	408	1043	2.99e-108	13.0107	1.24e-103	LOC_Os10g33800					LOC_Os10g33800:Chr10:17913818-17917850:+:215
Chr10	peak_2655	17973664	17974064	401	160	350	3.27e-08	2.74244	5.77e-06		LOC_Os10g33862				LOC_Os10g33862:Chr10:17973596-17974879:+:-229
Chr10	peak_2654	17972612	17972912	301	179	240	9.78e-13	3.95857	3.13e-10	LOC_Os10g33862					LOC_Os10g33862:Chr10:17973596-17974879:+:806
Chr10	peak_2662	18051522	18051792	271	148	263	4.17e-17	4.60444	2.09e-14	LOC_Os10g33940					LOC_Os10g33940:Chr10:18051860-18056913:+:191
Chr10	peak_2663	18084599	18084806	208	108	175	5.07e-08	3.23777	8.66e-06	LOC_Os10g33960					LOC_Os10g33960:Chr10:18085536-18092500:+:830
Chr10	peak_2665	18108769	18109012	244	92	299	1.65e-19	4.89274	1.01e-16	LOC_Os10g33970					LOC_Os10g33970:Chr10:18102574-18108764:-:-97
Chr10	peak_2667	18119515	18119802	288	136	210	5.8e-13	4.30033	1.9e-10	LOC_Os10g33980					LOC_Os10g33980:Chr10:18120536-18121083:+:886
Chr10	peak_2673	18156830	18157173	344	78	196	1.72e-08	3.48777	3.17e-06	LOC_Os10g34030					LOC_Os10g34030:Chr10:18150496-18156384:-:-524
Chr10	peak_2675	18192812	18193092	281	114	262	2.81e-07	2.81074	4.23e-05	LOC_Os10g34083					LOC_Os10g34083:Chr10:18190886-18191677:-:-1249
Chr10	peak_2678	18342530	18342826	297	285	221	0.000453148	1.95159	0.0321618	LOC_Os10g34400					LOC_Os10g34400:Chr10:18343006-18352029:+:192
Chr10	peak_2679	18376689	18377136	448	110	352	6.66e-11	3.264	1.71e-08		LOC_Os10g34440				LOC_Os10g34440:Chr10:18375595-18377854:-:1057
Chr10	peak_2680	18417211	18417451	241	79	219	1.74e-10	3.75582	4.24e-08			LOC_Os10g34529			LOC_Os10g34529:Chr10:18416511-18417456:-:168
Chr10	peak_2681	18502980	18503241	262	124	129	2.67e-09	4.01394	5.53e-07	LOC_Os10g34700					LOC_Os10g34700:Chr10:18504619-18506412:+:1516
Chr10	peak_2682	18547515	18547753	239	155	179	6.09e-08	3.13954	1.02e-05	LOC_Os10g34740; LOC_Os10g34730					LOC_Os10g34740:Chr10:18548190-18552850:+:521
Chr10	peak_2683	18566390	18566817	428	284	233	1.81e-21	6.67837	1.31e-18	LOC_Os10g34770					LOC_Os10g34770:Chr10:18564998-18565486:-:-1188
Chr10	peak_2685	18598390	18598717	328	180	225	6.05e-16	5.22063	2.71e-13				LOC_Os10g34840		LOC_Os10g34840:Chr10:18598557-18599451:+:-14
Chr10	peak_2686	18637093	18637314	222	94	129	2.57e-12	4.39319	7.84e-10	LOC_Os10g34910					LOC_Os10g34910:Chr10:18635339-18636174:-:-1013
Chr10	peak_2687	18639393	18639977	585	442	782	3.46e-51	7.3654	1.53e-47	LOC_Os10g34930; LOC_Os10g34920					LOC_Os10g34930:Chr10:18640397-18641937:+:563
Chr10	peak_2689	18654866	18655105	240	111	111	6.46e-15	5.39529	2.61e-12	LOC_Os10g34940					LOC_Os10g34940:Chr10:18656549-18657973:+:1573
Chr10	peak_2690	18666666	18667048	383	112	362	1.47e-12	3.8291	4.64e-10	LOC_Os10g35000		LOC_Os10g34990			LOC_Os10g34990:Chr10:18666506-18666979:-:203
Chr10	peak_2691	18678980	18679207	228	174	158	7.3e-11	4.30253	1.86e-08	LOC_Os10g35010					LOC_Os10g35010:Chr10:18669977-18678815:-:-339
Chr10	peak_2692	18680198	18680737	540	492	254	1.36e-06	2.87449	0.000179635	LOC_Os10g35010					LOC_Os10g35010:Chr10:18669977-18678815:-:-1875
Chr10	peak_2693	18693640	18693921	282	157	233	1.83e-13	4.4685	6.36e-11	LOC_Os10g35030					LOC_Os10g35030:Chr10:18687523-18693653:-:-144
Chr10	peak_2694	18696065	18696303	239	110	172	6.05e-16	5.22063	2.71e-13	LOC_Os10g35040					LOC_Os10g35040:Chr10:18697593-18700089:+:1419
Chr10	peak_2695	18707716	18707910	195	55	211	3.27e-08	2.74244	5.77e-06	LOC_Os10g35060			LOC_Os10g35070		LOC_Os10g35070:Chr10:18707759-18711564:+:-13
Chr10	peak_2698	18736585	18736858	274	142	258	6.33e-36	8.09915	1.23e-32		LOC_Os10g35110				LOC_Os10g35110:Chr10:18733290-18741383:+:-3438
Chr10	peak_2699	18739383	18739693	311	135	115	5e-09	3.89866	1e-06		LOC_Os10g35110				LOC_Os10g35120:Chr10:18745564-18746055:+:6047
Chr10	peak_2701	18756867	18757212	346	109	233	3.81e-19	6.12033	2.27e-16			LOC_Os10g35150			LOC_Os10g35150:Chr10:18754181-18758096:-:1122
Chr10	peak_2705	18793265	18793685	421	102	473	1.14e-09	2.88131	2.49e-07	LOC_Os10g35190					LOC_Os10g35190:Chr10:18794537-18798562:+:1171
Chr10	peak_2706	18806115	18806307	193	42	166	1.39e-05	2.47889	0.00149527	LOC_Os10g35210; LOC_Os10g35200					LOC_Os10g35200:Chr10:18798725-18806059:-:-98
Chr10	peak_2707	18899958	18900158	201	53	248	1.7e-07	2.72837	2.66e-05	LOC_Os10g35370; LOC_Os10g35360					LOC_Os10g35370:Chr10:18900290-18904022:+:280
Chr10	peak_2708	18904627	18904883	257	146	211	5.09e-07	2.73388	7.3e-05	LOC_Os10g35380					LOC_Os10g35380:Chr10:18906524-18915331:+:1752
Chr10	peak_2712	18968852	18969368	517	321	492	1.82e-33	6.61038	3.06e-30	LOC_Os10g35450					LOC_Os10g35450:Chr10:18970490-18975230:+:1318
Chr10	peak_2713	18975571	18975953	383	282	230	2.4e-09	3.38503	5.01e-07	LOC_Os10g35460					LOC_Os10g35460:Chr10:18976009-18979110:+:157
Chr10	peak_2714	18998580	18998802	223	135	202	7.68e-07	2.89804	0.000107206	LOC_Os10g35520; LOC_Os10g35510					LOC_Os10g35520:Chr10:18998799-19001037:+:85
Chr10	peak_2715	19043773	19044014	242	131	130	6.91e-06	2.8783	0.000790023	LOC_Os10g35604					LOC_Os10g35604:Chr10:19044511-19046260:+:608
Chr10	peak_2718	19053282	19053592	311	161	369	5.67e-20	4.44549	3.62e-17	LOC_Os10g35630					LOC_Os10g35630:Chr10:19053652-19056108:+:210
Chr10	peak_2723	19133240	19133735	496	165	423	2.5e-14	4.01534	9.53e-12					LOC_Os10g35770	LOC_Os10g35780:Chr10:19135425-19136479:+:2021
Chr10	peak_2725	19135302	19135580	279	160	283	7.37e-15	3.87253	2.96e-12			LOC_Os10g35780			LOC_Os10g35780:Chr10:19135425-19136479:+:-38
Chr10	peak_2724	19133997	19134813	817	150	907	9.34e-42	7.12833	2.53e-38	LOC_Os10g35780					LOC_Os10g35780:Chr10:19135425-19136479:+:1279
Chr10	peak_2727	19158228	19158549	322	96	344	2.89e-07	2.58573	4.31e-05	LOC_Os10g35830					LOC_Os10g35830:Chr10:19154580-19156542:-:-1782
Chr10	peak_2729	19169269	19169688	420	320	227	4.11e-06	2.76509	0.000491157	LOC_Os10g35850					LOC_Os10g35850:Chr10:19166322-19168809:-:-780
Chr10	peak_2730	19189202	19189723	522	490	499	7.72e-06	2.15786	0.000872268	LOC_Os10g35890					LOC_Os10g35890:Chr10:19183597-19188024:-:-1668
Chr10	peak_2733	19208066	19208419	354	153	262	5.58e-18	4.95081	3.02e-15	LOC_Os10g35940					LOC_Os10g35940:Chr10:19201521-19206783:-:-1436
Chr10	peak_2735	19217123	19217589	467	98	433	4.37e-07	2.47129	6.35e-05	LOC_Os10g35960					LOC_Os10g35960:Chr10:19218567-19224021:+:1347
Chr10	peak_2736	19233303	19233790	488	92	338	9.51e-08	2.79732	1.55e-05	LOC_Os10g35980					LOC_Os10g35980:Chr10:19230258-19233195:-:-200
Chr10	peak_2737	19247472	19247847	376	187	466	3.22e-36	6.1464	6.37e-33	LOC_Os10g36000					LOC_Os10g36000:Chr10:19244918-19246886:-:-773
Chr10	peak_2738	19262679	19262904	226	151	115	7.57e-06	2.79281	0.000858638		LOC_Os10g36050				LOC_Os10g36050:Chr10:19262470-19264060:+:-361
Chr10	peak_2740	19348333	19348533	201	158	65	5.42e-05	2.79066	0.00501718	LOC_Os10g36190					LOC_Os10g36190:Chr10:19350161-19351951:+:1671
Chr10	peak_2741	19426751	19427124	374	221	380	8.8e-29	6.69318	1.09e-25	LOC_Os10g36360					LOC_Os10g36360:Chr10:19425456-19426140:-:-832
Chr10	peak_2742	19427455	19427845	391	120	381	2.72e-26	5.9944	2.84e-23	LOC_Os10g36360					LOC_Os10g36360:Chr10:19425456-19426140:-:-1435
Chr10	peak_2744	19476473	19476713	241	60	111	4.99e-07	3.18127	7.18e-05	LOC_Os10g36420					LOC_Os10g36420:Chr10:19471068-19475406:-:-1127
Chr10	peak_2747	19554722	19555011	290	95	319	5.69e-08	2.68355	9.58e-06	LOC_Os10g36550					LOC_Os10g36550:Chr10:19555085-19558497:+:269
Chr10	peak_2749	19570216	19570518	303	183	162	5.28e-08	3.48042	8.99e-06	LOC_Os10g36580					LOC_Os10g36580:Chr10:19568640-19569328:-:-1071
Chr10	peak_2751	19606724	19606956	233	147	179	6.07e-13	4.10555	1.99e-10	LOC_Os10g36650					LOC_Os10g36650:Chr10:19606871-19610882:+:-1
Chr10	peak_2754	19633317	19633953	637	504	605	3.73e-17	3.90318	1.87e-14	LOC_Os10g36703					LOC_Os10g36703:Chr10:19631246-19632264:-:-1557
Chr10	peak_2758	19646172	19646429	258	167	218	1.66e-07	2.77727	2.61e-05	LOC_Os10g36710					LOC_Os10g36710:Chr10:19640792-19645948:-:-391
Chr10	peak_2761	19756381	19756626	246	61	180	1.46e-06	2.80324	0.000191589	LOC_Os10g36870					LOC_Os10g36870:Chr10:19751480-19755165:-:-1277
Chr10	peak_2763	19802678	19802911	234	146	114	5.15e-10	4.19639	1.18e-07	LOC_Os10g36960		LOC_Os10g36950			LOC_Os10g36960:Chr10:19804480-19806081:+:1657
Chr10	peak_2762	19800816	19801170	355	190	526	4.28e-52	7.44376	1.97e-48	LOC_Os10g36950					LOC_Os10g36950:Chr10:19801017-19803767:+:12
Chr10	peak_2764	19808505	19808743	239	113	178	2.49e-10	3.62255	5.95e-08	LOC_Os10g36966; LOC_Os10g36980					LOC_Os10g36966:Chr10:19806571-19808117:-:-501
Chr10	peak_2765	19828654	19828921	268	128	215	2.86e-12	3.9848	8.68e-10	LOC_Os10g37034					LOC_Os10g37034:Chr10:19829259-19832723:+:478
Chr10	peak_2769	19899399	19899651	253	125	274	3.78e-16	4.04855	1.73e-13					LOC_Os10g37190	LOC_Os10g37190:Chr10:19899083-19900928:-:1406
Chr10	peak_2770	19907891	19908250	360	180	426	1.56e-23	5.18989	1.33e-20	LOC_Os10g37210					LOC_Os10g37210:Chr10:19908434-19913891:+:364
Chr10	peak_2780	20003403	20003695	293	144	229	1.31e-21	5.82813	9.63e-19		LOC_Os10g37340				LOC_Os10g37340:Chr10:20000791-20004599:-:1054
Chr10	peak_2781	20004595	20004803	209	28	210	1.27e-05	2.40697	0.00137322	LOC_Os10g37340					LOC_Os10g37340:Chr10:20000791-20004599:-:-24
Chr10	peak_2782	20010374	20010647	274	106	281	2.73e-10	3.11418	6.5e-08	LOC_Os10g37350					LOC_Os10g37350:Chr10:20011499-20011946:+:1020
Chr10	peak_2783	20013225	20013509	285	130	290	2.18e-23	5.87396	1.84e-20	LOC_Os10g37370					LOC_Os10g37370:Chr10:20014245-20016620:+:891
Chr10	peak_2784	20060405	20060738	334	274	228	1.39e-05	2.47889	0.00149527	LOC_Os10g37480					LOC_Os10g37480:Chr10:20060891-20070551:+:213
Chr10	peak_2785	20075747	20075947	201	149	129	1.48e-07	3.22365	2.34e-05	LOC_Os10g37490					LOC_Os10g37490:Chr10:20070718-20074175:-:-1721
Chr10	peak_2788	20083946	20084273	328	199	394	1.14e-18	4.04336	6.56e-16	LOC_Os10g37500					LOC_Os10g37500:Chr10:20081776-20083719:-:-426
Chr10	peak_2790	20144997	20145227	231	146	164	3.86e-11	3.88533	1.02e-08	LOC_Os10g37640					LOC_Os10g37640:Chr10:20140647-20144863:-:-280
Chr10	peak_2791	20202778	20203027	250	120	338	4.79e-10	3.10345	1.1e-07	LOC_Os10g37740					LOC_Os10g37740:Chr10:20196581-20201332:-:-1566
Chr10	peak_2794	20208536	20208812	277	111	205	1.28e-21	5.96346	9.36e-19			LOC_Os10g37760			LOC_Os10g37760:Chr10:20207340-20209572:+:-1308
Chr10	peak_2793	20207055	20207351	297	124	227	6.48e-23	6.39538	5.25e-20	LOC_Os10g37760					LOC_Os10g37760:Chr10:20207340-20209572:+:162
Chr10	peak_2795	20213195	20213510	316	209	378	3.36e-12	3.13274	1.01e-09		LOC_Os10g37770				LOC_Os10g37770:Chr10:20210953-20214287:-:885
Chr10	peak_2800	20250936	20252170	1235	294	1574	3.14e-64	8.35035	2.56e-60	LOC_Os10g37830					LOC_Os10g37830:Chr10:20252168-20254607:+:939
Chr10	peak_2801	20254981	20255237	257	90	223	2e-09	3.21227	4.21e-07	LOC_Os10g37840					LOC_Os10g37840:Chr10:20257012-20262782:+:1942
Chr10	peak_2807	20347005	20347234	230	124	235	4.45e-14	4.18477	1.64e-11	LOC_Os10g37980					LOC_Os10g37980:Chr10:20344995-20347004:-:-125
Chr10	peak_2811	20373603	20373846	244	86	184	9.74e-21	6.56826	6.63e-18	LOC_Os10g38040					LOC_Os10g38040:Chr10:20374252-20375455:+:564
Chr10	peak_2812	20386083	20386353	271	183	256	8.96e-07	2.61685	0.000121381	LOC_Os10g38060					LOC_Os10g38060:Chr10:20377031-20386096:-:-170
Chr10	peak_2813	20389217	20389779	563	82	281	2.82e-07	3.19712	4.23e-05	LOC_Os10g38070					LOC_Os10g38070:Chr10:20387884-20388864:-:-435
Chr10	peak_2814	20392219	20392601	383	150	355	1.2e-23	6.4942	1.03e-20	LOC_Os10g38080					LOC_Os10g38080:Chr10:20389639-20392319:-:-50
Chr10	peak_2815	20394828	20395067	240	113	130	5.94e-11	4.46506	1.54e-08					LOC_Os10g38090	LOC_Os10g38080:Chr10:20389639-20392319:-:-2622
Chr10	peak_2816	20414631	20415065	435	253	450	2.12e-20	4.61416	1.41e-17		LOC_Os10g38110				LOC_Os10g38110:Chr10:20411944-20416491:-:1609
Chr10	peak_2817	20431874	20432077	204	107	115	3.29e-10	4.27902	7.76e-08	LOC_Os10g38120				LOC_Os10g38140	LOC_Os10g38130:Chr10:20431214-20431722:+:-768
Chr10	peak_2818	20445229	20445461	233	98	234	1.74e-16	4.70931	8.22e-14			LOC_Os10g38170			LOC_Os10g38170:Chr10:20445277-20445759:-:434
Chr10	peak_2821	20455458	20455658	201	106	15627	1.57e-58	1.54634	9.75e-55			LOC_Os10g38196			LOC_Os10g38196:Chr10:20455335-20455736:+:-230
Chr10	peak_2820	20453438	20453632	195	85	11949	1.62e-44	1.54419	5.08e-41	LOC_Os10g38196					LOC_Os10g38196:Chr10:20455335-20455736:+:1813
Chr10	peak_2824	20470090	20470362	273	153	14978	5.13e-17	1.28793	2.53e-14		LOC_Os10g38216				LOC_Os10g38216:Chr10:20469945-20471922:+:-299
Chr10	peak_2826	20474404	20474732	329	194	19201	3.72e-37	1.42083	7.75e-34	LOC_Os10g38234		LOC_Os10g38229			LOC_Os10g38234:Chr10:20474801-20477005:+:204
Chr10	peak_2825	20473427	20473739	313	172	16482	1.63e-29	1.41374	2.13e-26	LOC_Os10g38234		LOC_Os10g38229			LOC_Os10g38229:Chr10:20472523-20474775:+:-1077
Chr10	peak_2827	20476531	20477238	708	296	42008	4.38e-14	1.21753	1.62e-11	LOC_Os10g38238		LOC_Os10g38234			LOC_Os10g38238:Chr10:20477153-20477464:+:327
Chr10	peak_2829	20560300	20560574	275	135	167	1.73e-15	5.47355	7.42e-13			LOC_Os10g38489			LOC_Os10g38510:Chr10:20565675-20566240:-:5807
Chr10	peak_2831	20630034	20630345	312	154	277	5.93e-16	4.55229	2.66e-13	LOC_Os10g38730					LOC_Os10g38730:Chr10:20631060-20631912:+:873
Chr10	peak_2832	20633479	20633745	267	140	187	4.17e-09	3.38104	8.42e-07				LOC_Os10g38740		LOC_Os10g38740:Chr10:20633312-20634954:+:-308
Chr10	peak_2833	20634567	20635353	787	154	521	1.51e-07	2.89204	2.39e-05					LOC_Os10g38740	LOC_Os10g38740:Chr10:20633312-20634954:+:-1410
Chr10	peak_2838	20722751	20723053	303	140	335	3.78e-16	4.04855	1.73e-13				LOC_Os10g38890		LOC_Os10g38890:Chr10:20719171-20722956:-:67
Chr10	peak_2837	20719430	20719916	487	230	380	5.58e-11	3.33874	1.46e-08					LOC_Os10g38890	LOC_Os10g38890:Chr10:20719171-20722956:-:3298
Chr10	peak_2839	20730490	20730761	272	139	276	1.12e-13	3.91495	4e-11				LOC_Os10g38910	LOC_Os10g38900	LOC_Os10g38910:Chr10:20729297-20731000:-:373
Chr10	peak_2841	20783515	20783817	303	109	302	1.04e-19	4.85449	6.51e-17	LOC_Os10g38980					LOC_Os10g38980:Chr10:20779553-20783595:-:-29
Chr10	peak_2842	20795537	20795884	348	183	368	7.56e-14	3.69348	2.72e-11				LOC_Os10g39010		LOC_Os10g39010:Chr10:20791019-20795883:-:165
Chr10	peak_2843	20801151	20801524	374	208	561	7.35e-57	8.38947	4.25e-53	LOC_Os10g39020					LOC_Os10g39020:Chr10:20796325-20799413:-:-1946
Chr10	peak_2845	20807444	20807884	441	126	307	3.17e-05	2.28831	0.00310006	LOC_Os10g39030					LOC_Os10g39030:Chr10:20801749-20806660:-:-910
Chr10	peak_2844	20801783	20802008	226	160	288	1.73e-10	3.32639	4.23e-08					LOC_Os10g39030	LOC_Os10g39020:Chr10:20796325-20799413:-:-2530
Chr10	peak_2848	20822883	20823127	245	93	169	2.44e-10	3.88735	5.85e-08	LOC_Os10g39060					LOC_Os10g39060:Chr10:20823365-20824221:+:390
Chr10	peak_2853	20864007	20864341	335	217	237	1.36e-07	3.1603	2.17e-05		LOC_Os10g39130				LOC_Os10g39130:Chr10:20862952-20873797:+:-1273
Chr10	peak_2850	20861022	20861410	389	236	392	1.1e-15	4.07333	4.81e-13	LOC_Os10g39130					LOC_Os10g39130:Chr10:20862952-20873797:+:1695
Chr10	peak_2852	20862821	20863048	228	109	258	2.9e-15	3.97039	1.22e-12	LOC_Os10g39130					LOC_Os10g39130:Chr10:20862952-20873797:+:23
Chr10	peak_2851	20861966	20862240	275	106	183	1.82e-09	3.49938	3.85e-07	LOC_Os10g39130					LOC_Os10g39130:Chr10:20862952-20873797:+:881
Chr10	peak_2855	20888108	20888367	260	154	307	4.96e-17	4.87414	2.45e-14		LOC_Os10g39140				LOC_Os10g39140:Chr10:20886352-20892217:+:-1911
Chr10	peak_2856	20889149	20889357	209	113	158	1.66e-06	2.78384	0.000214151		LOC_Os10g39140				LOC_Os10g39140:Chr10:20886352-20892217:+:-2911
Chr10	peak_2858	20936090	20936479	390	192	493	7.43e-26	4.59913	7.52e-23	LOC_Os10g39220; LOC_Os10g39200					LOC_Os10g39220:Chr10:20936559-20940489:+:278
Chr10	peak_2859	20948046	20948297	252	104	361	2.35e-29	5.32816	3.04e-26	LOC_Os10g39230					LOC_Os10g39230:Chr10:20940762-20947963:-:-187
Chr10	peak_2860	20968047	20968566	520	353	431	8.62e-13	3.74953	2.78e-10	LOC_Os10g39280					LOC_Os10g39280:Chr10:20964775-20966829:-:-1571
Chr10	peak_2861	21018983	21019200	218	84	229	6.42e-10	3.23135	1.45e-07	LOC_Os10g39400					LOC_Os10g39400:Chr10:21016571-21018345:-:-722
Chr10	peak_2863	21025546	21025774	229	87	187	3e-10	3.76278	7.15e-08	LOC_Os10g39420					LOC_Os10g39420:Chr10:21027454-21032225:+:1822
Chr10	peak_2866	21039638	21039861	224	114	274	2.57e-07	2.49261	3.89e-05			LOC_Os10g39434			LOC_Os10g39434:Chr10:21039601-21041304:-:1554
Chr10	peak_2867	21040845	21041339	495	359	623	8.89e-44	7.70451	2.68e-40		LOC_Os10g39434				LOC_Os10g39434:Chr10:21039601-21041304:-:102
Chr10	peak_2869	21047845	21048292	448	260	754	2.83e-108	13.4741	1.17e-103	LOC_Os10g39440					LOC_Os10g39440:Chr10:21048271-21052794:+:167
Chr10	peak_2871	21057920	21058257	338	148	255	2.78e-16	4.74916	1.28e-13	LOC_Os10g39450					LOC_Os10g39450:Chr10:21055132-21056519:-:-1549
Chr10	peak_2872	21058646	21059219	574	160	419	3.99e-05	2.19395	0.00383142					LOC_Os10g39460	LOC_Os10g39450:Chr10:21055132-21056519:-:-2287
Chr10	peak_2874	21123706	21123997	292	122	414	9.83e-27	5.41417	1.06e-23	LOC_Os10g39530					LOC_Os10g39530:Chr10:21118269-21122617:-:-1211
Chr10	peak_2876	21125792	21126364	573	470	499	1.82e-14	3.77937	7e-12		LOC_Os10g39540				LOC_Os10g39540:Chr10:21126202-21130094:+:-61
Chr10	peak_2875	21124964	21125531	568	168	482	1.56e-14	3.79507	6.04e-12	LOC_Os10g39540					LOC_Os10g39540:Chr10:21126202-21130094:+:1071
Chr10	peak_2879	21180517	21180840	324	152	209	1.39e-19	5.97324	8.62e-17		LOC_Os10g39640				LOC_Os10g39640:Chr10:21179529-21181718:+:-1141
Chr10	peak_2878	21179364	21179625	262	100	245	1.09e-10	3.51001	2.74e-08	LOC_Os10g39640					LOC_Os10g39640:Chr10:21179529-21181718:+:66
Chr10	peak_2880	21181515	21181885	371	146	342	4.31e-21	5.43382	3.03e-18					LOC_Os10g39640	LOC_Os10g39640:Chr10:21179529-21181718:+:-2133
Chr10	peak_2883	21189243	21189494	252	138	160	2.65e-17	5.72821	1.34e-14	LOC_Os10g39660					LOC_Os10g39660:Chr10:21189674-21191281:+:294
Chr10	peak_2886	21205344	21205549	206	148	179	4.02e-08	3.13182	7.01e-06	LOC_Os10g39680					LOC_Os10g39680:Chr10:21205700-21207611:+:209
Chr10	peak_2887	21219243	21219596	354	286	268	6.09e-08	3.13954	1.02e-05				LOC_Os10g39700		LOC_Os10g39700:Chr10:21219485-21222247:+:-45
Chr10	peak_2889	21226120	21226335	216	68	194	2.46e-11	3.95038	6.66e-09			LOC_Os10g39710			LOC_Os10g39710:Chr10:21224367-21226941:+:-1822
Chr10	peak_2888	21222900	21223533	634	358	530	2.49e-14	3.68784	9.49e-12	LOC_Os10g39710					LOC_Os10g39710:Chr10:21224367-21226941:+:1110
Chr10	peak_2891	21253337	21253590	254	130	260	4.98e-15	3.98075	2.04e-12	LOC_Os10g39760					LOC_Os10g39760:Chr10:21253567-21256697:+:101
Chr10	peak_2892	21274927	21275511	585	458	347	3.36e-10	3.50616	7.87e-08					LOC_Os10g39770	LOC_Os10g39770:Chr10:21271714-21276803:+:-3672
Chr10	peak_2894	21308174	21308518	345	163	394	1.45e-30	6.55991	2.03e-27	LOC_Os10g39810					LOC_Os10g39810:Chr10:21308453-21311416:+:117
Chr10	peak_2895	21327536	21327750	215	164	250	3.12e-09	2.95027	6.42e-07	LOC_Os10g39850			LOC_Os10g39860		LOC_Os10g39860:Chr10:21327674-21330652:+:-27
Chr10	peak_2896	21347965	21348405	441	199	257	4.48e-17	5.23166	2.23e-14	LOC_Os10g39910					LOC_Os10g39910:Chr10:21349912-21359208:+:1749
Chr10	peak_2902	21591051	21591407	357	87	338	4.75e-12	3.43579	1.41e-09	LOC_Os10g40280					LOC_Os10g40280:Chr10:21592730-21594387:+:1593
Chr10	peak_2903	21601059	21601317	259	181	145	2.56e-05	2.59022	0.00253548	LOC_Os10g40290; LOC_Os10g40324					LOC_Os10g40324:Chr10:21601595-21613523:+:356
Chr10	peak_2904	21611364	21611851	488	311	565	1.54e-29	5.29043	2.01e-26		LOC_Os10g40324				LOC_Os10g40360:Chr10:21617952-21620589:+:6278
Chr10	peak_2908	21618911	21619127	217	100	213	1.11e-11	3.7274	3.13e-09		LOC_Os10g40360				LOC_Os10g40360:Chr10:21617952-21620589:+:-1060
Chr10	peak_2907	21617795	21618056	262	125	189	6.47e-07	3.0603	9.12e-05	LOC_Os10g40360					LOC_Os10g40360:Chr10:21617952-21620589:+:33
Chr10	peak_2909	21623426	21623675	250	160	230	4.17e-09	3.38104	8.42e-07	LOC_Os10g40370					LOC_Os10g40370:Chr10:21623619-21624757:+:34
Chr10	peak_2911	21720907	21721188	282	155	222	7.86e-08	2.97819	1.3e-05	LOC_Os10g40559					LOC_Os10g40559:Chr10:21721755-21723342:+:694
Chr10	peak_2912	21727573	21727865	293	159	371	2.05e-26	4.95903	2.16e-23	LOC_Os10g40570					LOC_Os10g40570:Chr10:21724416-21727181:-:-551
Chr10	peak_2913	21728432	21728667	236	88	174	7.11e-06	2.57405	0.00080958	LOC_Os10g40570					LOC_Os10g40570:Chr10:21724416-21727181:-:-1339
Chr10	peak_2914	21749092	21749359	268	133	493	9.39e-46	6.96986	3.15e-42	LOC_Os10g40590					LOC_Os10g40590:Chr10:21749421-21754862:+:197
Chr10	peak_2915	21760535	21760785	251	100	220	1.26e-20	5.64418	8.51e-18		LOC_Os10g40600				LOC_Os10g40600:Chr10:21757768-21762202:-:1569
Chr10	peak_2916	21763384	21763783	400	213	433	4.05e-34	7.01232	7.08e-31	LOC_Os10g40600					LOC_Os10g40600:Chr10:21757768-21762202:-:-1395
Chr10	peak_2919	21776788	21777071	284	122	211	1.31e-14	4.53288	5.13e-12	LOC_Os10g40612; LOC_Os10g40610					LOC_Os10g40610:Chr10:21774210-21776532:-:-378
Chr10	peak_2922	21800770	21801088	319	150	169	3.23e-13	4.7271	1.09e-10		LOC_Os10g40640				LOC_Os10g40640:Chr10:21798920-21802986:+:-2001
Chr10	peak_2925	21862945	21863580	636	500	481	1.85e-16	4.42758	8.69e-14			LOC_Os10g40740			LOC_Os10g40740:Chr10:21863008-21867667:-:4224
Chr10	peak_2926	21865025	21865414	390	218	403	6.77e-11	3.26236	1.73e-08		LOC_Os10g40740				LOC_Os10g40740:Chr10:21863008-21867667:-:2426
Chr10	peak_2927	21867409	21868180	772	598	794	6.79e-50	8.15791	2.8e-46	LOC_Os10g40740					LOC_Os10g40740:Chr10:21863008-21867667:-:-340
Chr10	peak_2932	21952814	21953088	275	156	289	3.09e-20	4.57662	2.03e-17	LOC_Os10g40824; LOC_Os10g40820					LOC_Os10g40820:Chr10:21949693-21952555:-:-415
Chr10	peak_2933	21957312	21957608	297	72	356	1.08e-08	2.66617	2.05e-06	LOC_Os10g40830					LOC_Os10g40830:Chr10:21955040-21957289:-:-95
Chr10	peak_2934	21962474	21962685	212	64	147	6.72e-12	4.46945	1.95e-09			LOC_Os10g40859			LOC_Os10g40840:Chr10:21959410-21961647:+:-3129
Chr10	peak_2935	21992705	21992913	209	79	114	3.29e-10	4.27902	7.76e-08	LOC_Os10g40950	LOC_Os10g40934	LOC_Os10g40934			LOC_Os10g40934:Chr10:21988522-21993690:-:908
Chr10	peak_2939	22036320	22036681	362	36	285	8.96e-07	2.61685	0.000121381	LOC_Os10g41030					LOC_Os10g41030:Chr10:22024167-22036252:-:-104
Chr10	peak_2941	22072298	22072564	267	132	284	1.93e-13	3.92491	6.71e-11				LOC_Os10g41100		LOC_Os10g41100:Chr10:22069629-22072449:-:21
Chr10	peak_2942	22073857	22074050	194	119	91	8.28e-07	3.17612	0.000114594	LOC_Os10g41100					LOC_Os10g41100:Chr10:22069629-22072449:-:-1527
Chr10	peak_2945	22104468	22105346	879	716	434	1.46e-06	2.80324	0.000191589	LOC_Os10g41150					LOC_Os10g41150:Chr10:22105370-22109134:+:187
Chr10	peak_2948	22126519	22126900	382	167	421	5.47e-22	4.90651	4.13e-19			LOC_Os10g41190			LOC_Os10g41190:Chr10:22124277-22127825:+:-2410
Chr10	peak_2947	22125701	22126237	537	364	441	3.78e-35	6.91365	7.05e-32		LOC_Os10g41190				LOC_Os10g41190:Chr10:22124277-22127825:+:-1789
Chr10	peak_2946	22123788	22124217	430	164	694	4.07e-56	7.19974	2.27e-52	LOC_Os10g41190		LOC_Os10g41180			LOC_Os10g41180:Chr10:22121786-22123969:-:19
Chr10	peak_2951	22152322	22152574	253	136	223	2.46e-10	3.40847	5.91e-08	LOC_Os10g41230					LOC_Os10g41230:Chr10:22152631-22154163:+:174
Chr10	peak_2955	22166246	22166494	249	113	120	4.3e-08	3.72089	7.47e-06	LOC_Os10g41240					LOC_Os10g41240:Chr10:22161062-22165064:-:-1295
Chr10	peak_2957	22174466	22174867	402	138	246	7.58e-12	3.85445	2.2e-09					LOC_Os10g41260	LOC_Os10g41260:Chr10:22174581-22176688:-:2086
Chr10	peak_2958	22185135	22185342	208	149	147	5.24e-10	3.86365	1.2e-07	LOC_Os10g41280					LOC_Os10g41280:Chr10:22187267-22188504:+:1984
Chr10	peak_2960	22211078	22211290	213	108	183	1.39e-07	2.96	2.21e-05	LOC_Os10g41330					LOC_Os10g41330:Chr10:22213115-22214678:+:1930
Chr10	peak_2961	22216103	22216379	277	156	353	3.41e-20	4.42541	2.22e-17	LOC_Os10g41340					LOC_Os10g41340:Chr10:22216406-22222316:+:148
Chr10	peak_2962	22261075	22261367	293	135	218	7.95e-08	3.03663	1.31e-05	LOC_Os10g41410					LOC_Os10g41410:Chr10:22257913-22260438:-:-772
Chr10	peak_2963	22277473	22277818	346	199	143	6.04e-06	2.97963	0.000696787					LOC_Os10g41440	LOC_Os10g41440:Chr10:22274499-22278018:+:-3174
Chr10	peak_2964	22297832	22298051	220	114	268	2.07e-10	3.2485	4.99e-08	LOC_Os10g41510; LOC_Os10g41490					LOC_Os10g41490:Chr10:22294733-22297700:-:-246
Chr10	peak_2966	22327935	22328321	387	221	425	1.36e-28	5.24981	1.67e-25	LOC_Os10g41550					LOC_Os10g41550:Chr10:22324198-22327665:-:-491
Chr10	peak_2967	22329245	22329750	506	381	391	9.85e-08	2.66408	1.6e-05	LOC_Os10g41550					LOC_Os10g41550:Chr10:22324198-22327665:-:-1961
Chr10	peak_2970	22376650	22376981	332	164	282	6.3e-26	6.2489	6.42e-23	LOC_Os10g41580					LOC_Os10g41580:Chr10:22373186-22375105:-:-1709
Chr10	peak_2975	22423308	22423556	249	145	289	2.87e-12	3.61151	8.7e-10	LOC_Os10g41640					LOC_Os10g41640:Chr10:22424314-22424839:+:862
Chr10	peak_2977	22447322	22447671	350	253	20284	9.82e-21	1.27983	6.67e-18	LOC_Os10g41689		LOC_Os10g41692			LOC_Os10g41692:Chr10:22447469-22447771:-:198
Chr10	peak_2978	22466231	22466497	267	95	264	5.04e-33	7.68023	8.22e-30	LOC_Os10g41740				LOC_Os10g41730	LOC_Os10g41740:Chr10:22467034-22468623:+:709
Chr10	peak_2981	22500953	22501576	624	164	470	2.8e-12	3.61459	8.49e-10	LOC_Os10g41800					LOC_Os10g41810:Chr10:22502622-22502855:-:1740
Chr10	peak_2983	22511521	22511784	264	257	105	2.25e-05	2.88794	0.00228386	LOC_Os10g41820	LOC_Os10g41829				LOC_Os10g41829:Chr10:22511022-22513298:+:-757
Chr10	peak_2982	22510259	22510576	318	255	283	3.86e-09	3.07573	7.85e-07	LOC_Os10g41829; LOC_Os10g41820					LOC_Os10g41820:Chr10:22503433-22510131:-:-383
Chr10	peak_2984	22593936	22594170	235	105	115	1.74e-09	4.09298	3.73e-07	LOC_Os10g42030					LOC_Os10g42030:Chr10:22595078-22601326:+:1038
Chr10	peak_2985	22594707	22594912	206	92	102	8.87e-07	3.16402	0.00012079	LOC_Os10g42030					LOC_Os10g42030:Chr10:22595078-22601326:+:280
Chr10	peak_2986	22607353	22607677	325	164	371	7.38e-24	4.65379	6.44e-21	LOC_Os10g42040					LOC_Os10g42040:Chr10:22607633-22608702:+:117
Chr10	peak_2987	22640491	22640945	455	270	698	3.35e-92	11.5502	8.06e-88	LOC_Os10g42100					LOC_Os10g42100:Chr10:22640923-22646792:+:163
Chr10	peak_2988	22646317	22646618	302	142	421	1.42e-41	7.53996	3.78e-38					LOC_Os10g42100	LOC_Os10g42110:Chr10:22650009-22654267:+:3551
Chr10	peak_2992	22686182	22686819	638	102	424	1.64e-09	3.01958	3.53e-07	LOC_Os10g42180					LOC_Os10g42180:Chr10:22682272-22685028:-:-1256
Chr10	peak_2994	22690385	22690722	338	153	429	6.9e-44	8.3934	2.09e-40	LOC_Os10g42190					LOC_Os10g42190:Chr10:22690732-22695148:+:195
Chr10	peak_2995	22707121	22707389	269	133	266	3.21e-08	2.78637	5.68e-06	LOC_Os10g42196					LOC_Os10g42196:Chr10:22699121-22707110:-:-144
Chr10	peak_2999	22744013	22744438	426	148	403	1.11e-27	5.82224	1.28e-24		LOC_Os10g42230				LOC_Os10g42230:Chr10:22741627-22745859:-:1700
Chr10	peak_3001	22747705	22747982	278	135	201	5.06e-15	4.89207	2.07e-12	LOC_Os10g42230					LOC_Os10g42230:Chr10:22741627-22745859:-:-1981
Chr10	peak_3000	22746699	22747124	426	291	471	8.24e-16	3.84544	3.65e-13	LOC_Os10g42230					LOC_Os10g42230:Chr10:22741627-22745859:-:-1131
Chr10	peak_3002	22753311	22753577	267	142	262	4.27e-15	3.86527	1.76e-12	LOC_Os10g42250					LOC_Os10g42250:Chr10:22754137-22756634:+:685
Chr10	peak_3004	22780121	22780363	243	113	158	2.2e-15	5.28597	9.3e-13				LOC_Os10g42299		LOC_Os10g42299:Chr10:22774954-22780305:-:73
Chr10	peak_3006	22831972	22832226	255	177	192	8.92e-06	2.59149	0.000986757	LOC_Os10g42410					LOC_Os10g42410:Chr10:22829131-22831617:-:-532
Chr10	peak_3012	22859173	22859396	224	102	140	4.14e-07	3.13334	6.04e-05			LOC_Os10g42430			LOC_Os10g42430:Chr10:22857123-22859886:+:-2153
Chr10	peak_3015	22916251	22916888	638	504	589	4.59e-30	5.72078	6.2e-27	LOC_Os10g42490					LOC_Os10g42490:Chr10:22910460-22916203:-:-552
Chr10	peak_3017	22955847	22956161	315	181	390	1.58e-42	7.52876	4.42e-39	LOC_Os10g42600					LOC_Os10g42600:Chr10:22957120-22963875:+:1093
Chr10	peak_3020	23000449	23000742	294	101	256	4.31e-21	5.43382	3.03e-18	LOC_Os10g42650					LOC_Os10g42650:Chr10:22997180-22999132:-:-1418
Chr10	peak_3021	23007762	23007988	227	150	197	4.77e-06	2.63111	0.000557609	LOC_Os10g42660					LOC_Os10g42660:Chr10:23005547-23007668:-:-244
Chr10	peak_3026	23027841	23028260	420	326	296	8.38e-08	3.09341	1.38e-05			LOC_Os10g42690			LOC_Os10g42690:Chr10:23025714-23031771:+:-2454
Chr10	peak_3023	23024887	23025462	576	230	461	9.7e-23	5.26764	7.79e-20	LOC_Os10g42690					LOC_Os10g42690:Chr10:23025714-23031771:+:598
Chr10	peak_3027	23039718	23040060	343	177	461	1.62e-19	4.21701	1e-16	LOC_Os10g42710					LOC_Os10g42710:Chr10:23035339-23039714:-:-181
Chr10	peak_3028	23054749	23054972	224	122	127	4.45e-05	2.49956	0.0041974	LOC_Os10g42730				LOC_Os10g42724	LOC_Os10g42730:Chr10:23055146-23058088:+:276
Chr10	peak_3030	23078108	23078333	226	168	171	6.09e-08	3.13954	1.02e-05			LOC_Os10g42780			LOC_Os10g42780:Chr10:23075396-23079075:-:801
Chr10	peak_3031	23079296	23079622	327	142	387	1.16e-15	3.60043	5.01e-13	LOC_Os10g42780					LOC_Os10g42780:Chr10:23075396-23079075:-:-363
Chr10	peak_3033	23099982	23100445	464	315	415	3.03e-35	7.44923	5.68e-32	LOC_Os10g42830					LOC_Os10g42830:Chr10:23095271-23099812:-:-485
Chr10	peak_3032	23095554	23095841	288	98	127	4.75e-06	3.02467	0.000556788					LOC_Os10g42830	LOC_Os10g42820:Chr10:23088097-23093419:-:-2233
Chr10	peak_3034	23113899	23114174	276	124	282	4.79e-10	3.10345	1.1e-07	LOC_Os10g42870; LOC_Os10g42860					LOC_Os10g42860:Chr10:23111980-23113864:-:-159
Chr10	peak_3035	23127142	23127517	376	172	325	7.58e-12	3.85445	2.2e-09	LOC_Os10g42880; LOC_Os10g42900					LOC_Os10g42880:Chr10:23118121-23126088:-:-1226
Chr10	peak_3036	23128263	23129122	860	725	373	4.3e-14	5.20924	1.6e-11	LOC_Os10g42900					LOC_Os10g42900:Chr10:23128998-23132165:+:11
Chr10	peak_3037	23139131	23139370	240	153	235	3.05e-10	3.31971	7.22e-08		LOC_Os10g42910				LOC_Os10g42920:Chr10:23141918-23142342:-:3060
Chr10	peak_3038	23156167	23156909	743	264	987	5.06e-60	9.3257	3.4e-56	LOC_Os10g42960					LOC_Os10g42960:Chr10:23156882-23159606:+:452
Chr10	peak_3040	23193026	23193336	311	164	332	2.41e-37	7.61454	5.08e-34			LOC_Os10g43060			LOC_Os10g43060:Chr10:23192342-23195088:-:1900
Chr10	peak_3041	23195057	23195345	289	134	333	1.02e-06	2.35558	0.000136886	LOC_Os10g43060					LOC_Os10g43060:Chr10:23192342-23195088:-:-103
Chr11	peak_3042	14791	15256	466	309	549	3.86e-26	5.28072	3.99e-23		LOC_Os11g01040				LOC_Os11g01040:Chr11:14244-15796:-:698
Chr11	peak_3043	46250	46634	385	195	384	7.81e-63	11.1379	5.99e-59		LOC_Os11g01090				LOC_Os11g01090:Chr11:45371-51691:+:-1075
Chr11	peak_3045	81236	81443	208	114	128	8.84e-08	3.48448	1.45e-05		LOC_Os11g01140				LOC_Os11g01140:Chr11:79187-94113:+:-2164
Chr11	peak_3044	79898	80548	651	475	361	4.15e-07	2.99005	6.06e-05		LOC_Os11g01140				LOC_Os11g01140:Chr11:79187-94113:+:-1187
Chr11	peak_3046	135044	135245	202	64	145	4.02e-08	3.35137	7.02e-06	LOC_Os11g01220; LOC_Os11g01240					LOC_Os11g01230:Chr11:134791-135081:+:-318
Chr11	peak_3051	261986	263008	1023	158	771	2.91e-16	3.66967	1.34e-13	LOC_Os11g01439					LOC_Os11g01439:Chr11:256827-262011:-:-133
Chr11	peak_3052	268025	268322	298	168	267	5.81e-18	5.05145	3.13e-15	LOC_Os11g01460					LOC_Os11g01460:Chr11:269026-271931:+:834
Chr11	peak_3053	283638	283970	333	222	254	1.16e-09	3.3442	2.53e-07	LOC_Os11g01480					LOC_Os11g01480:Chr11:281470-283847:-:-13
Chr11	peak_3054	293347	293791	445	145	542	2.11e-25	4.96703	2.06e-22				LOC_Os11g01490		LOC_Os11g01490:Chr11:286978-293677:-:187
Chr11	peak_3055	296252	296604	353	199	295	8.16e-11	3.61926	2.07e-08			LOC_Os11g01510			LOC_Os11g01490:Chr11:286978-293677:-:-2774
Chr11	peak_3056	307828	308687	860	423	818	9.8e-24	4.83517	8.49e-21	LOC_Os11g01540; LOC_Os11g01530					LOC_Os11g01530:Chr11:304967-307931:-:-320
Chr11	peak_3058	341014	341475	462	317	325	2.39e-16	4.31649	1.11e-13	LOC_Os11g01590					LOC_Os11g01590:Chr11:341400-345820:+:70
Chr11	peak_3059	356331	356620	290	104	251	1.47e-18	5.1241	8.33e-16	LOC_Os11g01610					LOC_Os11g01610:Chr11:356595-357786:+:161
Chr11	peak_3060	417299	417555	257	109	292	1.13e-09	3.22207	2.48e-07	LOC_Os11g01780					LOC_Os11g01780:Chr11:417564-421226:+:157
Chr11	peak_3061	453998	454197	200	30	100	3.67e-06	3.16275	0.00044655	LOC_Os11g01860; LOC_Os11g01850					LOC_Os11g01850:Chr11:451634-453871:-:-157
Chr11	peak_3062	532793	533029	237	157	150	3.03e-19	6.32551	1.82e-16	LOC_Os11g01990					LOC_Os11g01990:Chr11:531013-532077:-:-873
Chr11	peak_3063	550446	550639	194	95	72	1.45e-05	2.97671	0.00153968	LOC_Os11g02054					LOC_Os11g02054:Chr11:552468-559404:+:1928
Chr11	peak_3064	629475	630385	911	473	547	5.49e-17	4.75909	2.7e-14	LOC_Os11g02230					LOC_Os11g02230:Chr11:626867-628063:-:-1885
Chr11	peak_3065	633542	635024	1483	769	1283	2.38e-17	3.73263	1.21e-14	LOC_Os11g02240					LOC_Os11g02240:Chr11:630580-633695:-:-616
Chr11	peak_3066	642503	642843	341	118	214	7.84e-16	5.05246	3.48e-13	LOC_Os11g02250		LOC_Os11g02260			LOC_Os11g02260:Chr11:642577-642981:+:-45
Chr11	peak_3067	650991	651325	335	178	303	3.22e-22	5.42889	2.48e-19	LOC_Os11g02290; LOC_Os11g02280					LOC_Os11g02290:Chr11:651185-652057:+:17
Chr11	peak_3069	660630	660910	281	193	226	1.56e-06	2.68547	0.000202596	LOC_Os11g02305			LOC_Os11g02300		LOC_Os11g02300:Chr11:654974-661236:-:415
Chr11	peak_3071	751403	751745	343	163	204	1.97e-17	5.62819	1.01e-14	LOC_Os11g02470					LOC_Os11g02470:Chr11:749998-751210:-:-356
Chr11	peak_3072	782682	782899	218	62	146	9.11e-10	3.7757	2.02e-07			LOC_Os11g02520			LOC_Os11g02520:Chr11:782358-783511:-:769
Chr11	peak_3074	784809	785338	530	156	586	1.32e-45	7.12956	4.41e-42	LOC_Os11g02520					LOC_Os11g02520:Chr11:782358-783511:-:-1454
Chr11	peak_3073	784201	784491	291	168	273	3.88e-15	4.00777	1.6e-12	LOC_Os11g02520					LOC_Os11g02520:Chr11:782358-783511:-:-858
Chr11	peak_3076	805712	806074	363	188	411	4.92e-30	6.19723	6.64e-27	LOC_Os11g02550					LOC_Os11g02550:Chr11:801632-805622:-:-278
Chr11	peak_3077	811187	811486	300	19	117	3.67e-06	3.16275	0.00044655	LOC_Os11g02570					LOC_Os11g02570:Chr11:812243-813509:+:1038
Chr11	peak_3079	826931	827317	387	235	358	1.56e-14	3.79507	6.04e-12	LOC_Os11g02610					LOC_Os11g02610:Chr11:823417-825831:-:-1335
Chr11	peak_3078	825807	826507	701	260	577	1.02e-06	2.35558	0.000136886	LOC_Os11g02610					LOC_Os11g02610:Chr11:823417-825831:-:-236
Chr11	peak_3080	839733	840258	526	301	609	1.93e-43	7.87092	5.67e-40	LOC_Os11g02630					LOC_Os11g02630:Chr11:837783-839909:-:-125
Chr11	peak_3081	849270	849617	348	154	674	2.72e-117	14.9973	1.57e-112	LOC_Os11g02640					LOC_Os11g02640:Chr11:845153-848343:-:-1081
Chr11	peak_3082	856288	856486	199	162	142	2.18e-06	2.93245	0.000277722	LOC_Os11g02670					LOC_Os11g02670:Chr11:856474-860982:+:25
Chr11	peak_3083	892205	892423	219	107	161	5.59e-15	5.13159	2.27e-12	LOC_Os11g02740					LOC_Os11g02740:Chr11:889142-892243:-:-69
Chr11	peak_3085	945603	945923	321	69	185	7.1e-08	3.34245	1.18e-05	LOC_Os11g02820					LOC_Os11g02820:Chr11:944544-945395:-:-277
Chr11	peak_3086	952124	952455	332	141	261	1.74e-16	4.70931	8.22e-14				LOC_Os11g02830		LOC_Os11g02830:Chr11:947548-952356:-:93
Chr11	peak_3087	961241	961472	232	126	113	8.15e-08	3.40603	1.35e-05	LOC_Os11g02850; LOC_Os11g02840					LOC_Os11g02850:Chr11:961664-962843:+:298
Chr11	peak_3089	1032658	1032854	197	144	102	4.3e-08	3.72089	7.47e-06		LOC_Os11g02964				LOC_Os11g02964:Chr11:1030409-1038578:+:-2394
Chr11	peak_3091	1077886	1078169	284	170	201	2.28e-08	3.35963	4.12e-06	LOC_Os11g03050					LOC_Os11g03050:Chr11:1071346-1076828:-:-1228
Chr11	peak_3092	1184782	1185000	219	78	126	1.72e-12	4.83715	5.36e-10	LOC_Os11g03240					LOC_Os11g03240:Chr11:1186104-1189696:+:1245
Chr11	peak_3095	1234957	1235218	262	164	192	1.13e-10	4.11323	2.83e-08			LOC_Os11g03300			LOC_Os11g03300:Chr11:1233928-1236052:+:-1194
Chr11	peak_3097	1261973	1262529	557	326	328	9.07e-22	6.45587	6.71e-19		LOC_Os11g03360				LOC_Os11g03360:Chr11:1261956-1267499:-:5202
Chr11	peak_3098	1268921	1269162	242	93	99	8.77e-07	3.3488	0.00012079	LOC_Os11g03370; LOC_Os11g03360					LOC_Os11g03370:Chr11:1269314-1271303:+:301
Chr11	peak_3100	1297079	1297375	297	221	152	4.41e-07	3.28905	6.4e-05	LOC_Os11g03420					LOC_Os11g03420:Chr11:1298250-1298993:+:951
Chr11	peak_3102	1329551	1329795	245	101	115	8.86e-09	3.90693	1.72e-06	LOC_Os11g03460		LOC_Os11g03470			LOC_Os11g03460:Chr11:1325459-1328968:-:-684
Chr11	peak_3105	1339638	1340017	380	254	291	1.23e-23	6.64444	1.06e-20		LOC_Os11g03484				LOC_Os11g03484:Chr11:1335133-1344996:-:5106
Chr11	peak_3104	1338632	1338897	266	141	150	2.9e-12	4.74374	8.77e-10		LOC_Os11g03484				LOC_Os11g03470:Chr11:1329410-1333415:-:-5358
Chr11	peak_3103	1337783	1337999	217	85	227	2.64e-15	4.12223	1.11e-12		LOC_Os11g03484				LOC_Os11g03470:Chr11:1329410-1333415:-:-4453
Chr11	peak_3106	1359225	1359558	334	138	280	2.03e-17	4.99333	1.04e-14	LOC_Os11g03530		LOC_Os11g03520			LOC_Os11g03520:Chr11:1359188-1360544:-:1183
Chr11	peak_3108	1392571	1392780	210	156	270	3.32e-13	3.93546	1.12e-10	LOC_Os11g03580			LOC_Os11g03590		LOC_Os11g03590:Chr11:1392723-1394979:+:-5
Chr11	peak_3107	1391707	1392055	349	173	449	7.41e-38	7.23274	1.6e-34	LOC_Os11g03590; LOC_Os11g03580					LOC_Os11g03580:Chr11:1390585-1391733:-:-147
Chr11	peak_3111	1428871	1429529	659	435	678	2.44e-48	8.16664	9.33e-45					LOC_Os11g03670	LOC_Os11g03670:Chr11:1429206-1432727:-:3423
Chr11	peak_3113	1477604	1477806	203	45	117	1.74e-09	4.09298	3.73e-07	LOC_Os11g03760					LOC_Os11g03760:Chr11:1472831-1477590:-:-59
Chr11	peak_3114	1524817	1525106	290	118	292	5.46e-34	7.3737	9.45e-31	LOC_Os11g03840					LOC_Os11g03840:Chr11:1522023-1524816:-:-119
Chr11	peak_3115	1526578	1526924	347	151	315	3.12e-31	6.99877	4.56e-28	LOC_Os11g03840					LOC_Os11g03840:Chr11:1522023-1524816:-:-1913
Chr11	peak_3116	1674351	1674576	226	127	127	3.01e-08	3.48425	5.36e-06	LOC_Os11g04120		LOC_Os11g04130			LOC_Os11g04130:Chr11:1674386-1674714:+:-93
Chr11	peak_3117	1696096	1696345	250	135	194	6.37e-12	3.72273	1.86e-09	LOC_Os11g04174					LOC_Os11g04174:Chr11:1694472-1696098:-:-133
Chr11	peak_3118	1714539	1714948	410	290	263	1.1e-08	3.17925	2.08e-06	LOC_Os11g04200; LOC_Os11g04210					LOC_Os11g04210:Chr11:1714986-1718848:+:158
Chr11	peak_3119	1821132	1821373	242	100	220	1.76e-20	5.72526	1.17e-17	LOC_Os11g04390					LOC_Os11g04390:Chr11:1821359-1828453:+:128
Chr11	peak_3121	1828042	1828234	193	139	96	1.93e-05	2.91923	0.00198413	LOC_Os11g04400					LOC_Os11g04400:Chr11:1829394-1832069:+:1214
Chr11	peak_3122	1983186	1983891	706	456	482	7.27e-28	6.30729	8.5e-25	LOC_Os11g04650					LOC_Os11g04650:Chr11:1984667-1985966:+:1026
Chr11	peak_3123	2007368	2007604	237	129	139	1.25e-11	4.61599	3.52e-09			LOC_Os11g04710			LOC_Os11g04710:Chr11:2006968-2010121:-:2626
Chr11	peak_3124	2011353	2012063	711	568	677	8.14e-31	4.66203	1.16e-27	LOC_Os11g04710; LOC_Os11g04720					LOC_Os11g04720:Chr11:2013371-2015405:+:1451
Chr11	peak_3125	2066564	2066757	194	120	143	1.9e-06	3.02978	0.00024382	LOC_Os11g04850					LOC_Os11g04850:Chr11:2063900-2066549:-:-135
Chr11	peak_3126	2074420	2074624	205	79	180	3.36e-10	3.50616	7.87e-08	LOC_Os11g04880; LOC_Os11g04870					LOC_Os11g04880:Chr11:2074552-2077188:+:54
Chr11	peak_3127	2141800	2142387	588	43	427	1.7e-07	2.72837	2.66e-05	LOC_Os11g04980					LOC_Os11g04980:Chr11:2131895-2141398:-:-445
Chr11	peak_3128	2208619	2208910	292	95	247	8.07e-06	2.50959	0.000905045	LOC_Os11g05050					LOC_Os11g05050:Chr11:2204509-2207566:-:-1148
Chr11	peak_3130	2213073	2213335	263	65	179	7.6e-13	4.58783	2.46e-10			LOC_Os11g05060			LOC_Os11g05060:Chr11:2212491-2214420:-:1284
Chr11	peak_3131	2214444	2214745	302	124	199	1.83e-25	6.96084	1.81e-22	LOC_Os11g05060					LOC_Os11g05060:Chr11:2212491-2214420:-:-148
Chr11	peak_3132	2234371	2234687	317	162	326	4.61e-36	8.4834	9.04e-33	LOC_Os11g05100					LOC_Os11g05100:Chr11:2234578-2239102:+:46
Chr11	peak_3133	2243260	2243655	396	220	326	7.83e-21	5.15258	5.37e-18				LOC_Os11g05110		LOC_Os11g05110:Chr11:2239210-2243604:-:126
Chr11	peak_3137	2383780	2384176	397	182	649	4.28e-52	7.44376	1.97e-48	LOC_Os11g05370					LOC_Os11g05370:Chr11:2382184-2383220:-:-742
Chr11	peak_3136	2383324	2383573	250	195	294	1.54e-09	3.07617	3.33e-07	LOC_Os11g05370					LOC_Os11g05370:Chr11:2382184-2383220:-:-299
Chr11	peak_3138	2392434	2392660	227	111	215	1.49e-14	4.84766	5.78e-12	LOC_Os11g05380					LOC_Os11g05380:Chr11:2390446-2392366:-:-179
Chr11	peak_3142	2469692	2469932	241	203	88	6.91e-07	3.29806	9.74e-05	LOC_Os11g05480					LOC_Os11g05480:Chr11:2462254-2468733:-:-1162
Chr11	peak_3145	2493153	2493747	595	322	821	9.07e-86	10.4079	1.73e-81	LOC_Os11g05530					LOC_Os11g05530:Chr11:2490667-2491745:-:-1730
Chr11	peak_3147	2500173	2500407	235	91	181	8.16e-11	3.61926	2.07e-08	LOC_Os11g05540					LOC_Os11g05540:Chr11:2500432-2505233:+:169
Chr11	peak_3149	2538942	2539151	210	119	229	1.27e-14	3.88016	5e-12	LOC_Os11g05600; LOC_Os11g05590					LOC_Os11g05590:Chr11:2536922-2538283:-:-778
Chr11	peak_3153	2570395	2570596	202	132	103	1.45e-05	2.97671	0.00153968	LOC_Os11g05660					LOC_Os11g05660:Chr11:2568971-2570391:-:-136
Chr11	peak_3154	2626877	2627186	310	133	239	3.81e-09	3.32215	7.73e-07	LOC_Os11g05730					LOC_Os11g05730:Chr11:2625662-2626283:-:-727
Chr11	peak_3156	2686357	2686692	336	164	301	2.21e-18	5.18044	1.24e-15		LOC_Os11g05800				LOC_Os11g05810:Chr11:2687944-2689079:-:2560
Chr11	peak_3155	2685716	2685984	269	198	191	9.57e-13	4.32886	3.07e-10		LOC_Os11g05800				LOC_Os11g05810:Chr11:2687944-2689079:-:3167
Chr11	peak_3159	2766765	2767495	731	539	511	1.53e-50	10.318	6.53e-47	LOC_Os11g05890					LOC_Os11g05890:Chr11:2768716-2772021:+:1413
Chr11	peak_3160	2786054	2786392	339	126	323	6.04e-09	2.8369	1.19e-06	LOC_Os11g05920					LOC_Os11g05920:Chr11:2779437-2784844:-:-1336
Chr11	peak_3161	2788511	2788828	318	117	313	3.05e-10	3.31971	7.22e-08	LOC_Os11g05930					LOC_Os11g05930:Chr11:2788996-2793735:+:369
Chr11	peak_3162	2816261	2816860	600	305	824	1.53e-47	6.46545	5.64e-44	LOC_Os11g05990				LOC_Os11g05980	LOC_Os11g05990:Chr11:2817601-2824209:+:1036
Chr11	peak_3164	2837069	2837311	243	177	217	2.25e-08	3.08455	4.08e-06			LOC_Os11g06010			LOC_Os11g06010:Chr11:2831601-2837707:+:-5646
Chr11	peak_3166	2845576	2846314	739	534	704	1.25e-16	3.74224	6.01e-14	LOC_Os11g06020					LOC_Os11g06020:Chr11:2837990-2844518:-:-1592
Chr11	peak_3165	2844477	2844943	467	103	436	3.91e-16	4.18531	1.78e-13	LOC_Os11g06020	LOC_Os11g06030				LOC_Os11g06020:Chr11:2837990-2844518:-:-62
Chr11	peak_3174	2869007	2869354	348	118	259	9e-07	2.66111	0.000121753	LOC_Os11g06040					LOC_Os11g06040:Chr11:2860733-2868762:-:-363
Chr11	peak_3177	2938613	2939156	544	189	564	3.25e-11	3.28719	8.72e-09	LOC_Os11g06170					LOC_Os11g06170:Chr11:2939272-2942834:+:471
Chr11	peak_3179	3079967	3080248	282	137	256	1.22e-25	6.56311	1.22e-22			LOC_Os11g06390			LOC_Os11g06390:Chr11:3078859-3082212:+:-1246
Chr11	peak_3178	3077212	3077627	416	136	246	5.41e-14	4.65036	1.98e-11	LOC_Os11g06390					LOC_Os11g06390:Chr11:3078859-3082212:+:1512
Chr11	peak_3181	3096398	3096642	245	117	232	2.25e-08	3.08455	4.08e-06	LOC_Os11g06420					LOC_Os11g06420:Chr11:3098464-3102676:+:1950
Chr11	peak_3183	3106445	3106848	404	177	411	3.44e-25	5.2337	3.32e-22		LOC_Os11g06430				LOC_Os11g06430:Chr11:3105022-3107093:-:473
Chr11	peak_3184	3113432	3114063	632	330	383	7.58e-12	3.85445	2.2e-09			LOC_Os11g06450			LOC_Os11g06450:Chr11:3112953-3113893:-:133
Chr11	peak_3185	3279375	3279721	347	98	221	2.06e-09	3.40653	4.32e-07	LOC_Os11g06720					LOC_Os11g06720:Chr11:3278435-3279425:-:-48
Chr11	peak_3186	3297515	3297800	286	149	234	4.67e-11	3.61777	1.23e-08	LOC_Os11g06760					LOC_Os11g06760:Chr11:3297930-3303336:+:267
Chr11	peak_3187	3313798	3314026	229	103	287	9.58e-18	4.51725	5.08e-15	LOC_Os11g06780					LOC_Os11g06780:Chr11:3314083-3316292:+:183
Chr11	peak_3190	3382083	3382329	247	136	154	1.9e-06	3.02978	0.00024382	LOC_Os11g06890					LOC_Os11g06890:Chr11:3378031-3380310:-:-1909
Chr11	peak_3191	3444182	3444426	245	132	272	8.78e-13	3.44487	2.83e-10	LOC_Os11g06950					LOC_Os11g06950:Chr11:3443302-3443661:-:-653
Chr11	peak_3193	3473923	3474517	595	332	765	4.93e-68	7.9985	4.77e-64			LOC_Os11g06990			LOC_Os11g06990:Chr11:3472992-3477559:-:3306
Chr11	peak_3194	3491614	3492457	844	475	861	1.33e-47	7.05198	4.92e-44	LOC_Os11g07020					LOC_Os11g07020:Chr11:3488553-3491659:-:-430
Chr11	peak_3198	3634706	3634988	283	120	162	5.33e-13	4.64525	1.76e-10				LOC_Os11g07230		LOC_Os11g07230:Chr11:3633303-3638663:+:-1524
Chr11	peak_3199	3649189	3649508	320	162	172	6.05e-16	5.22063	2.71e-13	LOC_Os11g07250					LOC_Os11g07250:Chr11:3649576-3652796:+:226
Chr11	peak_3202	3835967	3836316	350	205	358	1.78e-17	4.22458	9.19e-15	LOC_Os11g07580					LOC_Os11g07580:Chr11:3834053-3834829:-:-1343
Chr11	peak_3205	4047318	4047575	258	112	141	2.21e-11	4.27143	6.05e-09	LOC_Os11g07880					LOC_Os11g07880:Chr11:4043517-4045934:-:-1496
Chr11	peak_3204	4046518	4046920	403	325	170	1.99e-07	3.53484	3.08e-05	LOC_Os11g07880					LOC_Os11g07880:Chr11:4043517-4045934:-:-909
Chr11	peak_3207	4091068	4091328	261	129	336	3.18e-26	5.56539	3.3e-23				LOC_Os11g07916		LOC_Os11g07916:Chr11:4091170-4093669:+:-28
Chr11	peak_3208	4094383	4094601	219	71	210	3.56e-08	3.21756	6.25e-06	LOC_Os11g07922					LOC_Os11g07922:Chr11:4094565-4097161:+:112
Chr11	peak_3209	4097223	4097628	406	361	292	7.77e-06	2.47103	0.000877526	LOC_Os11g07930					LOC_Os11g07930:Chr11:4097620-4101508:+:37
Chr11	peak_3210	4154609	4155083	475	173	543	1.94e-44	7.50814	6.05e-41	LOC_Os11g07980					LOC_Os11g07980:Chr11:4150087-4154740:-:-42
Chr11	peak_3211	4156317	4156636	320	68	298	1.52e-06	2.55235	0.000198605	LOC_Os11g07980					LOC_Os11g07980:Chr11:4150087-4154740:-:-1645
Chr11	peak_3213	4192471	4192711	241	118	162	1.05e-06	2.98184	0.000140997	LOC_Os11g08050					LOC_Os11g08050:Chr11:4184192-4192034:-:-555
Chr11	peak_3217	4215481	4215937	457	185	307	1.05e-23	6.51404	9.07e-21	LOC_Os11g08070					LOC_Os11g08070:Chr11:4212169-4214029:-:-1637
Chr11	peak_3219	4233156	4233442	287	155	319	1.32e-21	5.26221	9.67e-19	LOC_Os11g08090					LOC_Os11g08090:Chr11:4233460-4243344:+:150
Chr11	peak_3218	4231690	4232186	497	155	473	3.11e-08	2.83453	5.51e-06	LOC_Os11g08090					LOC_Os11g08090:Chr11:4233460-4243344:+:1616
Chr11	peak_3220	4245816	4246151	336	150	299	8.9e-09	3.14464	1.72e-06	LOC_Os11g08100					LOC_Os11g08100:Chr11:4247299-4252006:+:1334
Chr11	peak_3223	4302046	4302250	205	91	246	5.47e-09	2.9357	1.09e-06	LOC_Os11g08210					LOC_Os11g08210:Chr11:4299149-4301783:-:-354
Chr11	peak_3224	4303162	4303717	556	42	494	1.19e-05	2.21565	0.00129721	LOC_Os11g08210					LOC_Os11g08210:Chr11:4299149-4301783:-:-1421
Chr11	peak_3222	4299608	4299850	243	88	213	3.17e-05	2.28831	0.00310006					LOC_Os11g08210	LOC_Os11g08210:Chr11:4299149-4301783:-:2089
Chr11	peak_3225	4314183	4314394	212	118	176	0.000106677	2.27232	0.00912494	LOC_Os11g08220					LOC_Os11g08220:Chr11:4315043-4315616:+:743
Chr11	peak_3227	4374722	4374992	271	161	226	6.62e-11	3.50436	1.7e-08	LOC_Os11g08300; LOC_Os11g08290					LOC_Os11g08300:Chr11:4375281-4380044:+:399
Chr11	peak_3231	4583008	4583352	345	136	251	9.76e-21	5.94407	6.65e-18		LOC_Os11g08610				LOC_Os11g08610:Chr11:4576848-4583732:-:590
Chr11	peak_3230	4581985	4582270	286	94	167	2.96e-13	4.50504	1e-10		LOC_Os11g08610				LOC_Os11g08610:Chr11:4576848-4583732:-:1655
Chr11	peak_3235	4784956	4785249	294	160	391	1.15e-53	9.33587	5.67e-50	LOC_Os11g09010					LOC_Os11g09010:Chr11:4785128-4789394:+:13
Chr11	peak_3236	4819075	4819425	351	130	207	2.51e-15	4.99915	1.06e-12			LOC_Os11g09070			LOC_Os11g09070:Chr11:4818175-4821584:-:2381
Chr11	peak_3237	4822731	4823017	287	181	242	1.04e-18	5.06215	5.96e-16	LOC_Os11g09070					LOC_Os11g09080:Chr11:4821962-4822331:+:-951
Chr11	peak_3241	4921787	4922032	246	89	127	1.03e-11	4.65111	2.94e-09		LOC_Os11g09170				LOC_Os11g09170:Chr11:4918870-4923725:+:-3007
Chr11	peak_3242	4975067	4975456	390	139	359	1.48e-17	4.63873	7.7e-15	LOC_Os11g09290; LOC_Os11g09280					LOC_Os11g09280:Chr11:4971248-4975064:-:-142
Chr11	peak_3243	5011851	5012048	198	85	108	1.07e-06	3.0518	0.000143556		LOC_Os11g09350				LOC_Os11g09350:Chr11:5010064-5013658:-:1724
Chr11	peak_3244	5136896	5137181	286	206	156	9.8e-09	3.49101	1.87e-06		LOC_Os11g09600				LOC_Os11g09600:Chr11:5135149-5137869:-:769
Chr11	peak_3245	5171114	5171619	506	197	497	3.45e-22	4.87275	2.65e-19	LOC_Os11g09684; LOC_Os11g09680					LOC_Os11g09680:Chr11:5168780-5171223:-:-88
Chr11	peak_3246	5259170	5259409	240	119	242	5.37e-10	3.31265	1.23e-07			LOC_Os11g09830			LOC_Os11g09830:Chr11:5258104-5259504:-:217
Chr11	peak_3247	5262891	5263414	524	209	475	3.94e-27	6.10751	4.36e-24			LOC_Os11g09840			LOC_Os11g09840:Chr11:5262150-5263481:+:-951
Chr11	peak_3249	5276252	5276448	197	113	169	6.04e-06	2.97963	0.000696787	LOC_Os11g09850					LOC_Os11g09850:Chr11:5276417-5279977:+:53
Chr11	peak_3251	5327611	5327859	249	138	186	1.83e-13	4.4685	6.36e-11	LOC_Os11g09940					LOC_Os11g09940:Chr11:5324657-5327661:-:-88
Chr11	peak_3257	5459828	5460072	245	157	257	5.79e-09	2.88408	1.15e-06	LOC_Os11g10100					LOC_Os11g10100:Chr11:5460201-5464655:+:217
Chr11	peak_3258	5582651	5582996	346	191	234	1.73e-15	5.47355	7.42e-13	LOC_Os11g10280					LOC_Os11g10280:Chr11:5580094-5582565:-:-277
Chr11	peak_3259	5589169	5589594	426	204	570	8.07e-55	7.771	4.21e-51	LOC_Os11g10290					LOC_Os11g10290:Chr11:5586494-5589200:-:-173
Chr11	peak_3261	5665358	5665582	225	90	172	2.57e-06	2.77729	0.000322835	LOC_Os11g10420					LOC_Os11g10420:Chr11:5653203-5663583:-:-1865
Chr11	peak_3265	5711180	5711938	759	165	791	2.97e-35	6.12303	5.56e-32	LOC_Os11g10470					LOC_Os11g10470:Chr11:5710546-5711249:-:-96
Chr11	peak_3266	5733174	5733466	293	153	184	1.32e-16	5.76737	6.28e-14	LOC_Os11g10490					LOC_Os11g10490:Chr11:5728821-5732633:-:-694
[truncated: 6,572 more rows]
