# Supplementary material for: OsbZIP81, A Homologue of Arabidopsis VIP1, May Positively Regulate JA Levels by Directly Targetting the Genes in JA Signaling and Metabolism Pathway in Rice
Source: Int J Mol Sci. 2019 May 13;20(9):2360. doi: 10.3390/ijms20092360 (PMC6539606; doi:10.3390/ijms20092360)
Supplement: Supplementary file 1 [file ijms-20-02360-s001.zip › Supplementary File 3.xls]

## Sheet: OsbZIP81_1_input_vs_OsbZIP81_1_
Supplemental File 3. List of potential genes bound by OsbZIP81.1
Gene ID	Putative function
LOC_Os01g01040	expressed protein
LOC_Os01g01170	expressed protein
LOC_Os01g01210	retrotransposon protein, putative, unclassified
LOC_Os01g01295	expressed protein
LOC_Os01g01340	light-induced protein 1-like, putative, expressed
LOC_Os01g01350	SNF7 domain containing protein, putative, expressed
LOC_Os01g01450	stress responsive protein, putative, expressed
LOC_Os01g01570	kinesin heavy chain, putative, expressed
LOC_Os01g01610	IscA-like iron-sulfur assembly protein, mitochondrial precursor, putative, expressed
LOC_Os01g01620	kinase, pfkB family, putative, expressed
LOC_Os01g01640	Rer1 protein, putative, expressed
LOC_Os01g01740	protein kinase domain containing protein, expressed
LOC_Os01g01760	expressed protein
LOC_Os01g01840	helix-loop-helix DNA-binding domain containing protein, expressed
LOC_Os01g01860	transposon protein, putative, unclassified
LOC_Os01g01870	helix-loop-helix DNA-binding domain containing protein, expressed
LOC_Os01g01880	expressed protein
LOC_Os01g01890	expressed protein
LOC_Os01g01920	HD domain containing protein 2, putative, expressed
LOC_Os01g02050	phosphoenolpyruvate carboxylase, putative, expressed
LOC_Os01g02130	expressed protein
LOC_Os01g02150	sulfated surface glycoprotein 185 precursor, putative, expressed
LOC_Os01g02200	armadillo/beta-catenin repeat family protein, putative, expressed
LOC_Os01g02320	protein kinase domain containing protein, expressed
LOC_Os01g02334	expressed protein
LOC_Os01g02350	receptor-like kinase ARK1AS, putative, expressed
LOC_Os01g02390	protein kinase domain containing protein, expressed
LOC_Os01g02400	protein kinase domain containing protein, expressed
LOC_Os01g02480	retrotransposon protein, putative, unclassified
LOC_Os01g02550	protein kinase domain containing protein, expressed
LOC_Os01g02560	Ser/Thr receptor-like kinase, putative, expressed
LOC_Os01g02570	protein kinase domain containing protein, expressed
LOC_Os01g02580	protein kinase domain containing protein, expressed
LOC_Os01g02590	receptor-like kinase, putative, expressed
LOC_Os01g02600	Ser/Thr receptor-like kinase, putative, expressed
LOC_Os01g02700	protein kinase domain containing protein, expressed
LOC_Os01g02710	LRk-type protein, putative, expressed
LOC_Os01g02760	receptor-like kinase, putative, expressed
LOC_Os01g02770	resistance-related receptor-like kinase, putative, expressed
LOC_Os01g02790	protein kinase domain containing protein, expressed
LOC_Os01g02830	receptor-like kinase ARK1AS, putative, expressed
LOC_Os01g02840	resistance-related receptor-like kinase, putative, expressed
LOC_Os01g02900	glycosyltransferase, putative, expressed
LOC_Os01g02910	glycosyltransferase, putative, expressed
LOC_Os01g02920	glycosyltransferase protein, putative, expressed
LOC_Os01g02960	expressed protein
LOC_Os01g03050	fruit protein PKIWI502, putative, expressed
LOC_Os01g03070	transposon protein, putative, unclassified, expressed
LOC_Os01g03080	expressed protein
LOC_Os01g03090	methyltransferase, putative, expressed
LOC_Os01g03130	expressed protein
LOC_Os01g03144	white-brown complex homolog protein 7, putative, expressed
LOC_Os01g03160	xylosyltransferase, putative, expressed
LOC_Os01g03270	expressed protein
LOC_Os01g03310	BBTI1 - Bowman-Birk type bran trypsin inhibitor precursor, expressed
LOC_Os01g03480	expressed protein
LOC_Os01g03490	heavy-metal-associated domain-containing protein, putative, expressed
LOC_Os01g03500	expressed protein
LOC_Os01g03510	WD domain, G-beta repeat domain containing protein, expressed
LOC_Os01g03549	multi-copper oxidase type I family protein, putative, expressed
LOC_Os01g03680	BBTI8 - Bowman-Birk type bran trypsin inhibitor precursor, expressed
LOC_Os01g03690	TKL_IRAK_DUF26-lg.1 - DUF26 kinases have homology to DUF26 containing loci, expressed
LOC_Os01g03730	nuclease PA3, putative, expressed
LOC_Os01g03740	nuclease PA3, putative, expressed
LOC_Os01g03760	expressed protein
LOC_Os01g03810	expressed protein
LOC_Os01g03820	C2 domain containing protein, putative, expressed
LOC_Os01g03950	glycosyl hydrolase, family 31, putative, expressed
LOC_Os01g03960	expressed protein
LOC_Os01g03970	expressed protein
LOC_Os01g03980	expressed protein
LOC_Os01g04005	expressed protein
LOC_Os01g04010	expressed protein
LOC_Os01g04020	AP2 domain containing protein, expressed
LOC_Os01g04030	signal peptidase complex subunit 3, putative, expressed
LOC_Os01g04040	BBTI11 - Bowman-Birk type bran trypsin inhibitor precursor, putative, expressed
LOC_Os01g04050	BBTI12 - Bowman-Birk type bran trypsin inhibitor precursor, expressed
LOC_Os01g04070	verticillium wilt disease resistance protein, putative, expressed
LOC_Os01g04090	expressed protein
LOC_Os01g04160	expressed protein
LOC_Os01g04200	metallo-beta-lactamase family protein, putative, expressed
LOC_Os01g04230	inactive receptor kinase At2g26730 precursor, putative, expressed
LOC_Os01g04260	fatty acid hydroxylase, putative, expressed
LOC_Os01g04270	hypothetical protein
LOC_Os01g04324	expressed protein
LOC_Os01g04330	OsCML16 - Calmodulin-related calcium sensor protein, expressed
LOC_Os01g04340	hsp20/alpha crystallin family protein, putative, expressed
LOC_Os01g04350	hsp20/alpha crystallin family protein, putative, expressed
LOC_Os01g04409	OsWAK1 - OsWAK receptor-like cytoplasmic kinase OsWAK-RLCK, expressed
LOC_Os01g04450	OsWAK2 - OsWAK receptor-like cytoplasmic kinase OsWAK-RLCK, expressed
LOC_Os01g04460	Ser/Thr protein kinase, putative, expressed
LOC_Os01g04470	expressed protein
LOC_Os01g04480	expressed protein
LOC_Os01g04590	expressed protein
LOC_Os01g04610	hypothetical protein
LOC_Os01g04630	muconate cycloisomerase, putative, expressed
LOC_Os01g04640	reticulon domain containing protein, putative, expressed
LOC_Os01g04650	PB1 domain containing protein, expressed
LOC_Os01g04710	aspartic proteinase, putative, expressed
LOC_Os01g04800	B3 DNA binding domain containing protein, expressed
LOC_Os01g04814	vacuolar protein sorting-associating protein 4B, putative, expressed
LOC_Os01g04830	expressed protein
LOC_Os01g04840	vacuolar protein sorting-associating protein 4B, putative, expressed
LOC_Os01g04860	DUF647 domain containing protein, putative, expressed
LOC_Os01g04920	glycosyl transferase, group 1 domain containing protein, expressed
LOC_Os01g04930	MYB family transcription factor, putative, expressed
LOC_Os01g05060	mitochondrial glycoprotein, putative, expressed
LOC_Os01g05064	expressed protein
LOC_Os01g05070	expressed protein
LOC_Os01g05180	expressed protein
LOC_Os01g05260	expressed protein
LOC_Os01g05280	expressed protein
LOC_Os01g05289	expressed protein
LOC_Os01g05310	expressed protein
LOC_Os01g05370	retrotransposon protein, putative, unclassified, expressed
LOC_Os01g05380	expressed protein
LOC_Os01g05400	expressed protein
LOC_Os01g05410	expressed protein
LOC_Os01g05500	zinc finger protein, putative, expressed
LOC_Os01g05620	NBS-LRR disease resistance protein, putative, expressed
LOC_Os01g05630	Core histone H2A/H2B/H3/H4 domain containing protein, putative, expressed
LOC_Os01g05640	receptor-like protein kinase 5 precursor, putative, expressed
LOC_Os01g05650	metallothionein, putative, expressed
LOC_Os01g05660	expressed protein
LOC_Os01g05770	expressed protein
LOC_Os01g05780	expressed protein
LOC_Os01g05790	SLT1 protein, putative, expressed
LOC_Os01g05800	inner membrane protein, putative, expressed
LOC_Os01g05810	gamma-glutamyltranspeptidase 1 precursor, putative, expressed
LOC_Os01g05830	expressed protein
LOC_Os01g05900	Core histone H2A/H2B/H3/H4 domain containing protein, putative, expressed
LOC_Os01g05960	receptor kinase, putative, expressed
LOC_Os01g06030	expressed protein
LOC_Os01g06040	expressed protein
LOC_Os01g06280	TKL_IRAK_CrRLK1L-1.4 - The CrRLK1L-1 subfamily has homology to the CrRLK1L homolog, expressed
LOC_Os01g06300	transposon protein, putative, unclassified, expressed
LOC_Os01g06310	glycine-rich cell wall structural protein precursor, putative, expressed
LOC_Os01g06560	transcription factor HBP-1b, putative, expressed
LOC_Os01g06570	expressed protein
LOC_Os01g06580	fasciclin domain containing protein, expressed
LOC_Os01g06590	zinc finger, C3HC4 type domain containing protein, expressed
LOC_Os01g06600	glutaryl-CoA dehydrogenase, mitochondrial precursor, putative, expressed
LOC_Os01g06630	small hydrophilic plant seed protein, putative, expressed
LOC_Os01g06640	basic helix-loop-helix, putative, expressed
LOC_Os01g06660	thiamine pyrophosphate enzyme, C-terminal TPP binding domain containing protein, expressed
LOC_Os01g06710	retrotransposon protein, putative, unclassified, expressed
LOC_Os01g06730	verticillium wilt disease resistance protein, putative, expressed
LOC_Os01g06740	ribosome inactivating protein, putative, expressed
LOC_Os01g06790	disease resistance protein, putative, expressed
LOC_Os01g06852	transposon protein, putative, unclassified, expressed
LOC_Os01g06870	resistance protein SlVe1 precursor, putative, expressed
LOC_Os01g07060	POEI43 - Pollen Ole e I allergen and extensin family protein precursor, putative, expressed
LOC_Os01g07070	transposon protein, putative, CACTA, En/Spm sub-class, expressed
LOC_Os01g07110	BRCA2 repeat family protein, expressed
LOC_Os01g07120	AP2 domain containing protein, expressed
LOC_Os01g07200	staphylococcal nuclease homologue, putative, expressed
LOC_Os01g07212	staphylococcal nuclease homologue, putative, expressed
LOC_Os01g07280	disease resistance protein, putative, expressed
LOC_Os01g07310	transporter-related, putative, expressed
LOC_Os01g07370	KIP1, putative, expressed
LOC_Os01g07460	conserved hypothetical protein
LOC_Os01g07530	uncharacterized glycosyltransferase, putative, expressed
LOC_Os01g07590	universal stress protein domain containing protein, putative, expressed
LOC_Os01g07700	expressed protein
LOC_Os01g07750	expressed protein
LOC_Os01g07890	expressed protein
LOC_Os01g07900	expressed protein
LOC_Os01g07970	expressed protein
LOC_Os01g08020	boron transporter protein, putative, expressed
LOC_Os01g08050	hypothetical protein
LOC_Os01g08100	flavonol-3-O-glycoside-7-O-glucosyltransferase 1, putative, expressed
LOC_Os01g08220	gibberellin 3-beta-dioxygenase 2-2, putative, expressed
LOC_Os01g08240	hypothetical protein
LOC_Os01g08250	retrotransposon protein, putative, unclassified, expressed
LOC_Os01g08280	expressed protein
LOC_Os01g08350	ATP synthase subunit alpha, mitochondrial, putative, expressed
LOC_Os01g08400	syntaxin, putative, expressed
LOC_Os01g08410	early fruit mRNA, putative, expressed
LOC_Os01g08430	expressed protein
LOC_Os01g08440	UDP-glucoronosyl and UDP-glucosyl transferase domain containing protein, expressed
LOC_Os01g08464	expressed protein
LOC_Os01g08470	retrotransposon protein, putative, unclassified, expressed
LOC_Os01g08480	retrotransposon protein, putative, Ty1-copia subclass, expressed
LOC_Os01g08490	conserved hypothetical protein
LOC_Os01g08510	MAR-binding filament-like protein 1, putative, expressed
LOC_Os01g08560	DnaK family protein, putative, expressed
LOC_Os01g08630	expressed protein
LOC_Os01g08660	aquaporin protein, putative, expressed
LOC_Os01g08680	myb/SANT domain protein, putative, expressed
LOC_Os01g08690	holocarboxylase synthetase, putative, expressed
LOC_Os01g08700	GIGANTEA, putative, expressed
LOC_Os01g08710	WRKY102, expressed
LOC_Os01g08814	expressed protein
LOC_Os01g08850	expressed protein
LOC_Os01g08880	expressed protein
LOC_Os01g08890	expressed protein
LOC_Os01g09010	transferase family protein, putative, expressed
LOC_Os01g09020	WD domain, G-beta repeat domain containing protein, expressed
LOC_Os01g09100	WRKY10, expressed
LOC_Os01g09120	Twin LOV 1, putative, expressed
LOC_Os01g09200	AGC_AGC_other_NDRh_TRCd.1 - ACG kinases include homologs to PKA, PKG and PKC, expressed
LOC_Os01g09212	retrotransposon protein, putative, Ty1-copia subclass, expressed
LOC_Os01g09220	transposon protein, putative, CACTA, En/Spm sub-class, expressed
LOC_Os01g09230	expressed protein
LOC_Os01g09280	myb-related transcription activator, putative, expressed
LOC_Os01g09290	transposon protein, putative, unclassified, expressed
LOC_Os01g09320	NADP-dependent malic enzyme, chloroplast precursor, putative, expressed
LOC_Os01g09330	expressed protein
LOC_Os01g09350	hypothetical protein
LOC_Os01g09360	expressed protein
LOC_Os01g09440	expressed protein
LOC_Os01g09540	HAD superfamily phosphatase, putative, expressed
LOC_Os01g09590	myb-like DNA-binding domain containing protein, putative, expressed
LOC_Os01g09650	expressed protein
LOC_Os01g09670	pollen-specific protein SF21, putative, expressed
LOC_Os01g09760	DIRP family protein, putative, expressed
LOC_Os01g09770	expressed protein
LOC_Os01g09850	ZOS1-04 - C2H2 zinc finger protein, expressed
LOC_Os01g09990	helix-loop-helix DNA-binding domain containing protein, expressed
LOC_Os01g10210	lachrymatory factor synthase, putative, expressed
LOC_Os01g10250	hydrolase, alpha/beta fold family domain containing protein, expressed
LOC_Os01g10270	expressed protein
LOC_Os01g10280	phosphoribosylaminoimidazole carboxylase, chloroplast precursor, putative, expressed
LOC_Os01g10400	expressed protein
LOC_Os01g10420	expressed protein
LOC_Os01g10430	protein kinase family protein, putative, expressed
LOC_Os01g10520	expressed protein
LOC_Os01g10550	DEFL35 - Defensin and Defensin-like DEFL family, expressed
LOC_Os01g10600	aquaporin protein, putative, expressed
LOC_Os01g10610	BES1/BZR1 homolog protein, putative, expressed
LOC_Os01g10640	expressed protein
LOC_Os01g10660	expressed protein
LOC_Os01g10890	CAMK_KIN1/SNF1/Nim1_like.8 - CAMK includes calcium/calmodulin depedent protein kinases, expressed
LOC_Os01g10950	peptide-N4-asparagine amidase A, putative, expressed
LOC_Os01g11020	expressed protein
LOC_Os01g11054	phosphoenolpyruvate carboxylase, putative, expressed
LOC_Os01g11130	RNA recognition motif containing protein, putative, expressed
LOC_Os01g11160	amino acid permease family protein, putative, expressed
LOC_Os01g11170	expressed protein
LOC_Os01g11240	DUF538 domain containing protein, putative, expressed
LOC_Os01g11260	phospho-N-acetylmuramoyl-pentapeptide-transferase, putative, expressed
LOC_Os01g11340	cytochrome P450, putative, expressed
LOC_Os01g11390	expressed protein
LOC_Os01g11470	expressed protein
LOC_Os01g11500	zinc finger, C3HC4 type domain containing protein, expressed
LOC_Os01g11520	RING-H2 finger protein, putative, expressed
LOC_Os01g11600	expressed protein
LOC_Os01g11640	expressed protein
LOC_Os01g11650	GDSL-like lipase/acylhydrolase, putative, expressed
LOC_Os01g11810	powdery mildew resistant protein 5, putative, expressed
LOC_Os01g11880	DJ-1 family protein, putative, expressed
LOC_Os01g11920	retrotransposon protein, putative, unclassified, expressed
LOC_Os01g12060	expressed protein
LOC_Os01g12090	ribosomal protein S6 family protein, putative, expressed
LOC_Os01g12160	OsGH3.3 - Probable indole-3-acetic acid-amido synthetase, expressed
LOC_Os01g12260	vacuolar ATP synthase subunit E, putative, expressed
LOC_Os01g12270	expressed protein
LOC_Os01g12280	hAT dimerisation domain-containing protein, putative, expressed
LOC_Os01g12290	S-locus lectin protein kinase family protein, putative, expressed
LOC_Os01g12374	expressed protein
LOC_Os01g12390	inactive receptor kinase At2g26730 precursor, putative, expressed
LOC_Os01g12420	receptor-like protein kinase, putative, expressed
LOC_Os01g12430	receptor-like protein kinase, putative, expressed
LOC_Os01g12440	AP2 domain containing protein, expressed
LOC_Os01g12480	expressed protein
LOC_Os01g12710	oxidoreductase, short chain dehydrogenase/reductase family domain containing protein, expressed
LOC_Os01g12720	protein kinase domain containing protein, expressed
LOC_Os01g12730	ras-related protein, putative, expressed
LOC_Os01g12740	cytochrome P450, putative, expressed
LOC_Os01g12750	cytochrome P450, putative, expressed
LOC_Os01g12760	cytochrome P450, putative, expressed
LOC_Os01g12810	retrotransposon protein, putative, unclassified, expressed
LOC_Os01g12870	eukaryotic translation initiation factor 3 subunit E-interacting protein, putative, expressed
LOC_Os01g12880	VHS and GAT domain containing protein, expressed
LOC_Os01g12900	ras-related protein, putative, expressed
LOC_Os01g12920	thioesterase family protein, putative, expressed
LOC_Os01g13210	salt stress root protein RS1, putative, expressed
LOC_Os01g13330	expressed protein
LOC_Os01g13370	seven in absentia protein family domain containing protein, expressed
LOC_Os01g13480	glutaredoxin, putative, expressed
LOC_Os01g13490	expressed protein
LOC_Os01g13570	phosphoglycerate mutase, putative, expressed
LOC_Os01g13590	isoflavone reductase homolog IRL, putative, expressed
LOC_Os01g13690	ligA, putative, expressed
LOC_Os01g13700	DNA-binding protein-related, putative, expressed
LOC_Os01g13740	myb-like DNA-binding domain containing protein, expressed
LOC_Os01g13800	receptor-like protein kinase 5 precursor, putative, expressed
LOC_Os01g13810	expressed protein
LOC_Os01g13930	expressed protein
LOC_Os01g13950	OsGrx_A1 - glutaredoxin subgroup III, expressed
LOC_Os01g13960	retrotransposon protein, putative, unclassified, expressed
LOC_Os01g14050	C2 domain containing protein, putative, expressed
LOC_Os01g14060	expressed protein
LOC_Os01g14080	lipase class 3 family protein, putative, expressed
LOC_Os01g14100	BT1 family protein, putative, expressed
LOC_Os01g14200	retrotransposon protein, putative, unclassified, expressed
LOC_Os01g14360	expressed protein
LOC_Os01g14430	DNA binding protein, putative, expressed
LOC_Os01g14440	WRKY1, expressed
LOC_Os01g14590	pathogen-related protein, putative, expressed
LOC_Os01g14770	retrotransposon protein, putative, unclassified, expressed
LOC_Os01g14932	NAK-like ser/thr protein kinase, putative, expressed
LOC_Os01g14990	GCRP6 - Glycine and cysteine rich family protein precursor, putative, expressed
LOC_Os01g15000	lipase, putative, expressed
LOC_Os01g15020	lissencephaly type-1-like homology motif, putative, expressed
LOC_Os01g15029	expressed protein
LOC_Os01g15110	syntaxin, putative, expressed
LOC_Os01g15240	expressed protein
LOC_Os01g15270	expressed protein
LOC_Os01g15290	ribosomal L18p/L5e family protein, putative, expressed
LOC_Os01g15300	zinc finger helicase family protein, putative, expressed
LOC_Os01g15350	zinc finger C-x8-C-x5-C-x3-H type family protein, expressed
LOC_Os01g15399	expressed protein
LOC_Os01g15630	zinc finger, C3HC4 type domain containing protein, expressed
LOC_Os01g15640	no apical meristem protein, putative, expressed
LOC_Os01g15740	expressed protein
LOC_Os01g15900	expressed protein
LOC_Os01g15910	UTP--glucose-1-phosphate uridylyltransferase, putative, expressed
LOC_Os01g15970	expressed protein
LOC_Os01g16090	RNA binding protein, putative, expressed
LOC_Os01g16110	la domain containing protein, putative, expressed
LOC_Os01g16124	retrotransposon protein, putative, unclassified, expressed
LOC_Os01g16140	expressed protein
LOC_Os01g16146	phenazine biosynthesis protein, putative, expressed
LOC_Os01g16450	peroxidase precursor, putative, expressed
LOC_Os01g16640	split hand/foot malformation type 1, putative, expressed
LOC_Os01g16650	ubiquitin-conjugating enzyme, putative, expressed
LOC_Os01g16670	BSD domain-containing protein, putative, expressed
LOC_Os01g16800	expressed protein
LOC_Os01g16840	microneme protein Sm70, putative, expressed
LOC_Os01g16870	argonaute, putative, expressed
LOC_Os01g16890	ribosomal protein L7Ae, putative, expressed
LOC_Os01g16940	MazG nucleotide pyrophosphohydrolase domain containing protein, expressed
LOC_Os01g16950	zinc finger, C3HC4 type domain containing protein, expressed
LOC_Os01g16960	pyruvate kinase, putative, expressed
LOC_Os01g16990	expressed protein
LOC_Os01g17000	expressed protein
LOC_Os01g17050	VQ domain containing protein, putative, expressed
LOC_Os01g17160	OsSubt1 - Putative Subtilisin homologue, expressed
LOC_Os01g17214	major facilitator superfamily antiporter, putative, expressed
LOC_Os01g17390	OsFBX5 - F-box domain containing protein, expressed
LOC_Os01g17396	expressed protein
LOC_Os01g18080	retrotransposon protein, putative, unclassified, expressed
LOC_Os01g18100	OsRhmbd3 - Putative Rhomboid homologue, expressed
LOC_Os01g18220	expressed protein
LOC_Os01g18280	SNF7 domain containing protein, putative, expressed
LOC_Os01g18300	expressed protein
LOC_Os01g18360	OsIAA4 - Auxin-responsive Aux/IAA gene family member, expressed
LOC_Os01g18400	CHIT10 - Chitinase family protein precursor, expressed
LOC_Os01g18584	WRKY9, expressed
LOC_Os01g18630	aspartic proteinase oryzasin-1 precursor, putative, expressed
LOC_Os01g18640	aminotransferase, putative, expressed
LOC_Os01g18670	MDR-like ABC transporter, putative, expressed
LOC_Os01g18730	expressed protein
LOC_Os01g18744	transferase family protein, putative, expressed
LOC_Os01g18830	expressed protein
LOC_Os01g18840	IF, putative, expressed
LOC_Os01g19120	expressed protein
LOC_Os01g19240	integral membrane protein DUF6 containing protein, expressed
LOC_Os01g19270	expressed protein
LOC_Os01g19740	calvin cycle protein CP12, putative, expressed
LOC_Os01g19800	zinc finger, C3HC4 type, putative, expressed
LOC_Os01g19820	universal stress protein domain containing protein, putative, expressed
LOC_Os01g19970	MYB family transcription factor, putative, expressed
LOC_Os01g20206	methyltransferase, putative, expressed
LOC_Os01g20720	CC-NBS-LRR, putative, expressed
LOC_Os01g20800	expressed protein
LOC_Os01g20830	heavy metal-associated domain containing protein, expressed
LOC_Os01g20860	phospholipase D. Active site motif family protein, expressed
LOC_Os01g20894	expressed protein
LOC_Os01g20910	zinc finger, C3HC4 type domain containing protein, expressed
LOC_Os01g20920	expressed protein
LOC_Os01g21120	AP2 domain containing protein, expressed
LOC_Os01g21250	late embryogenesis abundant protein, putative, expressed
LOC_Os01g21520	esterase/lipase/thioesterase family protein, putative, expressed
LOC_Os01g21730	hypothetical protein
LOC_Os01g21820	preprotein translocase subunit secA, chloroplast precursor, putative, expressed
LOC_Os01g21860	AGAP010768-PA, putative, expressed
LOC_Os01g21930	expressed protein
LOC_Os01g22000	expressed protein
LOC_Os01g22010	S-adenosylmethionine synthetase, putative, expressed
LOC_Os01g22336	peroxidase precursor, putative, expressed
LOC_Os01g22510	cyclase/dehydrase family protein, expressed
LOC_Os01g22520	dihydrolipoyl dehydrogenase 1, mitochondrial precursor, putative, expressed
LOC_Os01g22600	mitochondrial carrier protein, putative, expressed
LOC_Os01g22630	ECT protein, putative, expressed
LOC_Os01g22770	transposon protein, putative, unclassified
LOC_Os01g22780	GDSL-like lipase/acylhydrolase, putative, expressed
LOC_Os01g22900	neutral/alkaline invertase, putative, expressed
LOC_Os01g22980	OsSCP3 - Putative Serine Carboxypeptidase homologue, expressed
LOC_Os01g22990	acidic leucine-rich nuclear phosphoprotein 32-related protein 1, putative, expressed
LOC_Os01g23460	retrotransposon protein, putative, Ty1-copia subclass, expressed
LOC_Os01g23680	rossmann fold nucleotide-binding protein involved in DNA uptake, putative, expressed
LOC_Os01g23760	OsMADS93 - MADS-box family gene with M-beta type-box, expressed
LOC_Os01g24880	zinc finger, C3HC4 type domain containing protein, expressed
LOC_Os01g25290	expressed protein
LOC_Os01g25386	multidrug resistance-associated protein, putative, expressed
LOC_Os01g25402	transposon protein, putative, CACTA, En/Spm sub-class, expressed
LOC_Os01g25484	ferredoxin--nitrite reductase, putative, expressed
LOC_Os01g25710	transposon protein, putative, CACTA, En/Spm sub-class, expressed
LOC_Os01g25720	disease resistance protein RGA4, putative, expressed
LOC_Os01g25730	retrotransposon protein, putative, unclassified
LOC_Os01g25740	powdery mildew resistance protein PM3F, putative, expressed
LOC_Os01g25820	respiratory burst oxidase, putative, expressed
LOC_Os01g25990	expressed protein
LOC_Os01g26039	expressed protein
LOC_Os01g26060	expressed protein
LOC_Os01g26120	membrane associated DUF588 domain containing protein, putative, expressed
LOC_Os01g26130	expressed protein
LOC_Os01g26310	wall-associated kinase-like 2, putative, expressed
LOC_Os01g27010	retrotransposon protein, putative, Ty3-gypsy subclass, expressed
LOC_Os01g27020	transposon protein, putative, unclassified, expressed
LOC_Os01g27210	glutathione S-transferase, putative, expressed
LOC_Os01g27230	12-oxophytodienoate reductase, putative, expressed
LOC_Os01g27240	12-oxophytodienoate reductase, putative, expressed
LOC_Os01g27370	expressed protein
LOC_Os01g27449	expressed protein
LOC_Os01g27480	glutathione S-transferase, putative, expressed
LOC_Os01g27520	tRNA synthetases class II domain containing protein, expressed
LOC_Os01g27620	hypothetical protein
LOC_Os01g27730	GTPase of unknown function domain containing protein, putative, expressed
LOC_Os01g28660	expressed protein
LOC_Os01g28680	WD domain, G-beta repeat domain containing protein, expressed
LOC_Os01g28730	protein kinase domain containing protein, expressed
LOC_Os01g28790	PRAS-rich protein, putative, expressed
LOC_Os01g28840	C4-dicarboxylate transporter/malic acid transport protein, expressed
LOC_Os01g28850	expressed protein
LOC_Os01g29180	expressed protein
LOC_Os01g29330	expressed protein
LOC_Os01g29340	retrotransposon protein, putative, unclassified, expressed
LOC_Os01g29390	expressed protein
LOC_Os01g29409	tRNA methyltransferase, putative, expressed
LOC_Os01g31350	retrotransposon protein, putative, unclassified, expressed
LOC_Os01g31360	expressed protein
LOC_Os01g31370	glycosyltransferase, putative, expressed
LOC_Os01g31580	BZIP protein, putative, expressed
LOC_Os01g31680	uncharacterized protein sll0194, putative, expressed
LOC_Os01g31690	oxygen-evolving enhancer protein 1, chloroplast precursor, putative, expressed
LOC_Os01g31870	natural resistance-associated macrophage protein, putative, expressed
LOC_Os01g31920	expressed protein
LOC_Os01g31940	purine permease, putative, expressed
LOC_Os01g32070	retrotransposon protein, putative, unclassified, expressed
LOC_Os01g32080	thiamine pyrophosphate enzyme, C-terminal TPP binding domain containing protein, expressed
LOC_Os01g32090	PPR repeat domain containing protein, putative, expressed
LOC_Os01g32259	expressed protein
LOC_Os01g32330	heavy metal-associated domain containing protein, expressed
LOC_Os01g32439	expressed protein
LOC_Os01g32770	DUF260 domain containing protein, putative, expressed
LOC_Os01g32830	expressed protein
LOC_Os01g32870	heat shock protein DnaJ, putative, expressed
LOC_Os01g32964	protein phosphotase protein, putative, expressed
LOC_Os01g32980	mitochondrial carrier protein, putative, expressed
LOC_Os01g33080	fimbrin-like protein 2, putative, expressed
LOC_Os01g33490	OsFBX10 - F-box domain containing protein, expressed
LOC_Os01g33500	6-phosphogluconate dehydrogenase NAD-binding domain-containing protein, putative
LOC_Os01g33650	expressed protein
LOC_Os01g33764	expressed protein
LOC_Os01g33770	expressed protein
LOC_Os01g33960	transposon protein, putative, CACTA, En/Spm sub-class, expressed
LOC_Os01g34050	expressed protein
LOC_Os01g34080	armadillo/beta-catenin-like repeat family protein, expressed
LOC_Os01g34570	retrotransposon protein, putative, Ty1-copia subclass
LOC_Os01g34614	DNA directed RNA polymerase, 7 kDa subunit domain containing protein, expressed
LOC_Os01g34670	transposon protein, putative, unclassified, expressed
LOC_Os01g34690	expressed protein
LOC_Os01g34700	dienelactone hydrolase family protein, expressed
LOC_Os01g35050	early-responsive to dehydration protein-related, putative, expressed
LOC_Os01g35184	CAMK_KIN1/SNF1/Nim1_like.10 - CAMK includes calcium/calmodulin depedent protein kinases, expressed
LOC_Os01g35330	circumsporozoite protein precursor, putative, expressed
LOC_Os01g36060	expressed protein
LOC_Os01g36064	hAT dimerisation domain-containing protein, putative, expressed
LOC_Os01g36220	bZIP transcription factor domain containing protein, expressed
LOC_Os01g36580	auxin-induced protein 5NG4, putative, expressed
LOC_Os01g36790	TKL_IRAK_DUF26-lf.2 - DUF26 kinases have homology to DUF26 containing loci, expressed
LOC_Os01g36850	transposon protein, putative, Pong sub-class, expressed
LOC_Os01g36940	OsFBX13 - F-box domain containing protein, expressed
LOC_Os01g36950	N-rich protein, putative, expressed
LOC_Os01g36970	expressed protein
LOC_Os01g37040	retrotransposon protein, putative, Ty1-copia subclass, expressed
LOC_Os01g37100	RWP-RK domain-containing protein, putative, expressed
LOC_Os01g37500	expressed protein
LOC_Os01g37510	peptide deformylase, putative, expressed
LOC_Os01g37690	sodium/calcium exchanger protein, putative, expressed
LOC_Os01g37700	expressed protein
LOC_Os01g37800	ras-related protein, putative, expressed
LOC_Os01g37842	expressed protein
LOC_Os01g37870	PPR repeat domain containing protein, putative, expressed
LOC_Os01g37910	vacuolar-processing enzyme precursor, putative, expressed
LOC_Os01g37920	expressed protein
LOC_Os01g37950	expressed protein
LOC_Os01g37960	hydrolase, putative, expressed
LOC_Os01g37970	expressed protein
LOC_Os01g38229	peptidyl-prolyl isomerase, putative, expressed
LOC_Os01g38500	DUF538 domain containing protein, putative, expressed
LOC_Os01g38510	protein transport protein Sec61 subunit beta, putative, expressed
LOC_Os01g38530	ELF3 protein, putative, expressed
LOC_Os01g38540	transposon protein, putative, unclassified, expressed
LOC_Os01g38560	expressed protein
LOC_Os01g38640	expressed protein
LOC_Os01g38660	expressed protein
LOC_Os01g38980	calmodulin-binding protein, putative, expressed
LOC_Os01g38990	mitochondrial carrier protein, putative, expressed
LOC_Os01g39000	ZmGR2c, putative, expressed
LOC_Os01g39270	NAD binding domain of 6-phosphogluconate dehydrogenase containing protein, expressed
LOC_Os01g39290	harpin-induced protein 1 domain containing protein, expressed
LOC_Os01g39330	helix-loop-helix DNA-binding domain containing protein, expressed
LOC_Os01g39370	retrotransposon protein, putative, Ty3-gypsy subclass, expressed
LOC_Os01g39690	expressed protein
LOC_Os01g39830	beta-galactosidase, putative, expressed
LOC_Os01g39860	1-aminocyclopropane-1-carboxylate oxidase protein, putative, expressed
LOC_Os01g39890	transposon protein, putative, unclassified, expressed
LOC_Os01g39960	lycopene epsilon cyclase, chloroplast precursor, putative, expressed
LOC_Os01g40070	expressed protein
LOC_Os01g40094	protein phosphatase 2C, putative, expressed
LOC_Os01g40120	expressed protein
LOC_Os01g40130	retrotransposon protein, putative, unclassified, expressed
LOC_Os01g40260	WRKY77, expressed
LOC_Os01g40280	integral membrane protein, putative, expressed
LOC_Os01g40330	DUF630/DUF632 domains containing protein, putative, expressed
LOC_Os01g40570	outer mitochondrial membrane porin, putative, expressed
LOC_Os01g40590	tyrosine protein kinase domain containing protein, putative, expressed
LOC_Os01g40600	coiled-coil domain-containing protein, putative, expressed
LOC_Os01g40760	expressed protein
LOC_Os01g40860	aldehyde dehydrogenase, putative, expressed
LOC_Os01g40870	aldehyde dehydrogenase, putative, expressed
LOC_Os01g41000	ZCW7, putative, expressed
LOC_Os01g41010	DUF581 domain containing protein, expressed
LOC_Os01g41020	expressed protein
LOC_Os01g41230	hypothetical protein
LOC_Os01g41310	OsFBX18 - F-box domain containing protein, expressed
LOC_Os01g41420	transmembrane amino acid transporter protein, putative, expressed
LOC_Os01g41540	hypothetical protein
LOC_Os01g41550	aspartic proteinase, putative, expressed
LOC_Os01g41640	expressed protein
LOC_Os01g41660	phosphoethanolamine/phosphocholine phosphatase, putative, expressed
LOC_Os01g41710	chlorophyll A-B binding protein, putative, expressed
LOC_Os01g41770	leucine rich repeat protein, putative, expressed
LOC_Os01g41810	cytochrome P450 72A1, putative, expressed
LOC_Os01g41870	protein kinase, putative, expressed
LOC_Os01g41900	Myb transcription factor, putative, expressed
LOC_Os01g41910	receptor-like protein kinase 5 precursor, putative, expressed
LOC_Os01g41930	leucine rich repeat protein, putative, expressed
LOC_Os01g42010	expressed protein
LOC_Os01g42080	zinc ion binding protein, putative, expressed
LOC_Os01g42120	expressed protein
LOC_Os01g42140	expressed protein
LOC_Os01g42160	MEGL14 - Maternally expressed gene MEG family protein precursor, putative, expressed
LOC_Os01g42190	heat shock protein DnaJ, putative, expressed
LOC_Os01g42234	amino acid permease family protein, putative, expressed
LOC_Os01g42280	pentatricopeptide, putative, expressed
LOC_Os01g42294	inactive receptor kinase At2g26730 precursor, putative, expressed
LOC_Os01g42330	retrotransposon protein, putative, unclassified, expressed
LOC_Os01g42370	pleiotropic drug resistance protein, putative, expressed
LOC_Os01g42420	expressed protein
LOC_Os01g42430	vacuolar ATP synthase, putative, expressed
LOC_Os01g42460	BAH domain containing protein, expressed
LOC_Os01g42650	cytochrome c oxidase subunit 5B, mitochondrial precursor, putative, expressed
LOC_Os01g42690	OsPOP2 - Putative Prolyl Oligopeptidase homologue, expressed
LOC_Os01g42700	expressed protein
LOC_Os01g42730	GDSL-like lipase/acylhydrolase, putative, expressed
LOC_Os01g42810	leaf senescence related protein, putative, expressed
LOC_Os01g42850	ThiF family domain containing protein, putative, expressed
LOC_Os01g42870	transferase family protein, putative, expressed
LOC_Os01g42934	retrotransposon protein, putative, Ty1-copia subclass, expressed
LOC_Os01g42950	protein kinase family protein, putative, expressed
LOC_Os01g43090	oxidoreductase, aldo/keto reductase family protein, putative, expressed
LOC_Os01g43100	protein phosphatase 2C, putative, expressed
LOC_Os01g43150	OsFtsH9 FtsH protease, homologue of AtFtsH11, expressed
LOC_Os01g43160	polygalacturonase, putative, expressed
LOC_Os01g43330	extra-large G-protein-related, putative, expressed
LOC_Os01g43350	protein kinase family protein, putative, expressed
LOC_Os01g43400	expressed protein
LOC_Os01g43410	CAMK_CAMK_like.9 - CAMK includes calcium/calmodulin depedent protein kinases, expressed
LOC_Os01g43420	expressed protein
LOC_Os01g43440	TOO MANY MOUTHS precursor, putative, expressed
LOC_Os01g43450	expressed protein
LOC_Os01g43460	C4-dicarboxylate transporter/malic acid transport protein, expressed
LOC_Os01g43480	AAA-type ATPase family protein, putative, expressed
LOC_Os01g43540	suppressor of G2 allele of SKP1, putative, expressed
LOC_Os01g43550	WRKY12, expressed
LOC_Os01g43600	expressed protein
LOC_Os01g43660	expressed protein
LOC_Os01g43680	CPuORF29 - conserved peptide uORF-containing transcript, expressed
LOC_Os01g43700	cytochrome P450 72A1, putative, expressed
LOC_Os01g43750	cytochrome P450 72A1, putative, expressed
LOC_Os01g43844	cytochrome P450 72A1, putative, expressed
LOC_Os01g43851	cytochrome P450 72A1, putative, expressed
LOC_Os01g43870	NLI interacting factor-like phosphatase, putative, expressed
LOC_Os01g43895	expressed protein
LOC_Os01g43940	oligopeptide transporter, putative, expressed
LOC_Os01g44100	expressed protein
LOC_Os01g44110	serine/threonine-protein kinase, putative, expressed
LOC_Os01g44130	aspartic proteinase oryzasin-1 precursor, putative, expressed
LOC_Os01g44310	dnaJ domain containing protein, expressed
LOC_Os01g44340	pectinesterase, putative, expressed
LOC_Os01g44430	retrotransposon protein, putative, unclassified, expressed
LOC_Os01g44970	polygalacturonase, putative, expressed
LOC_Os01g45060	polygalacturonase, putative, expressed
LOC_Os01g45070	peptide deformylase, putative, expressed
LOC_Os01g45090	MYB family transcription factor, putative, expressed
LOC_Os01g45250	DUF1645 domain containing protein, putative, expressed
LOC_Os01g45274	carbonic anhydrase, chloroplast precursor, putative, expressed
LOC_Os01g45360	membrane associated DUF588 domain containing protein, putative, expressed
LOC_Os01g45439	expressed protein
LOC_Os01g45450	AAA family ATPase, putative, expressed
LOC_Os01g45460	serine esterase, putative, expressed
LOC_Os01g45550	auxin efflux carrier component, putative, expressed
LOC_Os01g45830	sulfate transporter, putative, expressed
LOC_Os01g45840	CRR2, putative, expressed
LOC_Os01g45990	potassium channel AKT1, putative, expressed
LOC_Os01g46070	lactate/malate dehydrogenase, putative, expressed
LOC_Os01g46130	expressed protein
LOC_Os01g46390	DUF538 domain containing protein, putative, expressed
LOC_Os01g46600	seed maturation protein PM41, putative, expressed
LOC_Os01g46720	expressed protein
LOC_Os01g46730	expressed protein
LOC_Os01g46750	AMP-binding enzyme, putative, expressed
LOC_Os01g46760	protein phosphatase 2C, putative, expressed
LOC_Os01g46800	WRKY15, expressed
LOC_Os01g46810	viral A-type inclusion protein repeat containing protein, expressed
LOC_Os01g46840	expressed protein
LOC_Os01g46926	ubiquitin-conjugating enzyme, putative, expressed
LOC_Os01g46950	aldose 1-epimerase, putative, expressed
LOC_Os01g46970	transcription factor, putative, expressed
LOC_Os01g46980	vacuolar ATP synthase subunit E, putative, expressed
LOC_Os01g47190	phosphoglycerate mutase, putative, expressed
LOC_Os01g47420	pterin-4-alpha-carbinolamine dehydratase, putative, expressed
LOC_Os01g47470	serine/threonine-protein kinase, putative, expressed
LOC_Os01g47490	Lg106, putative, expressed
LOC_Os01g47510	retrotransposon protein, putative, unclassified, expressed
LOC_Os01g47520	hypothetical protein
LOC_Os01g47540	NLI interacting factor-like phosphatase, putative, expressed
LOC_Os01g47550	kinase, pfkB family, putative, expressed
LOC_Os01g47560	WRKY16, expressed
LOC_Os01g47570	expressed protein
LOC_Os01g47680	60S ribosomal protein L18a-1, putative, expressed
LOC_Os01g47690	metallo-beta-lactamase family protein, putative, expressed
LOC_Os01g47720	expressed protein
LOC_Os01g47730	ras-related protein, putative, expressed
LOC_Os01g47750	splicing factor U2AF 35 kDa subunit, putative, expressed
LOC_Os01g47760	OsGrx_I1 - glutaredoxin subgroup III, expressed
LOC_Os01g47840	S-locus-like receptor protein kinase, putative, expressed
LOC_Os01g48000	S-locus-like receptor protein kinase, putative, expressed
LOC_Os01g48040	S-locus-like receptor protein kinase, putative, expressed
LOC_Os01g48190	drought induced 19 protein, putative, expressed
LOC_Os01g48210	PAP/25A associated domain containing protein, putative, expressed
LOC_Os01g48220	protein of unknown function DUF1421 domain containing protein, expressed
LOC_Os01g48270	AAA-type ATPase family protein, putative, expressed
LOC_Os01g48280	ubiquitin-conjugating enzyme, putative, expressed
LOC_Os01g48320	transcription factor like protein, putative, expressed
LOC_Os01g48360	expressed protein
LOC_Os01g48370	OsFBT1 - F-box and tubby domain containing protein, expressed
LOC_Os01g48390	expressed protein
LOC_Os01g48420	peroxiredoxin, putative, expressed
LOC_Os01g48430	expressed protein
LOC_Os01g48444	OsIAA5 - Auxin-responsive Aux/IAA gene family member, expressed
LOC_Os01g48600	ubiquitin carboxyl-terminal hydrolase family protein, putative, expressed
LOC_Os01g48610	expressed protein
LOC_Os01g48640	expressed protein
LOC_Os01g48680	two pore calcium channel protein 1, putative, expressed
LOC_Os01g48690	ribosomal protein rpS20, putative, expressed
LOC_Os01g48740	aspartyl protease family protein, putative, expressed
LOC_Os01g48830	expressed protein
LOC_Os01g48840	hypothetical protein
LOC_Os01g48850	auxin-responsive protein, putative, expressed
LOC_Os01g48874	wax synthase, putative, expressed
LOC_Os01g48940	expressed protein
LOC_Os01g48950	expressed protein
LOC_Os01g48960	glutamate synthase, chloroplast precursor, putative, expressed
LOC_Os01g48970	hypothetical protein
LOC_Os01g48980	GPI transamidase component family protein, putative, expressed
LOC_Os01g48990	uncharacterized kinase mug58, putative, expressed
LOC_Os01g49000	katanin p60 ATPase-containing subunit, putative, expressed
LOC_Os01g49210	expressed protein
LOC_Os01g49230	limonoid UDP-glucosyltransferase, putative, expressed
LOC_Os01g49290	WD repeat-containing protein, putative, expressed
LOC_Os01g49310	expressed protein
LOC_Os01g49440	expressed protein
LOC_Os01g49529	OsWAK10d - OsWAK receptor-like cytoplasmic kinase OsWAK-RLCK, expressed
LOC_Os01g49614	Protein kinase domain containing protein, expressed
LOC_Os01g49750	expressed protein
LOC_Os01g49760	expressed protein
LOC_Os01g49770	zinc finger, C3HC4 type domain containing protein, expressed
LOC_Os01g49790	expressed protein
LOC_Os01g49800	expressed protein
LOC_Os01g49830	B3 DNA binding domain containing protein, expressed
LOC_Os01g49870	transposon protein, putative, CACTA, En/Spm sub-class, expressed
LOC_Os01g49890	threonine synthase, chloroplast precursor, putative, expressed
LOC_Os01g50040	DNA binding protein, putative, expressed
LOC_Os01g50100	ABC transporter, ATP-binding protein, putative, expressed
LOC_Os01g50110	MYB family transcription factor, putative, expressed
LOC_Os01g50160	MDR-like ABC transporter, putative, expressed
LOC_Os01g50170	eukaryotic aspartyl protease domain containing protein, expressed
LOC_Os01g50310	VIP1 protein, putative, expressed
LOC_Os01g50380	expressed protein
LOC_Os01g50410	STE_MEKK_ste11_MAP3K.6 - STE kinases include homologs to sterile 7, sterile 11 and sterile 20 from yeast, expressed
LOC_Os01g50430	expressed protein
LOC_Os01g50440	AWPM-19-like membrane family protein, putative, expressed
LOC_Os01g50460	nodulin MtN3 family protein, putative, expressed
LOC_Os01g50560	expressed protein
LOC_Os01g50570	cytochrome P450 monooxygenase CYP711A12, putative, expressed
LOC_Os01g50616	phosphatidylinositol transfer, putative, expressed
LOC_Os01g50710	hypothetical protein
LOC_Os01g50720	MYB family transcription factor, putative, expressed
LOC_Os01g50730	expressed protein
LOC_Os01g50740	expressed protein
LOC_Os01g50800	expressed protein
LOC_Os01g50840	expressed protein
LOC_Os01g50940	helix-loop-helix DNA-binding domain containing protein, expressed
LOC_Os01g50980	cullin, putative, expressed
LOC_Os01g51020	60S ribosomal protein L28-1, putative, expressed
LOC_Os01g51040	transmembrane protein 16K, putative, expressed
LOC_Os01g51060	hydrolase, putative, expressed
LOC_Os01g51130	transposon protein, putative, unclassified, expressed
LOC_Os01g51140	helix-loop-helix DNA-binding domain containing protein, expressed
LOC_Os01g51200	CK1_CaseinKinase_1.3 - CK1 includes the casein kinase 1 kinases, expressed
LOC_Os01g51240	hypothetical protein
LOC_Os01g51290	protein kinase family protein, putative, expressed
LOC_Os01g51360	lipase, putative, expressed
LOC_Os01g51370	expressed protein
LOC_Os01g51380	ATP synthase, putative, expressed
LOC_Os01g51410	glycine dehydrogenase, putative, expressed
LOC_Os01g51430	green ripe-like, putative, expressed
LOC_Os01g51440	expressed protein
LOC_Os01g51540	cytidine/deoxycytidylate deaminase, putative, expressed
LOC_Os01g51570	glycosyl hydrolases family 17, putative, expressed
LOC_Os01g51634	myosin-2 heavy chain, non muscle, putative, expressed
LOC_Os01g51640	expressed protein
LOC_Os01g51670	expressed protein
LOC_Os01g51770	outer mitochondrial membrane porin, putative, expressed
LOC_Os01g51840	IQ calmodulin-binding motif family protein, putative, expressed
LOC_Os01g51870	methyltransferase, putative, expressed
LOC_Os01g51880	expressed protein
LOC_Os01g51890	endonuclease/exonuclease/phosphatase family domain containing protein, expressed
LOC_Os01g51904	expressed protein
LOC_Os01g51920	phosphotransferase, putative, expressed
LOC_Os01g51930	expressed protein
LOC_Os01g51940	expressed protein
LOC_Os01g51960	hypothetical protein
LOC_Os01g51970	hypothetical protein
LOC_Os01g51980	alliin lyase precursor, putative, expressed
LOC_Os01g52110	RING finger and CHY zinc finger domain-containing protein 1, putative, expressed
LOC_Os01g52120	expressed protein
LOC_Os01g52250	starch synthase, putative, expressed
LOC_Os01g52260	serine acetyltransferase protein, putative, expressed
LOC_Os01g52290	expressed protein
LOC_Os01g52320	NB-ARC domain containing protein, expressed
LOC_Os01g52390	plasminogen activator inhibitor 1 RNA-binding protein, putative, expressed
LOC_Os01g52490	40S ribosomal protein S24, putative, expressed
LOC_Os01g52500	NADP-dependent malic enzyme, putative, expressed
LOC_Os01g52514	B3 DNA binding domain containing protein, expressed
LOC_Os01g52530	phosphoribosyl transferase, putative, expressed
LOC_Os01g52570	lachrymatory factor synthase, putative, expressed
LOC_Os01g52590	hypothetical protein
LOC_Os01g52640	suppressor of phythchrome A, putative, expressed
LOC_Os01g52660	POEI51 - Pollen Ole e I allergen and extensin family protein precursor, expressed
LOC_Os01g52710	glycosyl transferase 8 domain containing protein, putative, expressed
LOC_Os01g52730	DUF584 domain containing protein, putative, expressed
LOC_Os01g52740	expressed protein
LOC_Os01g52750	OsSub3 - Putative Subtilisin homologue, expressed
LOC_Os01g52780	HVA22, putative, expressed
LOC_Os01g52800	cytochrome P450 72A1, putative, expressed
LOC_Os01g52810	expressed protein
LOC_Os01g52864	transmembrane protein, putative, expressed
LOC_Os01g52910	expressed protein
LOC_Os01g52920	expressed protein
LOC_Os01g52980	OsFBX23 - F-box domain containing protein, expressed
LOC_Os01g53000	trehalose synthase, putative, expressed
LOC_Os01g53010	hypothetical protein
LOC_Os01g53020	heat shock protein DnaJ, putative, expressed
LOC_Os01g53040	WRKY14, expressed
LOC_Os01g53100	ubiquitin family protein, putative, expressed
LOC_Os01g53150	GTPase of unknown function domain containing protein, putative, expressed
LOC_Os01g53160	DUF623 domain containing protein, expressed
LOC_Os01g53210	metal transporter Nramp3, putative, expressed
LOC_Os01g53230	expressed protein
LOC_Os01g53294	respiratory burst oxidase protein B, putative, expressed
LOC_Os01g53330	anthocyanidin 5,3-O-glucosyltransferase, putative, expressed
LOC_Os01g53350	anthocyanidin 5,3-O-glucosyltransferase, putative, expressed
LOC_Os01g53390	glucosyltransferase, putative, expressed
LOC_Os01g53430	anthocyanidin 5,3-O-glucosyltransferase, putative, expressed
LOC_Os01g53500	RING-H2 finger protein ATL2M, putative, expressed
LOC_Os01g53520	reticulon domain containing protein, putative, expressed
LOC_Os01g53640	retrotransposon protein, putative, unclassified, expressed
LOC_Os01g53700	mitochondrial-processing peptidase subunit, mitochondrial precursor, putative, expressed
LOC_Os01g53710	dual specificity protein phosphatase, putative, expressed
LOC_Os01g53730	expressed protein
LOC_Os01g53740	hypothetical protein
LOC_Os01g53770	expressed protein
LOC_Os01g53790	stress-induced protein, putative, expressed
LOC_Os01g53800	glutamate carboxypeptidase 2, putative, expressed
LOC_Os01g53810	peptidase, putative, expressed
LOC_Os01g53820	expressed protein
LOC_Os01g53880	OsIAA6 - Auxin-responsive Aux/IAA gene family member, expressed
LOC_Os01g53890	RNA methyltransferase, TrmH family protein, putative, expressed
LOC_Os01g53920	receptor-like protein kinase 5 precursor, putative, expressed
LOC_Os01g53930	hexokinase, putative, expressed
LOC_Os01g54070	expressed protein
LOC_Os01g54080	kinesin motor protein-related, putative, expressed
LOC_Os01g54180	DUF640 domain containing protein, putative, expressed
LOC_Os01g54270	transposon protein, putative, unclassified, expressed
LOC_Os01g54340	plant-specific domain TIGR01615 family protein, expressed
LOC_Os01g54350	protein kinase domain containing protein, expressed
LOC_Os01g54360	expressed protein
LOC_Os01g54370	dihydropyrimidinase, putative, expressed
LOC_Os01g54410	hypothetical protein
LOC_Os01g54420	dynamin family protein, putative, expressed
LOC_Os01g54460	expressed protein
LOC_Os01g54480	serine/threonine protein kinase, putative, expressed
LOC_Os01g54540	ribosomal protein L13, putative, expressed
LOC_Os01g54560	trehalose synthase, putative, expressed
LOC_Os01g54580	transporter family protein, putative, expressed
LOC_Os01g54600	WRKY13, expressed
LOC_Os01g54610	retrotransposon protein, putative, unclassified
LOC_Os01g54620	CESA4 - cellulose synthase, expressed
LOC_Os01g54670	coiled-coil domain-containing protein 25, putative, expressed
LOC_Os01g54700	retrotransposon protein, putative, unclassified, expressed
LOC_Os01g54784	expressed protein
LOC_Os01g54890	ethylene-responsive transcription factor 2, putative, expressed
LOC_Os01g54900	lipid-A-disaccharide synthase family protein, expressed
LOC_Os01g55040	1,3-beta-glucan synthase component, putative, expressed
LOC_Os01g55060	expressed protein
LOC_Os01g55160	expressed protein
LOC_Os01g55320	heavy metal-associated domain containing protein, expressed
LOC_Os01g55340	dof zinc finger domain containing protein, putative, expressed
LOC_Os01g55360	phosphatidate cytidylyltransferase, putative, expressed
LOC_Os01g55490	transcriptional regulator family protein, putative, expressed
LOC_Os01g55510	dynein light chain type 1 domain containing protein, expressed
LOC_Os01g55580	tesmin/TSO1-like CXC domain containing protein, expressed
LOC_Os01g55780	glycerophosphoryl diester phosphodiesterase family protein, putative, expressed
LOC_Os01g55790	expressed protein
LOC_Os01g55799	exo70 exocyst complex subunit domain containing protein, expressed
LOC_Os01g55820	X8 domain containing protein, expressed
LOC_Os01g55880	hemimethylated DNA binding domain containing protein, expressed
LOC_Os01g55930	retrotransposon protein, putative, Ty3-gypsy subclass
LOC_Os01g55940	OsGH3.2 - Probable indole-3-acetic acid-amido synthetase, expressed
LOC_Os01g56140	expressed protein
LOC_Os01g56230	transmembrane protein 56, putative, expressed
LOC_Os01g56310	radical SAM enzyme, putative, expressed
LOC_Os01g56330	TKL_IRAK_CrRLK1L-1.5 - The CrRLK1L-1 subfamily has homology to the CrRLK1L homolog, expressed
LOC_Os01g56350	PTAC12, putative, expressed
LOC_Os01g56390	OsFBX26 - F-box domain containing protein, expressed
LOC_Os01g56420	ctr copper transporter family protein, putative, expressed
LOC_Os01g56450	DUF567 domain containing protein, putative, expressed
LOC_Os01g56510	periplasmic beta-glucosidase precursor, putative, expressed
LOC_Os01g56560	cyclase/dehydrase family protein, expressed
LOC_Os01g56570	xylosyltransferase, putative, expressed
LOC_Os01g56580	CK1_CaseinKinase_1a.3 - CK1 includes the casein kinase 1 kinases, expressed
LOC_Os01g56680	photosystem II reaction center W protein, chloroplast precursor, putative, expressed
LOC_Os01g56690	helix-loop-helix DNA-binding domain containing protein, expressed
LOC_Os01g56750	OsFBDUF8 - F-box and DUF domain containing protein, expressed
LOC_Os01g56780	plus-3 domain containing protein, expressed
LOC_Os01g56890	expressed protein
LOC_Os01g56940	flap endonuclease, putative, expressed
LOC_Os01g57066	transmembrane protein 49, putative, expressed
LOC_Os01g57100	expressed protein
LOC_Os01g57294	expressed protein
LOC_Os01g57310	rp1, putative, expressed
LOC_Os01g57324	expressed protein
LOC_Os01g57350	diacylglycerol kinase, putative, expressed
LOC_Os01g57420	diacylglycerol kinase, putative, expressed
LOC_Os01g57430	hypothetical protein
LOC_Os01g57460	frataxin, putative, expressed
LOC_Os01g57470	EF hand family protein, putative, expressed
LOC_Os01g57480	serine/threonine-protein kinase receptor precursor, putative, expressed
LOC_Os01g57500	expressed protein
LOC_Os01g57510	receptor protein kinase, putative, expressed
LOC_Os01g57520	expressed protein
LOC_Os01g57560	serine/threonine-protein kinase receptor precursor, putative, expressed
LOC_Os01g57570	NADPH-dependent FMN reductase domain containing protein, expressed
LOC_Os01g57720	expressed protein
LOC_Os01g57730	peroxidase precursor, putative, expressed
LOC_Os01g57870	disease resistance protein RPS2, putative, expressed
LOC_Os01g57942	cytochrome b6, putative, expressed
LOC_Os01g57945	cytochrome b6-f complex subunit 4, putative, expressed
LOC_Os01g57946	DNA-directed RNA polymerase subunit alpha, putative, expressed
LOC_Os01g57954	translation initiation factor IF-1, chloroplast, putative, expressed
LOC_Os01g57956	chloroplast 50S ribosomal protein L14, putative, expressed
LOC_Os01g57958	chloroplast 50S ribosomal protein L16, putative, expressed
LOC_Os01g57960	retrotransposon protein, putative, unclassified, expressed
LOC_Os01g57962	photosystem I P700 chlorophyll a apoprotein A2, putative, expressed
LOC_Os01g57964	photosystem I P700 chlorophyll a apoprotein A1, putative, expressed
LOC_Os01g57966	photosystem I assembly protein ycf3, putative, expressed
LOC_Os01g57968	expressed protein
LOC_Os01g58000	ATP synthase epsilon chain, putative, expressed
LOC_Os01g58022	NADPH-dependent oxidoreductase, putative, expressed
LOC_Os01g58024	NADPH-dependent oxidoreductase, putative, expressed
LOC_Os01g58038	photosystem II reaction center protein Z, putative, expressed
LOC_Os01g58039	uncharacterized protein ycf70, putative, expressed
LOC_Os01g58048	expressed protein
LOC_Os01g58049	photosystem I assembly protein ycf4, putative, expressed
LOC_Os01g58114	expressed protein
LOC_Os01g58130	expressed protein
LOC_Os01g58140	expressed protein
LOC_Os01g58150	expressed protein
LOC_Os01g58170	expressed protein
LOC_Os01g58194	protein disulfide isomerase, putative, expressed
LOC_Os01g58220	translation initiation factor SUI1, putative, expressed
LOC_Os01g58300	expressed protein
LOC_Os01g58310	expressed protein
LOC_Os01g58330	expressed protein
LOC_Os01g58335	expressed protein
LOC_Os01g58420	AP2 domain containing protein, expressed
LOC_Os01g58430	expressed protein
LOC_Os01g58470	expressed protein
LOC_Os01g58620	expressed protein
LOC_Os01g58630	pentatricopeptide repeat, putative, expressed
LOC_Os01g58750	expressed protein
LOC_Os01g58760	bZIP transcription factor domain containing protein, expressed
LOC_Os01g58860	auxin efflux carrier component, putative, expressed
LOC_Os01g58870	domain of unknown function, DUF250 domain containing protein, expressed
LOC_Os01g58890	cysteine proteinase inhibitor precursor protein, putative, expressed
LOC_Os01g58910	auxin-induced protein 5NG4, putative, expressed
LOC_Os01g58960	cytochrome P450, putative, expressed
LOC_Os01g59000	cytochrome P450, putative, expressed
LOC_Os01g59020	cytochrome P450, putative, expressed
LOC_Os01g59130	proline-rich family protein, putative, expressed
LOC_Os01g59140	DNA-directed RNA polymerases I, II, and III subunit RPABC1, putative, expressed
LOC_Os01g59150	tubulin/FtsZ domain containing protein, putative, expressed
LOC_Os01g59180	OsFBX27 - F-box domain containing protein, expressed
LOC_Os01g59190	expressed protein
LOC_Os01g59440	BRASSINOSTEROID INSENSITIVE 1-associated receptor kinase 1 precursor, putative, expressed
LOC_Os01g59450	ZOS1-13 - C2H2 zinc finger protein, expressed
LOC_Os01g59460	expressed protein
LOC_Os01g59470	expressed protein
LOC_Os01g59480	expressed protein
LOC_Os01g59550	senescence-induced receptor-like serine/threonine-protein kinase precursor, putative, expressed
LOC_Os01g59580	retrotransposon protein, putative, unclassified, expressed
LOC_Os01g59610	KAZ1 - Kazal-type serine protease inhibitor precursor, expressed
LOC_Os01g59640	no apical meristem protein, putative, expressed
LOC_Os01g59670	expressed protein
LOC_Os01g59690	OsFBX28 - F-box domain containing protein, expressed
LOC_Os01g59740	expressed protein
LOC_Os01g59790	ADP-ribosylation factor, putative, expressed
LOC_Os01g59840	Os1bglu3 - beta-glucosidase homologue, similar to G. max isohydroxyurate hydrolase, expressed
LOC_Os01g59850	GTPase-activating protein, putative, expressed
LOC_Os01g59900	expressed protein
LOC_Os01g59910	OsFBX29 - F-box domain containing protein, expressed
LOC_Os01g59930	NADH-cytochrome b5 reductase, putative, expressed
LOC_Os01g59940	expressed protein
LOC_Os01g59950	pentatricopeptide repeat-containing protein, putative, expressed
LOC_Os01g59970	expressed protein
LOC_Os01g59980	zinc finger family protein, putative, expressed
LOC_Os01g60020	NAC domain transcription factor, putative, expressed
LOC_Os01g60040	HEAT repeat family protein, putative, expressed
LOC_Os01g60190	2,3-bisphosphoglycerate-independent phosphoglycerate mutase, putative, expressed
LOC_Os01g60200	expressed protein
LOC_Os01g60250	pentatricopeptide, putative, expressed
LOC_Os01g60280	ATP binding protein, putative, expressed
LOC_Os01g60420	expressed protein
LOC_Os01g60470	retrotransposon protein, putative, unclassified, expressed
LOC_Os01g60480	retrotransposon protein, putative, unclassified, expressed
LOC_Os01g60600	WRKY108, expressed
LOC_Os01g60630	expressed protein
LOC_Os01g60710	expressed protein
LOC_Os01g60730	RING-H2 finger protein, putative, expressed
LOC_Os01g60760	expressed protein
LOC_Os01g60830	expressed protein
LOC_Os01g60850	expressed protein
LOC_Os01g60860	spotted leaf 11, putative, expressed
LOC_Os01g60910	CAMK_KIN1/SNF1/Nim1_like.12 - CAMK includes calcium/calmodulin depedent protein kinases, expressed
LOC_Os01g61044	transmembrane amino acid transporter protein, putative, expressed
LOC_Os01g61060	SAG20, putative, expressed
LOC_Os01g61120	expressed protein
LOC_Os01g61130	retrotransposon protein, putative, LINE subclass, expressed
LOC_Os01g61170	prenylated rab acceptor, putative, expressed
LOC_Os01g61180	exo70 exocyst complex subunit domain containing protein, expressed
LOC_Os01g61200	GDSL-like lipase/acylhydrolase, putative, expressed
LOC_Os01g61210	bet v I allergen family protein, putative, expressed
LOC_Os01g61370	expressed protein
LOC_Os01g61380	lactate/malate dehydrogenase, putative, expressed
LOC_Os01g61440	expressed protein
LOC_Os01g61460	leaf senescence related protein, putative, expressed
LOC_Os01g61580	selT-like protein precursor, putative, expressed
LOC_Os01g61590	CAMK_CAMK_like.1 - CAMK includes calcium/calmodulin depedent protein kinases, expressed
LOC_Os01g61610	flavonol synthase/flavanone 3-hydroxylase, putative, expressed
LOC_Os01g61640	NLI interacting factor-like phosphatase, putative, expressed
LOC_Os01g61680	expressed protein
LOC_Os01g61730	expressed protein
LOC_Os01g61750	hypothetical protein
LOC_Os01g61760	myosin heavy chain-related, putative, expressed
LOC_Os01g61780	vacuolar ATP synthase 98 kDa subunit, putative, expressed
LOC_Os01g61860	TBC domain containing protein, expressed
LOC_Os01g61880	respiratory burst oxidase, putative, expressed
LOC_Os01g61970	Lung seven transmembrane receptor domain containing protein, putative, expressed
LOC_Os01g62050	expressed protein
LOC_Os01g62070	cation efflux family protein, putative, expressed
LOC_Os01g62200	domain of unknown function DUF966 domain containing protein, expressed
LOC_Os01g62230	Core histone H2A/H2B/H3/H4 domain containing protein, putative, expressed
LOC_Os01g62244	ubiquitin-conjugating enzyme, putative, expressed
LOC_Os01g62290	DnaK family protein, putative, expressed
LOC_Os01g62310	homeobox domain containing protein, expressed
LOC_Os01g62360	expressed protein
LOC_Os01g62370	ENTH domain containing protein, expressed
LOC_Os01g62380	fasciclin-like arabinogalactan protein, putative, expressed
LOC_Os01g62400	expressed protein
LOC_Os01g62430	C2 domain containing protein, putative, expressed
LOC_Os01g62460	ZOS1-16 - C2H2 zinc finger protein, expressed
LOC_Os01g62480	laccase precursor protein, putative, expressed
LOC_Os01g62500	OsFtsH3 FtsH protease, homologue of AtFtsH3/10, expressed
LOC_Os01g62510	WRKY119, expressed
LOC_Os01g62570	ATP/GTP/Ca++ binding protein, putative, expressed
LOC_Os01g62584	peptidase aspartic family protein, putative, expressed
LOC_Os01g62630	aspartic proteinase nepenthesin precursor, putative, expressed
LOC_Os01g62670	avr9/Cf-9 rapidly elicited protein, putative, expressed
LOC_Os01g62760	protein phosphatase 2C, putative, expressed
LOC_Os01g62800	methyltransferase, putative, expressed
LOC_Os01g62820	Transcription initiation factor TFIID subunit A containing protein, expressed
LOC_Os01g62830	expressed protein
LOC_Os01g62840	mannose-1-phosphate guanyltransferase, putative, expressed
LOC_Os01g62850	membrane associated DUF588 domain containing protein, putative, expressed
LOC_Os01g62870	oxidoreductase, aldo/keto reductase family protein, putative, expressed
LOC_Os01g62880	oxidoreductase, aldo/keto reductase family protein, putative, expressed
LOC_Os01g62890	prenylated rab acceptor, putative, expressed
LOC_Os01g62950	ras-related protein, putative, expressed
LOC_Os01g62960	hypothetical protein
LOC_Os01g63050	expressed protein
LOC_Os01g63150	retrotransposon protein, putative, Ty3-gypsy subclass, expressed
LOC_Os01g63190	laccase precursor protein, putative, expressed
LOC_Os01g63200	laccase precursor protein, putative, expressed
LOC_Os01g63210	SOUL heme-binding protein, putative, expressed
LOC_Os01g63220	kinase, pfkB family, putative, expressed
LOC_Os01g63230	growth regulator related protein, putative, expressed
LOC_Os01g63250	josephin, putative, expressed
LOC_Os01g63354	ELM2 domain containing protein, putative, expressed
LOC_Os01g63393	expressed protein
LOC_Os01g63400	PPR repeat containing protein, expressed
LOC_Os01g63410	expressed protein
LOC_Os01g63470	C2 domain containing protein, expressed
LOC_Os01g63480	transferase family protein, putative, expressed
LOC_Os01g63610	retrotransposon protein, putative, unclassified, expressed
LOC_Os01g63620	expressed protein
LOC_Os01g63690	hs1, putative, expressed
LOC_Os01g63710	CDC6 - Putative DNA replication initiation protein, expressed
LOC_Os01g63770	transmembrane amino acid transporter protein, putative, expressed
LOC_Os01g63810	starch binding domain containing protein, putative, expressed
LOC_Os01g63820	double-stranded RNA binding motif containing protein, expressed
LOC_Os01g63830	dehydrodolichyl diphosphate synthase, putative, expressed
LOC_Os01g63854	transmembrane amino acid transporter protein, putative, expressed
LOC_Os01g63870	nucleobase-ascorbate transporter, putative, expressed
LOC_Os01g63920	hypothetical protein
LOC_Os01g63970	sialyltransferase family domain containing protein, expressed
LOC_Os01g63990	hydrolase, alpha/beta fold family protein, putative, expressed
LOC_Os01g64020	transcription factor, putative, expressed
LOC_Os01g64160	transposon protein, putative, CACTA, En/Spm sub-class, expressed
LOC_Os01g64170	glycosyl hydrolases family 17, putative, expressed
LOC_Os01g64350	expressed protein
LOC_Os01g64360	MYB family transcription factor, putative, expressed
LOC_Os01g64370	expressed protein
LOC_Os01g64440	expressed protein
LOC_Os01g64450	harpin-induced protein 1 domain containing protein, expressed
LOC_Os01g64460	expressed protein
LOC_Os01g64500	hypothetical protein
LOC_Os01g64510	retrotransposon protein, putative, unclassified, expressed
LOC_Os01g64530	expressed protein
LOC_Os01g64540	anthocyanidin 3-O-glucosyltransferase, putative, expressed
LOC_Os01g64570	U-box domain-containing protein, putative, expressed
LOC_Os01g64580	hypothetical protein
LOC_Os01g64630	actin, putative, expressed
LOC_Os01g64640	histone H3, putative, expressed
LOC_Os01g64650	VAMP-like protein YKT62, putative, expressed
LOC_Os01g64680	bolA, putative, expressed
LOC_Os01g64710	expressed protein
LOC_Os01g64730	bZIP transcription factor domain containing protein, expressed
LOC_Os01g64740	expressed protein
LOC_Os01g64750	sterol 3-beta-glucosyltransferase, putative, expressed
LOC_Os01g64780	COV1, putative, expressed
LOC_Os01g64790	AP2 domain containing protein, expressed
LOC_Os01g64800	expressed protein
LOC_Os01g64870	expressed protein
LOC_Os01g64880	expressed protein
LOC_Os01g64890	CorA-like magnesium transporter protein, putative, expressed
LOC_Os01g65030	S-locus-specific glycoprotein precursor, putative, expressed
LOC_Os01g65050	expressed protein
LOC_Os01g65070	hydrolase, alpha/beta fold family domain containing protein, expressed
LOC_Os01g65080	ZOS1-18 - C2H2 zinc finger protein, expressed
LOC_Os01g65094	expressed protein
LOC_Os01g65110	POT family protein, expressed
LOC_Os01g65260	amidophosphoribosyltransferase, chloroplast precursor, putative, expressed
LOC_Os01g65270	retrotransposon protein, putative, unclassified
LOC_Os01g65300	retrotransposon protein, putative, unclassified, expressed
LOC_Os01g65310	DUF803 domain containing, putative, expressed
LOC_Os01g65320	expressed protein
LOC_Os01g65330	expressed protein
LOC_Os01g65340	hypothetical protein
LOC_Os01g65360	expressed protein
LOC_Os01g65380	patellin protein, putative, expressed
LOC_Os01g65400	DNA polymerase I, putative, expressed
LOC_Os01g65410	serine hydroxymethyltransferase, mitochondrial precursor, putative, expressed
LOC_Os01g65460	beta-galactosidase precursor, putative, expressed
LOC_Os01g65480	dnaJ domain containing protein, expressed
LOC_Os01g65490	DNA binding protein, putative, expressed
LOC_Os01g65510	OsFBX31 - F-box domain containing protein, expressed
LOC_Os01g65520	Sad1 / UNC-like C-terminal domain containing protein, putative, expressed
LOC_Os01g65530	RNA recognition motif containing protein, putative, expressed
LOC_Os01g65540	expressed protein
LOC_Os01g65550	RNA recognition motif containing protein, putative, expressed
LOC_Os01g65600	PHD-finger domain containing protein, putative, expressed
LOC_Os01g65610	expressed protein
LOC_Os01g65630	expressed protein
LOC_Os01g65650	receptor-like protein kinase HAIKU2 precursor, putative, expressed
LOC_Os01g65670	amino acid transporter, putative, expressed
LOC_Os01g65692	expressed protein
LOC_Os01g65700	expressed protein
LOC_Os01g65780	glycosyl transferase, putative, expressed
LOC_Os01g65800	powdery mildew resistant protein 5, putative, expressed
LOC_Os01g65810	expressed protein
LOC_Os01g65830	acyl-desaturase, chloroplast precursor, putative, expressed
LOC_Os01g65860	ANTH domain containing protein, expressed
LOC_Os01g65880	nodulin MtN3 family protein, putative, expressed
LOC_Os01g65902	apocytochrome f precursor, putative, expressed
LOC_Os01g65904	expressed protein
LOC_Os01g66100	gibberellin 20 oxidase 2, putative, expressed
LOC_Os01g66110	methyltransferase, putative, expressed
LOC_Os01g66120	No apical meristem protein, putative, expressed
LOC_Os01g66140	plus-3 domain containing protein, putative, expressed
LOC_Os01g66190	expressed protein
LOC_Os01g66230	csAtPR5, putative, expressed
LOC_Os01g66240	mitochondrion protein, putative, expressed
LOC_Os01g66260	expressed protein
LOC_Os01g66270	AP2 domain containing protein, expressed
LOC_Os01g66300	KH domain containing protein, putative, expressed
LOC_Os01g66320	expressed protein
LOC_Os01g66350	DUF647 domain containing protein, putative, expressed
LOC_Os01g66360	2-C-methyl-D-erythritol 4-phosphate cytidylyltransferase, putative, expressed
LOC_Os01g66420	PHD finger protein, putative, expressed
LOC_Os01g66440	expressed protein
LOC_Os01g66490	no apical meristem protein, putative, expressed
LOC_Os01g66510	MLO domain containing protein, putative, expressed
LOC_Os01g66520	serine/threonine-protein kinase RIO-like, putative, expressed
LOC_Os01g66530	ARGOS, putative, expressed
LOC_Os01g66610	serine/threonine-protein kinase receptor precursor, putative, expressed
LOC_Os01g66620	glucosyltransferase, putative, expressed
LOC_Os01g66630	S-domain receptor-like protein kinase, putative, expressed
LOC_Os01g66760	inactive receptor kinase At2g26730 precursor, putative, expressed
LOC_Os01g66820	inactive receptor kinase At1g27190 precursor, putative, expressed
LOC_Os01g66830	pectinacetylesterase domain containing protein, expressed
LOC_Os01g66850	pectinacetylesterase domain containing protein, expressed
LOC_Os01g66860	serine/threonine protein kinase, putative, expressed
LOC_Os01g66900	expressed protein
LOC_Os01g66910	expressed protein
LOC_Os01g66930	transposon protein, putative, CACTA, En/Spm sub-class, expressed
LOC_Os01g66950	expressed protein
LOC_Os01g66960	selenoprotein precursor, putative, expressed
LOC_Os01g67054	calreticulin precursor protein, putative, expressed
LOC_Os01g67210	PPR repeat domain containing protein, putative, expressed
LOC_Os01g67220	Os1bglu4 - beta-glucosidase-like protein without signal sequence, expressed
LOC_Os01g67250	Rad21 / Rec8 like protein, putative, expressed
LOC_Os01g67290	cyclin-related protein, putative, expressed
LOC_Os01g67300	expressed protein
LOC_Os01g67320	expressed protein
LOC_Os01g67340	STRUBBELIG-RECEPTOR FAMILY 8 precursor, putative, expressed
LOC_Os01g67480	helix-loop-helix DNA-binding domain containing protein, expressed
LOC_Os01g67510	recA protein, putative, expressed
LOC_Os01g67520	VTC2, putative, expressed
LOC_Os01g67540	AMP-binding domain containing protein, expressed
LOC_Os01g67580	multidrug resistance-associated protein, putative, expressed
LOC_Os01g67600	CXE carboxylesterase, putative, expressed
LOC_Os01g67630	peptide transporter PTR2, putative, expressed
LOC_Os01g67690	retrotransposon protein, putative, Ty1-copia subclass, expressed
LOC_Os01g67700	expressed protein
LOC_Os01g67710	hypothetical protein
LOC_Os01g67720	ABC1 family domain containing protein, putative, expressed
LOC_Os01g67730	1-5-phosphoribosyl-5-5-phosphoribosylaminomethylideneaminoimidazole-4-carboxamide isomerase, chloroplast precursor, putative, expressed
LOC_Os01g67820	exo70 exocyst complex subunit domain containing protein, expressed
LOC_Os01g67850	zinc finger, RING-type, putative, expressed
LOC_Os01g67960	GPI transamidase component PIG-S-related, putative, expressed
LOC_Os01g67970	ZOS1-20 - C2H2 zinc finger protein, expressed
LOC_Os01g68010	TBC domain containing protein, expressed
LOC_Os01g68020	BTBZ2 - Bric-a-Brac, Tramtrack, and Broad Complex BTB domain with TAZ zinc finger and Calmodulin-binding domains, expressed
LOC_Os01g68040	CorA-like magnesium transporter protein, putative, expressed
LOC_Os01g68060	copine, putative, expressed
LOC_Os01g68140	expressed protein
LOC_Os01g68160	ZOS1-22 - C2H2 zinc finger protein, expressed
LOC_Os01g68179	expressed protein
LOC_Os01g68370	B3 DNA binding domain containing protein, expressed
LOC_Os01g68380	expressed protein
LOC_Os01g68480	thioredoxin, putative, expressed
LOC_Os01g68490	tetratricopeptide-like helical, putative, expressed
LOC_Os01g68650	plant-specific domain TIGR01615 family protein, expressed
LOC_Os01g68690	hypothetical protein
LOC_Os01g68760	WW domain containing protein, expressed
LOC_Os01g68860	zinc finger C-x8-C-x5-C-x3-H type family protein, expressed
LOC_Os01g68870	leucine-rich repeat receptor protein kinase EXS precursor, putative, expressed
LOC_Os01g68920	retrotransposon protein, putative, unclassified, expressed
LOC_Os01g68940	ubiquitin family domain containing protein, expressed
LOC_Os01g68950	ubiquitin family domain containing protein, expressed
LOC_Os01g68960	expressed protein
LOC_Os01g69050	lysine ketoglutarate reductase trans-splicing related 1, putative, expressed
LOC_Os01g69080	acyl-desaturase, chloroplast precursor, putative, expressed
LOC_Os01g69110	expressed protein
LOC_Os01g69130	dynamin family protein, putative, expressed
LOC_Os01g69140	regulatory protein, putative, expressed
LOC_Os01g69200	regulatory protein, putative, expressed
LOC_Os01g69240	CBS domain containing membrane protein, putative, expressed
LOC_Os01g69250	mitochondrial import receptor subunit TOM20, putative, expressed
LOC_Os01g69260	hypothetical protein
LOC_Os01g69279	expressed protein
LOC_Os01g69830	OsSPL2 - SBP-box gene family member, expressed
LOC_Os01g69840	expressed protein
LOC_Os01g69904	expressed protein
LOC_Os01g69930	dnaJ domain containing protein, expressed
LOC_Os01g70060	protein of unknown function, DUF618 domain containing protein, expressed
LOC_Os01g70120	expressed protein
LOC_Os01g70130	protein kinase domain containing protein, expressed
LOC_Os01g70170	transaldolase, putative, expressed
LOC_Os01g70180	exostosin family domain containing protein, expressed
LOC_Os01g70190	exostosin family domain containing protein, expressed
LOC_Os01g70210	CRAL/TRIO domain containing protein, expressed
LOC_Os01g70240	expressed protein
LOC_Os01g70270	auxin response factor, putative, expressed
LOC_Os01g70320	expressed protein
LOC_Os01g70380	serine palmitoyltransferase 2, putative, expressed
LOC_Os01g70390	expressed protein
LOC_Os01g70410	protein kinase, putative, expressed
LOC_Os01g70470	expressed protein
LOC_Os01g70550	heparan-alpha-glucosaminide N-acetyltransferase, putative, expressed
LOC_Os01g70560	expressed protein
LOC_Os01g70570	acyltransferase, putative, expressed
LOC_Os01g70700	expressed protein
LOC_Os01g70710	heavy metal-associated domain containing protein, expressed
LOC_Os01g70720	expressed protein
LOC_Os01g70740	expressed protein
LOC_Os01g70810	homeobox domain containing protein, expressed
LOC_Os01g70820	lumenal PsbP, putative, expressed
LOC_Os01g70930	leucoanthocyanidin dioxygenase, putative, expressed
LOC_Os01g70940	potassium transporter, putative, expressed
LOC_Os01g71000	protein kinase APK1B, chloroplast precursor, putative, expressed
LOC_Os01g71050	MSP domain containing protein, putative, expressed
LOC_Os01g71200	RNA recognition motif containing protein, putative, expressed
LOC_Os01g71280	glycerol-3-phosphate dehydrogenase, putative, expressed
LOC_Os01g71310	cytokinin dehydrogenase precursor, putative, expressed
LOC_Os01g71320	hexokinase, putative, expressed
LOC_Os01g71330	expressed protein
LOC_Os01g71340	glycosyl hydrolases family 17, putative, expressed
LOC_Os01g71350	glycosyl hydrolases family 17, putative, expressed
LOC_Os01g71400	glycosyl hydrolases family 17, putative, expressed
LOC_Os01g71474	glycosyl hydrolases family 17, putative, expressed
LOC_Os01g71490	expressed protein
LOC_Os01g71590	expressed protein
LOC_Os01g71720	amino acid permease family protein, putative, expressed
LOC_Os01g71810	glycosyl hydrolases family 17, putative, expressed
LOC_Os01g71840	retrotransposon protein, putative, unclassified, expressed
LOC_Os01g71930	glycosyl hydrolases family 17 protein, expressed
LOC_Os01g71990	pyrroline-5-carboxylate reductase, putative, expressed
LOC_Os01g72000	armadillo repeat-containing protein, putative, expressed
LOC_Os01g72009	expressed protein
LOC_Os01g72080	calmodulin-like protein 1, putative, expressed
LOC_Os01g72090	phycoerythrobilin ferredoxin oxidoreductase, putative, expressed
LOC_Os01g72110	transposon protein, putative, unclassified, expressed
LOC_Os01g72320	FYVE zinc finger domain containing protein, expressed
LOC_Os01g72330	OsRR4 type-A response regulator, expressed
LOC_Os01g72340	beta-galactosidase, putative, expressed
LOC_Os01g72360	expressed protein
LOC_Os01g72370	helix-loop-helix DNA-binding domain containing protein, expressed
LOC_Os01g72410	Leucine Rich Repeat family protein, expressed
LOC_Os01g72420	C2 domain containing protein, putative, expressed
LOC_Os01g72430	NADPH quinone oxidoreductase, putative, expressed
LOC_Os01g72440	hypothetical protein
LOC_Os01g72450	DNA binding protein, putative, expressed
LOC_Os01g72490	LRP1, putative, expressed
LOC_Os01g72500	retrotransposon protein, putative, unclassified, expressed
LOC_Os01g72520	phosphoesterase family protein, putative, expressed
LOC_Os01g72530	OsCML31 - Calmodulin-related calcium sensor protein, expressed
LOC_Os01g72570	expressed protein
LOC_Os01g72610	glycosyltransferase, putative, expressed
LOC_Os01g72690	NAD kinase, putative, expressed
LOC_Os01g72800	signal recognition particle receptor, putative, expressed
LOC_Os01g72810	secreted glycoprotein, putative, expressed
LOC_Os01g72820	CRS1/YhbY domain containing protein, putative, expressed
LOC_Os01g72834	RNA recognition motif containing protein, putative, expressed
LOC_Os01g72850	GDSL-motif lipase/hydrolase family protein, putative, expressed
LOC_Os01g72860	MAC/Perforin domain containing protein, putative, expressed
LOC_Os01g72870	BAS1, putative, expressed
LOC_Os01g72880	DNA mismatch repair protein Mlh1, putative, expressed
LOC_Os01g72940	phosphatidylserine decarboxylase, putative, expressed
LOC_Os01g72950	expressed protein
LOC_Os01g72980	tRNA uridine 5-carboxymethylaminomethyl modification enzyme gidA, putative, expressed
LOC_Os01g72990	expressed protein
LOC_Os01g73024	expressed protein
LOC_Os01g73040	CBS domain-containing protein, putative, expressed
LOC_Os01g73060	expressed protein
LOC_Os01g73070	expressed protein
LOC_Os01g73170	peroxidase precursor, putative, expressed
LOC_Os01g73230	syntaxin 6, putative, expressed
LOC_Os01g73234	thioredoxin, putative, expressed
LOC_Os01g73260	hypothetical protein
LOC_Os01g73410	FYVE zinc finger domain containing protein, expressed
LOC_Os01g73450	amino acid kinase, putative, expressed
LOC_Os01g73490	expressed protein
LOC_Os01g73770	dehydration-responsive element-binding protein, putative, expressed
LOC_Os01g73810	ATCHX15, putative, expressed
LOC_Os01g73820	expressed protein
LOC_Os01g73900	DEAD-box ATP-dependent RNA helicase, putative, expressed
LOC_Os01g73910	peptidase, putative, expressed
LOC_Os01g73960	drought induced 19 protein, putative, expressed
LOC_Os01g73970	lysine ketoglutarate reductase trans-splicing related 1, putative, expressed
LOC_Os01g73990	cytochrome b5-like Heme/Steroid binding domain containing protein, expressed
LOC_Os01g74000	glycerol-3-phosphate dehydrogenase, putative, expressed
LOC_Os01g74010	cyclase/dehydrase family protein, expressed
LOC_Os01g74020	MYB family transcription factor, putative, expressed
LOC_Os01g74160	carboxyl-terminal peptidase, putative, expressed
LOC_Os01g74250	plant-specific domain TIGR01615 family protein, expressed
LOC_Os01g74310	expressed protein
LOC_Os01g74320	ubiquitin ligase, putative, expressed
LOC_Os01g74370	domain of unknown function DUF966 domain containing protein, expressed
LOC_Os01g74450	aquaporin protein, putative, expressed
LOC_Os01g74540	GATA zinc finger domain containing protein, expressed
LOC_Os01g74660	dihydroflavonol-4-reductase, putative, expressed
LOC_Os02g01030	tetratricopeptide repeat domain containing protein, expressed
LOC_Os02g01100	transmembrane amino acid transporter protein, putative, expressed
LOC_Os02g01150	erythronate-4-phosphate dehydrogenase domain containing protein, expressed
LOC_Os02g01380	expressed protein
LOC_Os02g01560	40S ribosomal protein S4, putative, expressed
LOC_Os02g01570	retrotransposon protein, putative, Ty3-gypsy subclass, expressed
LOC_Os02g01720	transmembrane protein 120A, putative, expressed
LOC_Os02g01790	expressed protein
LOC_Os02g01920	GHMP kinases ATP-binding protein, putative, expressed
LOC_Os02g01930	expressed protein
LOC_Os02g02040	protein kinase, putative, expressed
LOC_Os02g02050	SNF2 family N-terminal domain containing protein, expressed
LOC_Os02g02270	expressed protein
LOC_Os02g02350	OsFBK2 - F-box domain and kelch repeat containing protein, expressed
LOC_Os02g02360	expressed protein
LOC_Os02g02380	suppressor of phythchrome A, putative, expressed
LOC_Os02g02390	S1 RNA binding domain containing protein, expressed
LOC_Os02g02400	catalase isozyme A, putative, expressed
LOC_Os02g02460	transposon protein, putative, unclassified, expressed
LOC_Os02g02470	oxidoreductase, short chain dehydrogenase/reductase family domain containing protein, expressed
LOC_Os02g02480	basic helix-loop-helix DND-binding domain containing protein, expressed
LOC_Os02g02500	remorin family protein, putative, expressed
LOC_Os02g02540	glutamate receptor, putative, expressed
LOC_Os02g02590	PPR repeat domain containing protein, putative, expressed
LOC_Os02g02710	zinc carboxypeptidase family protein, putative, expressed
LOC_Os02g02730	expressed protein
LOC_Os02g02780	protein kinase family protein, putative, expressed
LOC_Os02g02850	bifunctional protein folD, putative, expressed
LOC_Os02g02870	glycine-rich protein 2, putative, expressed
LOC_Os02g02880	expressed protein
LOC_Os02g02890	peptidyl-prolyl cis-trans isomerase, putative, expressed
LOC_Os02g02910	expressed protein
LOC_Os02g02920	HVA22, putative, expressed
LOC_Os02g02930	terpene synthase, putative, expressed
LOC_Os02g02940	succinate dehydrogenase subunit 3, putative, expressed
LOC_Os02g03010	expressed protein
LOC_Os02g03020	EF hand family protein, putative, expressed
LOC_Os02g03030	ATXR, putative, expressed
LOC_Os02g03040	RNA recognition motif containing protein, expressed
LOC_Os02g03060	cyclin-dependent kinase A-2, putative, expressed
LOC_Os02g03070	SSE1, putative, expressed
LOC_Os02g03230	membrane related protein CP5, putative, expressed
LOC_Os02g03240	transposon protein, putative, unclassified, expressed
LOC_Os02g03310	KH domain containing protein, putative, expressed
LOC_Os02g03390	expressed protein
LOC_Os02g03400	microtubule associated protein, putative, expressed
LOC_Os02g03410	CAMK_CAMK_like.12 - CAMK includes calcium/calmodulin depedent protein kinases, expressed
LOC_Os02g03420	pentatricopeptide repeat-containing protein, putative, expressed
LOC_Os02g03540	phosphoribosyl transferase, putative, expressed
LOC_Os02g03560	expressed protein
LOC_Os02g03575	expressed protein
LOC_Os02g03580	transcription factor, putative, expressed
LOC_Os02g03620	seven in absentia protein family domain containing protein, expressed
LOC_Os02g03700	expressed protein
LOC_Os02g03810	OsFBX34 - F-box domain containing protein, expressed
LOC_Os02g03820	expressed protein
LOC_Os02g03830	expressed protein
LOC_Os02g03840	expressed protein
LOC_Os02g04130	DUF1645 domain containing protein, putative, expressed
LOC_Os02g04160	transcription elongation factor 1, putative, expressed
LOC_Os02g04170	L-aspartate oxidase 1, putative, expressed
LOC_Os02g04260	expressed protein
LOC_Os02g04270	DNA polymerase V, putative, expressed
LOC_Os02g04369	expressed protein
LOC_Os02g04520	AGG2, putative, expressed
LOC_Os02g04640	Myb-like DNA-binding domain containing protein, putative, expressed
LOC_Os02g04680	OsSPL3 - SBP-box gene family member, expressed
LOC_Os02g04710	cycloartenol synthase, putative, expressed
LOC_Os02g04720	expressed protein
LOC_Os02g04830	retrotransposon, putative, centromere-specific
LOC_Os02g04945	phosphatidate cytidylyltransferase family protein, putative, expressed
LOC_Os02g05250	expressed protein
LOC_Os02g05460	hypothetical protein
LOC_Os02g05470	CCT motif family protein, expressed
LOC_Os02g05540	expressed protein
LOC_Os02g05560	retrotransposon protein, putative, unclassified, expressed
LOC_Os02g05692	zinc finger, C3HC4 type domain containing protein, expressed
LOC_Os02g05720	pentatricopeptide repeat protein PPR986-12, putative, expressed
LOC_Os02g05744	endoglucanase, putative, expressed
LOC_Os02g05760	hypothetical protein
LOC_Os02g05920	phytosulfokine receptor precursor, putative, expressed
LOC_Os02g05950	phytosulfokine receptor precursor, putative, expressed
LOC_Os02g05960	phytosulfokine receptor precursor, putative, expressed
LOC_Os02g05970	phytosulfokine receptor precursor, putative, expressed
LOC_Os02g05980	phytosulfokine receptor precursor, putative, expressed
LOC_Os02g06180	phytosulfokine receptor precursor, putative, expressed
LOC_Os02g06210	phytosulfokine receptor precursor, putative, expressed
LOC_Os02g06350	expressed protein
LOC_Os02g06390	expressed protein
LOC_Os02g06400	growth regulator related protein, putative, expressed
LOC_Os02g06420	expressed protein
LOC_Os02g06430	DUF292 domain containing protein, expressed
LOC_Os02g06480	SCO1 protein homolog, mitochondrial precursor, putative, expressed
LOC_Os02g06490	vacuolar protein sorting-associated protein 4, putative, expressed
LOC_Os02g06520	OsFBLD1 - F-box, LRR and FBD domain containing protein, expressed
LOC_Os02g06570	CAMK_KIN1/SNF1/Nim1_like.13 - CAMK includes calcium/calmodulin depedent protein kinases, expressed
LOC_Os02g06605	expressed protein
LOC_Os02g06700	ribosomal protein, putative, expressed
LOC_Os02g06740	retrotransposon protein, putative, Ty1-copia subclass, expressed
LOC_Os02g06870	retrotransposon protein, putative, unclassified, expressed
LOC_Os02g06910	auxin response factor 6, putative, expressed
LOC_Os02g06930	protein kinase, putative, expressed
LOC_Os02g06950	no apical meristem protein, putative, expressed
LOC_Os02g06960	expressed protein
LOC_Os02g06970	expressed protein
LOC_Os02g06980	expressed protein
LOC_Os02g06990	expressed protein
LOC_Os02g07000	expressed protein
LOC_Os02g07040	biotin--protein ligase, putative, expressed
LOC_Os02g07050	pentatricopeptide, putative, expressed
LOC_Os02g07060	tubulin/FtsZ domain containing protein, putative, expressed
LOC_Os02g07110	OsSAUR6 - Auxin-responsive SAUR gene family member, expressed
LOC_Os02g07120	HEAT repeat family protein, putative, expressed
LOC_Os02g07130	expressed protein
LOC_Os02g07160	glyoxalase family protein, putative, expressed
LOC_Os02g07220	peptidyl-prolyl cis-trans isomerase, FKBP-type, putative, expressed
LOC_Os02g07230	porphobilinogen deaminase, chloroplast precursor, putative, expressed
LOC_Os02g07680	cytochrome P450, putative, expressed
LOC_Os02g07760	aldehyde dehydrogenase, putative, expressed
LOC_Os02g07790	serine/threonine-protein kinase HT1, putative, expressed
LOC_Os02g07800	transcription factor, putative, expressed
LOC_Os02g07880	DNA binding protein, putative, expressed
LOC_Os02g08100	AMP-binding domain containing protein, expressed
LOC_Os02g08110	membrane associated DUF588 domain containing protein, putative, expressed
LOC_Os02g08120	calmodulin binding protein, putative, expressed
LOC_Os02g08130	FGGY family of carbohydrate kinases, putative, expressed
LOC_Os02g08150	CCT/B-box zinc finger protein, putative, expressed
LOC_Os02g08350	expressed protein
LOC_Os02g08360	RNA recognition motif, putative, expressed
LOC_Os02g08364	protein phosphatase 2C, putative, expressed
LOC_Os02g08440	WRKY71, expressed
LOC_Os02g08470	expressed protein
LOC_Os02g08540	expressed protein
LOC_Os02g09100	isoleucyl-tRNA synthetase, cytoplasmic, putative, expressed
LOC_Os02g09110	transposon protein, putative, unclassified, expressed
LOC_Os02g09150	inorganic H+ pyrophosphatase, putative, expressed
LOC_Os02g09170	sucrose-phosphate synthase, putative, expressed
LOC_Os02g09180	CUE domain containing protein, expressed
LOC_Os02g09190	cytochrome P450, putative, expressed
LOC_Os02g09250	cytochrome P450 71D10, putative, expressed
LOC_Os02g09340	expressed protein
LOC_Os02g09400	cytochrome P450, putative, expressed
LOC_Os02g09480	myb-like DNA-binding domain containing protein, putative, expressed
LOC_Os02g09520	expressed protein
LOC_Os02g09530	expressed protein
LOC_Os02g09630	GA20292-PA, putative, expressed
LOC_Os02g09720	multidrug resistance protein, putative, expressed
LOC_Os02g09770	abhydrolase domain-containing protein FAM108C1, putative, expressed
LOC_Os02g09910	PHD-finger domain containing protein, putative, expressed
LOC_Os02g09940	peroxiredoxin, putative, expressed
LOC_Os02g09960	LYK8, putative, expressed
LOC_Os02g09980	expressed protein
LOC_Os02g10070	citrate synthase, putative, expressed
LOC_Os02g10080	zinc finger C-x8-C-x5-C-x3-H type family protein, expressed
LOC_Os02g10120	lipoxygenase, putative, expressed
LOC_Os02g10350	MLO domain containing protein, putative, expressed
LOC_Os02g10390	chlorophyll A-B binding protein, putative, expressed
LOC_Os02g10440	protein with a conserved N-terminal region, putative, expressed
LOC_Os02g10450	expressed protein
LOC_Os02g10460	expressed protein
LOC_Os02g10490	expressed protein
LOC_Os02g10510	Ubiquitin family domain containing protein, expressed
LOC_Os02g10520	OsSub12 - Putative Subtilisin homologue, expressed
LOC_Os02g10570	expressed protein
LOC_Os02g10614	expressed protein
LOC_Os02g10630	GRAM and C2 domains containing protein, putative, expressed
LOC_Os02g10640	26S protease regulatory subunit, putative, expressed
LOC_Os02g10650	CRAL/TRIO domain containing protein, expressed
LOC_Os02g10660	glycosyl hydrolases family 17, putative, expressed
LOC_Os02g10670	expressed protein
LOC_Os02g10690	targeting protein for Xklp2, putative, expressed
LOC_Os02g10920	zinc finger family protein, putative, expressed
LOC_Os02g10930	expressed protein
LOC_Os02g11060	WD domain, G-beta repeat domain containing protein, expressed
LOC_Os02g11130	cytokinin-O-glucosyltransferase 3, putative, expressed
LOC_Os02g11720	lipase, putative, expressed
LOC_Os02g11730	transposon protein, putative, unclassified, expressed
LOC_Os02g11750	RNA recognition motif containing protein, putative, expressed
LOC_Os02g11790	OsFBK4 - F-box domain and kelch repeat containing protein, expressed
LOC_Os02g11820	GTPase-activating protein, putative, expressed
LOC_Os02g11859	expressed protein
LOC_Os02g11870	expressed protein
LOC_Os02g12420	receptor-like protein kinase precursor, putative, expressed
LOC_Os02g12430	expressed protein
LOC_Os02g12530	cytochrome P450 71D6, putative, expressed
LOC_Os02g12720	interferon-related developmental regulator family protein, putative, expressed
LOC_Os02g12750	tetraspanin family protein, putative, expressed
LOC_Os02g12760	integral membrane protein, putative, expressed
LOC_Os02g12810	protein kinase domain containing protein, expressed
LOC_Os02g12860	expressed protein
LOC_Os02g12870	expressed protein
LOC_Os02g12890	cytochrome P450, putative, expressed
LOC_Os02g13020	expressed protein
LOC_Os02g13100	protein phosphatase 2C, putative, expressed
LOC_Os02g13130	KH domain-containing protein, putative, expressed
LOC_Os02g13150	pollen-specific protein SF21, putative, expressed
LOC_Os02g13320	expressed protein
LOC_Os02g13510	receptor-like protein kinase 5 precursor, putative, expressed
LOC_Os02g13560	transporter family protein, putative, expressed
LOC_Os02g13690	hypothetical protein
LOC_Os02g13700	expressed protein
LOC_Os02g13730	retrotransposon protein, putative, unclassified, expressed
LOC_Os02g13770	transposon protein, putative, CACTA, En/Spm sub-class, expressed
LOC_Os02g13820	hypothetical protein
LOC_Os02g13850	leucine-rich repeat-containing protein kinase family protein, putative, expressed
LOC_Os02g13950	NHL repeat-containing protein, putative, expressed
LOC_Os02g13960	spotted leaf 11, putative, expressed
LOC_Os02g14080	expressed protein
LOC_Os02g14110	aminotransferase, classes I and II, domain containing protein, expressed
LOC_Os02g14130	CGMC_GSK.4 - CGMC includes CDA, MAPK, GSK3, and CLKC kinases, expressed
LOC_Os02g14160	peroxidase precursor, putative, expressed
LOC_Os02g14170	peroxidase precursor, putative, expressed
LOC_Os02g14280	transposon protein, putative, unclassified, expressed
LOC_Os02g14450	expressed protein
LOC_Os02g14480	receptor-like kinase, putative, expressed
LOC_Os02g14630	hydroquinone glucosyltransferase, putative, expressed
LOC_Os02g14660	hypothetical protein
LOC_Os02g14720	expressed protein
LOC_Os02g14760	CID11, putative, expressed
LOC_Os02g14850	expressed protein
LOC_Os02g14910	bZIP transcription factor family protein, putative, expressed
LOC_Os02g15120	RING-H2 finger protein, putative, expressed
LOC_Os02g15230	GDSL-like lipase/acylhydrolase, putative, expressed
LOC_Os02g15270	tyrosine-protein phosphatase YVH1, putative, expressed
LOC_Os02g15280	VQ domain containing protein, putative, expressed
LOC_Os02g15290	VQ domain containing protein, putative, expressed
LOC_Os02g15300	expressed protein
LOC_Os02g15410	hypothetical protein
LOC_Os02g15520	transposon protein, putative, unclassified, expressed
LOC_Os02g15540	expressed protein
LOC_Os02g15640	CAPIP1, putative, expressed
LOC_Os02g15740	expressed protein
LOC_Os02g15750	expressed protein
LOC_Os02g15810	HMG1/2, putative, expressed
LOC_Os02g15870	molybdenum cofactor biosynthesis protein 1, putative, expressed
LOC_Os02g15880	CPuORF16 - conserved peptide uORF-containing transcript, expressed
LOC_Os02g15885	expressed protein
LOC_Os02g15950	OsFBK5 - F-box domain and kelch repeat containing protein, expressed
LOC_Os02g16030	harpin-induced protein 1 domain containing protein, expressed
LOC_Os02g16450	expressed protein
LOC_Os02g16500	expressed protein
LOC_Os02g16544	expressed protein
LOC_Os02g16670	ATP-binding domain-containing protein, putative, expressed
LOC_Os02g16680	bZIP transcription factor domain containing protein, expressed
LOC_Os02g16690	expressed protein
LOC_Os02g16909	dynein light chain type 1 domain containing protein, expressed
LOC_Os02g17304	resistance protein, putative, expressed
LOC_Os02g17330	aminotransferase domain containing protein, putative, expressed
LOC_Os02g17340	expressed protein
LOC_Os02g17460	tesmin/TSO1-like CXC domain containing protein, expressed
LOC_Os02g17470	RNA-binding protein-related, putative, expressed
LOC_Os02g17500	transporter family protein, putative, expressed
LOC_Os02g17534	xyloglucan fucosyltransferase, putative, expressed
LOC_Os02g17620	isochorismatase family protein, putative, expressed
LOC_Os02g17910	CK1_CaseinKinase_1.4 - CK1 includes the casein kinase 1 kinases, expressed
LOC_Os02g17920	glyoxalase family protein, putative, expressed
LOC_Os02g18070	NB-ARC domain containing protein, expressed
LOC_Os02g18080	NB-ARC domain containing protein, expressed
LOC_Os02g18180	ATP-binding cassette sub-family E member 1, putative, expressed
LOC_Os02g18320	BRASSINOSTEROID INSENSITIVE 1-associated receptor kinase 1 precursor, putative, expressed
LOC_Os02g18410	salt stress root protein RS1, putative, expressed
LOC_Os02g18515	retrotransposon protein, putative, unclassified, expressed
LOC_Os02g18690	BURP domain containing protein, expressed
LOC_Os02g19510	lysine ketoglutarate reductase trans-splicing related 1, putative, expressed
LOC_Os02g19530	lectin-like receptor kinase, putative, expressed
LOC_Os02g19629	expressed protein
LOC_Os02g19640	IQ calmodulin-binding motif family protein, putative, expressed
LOC_Os02g19650	hydrolase, alpha/beta fold family domain containing protein, expressed
LOC_Os02g19750	NBS-LRR type disease resistance protein, putative, expressed
LOC_Os02g19860	pre-mRNA-splicing factor ATP-dependent RNA helicase, putative, expressed
LOC_Os02g19924	aminotransferase, classes I and II, domain containing protein, expressed
LOC_Os02g19990	reticulon domain containing protein, putative, expressed
LOC_Os02g20190	Leucine Rich Repeat family protein, expressed
LOC_Os02g20380	expressed protein
LOC_Os02g20410	GTP binding protein, putative, expressed
LOC_Os02g20620	speckle-type POZ protein, putative, expressed
LOC_Os02g20640	retrotransposon protein, putative, unclassified, expressed
LOC_Os02g20934	expressed protein
LOC_Os02g20940	CHCH domain containing protein, expressed
LOC_Os02g21009	sodium/calcium exchanger protein, putative, expressed
LOC_Os02g21110	OsFBK6 - F-box domain and kelch repeat containing protein, expressed
LOC_Os02g21190	expressed protein
LOC_Os02g21300	transposon protein, putative, unclassified, expressed
LOC_Os02g21450	hypothetical protein
LOC_Os02g21620	retrotransposon protein, putative, unclassified, expressed
LOC_Os02g21630	SEC14 cytosolic factor family protein, putative, expressed
LOC_Os02g21685	expressed protein
LOC_Os02g21870	expressed protein
LOC_Os02g21880	coiled-coil domain-containing protein, putative, expressed
LOC_Os02g21890	expressed protein
LOC_Os02g21920	CPuORF24 - conserved peptide uORF-containing transcript, expressed
LOC_Os02g21925	expressed protein
LOC_Os02g22100	OsRhmbd6 - Putative Rhomboid homologue, expressed
LOC_Os02g22130	expressed protein
LOC_Os02g22160	DNA binding protein, putative, expressed
LOC_Os02g22220	retrotransposon protein, putative, Ty3-gypsy subclass, expressed
LOC_Os02g22380	glycosyltransferase protein, putative, expressed
LOC_Os02g22820	expressed protein
LOC_Os02g23823	helix-loop-helix DNA-binding domain containing protein, expressed
LOC_Os02g24080	SNARE domain containing protein, putative, expressed
LOC_Os02g24330	eukaryotic translation initiation factor 4B, putative, expressed
LOC_Os02g24570	retrotransposon protein, putative, unclassified
LOC_Os02g24574	NADPH-dependent oxidoreductase, putative
LOC_Os02g24576	chloroplast 30S ribosomal protein S7, putative, expressed
LOC_Os02g24586	uncharacterized protein ycf68, putative, expressed
LOC_Os02g24596	apocytochrome f precursor, putative, expressed
LOC_Os02g24604	photosystem I assembly protein ycf4, putative, expressed
LOC_Os02g24612	ribosomal protein S2, putative, expressed
LOC_Os02g24614	DNA-directed RNA polymerase subunit beta, putative, expressed
LOC_Os02g24624	conserved hypothetical protein
LOC_Os02g24626	uncharacterized protein ycf70, putative
LOC_Os02g24628	photosystem II reaction center protein Z, putative, expressed
LOC_Os02g24632	photosystem II 44 kDa reaction center protein, putative, expressed
LOC_Os02g24634	photosystem II D2 protein, putative, expressed
LOC_Os02g25020	DNA binding protein, putative, expressed
LOC_Os02g25449	expressed protein
LOC_Os02g25580	Sec1 family transport protein, putative, expressed
LOC_Os02g25590	expressed protein
LOC_Os02g25600	expressed protein
LOC_Os02g25890	expressed protein
LOC_Os02g26160	receptor lectin kinase like protein, putative, expressed
LOC_Os02g26294	expressed protein
LOC_Os02g26300	expressed protein
LOC_Os02g26370	wiskott-Aldrich syndrome protein family member 2, putative, expressed
LOC_Os02g26570	expressed protein
LOC_Os02g26580	expressed protein
LOC_Os02g26590	hypothetical protein
LOC_Os02g26790	expressed protein
LOC_Os02g26794	expressed protein
LOC_Os02g26800	expressed protein
LOC_Os02g26860	START domain containing protein, putative, expressed
LOC_Os02g27000	ATP-binding region, ATPase-like domain containing protein, expressed
LOC_Os02g27030	cysteine proteinase 1 precursor, putative, expressed
LOC_Os02g27060	high mobility group, putative, expressed
LOC_Os02g27130	expressed protein
LOC_Os02g27360	aspartic proteinase-like protein 2 precursor, putative, expressed
LOC_Os02g27480	membrane attack complex component/perforin/complement C9, putative, expressed
LOC_Os02g27490	bile acid sodium symporter family protein, putative, expressed
LOC_Os02g27840	expressed protein
LOC_Os02g27900	expressed protein
LOC_Os02g28050	hypothetical protein
LOC_Os02g28074	XRN 5-3 exonuclease N-terminus family protein, expressed
LOC_Os02g28130	fasciclin-like arabinogalactan protein 8 precursor, putative, expressed
LOC_Os02g28220	transferase family protein, putative, expressed
LOC_Os02g28330	retrotransposon protein, putative, unclassified, expressed
LOC_Os02g28334	expressed protein
LOC_Os02g28340	transferase family protein, putative, expressed
LOC_Os02g28450	expressed protein
LOC_Os02g28720	spotted leaf 11, putative, expressed
LOC_Os02g28770	retrotransposon protein, putative, unclassified, expressed
LOC_Os02g28880	hypothetical protein
LOC_Os02g29480	RNA-binding protein-like, putative, expressed
LOC_Os02g29500	expressed protein
LOC_Os02g29530	glycosyl transferase 8 domain containing protein, putative, expressed
LOC_Os02g29550	AP2 domain containing protein, expressed
LOC_Os02g30110	cytochrome P450, putative, expressed
LOC_Os02g30310	ThiF family domain containing protein, putative, expressed
LOC_Os02g30320	drought-induced protein 1, putative, expressed
LOC_Os02g30540	protein kinase, putative, expressed
LOC_Os02g30624	LSM domain containing protein, expressed
LOC_Os02g30630	thiamine pyrophosphate enzyme, C-terminal TPP binding domain containing protein, expressed
LOC_Os02g30790	SAR DNA-binding protein-like, putative, expressed
LOC_Os02g30800	POLE1 - Putative DNA polymerase epsilon catalytic subunit, expressed
LOC_Os02g30900	protein kinase domain containing protein, expressed
LOC_Os02g30920	hypothetical protein
LOC_Os02g31070	expressed protein
LOC_Os02g31080	hydroxyproline-rich glycoprotein family protein, putative, expressed
LOC_Os02g31120	retrotransposon protein, putative, unclassified, expressed
LOC_Os02g31160	transcription factor, putative, expressed
LOC_Os02g31830	expressed protein
LOC_Os02g31867	expressed protein
LOC_Os02g31874	DUF803 domain containing, putative, expressed
LOC_Os02g32020	expressed protein
LOC_Os02g32120	cytochrome b-c1 complex subunit Rieske, mitochondrial precursor, putative, expressed
LOC_Os02g32130	expressed protein
LOC_Os02g32200	thioesterase family protein, putative, expressed
LOC_Os02g32250	retrotransposon protein, putative, unclassified, expressed
LOC_Os02g32370	inositol hexaphosphate kinase, putative, expressed
LOC_Os02g32380	expressed protein
LOC_Os02g32430	WD domain, G-beta repeat domain containing protein, expressed
LOC_Os02g32450	expressed protein
LOC_Os02g32465	expressed protein
LOC_Os02g32469	expressed protein
LOC_Os02g32480	expressed protein
LOC_Os02g32504	heparan-alpha-glucosaminide N-acetyltransferase, putative, expressed
LOC_Os02g32550	expressed protein
LOC_Os02g32580	expressed protein
LOC_Os02g32590	HSF-type DNA-binding domain containing protein, expressed
LOC_Os02g32630	expressed protein
LOC_Os02g32660	1,4-alpha-glucan-branching enzyme, chloroplast precursor, putative, expressed
LOC_Os02g32750	glycosyltransferase, putative, expressed
LOC_Os02g32940	expressed protein
LOC_Os02g32970	hydrolase, alpha/beta fold family protein, putative, expressed
LOC_Os02g32980	Cupin domain containing protein, expressed
LOC_Os02g33000	glycosyl hydrolases family 17, putative, expressed
LOC_Os02g33020	SOUL heme-binding protein, putative, expressed
LOC_Os02g33110	glycosyl hydrolases, putative, expressed
LOC_Os02g33330	expressed protein
LOC_Os02g33630	WD domain, G-beta repeat domain containing protein, expressed
LOC_Os02g33680	U-box domain containing protein, expressed
LOC_Os02g33700	expressed protein
LOC_Os02g33705	expressed protein
LOC_Os02g33710	decarboxylase, putative, expressed
LOC_Os02g33820	abscisic stress-ripening, putative, expressed
LOC_Os02g34500	expressed protein
LOC_Os02g34580	ammonium transporter protein, putative, expressed
LOC_Os02g34600	CAMK_CAMK_like.13 - CAMK includes calcium/calmodulin depedent protein kinases, expressed
LOC_Os02g34750	leucine-rich repeat receptor-like protein kinase 1, putative, expressed
LOC_Os02g34760	retrotransposon protein, putative, unclassified, expressed
LOC_Os02g34800	leucine-rich repeat receptor protein kinase EXS precursor, putative, expressed
LOC_Os02g34884	SacI homology domain containing protein, expressed
LOC_Os02g34930	expressed protein
LOC_Os02g35010	STE_MEKK_ste11_MAP3K.9 - STE kinases include homologs to sterile 7, sterile 11 and sterile 20 from yeast, expressed
LOC_Os02g35080	T-complex protein 11, putative, expressed
LOC_Os02g35090	expressed protein
LOC_Os02g35150	splicing factor U2AF, putative, expressed
LOC_Os02g35180	OsRR2 type-A response regulator, expressed
LOC_Os02g35290	retrotransposon protein, putative, Ty3-gypsy subclass, expressed
LOC_Os02g35329	RING-H2 finger protein ATL3F, putative, expressed
LOC_Os02g35347	RING-H2 finger protein ATL3F, putative
LOC_Os02g35365	RING-H2 finger protein ATL3F, putative
LOC_Os02g35470	calmodulin binding protein, putative, expressed
LOC_Os02g35540	expressed protein
LOC_Os02g35640	SFT2, putative, expressed
LOC_Os02g35650	late embryogenesis abundant protein, putative, expressed
LOC_Os02g35820	retrotransposon protein, putative, unclassified, expressed
LOC_Os02g35830	extracellular ligand-gated ion channel, putative, expressed
LOC_Os02g35870	galactosyltransferase, putative, expressed
LOC_Os02g36000	zinc finger protein, putative, expressed
LOC_Os02g36040	expressed protein
LOC_Os02g36200	hypothetical protein
LOC_Os02g36285	terpene synthase family, metal binding domain containing protein, expressed
LOC_Os02g36370	expressed protein
LOC_Os02g36390	nucleotide-sugar transporter family protein, putative, expressed
LOC_Os02g36400	ubiquitin carboxyl-terminal hydrolase domain containing protein, expressed
LOC_Os02g36520	OsFBK9 - F-box domain and kelch repeat containing protein, expressed
LOC_Os02g36530	expressed protein
LOC_Os02g36540	expressed protein
LOC_Os02g36560	expressed protein
LOC_Os02g36570	ABC1 family domain containing protein, putative, expressed
LOC_Os02g36740	zinc finger, C3HC4 type, putative, expressed
LOC_Os02g36749	expressed protein
LOC_Os02g36840	cytokinin-O-glucosyltransferase 2, putative, expressed
LOC_Os02g36845	membrane associated DUF588 domain containing protein, putative, expressed
LOC_Os02g36880	No apical meristem protein, putative, expressed
LOC_Os02g36940	uncharacterized Cys-rich domain containing protein, putative, expressed
LOC_Os02g37020	expressed protein
LOC_Os02g37030	protein binding protein, putative, expressed
LOC_Os02g37060	photosystem II 5 kDa protein, chloroplast precursor, putative, expressed
LOC_Os02g37140	expressed protein
LOC_Os02g37254	expressed protein
LOC_Os02g37290	heavy metal associated domain containing protein, expressed
LOC_Os02g37309	expressed protein
LOC_Os02g37320	heavy metal associated domain containing protein, expressed
LOC_Os02g37330	heavy metal associated domain containing protein, expressed
LOC_Os02g37340	hypothetical protein
LOC_Os02g37420	ras-related protein, putative, expressed
LOC_Os02g37590	glycerophosphoryl diester phosphodiesterase family protein, putative, expressed
LOC_Os02g37830	protein kinase domain containing protein, expressed
LOC_Os02g37834	expressed protein
LOC_Os02g37870	Brix domain containing protein, putative, expressed
LOC_Os02g37920	expressed protein
LOC_Os02g37930	hypoxia-responsive family protein, putative, expressed
LOC_Os02g37990	histamine oxidase, putative
LOC_Os02g38000	retrotransposon protein, putative, unclassified, expressed
LOC_Os02g38130	no apical meristem protein, putative, expressed
LOC_Os02g38140	glycosyl transferase family 17 protein, putative, expressed
LOC_Os02g38170	expressed protein
LOC_Os02g38250	EMB1745, putative, expressed
LOC_Os02g38260	glycosyl hydrolase family 5 protein, putative, expressed
LOC_Os02g38386	NBS-LRR disease resistance protein, putative, expressed
LOC_Os02g38392	NBS-LRR disease resistance protein, putative, expressed
LOC_Os02g38420	expressed protein
LOC_Os02g38430	steroid nuclear receptor, ligand-binding, putative, expressed
LOC_Os02g38440	oxidoreductase, short chain dehydrogenase/reductase family, putative, expressed
LOC_Os02g38450	expressed protein
LOC_Os02g38494	protein phosphatase 2C, putative, expressed
LOC_Os02g38690	protein phosphatase 2C containing protein, expressed
LOC_Os02g38780	protein phosphatase 2C containing protein, expressed
LOC_Os02g38820	expressed protein
LOC_Os02g38890	expressed protein
LOC_Os02g38910	expressed protein
LOC_Os02g38920	glyceraldehyde-3-phosphate dehydrogenase, putative, expressed
LOC_Os02g39140	helix-loop-helix DNA-binding domain containing protein, expressed
LOC_Os02g39360	B-box zinc finger family protein, putative, expressed
LOC_Os02g39490	carbonyl reductase 3, putative, expressed
LOC_Os02g39560	non-receptor tyrosine kinase spore lysis A, putative, expressed
LOC_Os02g39570	ACT domain containing protein, expressed
LOC_Os02g39630	iron-stress related protein, putative, expressed
LOC_Os02g39700	RNA binding protein, putative, expressed
LOC_Os02g39710	CCT/B-box zinc finger protein, putative, expressed
LOC_Os02g39790	CPuORF9 - conserved peptide uORF-containing transcript, expressed
LOC_Os02g39795	S-adenosyl-l-methionine decarboxylase leader peptide, putative, expressed
LOC_Os02g39840	eukaryotic initiation factor iso-4F subunit p82-34, putative, expressed
LOC_Os02g39850	transferase family protein, putative, expressed
LOC_Os02g39860	retrotransposon protein, putative, unclassified, expressed
LOC_Os02g39870	co-chaperone GrpE protein, putative, expressed
LOC_Os02g39880	expressed protein
LOC_Os02g39910	B4-BTB1 - Bric-a-Brac, Tramtrack, Broad Complex BTB domain with B4 subfamily conserved sequence, expressed
LOC_Os02g40020	expressed protein
LOC_Os02g40030	transporter family protein, putative, expressed
LOC_Os02g40040	expressed protein
LOC_Os02g40240	receptor kinase, putative, expressed
LOC_Os02g40510	response regulator receiver domain containing protein, expressed
LOC_Os02g40770	SET domain containing protein, expressed
LOC_Os02g40820	expressed protein
LOC_Os02g40830	succinyl-CoA ligase beta-chain, mitochondrial precursor, putative, expressed
LOC_Os02g40840	alcohol oxidase, putative, expressed
LOC_Os02g40900	RNA recognition motif containing protein, putative, expressed
LOC_Os02g41450	no apical meristem protein, putative, expressed
LOC_Os02g41460	DUF640 domain containing protein, putative, expressed
LOC_Os02g41490	expressed protein
LOC_Os02g41520	glycosyl transferase 8 domain containing protein, putative, expressed
LOC_Os02g41580	CAMK_CAMK_like.14 - CAMK includes calcium/calmodulin depedent protein kinases, expressed
LOC_Os02g41610	expressed protein
LOC_Os02g41650	phenylalanine ammonia-lyase, putative, expressed
LOC_Os02g41760	NB-ARC domain containing protein, expressed
LOC_Os02g41840	DUF584 domain containing protein, putative, expressed
LOC_Os02g41850	expressed protein
LOC_Os02g41860	aquaporin protein, putative, expressed
LOC_Os02g41890	phytosulfokine receptor precursor, putative, expressed
LOC_Os02g41900	expressed protein
LOC_Os02g41961	expressed protein
LOC_Os02g42020	expressed protein
LOC_Os02g42190	OsWAK16 - OsWAK receptor-like protein kinase, expressed
LOC_Os02g42220	transposon protein, putative, unclassified, expressed
LOC_Os02g42290	OsClp3 - Putative Clp protease homologue, expressed
LOC_Os02g42310	OsSCP8 - Putative Serine Carboxypeptidase homologue, expressed
LOC_Os02g42350	nitrilase, putative, expressed
LOC_Os02g42380	TCP family transcription factor, putative, expressed
LOC_Os02g42430	GEM, putative, expressed
LOC_Os02g42470	expressed protein
LOC_Os02g42530	expressed protein
LOC_Os02g42540	expressed protein
LOC_Os02g42570	ferredoxin-thioredoxin reductase, variable chain, putative, expressed
LOC_Os02g42590	WD-40 repeat family protein, putative, expressed
LOC_Os02g42600	double-stranded RNA binding motif containing protein, expressed
LOC_Os02g42620	protein kinase, putative, expressed
LOC_Os02g42630	expressed protein
LOC_Os02g42640	CBS domain-containing protein, putative, expressed
LOC_Os02g42660	sphingolipid delta desaturase, putative, expressed
LOC_Os02g42810	oxidoreductase, short chain dehydrogenase/reductase family domain containing protein, expressed
LOC_Os02g42820	OsPLIM2a - LIM domain protein, putative actin-binding protein and transcription factor, expressed
LOC_Os02g42850	MYB family transcription factor, putative, expressed
LOC_Os02g42900	expressed protein
LOC_Os02g42940	MSP domain containing protein, expressed
LOC_Os02g42960	thylakoid lumenal protein, putative, expressed
LOC_Os02g42980	transposon protein, putative, unclassified
LOC_Os02g42990	OsSAUR11 - Auxin-responsive SAUR gene family member, expressed
LOC_Os02g43130	kinesin motor domain containing protein, expressed
LOC_Os02g43160	expressed protein
LOC_Os02g43170	B-box zinc finger family protein, putative, expressed
LOC_Os02g43290	protein kinase domain containing protein, expressed
LOC_Os02g43340	hydrolase, alpha/beta fold family domain containing protein, expressed
LOC_Os02g43350	OsFtsH7 FtsH protease, homologue of AtFtsH7, expressed
LOC_Os02g43400	retrotransposon protein, putative, unclassified, expressed
LOC_Os02g43540	retrotransposon protein, putative, unclassified, expressed
LOC_Os02g43550	cyclin, putative, expressed
LOC_Os02g43590	ELMO/CED-12 family protein, putative, expressed
LOC_Os02g43660	plastocyanin-like domain containing protein, putative, expressed
LOC_Os02g43700	triacylglycerol lipase like protein, putative, expressed
LOC_Os02g43720	enoyl-CoA hydratase/isomerase family protein, putative, expressed
LOC_Os02g43750	transcription initiation factor, putative, expressed
LOC_Os02g43760	ubiquitin carboxyl-terminal hydrolase, family 1, putative, expressed
LOC_Os02g43790	ethylene-responsive transcription factor, putative, expressed
LOC_Os02g43850	serine esterase family protein, putative, expressed
LOC_Os02g43865	expressed protein
LOC_Os02g44111	sec20 domain containing protein, expressed
LOC_Os02g44120	ZOS2-13 - C2H2 zinc finger protein, expressed
LOC_Os02g44230	CPuORF22 - conserved peptide uORF-containing transcript, expressed
LOC_Os02g44240	expressed protein
LOC_Os02g44260	zinc-binding protein, putative, expressed
LOC_Os02g44270	expressed protein
LOC_Os02g44290	phosphatase, putative, expressed
LOC_Os02g44300	MSP domain containing protein, expressed
LOC_Os02g44310	LTPL112 - Protease inhibitor/seed storage/LTP family protein precursor, expressed
LOC_Os02g44350	retrotransposon protein, putative, unclassified, expressed
LOC_Os02g44360	scarecrow transcription factor family protein, putative, expressed
LOC_Os02g44500	glutathione peroxidase, putative, expressed
LOC_Os02g44620	expressed protein
LOC_Os02g44630	aquaporin protein, putative, expressed
LOC_Os02g44642	STE_MEKK_ste11_MAP3K.10 - STE kinases include homologs to sterile 7, sterile 11 and sterile 20 from yeast, expressed
LOC_Os02g44760	hypothetical protein
LOC_Os02g44770	uncharacterized mscS family protein, putative, expressed
LOC_Os02g44870	dehydrin, putative, expressed
LOC_Os02g44880	expressed protein
LOC_Os02g44900	expressed protein
LOC_Os02g44910	transmembrane protein, putative, expressed
LOC_Os02g44920	protein kinase domain containing protein, expressed
LOC_Os02g44975	expressed protein
LOC_Os02g44980	transmembrane amino acid transporter protein, putative, expressed
LOC_Os02g44990	OsFBDUF13 - F-box and DUF domain containing protein, expressed
LOC_Os02g45000	expressed protein
LOC_Os02g45054	ZOS2-15 - C2H2 zinc finger protein, expressed
LOC_Os02g45070	PINHEAD, putative, expressed
LOC_Os02g45100	mitochondrial import inner membrane translocase subunit Tim17, putative, expressed
LOC_Os02g45110	MT-A70 domain containing protein, expressed
LOC_Os02g45170	helix-loop-helix DNA-binding protein, putative, expressed
LOC_Os02g45225	expressed protein
LOC_Os02g45270	expressed protein
LOC_Os02g45320	OsFBX58 - F-box domain containing protein, expressed
LOC_Os02g45344	O-acyltransferase, putative, expressed
LOC_Os02g45390	RING-H2 finger protein, putative, expressed
LOC_Os02g45420	AP2 domain containing protein, expressed
LOC_Os02g45450	dehydration-responsive element-binding protein, putative, expressed
LOC_Os02g45490	expressed protein
LOC_Os02g45510	transposon protein, putative, unclassified, expressed
LOC_Os02g45520	uncharacterized membrane protein, putative, expressed
LOC_Os02g45590	PPR repeat domain containing protein, putative, expressed
LOC_Os02g45600	rhoGAP domain containing protein, expressed
LOC_Os02g45630	expressed protein
LOC_Os02g45690	uncharacterized mscS family protein, putative, expressed
LOC_Os02g45700	fringe-related protein, putative, expressed
LOC_Os02g45710	zinc finger, C3HC4 type domain containing protein, expressed
LOC_Os02g45740	expressed protein
LOC_Os02g45750	protein kinase domain containing protein, expressed
LOC_Os02g45760	chitin-inducible gibberellin-responsive protein 2, putative, expressed
LOC_Os02g45780	zinc finger, C3HC4 type domain containing protein, expressed
LOC_Os02g45790	retrotransposon protein, putative, Ty3-gypsy subclass, expressed
LOC_Os02g45810	WD domain, G-beta repeat domain containing protein, expressed
LOC_Os02g45870	tobamovirus multiplication protein, putative, expressed
LOC_Os02g45930	expressed protein
LOC_Os02g46060	retrotransposon protein, putative, Ty1-copia subclass
LOC_Os02g46090	CAMK_CAMK_like.15 - CAMK includes calcium/calmodulin depedent protein kinases, expressed
LOC_Os02g46120	regulatory protein, putative, expressed
LOC_Os02g46130	tRNA synthetases class II domain containing protein, expressed
LOC_Os02g46140	OsFBX59 - F-box domain containing protein, expressed
LOC_Os02g46180	DUF581 domain containing protein, expressed
LOC_Os02g46210	DUF581 domain containing protein, expressed
LOC_Os02g46380	purine permease, putative, expressed
LOC_Os02g46460	peptide transporter PTR2, putative, expressed
LOC_Os02g46500	U-box, putative, expressed
LOC_Os02g46610	zinc-binding protein, putative, expressed
LOC_Os02g46620	expressed protein
LOC_Os02g46640	heat shock protein DnaJ, putative, expressed
LOC_Os02g46650	ubiquitin carboxyl-terminal hydrolase domain containing protein, expressed
LOC_Os02g46660	SNARE associated Golgi protein, putative, expressed
LOC_Os02g46670	expressed protein
LOC_Os02g46850	oligopeptide transporter, putative, expressed
LOC_Os02g46900	transposon protein, putative, CACTA, En/Spm sub-class, expressed
LOC_Os02g46910	glycosyl hydrolases family 16, putative, expressed
LOC_Os02g46920	expressed protein
LOC_Os02g46930	jmjC domain containing protein, expressed
LOC_Os02g46940	MYB family transcription factor, putative, expressed
LOC_Os02g46962	VHS and GAT domain containing protein, expressed
LOC_Os02g46980	pentatricopeptide, putative, expressed
LOC_Os02g47020	phosphoribulokinase/Uridine kinase family protein, expressed
LOC_Os02g47110	ADP-ribosylation factor, putative, expressed
LOC_Os02g47120	region found in RelA/SpoT proteins containing protein, expressed
LOC_Os02g47200	transposon protein, putative, unclassified, expressed
LOC_Os02g47320	vacuolar ATPase G subunit, putative, expressed
LOC_Os02g47360	PPR repeat domain containing protein, putative, expressed
LOC_Os02g47450	expressed protein
LOC_Os02g47460	expressed protein
LOC_Os02g47470	cytochrome P450, putative, expressed
LOC_Os02g47510	9-cis-epoxycarotenoid dioxygenase 1, chloroplast precursor, putative, expressed
LOC_Os02g47580	expressed protein
LOC_Os02g47590	ornithine carbamoyltransferase, putative, expressed
LOC_Os02g47600	soluble inorganic pyrophosphatase, putative, expressed
LOC_Os02g47650	universal stress protein domain containing protein, putative, expressed
LOC_Os02g47670	bg55, putative, expressed
LOC_Os02g47810	dof zinc finger domain containing protein, putative, expressed
LOC_Os02g47830	expressed protein
LOC_Os02g47860	uridine kinase, putative, expressed
LOC_Os02g47880	tetratricopeptide repeat domain containing protein, expressed
LOC_Os02g47890	expressed protein
LOC_Os02g47910	hypothetical protein
LOC_Os02g47970	calpain, putative, expressed
LOC_Os02g48000	TBC domain containing protein, expressed
LOC_Os02g48020	expressed protein
LOC_Os02g48080	cysteine-rich receptor-like protein kinase 7 precursor, putative, expressed
LOC_Os02g48090	expressed protein
LOC_Os02g48194	expressed protein
LOC_Os02g48210	lectin-like protein kinase, putative, expressed
LOC_Os02g48220	expressed protein
LOC_Os02g48280	expressed protein
LOC_Os02g48340	RNA recognition motif containing protein, putative, expressed
LOC_Os02g48350	diacylglycerol O-acyltransferase, putative, expressed
LOC_Os02g48360	pyrophosphate--fructose 6-phosphate 1-phosphotransferase subunit alpha, putative, expressed
LOC_Os02g48460	NAD dependent epimerase/dehydratase family protein, putative, expressed
LOC_Os02g48470	expressed protein
LOC_Os02g48480	expressed protein
LOC_Os02g48540	retrotransposon protein, putative, Ty1-copia subclass, expressed
LOC_Os02g48560	fatty acid desaturase, putative, expressed
LOC_Os02g48570	peptide transporter PTR2, putative, expressed
LOC_Os02g48580	expressed protein
LOC_Os02g48590	expressed protein
LOC_Os02g48630	expressed protein
LOC_Os02g48690	expressed protein
[truncated: 6,175 more rows]
[truncated: 1 more columns]
