# Supplementary material for: OsbZIP81, A Homologue of Arabidopsis VIP1, May Positively Regulate JA Levels by Directly Targetting the Genes in JA Signaling and Metabolism Pathway in Rice
Source: Int J Mol Sci. 2019 May 13;20(9):2360. doi: 10.3390/ijms20092360 (PMC6539606; doi:10.3390/ijms20092360)
Supplement: Supplementary file 1 [file ijms-20-02360-s001.zip › Supplementary File 4.xls]

## Sheet: OsbZIP81_2_input_vs_OsbZIP81_2_
Supplemental File 4. List of enriched peaks and their location in the O.stiva genome (OsbZIP81.2ox).
chr	start	end	description	length	summit	tags	pvalue	fold_enrichment	qvalue	GeneFeature	NearestTSS	GO_annotation	KO	KEGG_annotation
Chr1	1421568	1421793	peak_1	226	152	135	1.05114e-05	2.32073	0.0120601	LOC_Os01g03520:five_prime_UTR	LOC_Os01g03520:Chr1:1421693-1428049:+:-28	3; GO:0019787,molecular_function small conjugating protein ligase activity; GO:0043687,biological_process post-translational protein modification; GO:0051246,biological_process regulation of protein metabolic process;	NA	1063 1 1063 osa:4326008 1063 1 1063 1 1 0 1063 2195 0.0 -- Os01g0125900; hypothetical protein ; K10581 ubiquitin-conjugating enzyme E2 O [EC:6.3.2.19]
Chr1	18684556	18685141	peak_10	586	93	3939	3.94921e-20	1.68624	9.81748e-17	LOC_Os01g33960:Intron	LOC_Os01g33960:Chr1:18684016-18693589:-:8942	4; GO:0000148,cellular_component 1,3-beta-D-glucan synthase complex; GO:0003843,molecular_function 1,3-beta-D-glucan synthase activity; GO:0006075,biological_process (1->3)-beta-D-glucan biosynthetic process; GO:0016020,cellular_component membrane;	NA	713 514 606 ath:AT2G13680 1923 1355 1451 0.73 0.8 0.06 98 139 4e-32 -- CALS5; CALS5 (CALLOSE SYNTHASE 5); 1,3-beta-glucan synthase ; K11000 callose synthase [EC:2.4.1.-]
Chr1	18687945	18688459	peak_11	515	103	3335	1.85969e-61	2.38481	1.16977e-57	LOC_Os01g33960:Intron	LOC_Os01g33960:Chr1:18684016-18693589:-:5543	4; GO:0000148,cellular_component 1,3-beta-D-glucan synthase complex; GO:0003843,molecular_function 1,3-beta-D-glucan synthase activity; GO:0006075,biological_process (1->3)-beta-D-glucan biosynthetic process; GO:0016020,cellular_component membrane;	NA	713 514 606 ath:AT2G13680 1923 1355 1451 0.73 0.8 0.06 98 139 4e-32 -- CALS5; CALS5 (CALLOSE SYNTHASE 5); 1,3-beta-glucan synthase ; K11000 callose synthase [EC:2.4.1.-]
Chr1	20441393	20441626	peak_12	234	120	3028	1.28686e-217	3.53016	5.81634e-213	intergenic	LOC_Os01g36780:Chr1:20430927-20434335:-:-7178	NA	NA	1075 915 992 osa:4343187 324 246 323 0.46 0.68 0.02 79 0 3e-13 -- Os07g0468800; hypothetical protein ; K02728 20S proteasome subunit alpha 3 [EC:3.4.25.1]
Chr1	28381879	28382194	peak_13	316	165	5073	5.50035e-28	1.52311	1.70322e-24	LOC_Os01g49370:Promoter	LOC_Os01g49370:Chr1:28380902-28381882:-:-162	NA	NA	NA
Chr1	28655726	28655946	peak_14	221	119	125	7.74711e-07	2.51403	0.00103968	LOC_Os01g49890:CDS	LOC_Os01g49890:Chr1:28653963-28655948:-:105	3; GO:0003824,molecular_function catalytic activity; GO:0008152,biological_process metabolic process; GO:0030170,molecular_function pyridoxal phosphate binding;	NA	525 1 525 osa:4325651 548 24 548 1 1 0 525 1089 0.0 -- Os01g0693800; hypothetical protein ; K01733 threonine synthase [EC:4.2.3.1]
Chr1	33498594	33499595	peak_15	1002	898	43641	1.06753e-30	1.25856	3.54454e-27	LOC_Os01g57945:Promoter	LOC_Os01g57945:Chr1:33500151-33500633:+:660	3; GO:0009055,molecular_function electron carrier activity; GO:0016020,cellular_component membrane; GO:0016491,molecular_function oxidoreductase activity;	NA	139 1 139 osa:3131404 160 22 160 1 1 0 139 275 3e-95 -- petD, OrsajCp058; cytochrome b6/f complex subunit IV ; K02637 cytochrome b6-f complex subunit 4
Chr1	33500286	33500527	peak_16	242	85	14200	3.09022e-24	1.23462	8.64629e-21	LOC_Os01g57945:CDS	LOC_Os01g57945:Chr1:33500151-33500633:+:-221	3; GO:0009055,molecular_function electron carrier activity; GO:0016020,cellular_component membrane; GO:0016491,molecular_function oxidoreductase activity;	NA	139 1 139 osa:3131404 160 22 160 1 1 0 139 275 3e-95 -- petD, OrsajCp058; cytochrome b6/f complex subunit IV ; K02637 cytochrome b6-f complex subunit 4
Chr1	33501246	33501967	peak_17	722	603	27617	8.56801e-96	1.58489	9.16242e-92	LOC_Os01g57946:CDS	LOC_Os01g57946:Chr1:33500853-33501866:-:19	2; GO:0003899,molecular_function DNA-directed RNA polymerase activity; GO:0006350,biological_process transcription, DNA-dependent;	NA	337 1 337 osa:4325870 425 89 425 1 1 0 337 701 0.0 -- Os01g0789400; hypothetical protein ; K03040 DNA-directed RNA polymerase subunit alpha [EC:2.7.7.6]
Chr1	33502996	33503257	peak_18	262	134	20414	1.63023e-159	1.56219	3.90373e-155	LOC_Os01g57946:Promoter;LOC_Os01g57954:Promoter	LOC_Os01g57954:Chr1:33502759-33503082:-:-48	2; GO:0003743,molecular_function translation initiation factor activity; GO:0006413,biological_process translational initiation;	NA	107 1 107 osa:3131394 107 1 107 0.99 0.99 0 107 209 3e-70 -- infA, OrsajCp062; translation initiation factor 1 ; K02518 translation initiation factor IF-1
Chr1	33504456	33504710	peak_19	255	122	8642	8.7884e-73	1.61768	6.69545e-69	LOC_Os01g57954:Promoter;LOC_Os01g57958:CDS;LOC_Os01g57956:Promoter;LOC_Os01g57960:Promoter	LOC_Os01g57958:Chr1:33504237-33504874:-:298	4; GO:0003735,molecular_function structural constituent of ribosome; GO:0005622,cellular_component intracellular; GO:0005840,cellular_component ribosome; GO:0006412,biological_process translation;	NA	120 1 120 osa:3131423 136 17 136 0.99 0.99 0 120 240 6e-82 -- rpl16, OrsajCp065; ribosomal protein L16 ; K02878 large subunit ribosomal protein L16
Chr1	7761863	7762171	peak_2	309	155	37283	0	1.77701	0	intergenic	LOC_Os01g13840:Chr1:7764433-7766034:-:4018	NA	NA	NA
Chr1	33505463	33505938	peak_20	476	120	43409	2.19457e-130	1.39179	3.64737e-126	LOC_Os01g57956:Promoter;LOC_Os01g57960:Promoter;LOC_Os01g57958:Promoter	LOC_Os01g57960:Chr1:33506213-33508853:+:631	2; GO:0003677,molecular_function DNA binding; GO:0015074,biological_process DNA integration;	NA	519 92 423 cnb:CNBD5450 1542 1194 1521 0.3 0.5 0.07 343 152 2e-37 -- hypothetical protein; K07497 putative transposase
Chr1	33509421	33509962	peak_21	542	445	13066	1.33992e-105	1.75803	1.62918e-101	intergenic	LOC_Os01g57960:Chr1:33506213-33508853:+:-3654	2; GO:0003677,molecular_function DNA binding; GO:0015074,biological_process DNA integration;	NA	519 92 423 cnb:CNBD5450 1542 1194 1521 0.3 0.5 0.07 343 152 2e-37 -- hypothetical protein; K07497 putative transposase
Chr1	33510278	33510585	peak_22	308	119	11652	4.30933e-124	1.76759	6.58704e-120	intergenic	LOC_Os01g57960:Chr1:33506213-33508853:+:-4185	2; GO:0003677,molecular_function DNA binding; GO:0015074,biological_process DNA integration;	NA	519 92 423 cnb:CNBD5450 1542 1194 1521 0.3 0.5 0.07 343 152 2e-37 -- hypothetical protein; K07497 putative transposase
Chr1	33511236	33511794	peak_23	559	416	24844	2.31409e-219	1.86327	1.06665e-214	intergenic	LOC_Os01g57960:Chr1:33506213-33508853:+:-5440	2; GO:0003677,molecular_function DNA binding; GO:0015074,biological_process DNA integration;	NA	519 92 423 cnb:CNBD5450 1542 1194 1521 0.3 0.5 0.07 343 152 2e-37 -- hypothetical protein; K07497 putative transposase
Chr1	33512429	33512912	peak_24	484	409	12741	1.15872e-147	1.84208	2.38809e-143	intergenic	LOC_Os01g57960:Chr1:33506213-33508853:+:-6626	2; GO:0003677,molecular_function DNA binding; GO:0015074,biological_process DNA integration;	NA	519 92 423 cnb:CNBD5450 1542 1194 1521 0.3 0.5 0.07 343 152 2e-37 -- hypothetical protein; K07497 putative transposase
Chr1	33513215	33513626	peak_25	412	329	31785	4.49801e-46	1.25814	2.11106e-42	intergenic	LOC_Os01g57960:Chr1:33506213-33508853:+:-7332	2; GO:0003677,molecular_function DNA binding; GO:0015074,biological_process DNA integration;	NA	519 92 423 cnb:CNBD5450 1542 1194 1521 0.3 0.5 0.07 343 152 2e-37 -- hypothetical protein; K07497 putative transposase
Chr1	33513910	33514179	peak_26	270	14	14763	4.89452e-05	1.0852	0.0480518	intergenic	LOC_Os01g57960:Chr1:33506213-33508853:+:-7712	2; GO:0003677,molecular_function DNA binding; GO:0015074,biological_process DNA integration;	NA	519 92 423 cnb:CNBD5450 1542 1194 1521 0.3 0.5 0.07 343 152 2e-37 -- hypothetical protein; K07497 putative transposase
Chr1	33515187	33515406	peak_27	220	90	27753	0	1.87267	0	intergenic	LOC_Os01g57960:Chr1:33506213-33508853:+:-9065	2; GO:0003677,molecular_function DNA binding; GO:0015074,biological_process DNA integration;	NA	519 92 423 cnb:CNBD5450 1542 1194 1521 0.3 0.5 0.07 343 152 2e-37 -- hypothetical protein; K07497 putative transposase
Chr1	33515908	33516128	peak_28	221	107	16041	4.95496e-209	1.7757	2.05433e-204	intergenic	LOC_Os01g57962:Chr1:33522543-33524747:-:8734	4; GO:0009522,cellular_component photosystem I; GO:0009579,cellular_component thylakoid; GO:0015979,biological_process photosynthesis; GO:0016021,cellular_component integral to membrane;	NA	734 1 734 osa:3131407 734 1 734 0.99 0.99 0 734 1486 0.0 -- psaB, OrsajCp024; photosystem I P700 chlorophyll a apoprotein A2 ; K02690 photosystem I core protein Ib
Chr1	33522646	33522985	peak_29	340	145	19818	7.04369e-68	1.40828	4.94914e-64	LOC_Os01g57962:CDS	LOC_Os01g57962:Chr1:33522543-33524747:-:1958	4; GO:0009522,cellular_component photosystem I; GO:0009579,cellular_component thylakoid; GO:0015979,biological_process photosynthesis; GO:0016021,cellular_component integral to membrane;	NA	734 1 734 osa:3131407 734 1 734 0.99 0.99 0 734 1486 0.0 -- psaB, OrsajCp024; photosystem I P700 chlorophyll a apoprotein A2 ; K02690 photosystem I core protein Ib
Chr1	7763823	7764316	peak_3	494	229	27074	9.6888e-23	1.19978	2.59771e-19	intergenic	LOC_Os01g13840:Chr1:7764433-7766034:-:1984	NA	NA	NA
Chr1	33523460	33523708	peak_30	249	107	23495	2.16925e-100	1.40021	2.46451e-96	LOC_Os01g57962:CDS	LOC_Os01g57962:Chr1:33522543-33524747:-:1182	4; GO:0009522,cellular_component photosystem I; GO:0009579,cellular_component thylakoid; GO:0015979,biological_process photosynthesis; GO:0016021,cellular_component integral to membrane;	NA	734 1 734 osa:3131407 734 1 734 0.99 0.99 0 734 1486 0.0 -- psaB, OrsajCp024; photosystem I P700 chlorophyll a apoprotein A2 ; K02690 photosystem I core protein Ib
Chr1	33524406	33524765	peak_31	360	266	15062	3.29617e-35	1.33529	1.22679e-31	LOC_Os01g57962:CDS	LOC_Os01g57962:Chr1:33522543-33524747:-:77	4; GO:0009522,cellular_component photosystem I; GO:0009579,cellular_component thylakoid; GO:0015979,biological_process photosynthesis; GO:0016021,cellular_component integral to membrane;	NA	734 1 734 osa:3131407 734 1 734 0.99 0.99 0 734 1486 0.0 -- psaB, OrsajCp024; photosystem I P700 chlorophyll a apoprotein A2 ; K02690 photosystem I core protein Ib
Chr1	33525093	33526390	peak_32	1298	523	52521	3.13047e-47	1.31973	1.50612e-43	LOC_Os01g57962:Promoter;LOC_Os01g57964:CDS	LOC_Os01g57962:Chr1:33522543-33524747:-:-869	4; GO:0009522,cellular_component photosystem I; GO:0009579,cellular_component thylakoid; GO:0015979,biological_process photosynthesis; GO:0016021,cellular_component integral to membrane;	NA	734 1 734 osa:3131407 734 1 734 0.99 0.99 0 734 1486 0.0 -- psaB, OrsajCp024; photosystem I P700 chlorophyll a apoprotein A2 ; K02690 photosystem I core protein Ib
Chr1	33526691	33527092	peak_33	402	133	17411	1.72874e-57	1.43092	1.01389e-53	LOC_Os01g57964:CDS	LOC_Os01g57964:Chr1:33524773-33527025:-:203	4; GO:0009522,cellular_component photosystem I; GO:0009579,cellular_component thylakoid; GO:0015979,biological_process photosynthesis; GO:0016021,cellular_component integral to membrane;	NA	750 1 750 osa:3131406 750 1 750 0.98 0.99 0 750 1504 0.0 -- psaA, OrsajCp025; photosystem I P700 chlorophyll a apoprotein A1 ; K02689 photosystem I core protein Ia
Chr1	33527630	33527867	peak_34	238	128	13615	7.13904e-09	1.12948	1.13162e-05	LOC_Os01g57964:Promoter;LOC_Os01g57966:CDS	LOC_Os01g57964:Chr1:33524773-33527025:-:-733	4; GO:0009522,cellular_component photosystem I; GO:0009579,cellular_component thylakoid; GO:0015979,biological_process photosynthesis; GO:0016021,cellular_component integral to membrane;	NA	750 1 750 osa:3131406 750 1 750 0.98 0.99 0 750 1504 0.0 -- psaA, OrsajCp025; photosystem I P700 chlorophyll a apoprotein A1 ; K02689 photosystem I core protein Ia
Chr1	33528681	33529335	peak_35	655	106	26263	7.93195e-19	1.21497	1.89417e-15	LOC_Os01g57964:Promoter;LOC_Os01g57966:Intron	LOC_Os01g57966:Chr1:33527626-33529604:-:819	1; GO:0005488,molecular_function binding;	NA	NA
Chr1	33532050	33532791	peak_36	742	194	39250	5.3576e-97	1.47318	5.81956e-93	LOC_Os01g57968:CDS	LOC_Os01g57968:Chr1:33531939-33533704:+:-306	NA	NA	NA
Chr1	33533020	33533541	peak_37	522	57	29418	8.71204e-17	1.16421	1.95263e-13	LOC_Os01g57968:three_prime_UTR	LOC_Os01g57968:Chr1:33531939-33533704:+:-1139	NA	NA	NA
Chr1	33533897	33534527	peak_38	631	119	46064	0	1.98769	0	intergenic	LOC_Os01g57968:Chr1:33531939-33533704:+:-2078	NA	NA	NA
Chr1	33539782	33540174	peak_39	393	307	18753	3.28753e-33	1.27848	1.16633e-29	LOC_Os01g58000:CDS	LOC_Os01g58000:Chr1:33539907-33540440:-:353	4; GO:0015986,biological_process ATP synthesis coupled proton transport; GO:0045261,cellular_component proton-transporting ATP synthase complex, catalytic core F(1); GO:0046933,molecular_function hydrogen ion transporting ATP synthase activity, rotational mechanism; GO:0046961,molecular_function proton-transporting ATPase activity, rotational mechanism;	NA	137 1 137 osa:3131461 137 1 137 1 1 0 137 273 1e-94 -- atpE, OrsajCp031; ATP synthase CF1 epsilon subunit ; K02114 F-type H+-transporting ATPase subunit epsilon [EC:3.6.3.14]
Chr1	7917487	7917740	peak_4	254	99	4011	2.10446e-27	1.58712	6.41549e-24	intergenic	LOC_Os01g14120:Chr1:7924395-7924787:+:6810	NA	NA	NA
Chr1	33540446	33540778	peak_40	333	69	21189	8.0201e-12	1.13276	1.48272e-08	LOC_Os01g58000:Promoter	LOC_Os01g58000:Chr1:33539907-33540440:-:-75	4; GO:0015986,biological_process ATP synthesis coupled proton transport; GO:0045261,cellular_component proton-transporting ATP synthase complex, catalytic core F(1); GO:0046933,molecular_function hydrogen ion transporting ATP synthase activity, rotational mechanism; GO:0046961,molecular_function proton-transporting ATPase activity, rotational mechanism;	NA	137 1 137 osa:3131461 137 1 137 1 1 0 137 273 1e-94 -- atpE, OrsajCp031; ATP synthase CF1 epsilon subunit ; K02114 F-type H+-transporting ATPase subunit epsilon [EC:3.6.3.14]
Chr1	33541367	33541654	peak_41	288	288	11517	3.2256e-05	1.09639	0.0335807	LOC_Os01g58000:Promoter	LOC_Os01g58000:Chr1:33539907-33540440:-:-1215	4; GO:0015986,biological_process ATP synthesis coupled proton transport; GO:0045261,cellular_component proton-transporting ATP synthase complex, catalytic core F(1); GO:0046933,molecular_function hydrogen ion transporting ATP synthase activity, rotational mechanism; GO:0046961,molecular_function proton-transporting ATPase activity, rotational mechanism;	NA	137 1 137 osa:3131461 137 1 137 1 1 0 137 273 1e-94 -- atpE, OrsajCp031; ATP synthase CF1 epsilon subunit ; K02114 F-type H+-transporting ATPase subunit epsilon [EC:3.6.3.14]
Chr1	33543114	33543409	peak_42	296	158	12260	2.28976e-168	1.86021	6.11252e-164	intergenic	LOC_Os01g58000:Chr1:33539907-33540440:-:-2832	4; GO:0015986,biological_process ATP synthesis coupled proton transport; GO:0045261,cellular_component proton-transporting ATP synthase complex, catalytic core F(1); GO:0046933,molecular_function hydrogen ion transporting ATP synthase activity, rotational mechanism; GO:0046961,molecular_function proton-transporting ATPase activity, rotational mechanism;	NA	137 1 137 osa:3131461 137 1 137 1 1 0 137 273 1e-94 -- atpE, OrsajCp031; ATP synthase CF1 epsilon subunit ; K02114 F-type H+-transporting ATPase subunit epsilon [EC:3.6.3.14]
Chr1	33554186	33554618	peak_43	433	317	36235	1.26319e-175	1.54808	3.6779e-171	LOC_Os01g58020:CDS	LOC_Os01g58020:Chr1:33554171-33554788:+:-333	4; GO:0000287,molecular_function magnesium ion binding; GO:0009536,cellular_component plastid; GO:0015977,biological_process carbon fixation; GO:0016984,molecular_function ribulose-bisphosphate carboxylase activity;	NA	205 1 205 osa:4324237 205 1 205 1 1 0 205 426 1e-153 -- Os01g0791600; hypothetical protein ; K01601 ribulose-bisphosphate carboxylase large chain [EC:4.1.1.39]
Chr1	33555307	33555530	peak_44	224	213	11732	2.25985e-05	1.0968	0.0241379	intergenic	LOC_Os01g58020:Chr1:33554171-33554788:+:-1350	4; GO:0000287,molecular_function magnesium ion binding; GO:0009536,cellular_component plastid; GO:0015977,biological_process carbon fixation; GO:0016984,molecular_function ribulose-bisphosphate carboxylase activity;	NA	205 1 205 osa:4324237 205 1 205 1 1 0 205 426 1e-153 -- Os01g0791600; hypothetical protein ; K01601 ribulose-bisphosphate carboxylase large chain [EC:4.1.1.39]
Chr1	33556333	33556604	peak_45	272	99	28808	8.89672e-40	1.22269	3.66421e-36	intergenic	LOC_Os01g58020:Chr1:33554171-33554788:+:-2262	4; GO:0000287,molecular_function magnesium ion binding; GO:0009536,cellular_component plastid; GO:0015977,biological_process carbon fixation; GO:0016984,molecular_function ribulose-bisphosphate carboxylase activity;	NA	205 1 205 osa:4324237 205 1 205 1 1 0 205 426 1e-153 -- Os01g0791600; hypothetical protein ; K01601 ribulose-bisphosphate carboxylase large chain [EC:4.1.1.39]
Chr1	33558980	33559268	peak_46	289	134	15673	8.71164e-63	1.40209	5.60338e-59	LOC_Os01g58022:Promoter;LOC_Os01g58024:Promoter	LOC_Os01g58022:Chr1:33560066-33560804:+:953	4; GO:0008137,molecular_function NADH dehydrogenase (ubiquinone) activity; GO:0048038,molecular_function quinone binding; GO:0051539,molecular_function 4 iron, 4 sulfur cluster binding; GO:0055114,biological_process oxidation-reduction process;	NA	225 1 225 osa:3131459 225 1 225 0.99 0.99 0 225 457 1e-165 -- ndhK, OrsajCp029; NADH dehydrogenase subunit K ; K05582 NADH dehydrogenase I subunit K [EC:1.6.5.3]
Chr1	33560202	33560619	peak_47	418	304	29500	4.56068e-40	1.24652	1.88903e-36	LOC_Os01g58024:Promoter;LOC_Os01g58022:CDS	LOC_Os01g58024:Chr1:33560902-33561739:+:397	2; GO:0008137,molecular_function NADH dehydrogenase (ubiquinone) activity; GO:0055114,biological_process oxidation-reduction process;	NA	159 1 159 osa:3131458 159 1 159 1 1 0 159 333 1e-117 -- ndhJ, OrsajCp028; NADH dehydrogenase subunit J ; K05581 NADH dehydrogenase I subunit J [EC:1.6.5.3]
Chr1	33561516	33562009	peak_48	494	123	24594	1.03872e-12	1.15356	1.99802e-09	LOC_Os01g58024:three_prime_UTR	LOC_Os01g58024:Chr1:33560902-33561739:+:-738	2; GO:0008137,molecular_function NADH dehydrogenase (ubiquinone) activity; GO:0055114,biological_process oxidation-reduction process;	NA	159 1 159 osa:3131458 159 1 159 1 1 0 159 333 1e-117 -- ndhJ, OrsajCp028; NADH dehydrogenase subunit J ; K05581 NADH dehydrogenase I subunit J [EC:1.6.5.3]
Chr1	33562607	33563044	peak_49	438	67	25450	5.26393e-23	1.20513	1.42246e-19	intergenic	LOC_Os01g58024:Chr1:33560902-33561739:+:-1773	2; GO:0008137,molecular_function NADH dehydrogenase (ubiquinone) activity; GO:0055114,biological_process oxidation-reduction process;	NA	159 1 159 osa:3131458 159 1 159 1 1 0 159 333 1e-117 -- ndhJ, OrsajCp028; NADH dehydrogenase subunit J ; K05581 NADH dehydrogenase I subunit J [EC:1.6.5.3]
Chr1	8786397	8786741	peak_5	345	270	166	4.04734e-10	3.07272	6.887e-07	LOC_Os01g15630:five_prime_UTR	LOC_Os01g15630:Chr1:8786512-8792386:+:-156	2; GO:0005515,molecular_function protein binding; GO:0008270,molecular_function zinc ion binding;	NA	NA
Chr1	33564246	33564573	peak_50	328	163	15793	3.68485e-35	1.30672	1.36962e-31	intergenic	LOC_Os01g58035:Chr1:33567103-33567405:+:2695	NA	NA	NA
Chr1	33565945	33566184	peak_51	240	104	14280	5.05359e-50	1.35945	2.58167e-46	LOC_Os01g58035:Promoter	LOC_Os01g58035:Chr1:33567103-33567405:+:1055	NA	NA	NA
Chr1	33567475	33568849	peak_52	1375	1229	74486	5.58046e-70	1.3631	4.05864e-66	LOC_Os01g58038:Promoter	LOC_Os01g58035:Chr1:33567103-33567405:+:-1602	NA	NA	NA
Chr1	33569113	33569445	peak_53	333	220	17681	1.13201e-140	1.65745	2.1504e-136	LOC_Os01g58038:Promoter	LOC_Os01g58038:Chr1:33570696-33570884:+:1364	2; GO:0009539,cellular_component photosystem II reaction center; GO:0042549,biological_process photosystem II stabilization;	NA	62 1 62 osa:3131452 62 1 62 1 1 0 62 115 1e-34 -- psbZ, OrsajCp010; photosystem II protein Z ; K02724 photosystem II PsbZ protein
Chr1	33569715	33570332	peak_54	618	493	40019	8.69941e-110	1.44956	1.11394e-105	LOC_Os01g58038:Promoter	LOC_Os01g58038:Chr1:33570696-33570884:+:489	2; GO:0009539,cellular_component photosystem II reaction center; GO:0042549,biological_process photosystem II stabilization;	NA	62 1 62 osa:3131452 62 1 62 1 1 0 62 115 1e-34 -- psbZ, OrsajCp010; photosystem II protein Z ; K02724 photosystem II PsbZ protein
Chr1	33571037	33571265	peak_55	229	150	24987	0	1.83765	0	intergenic	LOC_Os01g58038:Chr1:33570696-33570884:+:-492	2; GO:0009539,cellular_component photosystem II reaction center; GO:0042549,biological_process photosystem II stabilization;	NA	62 1 62 osa:3131452 62 1 62 1 1 0 62 115 1e-34 -- psbZ, OrsajCp010; photosystem II protein Z ; K02724 photosystem II PsbZ protein
Chr1	33572379	33572663	peak_56	285	163	12365	1.04491e-50	1.41939	5.4129e-47	LOC_Os01g58039:three_prime_UTR	LOC_Os01g58039:Chr1:33572225-33573100:-:560	NA	NA	NA
Chr1	33578212	33578658	peak_57	447	353	55327	6.53461e-120	1.33982	9.47218e-116	LOC_Os01g58049:CDS	LOC_Os01g58049:Chr1:33578192-33579131:+:-374	3; GO:0009579,cellular_component thylakoid; GO:0015979,biological_process photosynthesis; GO:0016021,cellular_component integral to membrane;	NA	NA
Chr1	33579704	33580190	peak_58	487	357	18677	8.90389e-51	1.40219	4.61966e-47	intergenic	LOC_Os01g58049:Chr1:33578192-33579131:+:-1870	3; GO:0009579,cellular_component thylakoid; GO:0015979,biological_process photosynthesis; GO:0016021,cellular_component integral to membrane;	NA	NA
Chr1	33580447	33580692	peak_59	246	120	13929	0	2.27863	0	intergenic	LOC_Os01g58049:Chr1:33578192-33579131:+:-2376	3; GO:0009579,cellular_component thylakoid; GO:0015979,biological_process photosynthesis; GO:0016021,cellular_component integral to membrane;	NA	NA
Chr1	12971309	12971534	peak_6	226	83	147	1.94111e-08	2.54908	2.98862e-05	intergenic	LOC_Os01g23050:Chr1:12971700-12972524:-:1134	NA	NA	NA
Chr1	33581242	33581597	peak_60	356	231	12820	1.04117e-38	1.36547	4.18958e-35	intergenic	LOC_Os01g58049:Chr1:33578192-33579131:+:-3282	3; GO:0009579,cellular_component thylakoid; GO:0015979,biological_process photosynthesis; GO:0016021,cellular_component integral to membrane;	NA	NA
Chr1	33587927	33588592	peak_61	666	171	32949	5.45218e-68	1.4001	3.83796e-64	LOC_Os01g58048:Promoter	LOC_Os01g58048:Chr1:33585501-33586432:-:-1666	NA	NA	NA
Chr1	33588937	33589671	peak_62	735	119	40503	5.15086e-206	1.73436	2.06843e-201	intergenic	LOC_Os01g58070:Chr1:33590636-33591661:-:2607	2; GO:0008152,biological_process metabolic process; GO:0016491,molecular_function oxidoreductase activity;	NA	341 63 265 ppp:PHYPADRAFT_155214 368 10 206 0.4 0.54 0.09 210 146 3e-39 -- hypothetical protein; K00505 tyrosinase [EC:1.14.18.1]
Chr1	38269752	38270225	peak_63	474	393	17418	3.92681e-21	1.23913	1.00575e-17	intergenic	LOC_Os01g65902:Chr1:38271601-38272684:-:2541	5; GO:0005506,molecular_function iron ion binding; GO:0009055,molecular_function electron carrier activity; GO:0015979,biological_process photosynthesis; GO:0020037,molecular_function heme binding; GO:0031361,cellular_component integral to thylakoid membrane;	NA	320 1 320 osa:3131402 320 1 320 1 1 0 320 647 0.0 -- petA, OrsajCp041; cytochrome f ; K02634 apocytochrome f
Chr1	38271076	38271335	peak_64	260	140	38925	1.40763e-45	1.19719	6.53973e-42	intergenic	LOC_Os01g65902:Chr1:38271601-38272684:-:1470	5; GO:0005506,molecular_function iron ion binding; GO:0009055,molecular_function electron carrier activity; GO:0015979,biological_process photosynthesis; GO:0020037,molecular_function heme binding; GO:0031361,cellular_component integral to thylakoid membrane;	NA	320 1 320 osa:3131402 320 1 320 1 1 0 320 647 0.0 -- petA, OrsajCp041; cytochrome f ; K02634 apocytochrome f
Chr1	38271893	38272410	peak_65	518	215	30065	1.47557e-40	1.2793	6.17419e-37	LOC_Os01g65902:CDS;LOC_Os01g65904:Promoter	LOC_Os01g65902:Chr1:38271601-38272684:-:578	5; GO:0005506,molecular_function iron ion binding; GO:0009055,molecular_function electron carrier activity; GO:0015979,biological_process photosynthesis; GO:0020037,molecular_function heme binding; GO:0031361,cellular_component integral to thylakoid membrane;	NA	320 1 320 osa:3131402 320 1 320 1 1 0 320 647 0.0 -- petA, OrsajCp041; cytochrome f ; K02634 apocytochrome f
Chr1	39112320	39112649	peak_66	330	19	2073	3.72649e-08	1.5736	5.62808e-05	intergenic	LOC_Os01g67364:Chr1:39114681-39117532:+:2343	4; GO:0000148,cellular_component 1,3-beta-D-glucan synthase complex; GO:0003843,molecular_function 1,3-beta-D-glucan synthase activity; GO:0006075,biological_process (1->3)-beta-D-glucan biosynthetic process; GO:0016020,cellular_component membrane;	NA	244 141 217 dvvi:GSVIVP00034810001 1922 1386 1471 0.72 0.79 0.1 86 129 2e-32 -- GSVIVT00034810001; assembled CDS ; K11000 callose synthase [EC:2.4.1.-]
Chr1	39125052	39125416	peak_67	365	78	10368	6.30754e-40	1.42409	2.60585e-36	intergenic	LOC_Os01g67370:Chr1:39129736-39134858:-:9730	NA	NA	NA
Chr1	39127582	39128000	peak_68	419	77	4113	6.46592e-16	1.48247	1.40825e-12	intergenic	LOC_Os01g67370:Chr1:39129736-39134858:-:7201	NA	NA	NA
Chr1	39198120	39198347	peak_69	228	103	1697	4.34991e-48	2.56471	2.13295e-44	intergenic	LOC_Os01g67450:Chr1:39195689-39196972:+:-2535	2; GO:0004806,molecular_function triglyceride lipase activity; GO:0006629,biological_process lipid metabolic process;	NA	427 136 384 btl:BALH_4427 240 31 236 0.26 0.39 0.2 253 9 3e-12 -- lipase (EC:3.1.1.3); K01046 triacylglycerol lipase [EC:3.1.1.3]
Chr1	16945212	16945704	peak_7	493	379	963	1.60598e-22	2.45418	4.27957e-19	intergenic	LOC_Os01g30990:Chr1:16938489-16939796:-:-5795	NA	NA	NA
Chr1	41487056	41487272	peak_70	217	40	1566	7.09561e-08	1.38279	0.000104875	LOC_Os01g71558:Promoter;LOC_Os01g71620:three_prime_UTR	LOC_Os01g71558:Chr1:41485349-41486014:-:-1082	NA	NA	NA
Chr1	41721894	41722132	peak_71	239	131	5785	2.08579e-303	2.98932	2.24192e-298	LOC_Os01g71990:Promoter	LOC_Os01g71990:Chr1:41718016-41721574:-:-451	3; GO:0003824,molecular_function catalytic activity; GO:0005488,molecular_function binding; GO:0008152,biological_process metabolic process;	NA	284 21 284 osa:4325755 285 22 285 1 1 0 264 533 0.0 -- Os01g0948400; hypothetical protein ; K00286 pyrroline-5-carboxylate reductase [EC:1.5.1.2]
Chr1	18677819	18678044	peak_8	226	122	5406	1.55887e-209	2.60096	6.50249e-205	intergenic	LOC_Os01g33950:Chr1:18671229-18675674:+:-6713	3; GO:0004672,molecular_function protein kinase activity; GO:0005524,molecular_function ATP binding; GO:0006468,biological_process protein phosphorylation;	NA	1077 9 1032 ppp:PHYPADRAFT_141749 962 1 956 0.3 0.47 0.14 1065 399 1e-121 -- CLL3; CLL3 clavata1-like receptor S/T protein kinase protein; K00924
Chr1	18678545	18678949	peak_9	405	105	1941	9.91859e-34	2.02487	3.56336e-30	intergenic	LOC_Os01g33950:Chr1:18671229-18675674:+:-7422	3; GO:0004672,molecular_function protein kinase activity; GO:0005524,molecular_function ATP binding; GO:0006468,biological_process protein phosphorylation;	NA	1077 9 1032 ppp:PHYPADRAFT_141749 962 1 956 0.3 0.47 0.14 1065 399 1e-121 -- CLL3; CLL3 clavata1-like receptor S/T protein kinase protein; K00924
Chr10	10827787	10828133	peak_100	347	211	17802	4.3417e-54	1.37117	2.39767e-50	intergenic	LOC_Os10g21218:Chr10:10821691-10821903:-:-6095	NA	NA	NA
Chr10	10828600	10828855	peak_101	256	132	15940	0	2.31099	0	intergenic	LOC_Os10g21218:Chr10:10821691-10821903:-:-6829	NA	NA	NA
Chr10	10830443	10830669	peak_102	227	133	13175	1.64377e-57	1.41282	9.64473e-54	intergenic	LOC_Os10g21234:Chr10:10836654-10837364:+:6079	4; GO:0003735,molecular_function structural constituent of ribosome; GO:0005622,cellular_component intracellular; GO:0005840,cellular_component ribosome; GO:0006412,biological_process translation;	NA	236 1 236 osa:3131442 236 1 236 0.99 0.99 0 236 489 1e-177 -- rps2, OrsajCp018; ribosomal protein S2 ; K02967 small subunit ribosomal protein S2
Chr10	10831457	10832245	peak_103	789	527	30077	1.39219e-51	1.37163	7.34463e-48	intergenic	LOC_Os10g21234:Chr10:10836654-10837364:+:4671	4; GO:0003735,molecular_function structural constituent of ribosome; GO:0005622,cellular_component intracellular; GO:0005840,cellular_component ribosome; GO:0006412,biological_process translation;	NA	236 1 236 osa:3131442 236 1 236 0.99 0.99 0 236 489 1e-177 -- rps2, OrsajCp018; ribosomal protein S2 ; K02967 small subunit ribosomal protein S2
Chr10	10832554	10832836	peak_104	283	136	18873	0	2.14761	0	intergenic	LOC_Os10g21234:Chr10:10836654-10837364:+:3965	4; GO:0003735,molecular_function structural constituent of ribosome; GO:0005622,cellular_component intracellular; GO:0005840,cellular_component ribosome; GO:0006412,biological_process translation;	NA	236 1 236 osa:3131442 236 1 236 0.99 0.99 0 236 489 1e-177 -- rps2, OrsajCp018; ribosomal protein S2 ; K02967 small subunit ribosomal protein S2
Chr10	10833649	10833935	peak_105	287	130	18870	0	2.02139	0	intergenic	LOC_Os10g21234:Chr10:10836654-10837364:+:2876	4; GO:0003735,molecular_function structural constituent of ribosome; GO:0005622,cellular_component intracellular; GO:0005840,cellular_component ribosome; GO:0006412,biological_process translation;	NA	236 1 236 osa:3131442 236 1 236 0.99 0.99 0 236 489 1e-177 -- rps2, OrsajCp018; ribosomal protein S2 ; K02967 small subunit ribosomal protein S2
Chr10	10834257	10834711	peak_106	455	144	24291	1.11691e-154	1.62974	2.51345e-150	intergenic	LOC_Os10g21234:Chr10:10836654-10837364:+:2254	4; GO:0003735,molecular_function structural constituent of ribosome; GO:0005622,cellular_component intracellular; GO:0005840,cellular_component ribosome; GO:0006412,biological_process translation;	NA	236 1 236 osa:3131442 236 1 236 0.99 0.99 0 236 489 1e-177 -- rps2, OrsajCp018; ribosomal protein S2 ; K02967 small subunit ribosomal protein S2
Chr10	10835653	10836139	peak_107	487	138	27805	3.09357e-141	1.545	5.91071e-137	LOC_Os10g21234:Promoter;LOC_Os10g21236:Promoter	LOC_Os10g21234:Chr10:10836654-10837364:+:864	4; GO:0003735,molecular_function structural constituent of ribosome; GO:0005622,cellular_component intracellular; GO:0005840,cellular_component ribosome; GO:0006412,biological_process translation;	NA	236 1 236 osa:3131442 236 1 236 0.99 0.99 0 236 489 1e-177 -- rps2, OrsajCp018; ribosomal protein S2 ; K02967 small subunit ribosomal protein S2
Chr10	10837432	10837877	peak_108	446	338	37882	0	1.76542	0	LOC_Os10g21230:Promoter;LOC_Os10g21236:CDS	LOC_Os10g21236:Chr10:10837615-10838358:+:-156	3; GO:0015078,molecular_function hydrogen ion transmembrane transporter activity; GO:0015986,biological_process ATP synthesis coupled proton transport; GO:0045263,cellular_component proton-transporting ATP synthase complex, coupling factor F(o);	NA	247 1 247 osa:3131393 247 1 247 0.99 0.99 0 247 493 1e-178 -- atpI, OrsajCp019; ATP synthase CF0 A subunit ; K02108 F-type H+-transporting ATPase subunit a [EC:3.6.3.14]
Chr10	10838179	10838686	peak_109	508	226	39475	2.11169e-30	1.19606	6.96033e-27	LOC_Os10g21230:Promoter;LOC_Os10g21238:Promoter	LOC_Os10g21230:Chr10:10839098-10839811:+:694	3; GO:0015078,molecular_function hydrogen ion transmembrane transporter activity; GO:0015986,biological_process ATP synthesis coupled proton transport; GO:0033177,cellular_component proton-transporting two-sector ATPase complex, proton-transporting domain;	NA	81 1 81 osa:3131392 81 1 81 1 1 0 81 151 3e-48 -- atpH, OrsajCp020; ATP synthase CF0 C subunit ; K02110 F-type H+-transporting ATPase subunit c [EC:3.6.3.14]
Chr10	10839401	10839620	peak_110	220	171	14734	1.12764e-18	1.19111	2.68096e-15	LOC_Os10g21238:Promoter;LOC_Os10g21240:Promoter;LOC_Os10g21230:three_prime_UTR	LOC_Os10g21238:Chr10:10839889-10841268:+:318	3; GO:0015078,molecular_function hydrogen ion transmembrane transporter activity; GO:0015986,biological_process ATP synthesis coupled proton transport; GO:0045263,cellular_component proton-transporting ATP synthase complex, coupling factor F(o);	NA	183 1 180 osa:3131391 180 1 180 1 1 0 180 365 1e-130 -- atpF, OrsajCp021; ATP synthase CF0 B subunit ; K02109 F-type H+-transporting ATPase subunit b [EC:3.6.3.14]
Chr10	10840225	10840460	peak_111	236	74	16617	1.77533e-13	1.15442	3.52817e-10	LOC_Os10g21240:Promoter;LOC_Os10g21238:Intron	LOC_Os10g21238:Chr10:10839889-10841268:+:-411	3; GO:0015078,molecular_function hydrogen ion transmembrane transporter activity; GO:0015986,biological_process ATP synthesis coupled proton transport; GO:0045263,cellular_component proton-transporting ATP synthase complex, coupling factor F(o);	NA	183 1 180 osa:3131391 180 1 180 1 1 0 180 365 1e-130 -- atpF, OrsajCp021; ATP synthase CF0 B subunit ; K02109 F-type H+-transporting ATPase subunit b [EC:3.6.3.14]
Chr10	10840769	10841150	peak_112	382	254	20234	9.3955e-41	1.30709	3.94712e-37	LOC_Os10g21240:Promoter;LOC_Os10g21238:CDS	LOC_Os10g21240:Chr10:10841359-10842882:+:337	3; GO:0015986,biological_process ATP synthesis coupled proton transport; GO:0016820,molecular_function hydrolase activity, acting on acid anhydrides, catalyzing transmembrane movement of substances; GO:0033178,cellular_component proton-transporting two-sector ATPase complex, catalytic domain;	NA	507 1 507 osa:3131390 507 1 507 0.98 0.99 0 507 1003 0.0 -- atpA, OrsajCp022; ATP synthase CF1 alpha subunit ; K02111 F-type H+-transporting ATPase subunit alpha [EC:3.6.3.14]
Chr10	10843554	10843962	peak_113	409	184	21807	1.85178e-43	1.30437	8.23038e-40	LOC_Os10g21244:CDS	LOC_Os10g21244:Chr10:10843458-10843769:-:33	4; GO:0003735,molecular_function structural constituent of ribosome; GO:0005622,cellular_component intracellular; GO:0005840,cellular_component ribosome; GO:0006412,biological_process translation;	NA	103 1 103 osa:3131436 103 1 103 1 1 0 103 208 3e-70 -- rps14, OrsajCp023; ribosomal protein S14 ; K02954 small subunit ribosomal protein S14
Chr10	10844227	10844474	peak_114	248	113	13688	3.79088e-137	1.69101	6.88208e-133	LOC_Os10g21244:Promoter;LOC_Os10g21248:CDS	LOC_Os10g21244:Chr10:10843458-10843769:-:-571	4; GO:0003735,molecular_function structural constituent of ribosome; GO:0005622,cellular_component intracellular; GO:0005840,cellular_component ribosome; GO:0006412,biological_process translation;	NA	103 1 103 osa:3131436 103 1 103 1 1 0 103 208 3e-70 -- rps14, OrsajCp023; ribosomal protein S14 ; K02954 small subunit ribosomal protein S14
Chr10	10844791	10845092	peak_115	302	157	23339	8.51746e-191	1.61906	2.93258e-186	LOC_Os10g21244:Promoter;LOC_Os10g21248:CDS	LOC_Os10g21248:Chr10:10843917-10846121:-:1175	4; GO:0009522,cellular_component photosystem I; GO:0009579,cellular_component thylakoid; GO:0015979,biological_process photosynthesis; GO:0016021,cellular_component integral to membrane;	NA	734 1 734 osa:3131407 734 1 734 0.99 0.99 0 734 1484 0.0 -- psaB, OrsajCp024; photosystem I P700 chlorophyll a apoprotein A2 ; K02690 photosystem I core protein Ib
Chr10	10845486	10846131	peak_116	646	114	25875	7.39844e-39	1.31976	2.98696e-35	LOC_Os10g21244:Promoter;LOC_Os10g21248:CDS	LOC_Os10g21248:Chr10:10843917-10846121:-:523	4; GO:0009522,cellular_component photosystem I; GO:0009579,cellular_component thylakoid; GO:0015979,biological_process photosynthesis; GO:0016021,cellular_component integral to membrane;	NA	734 1 734 osa:3131407 734 1 734 0.99 0.99 0 734 1484 0.0 -- psaB, OrsajCp024; photosystem I P700 chlorophyll a apoprotein A2 ; K02690 photosystem I core protein Ib
Chr10	10846559	10846800	peak_117	242	100	10477	6.84826e-52	1.43059	3.63371e-48	LOC_Os10g21248:Promoter;LOC_Os10g21250:CDS	LOC_Os10g21248:Chr10:10843917-10846121:-:-538	4; GO:0009522,cellular_component photosystem I; GO:0009579,cellular_component thylakoid; GO:0015979,biological_process photosynthesis; GO:0016021,cellular_component integral to membrane;	NA	734 1 734 osa:3131407 734 1 734 0.99 0.99 0 734 1484 0.0 -- psaB, OrsajCp024; photosystem I P700 chlorophyll a apoprotein A2 ; K02690 photosystem I core protein Ib
Chr10	10847562	10848082	peak_118	521	366	25518	2.14348e-28	1.23895	6.70718e-25	LOC_Os10g21248:Promoter;LOC_Os10g21250:CDS	LOC_Os10g21250:Chr10:10846147-10848399:-:473	4; GO:0009522,cellular_component photosystem I; GO:0009579,cellular_component thylakoid; GO:0015979,biological_process photosynthesis; GO:0016021,cellular_component integral to membrane;	NA	750 1 750 osa:3131406 750 1 750 0.98 0.99 0 750 1501 0.0 -- psaA, OrsajCp025; photosystem I P700 chlorophyll a apoprotein A1 ; K02689 photosystem I core protein Ia
Chr10	10850027	10850879	peak_119	853	662	34048	4.47476e-48	1.35993	2.19316e-44	LOC_Os10g21254:Intron	LOC_Os10g21254:Chr10:10849000-10850978:-:291	1; GO:0005488,molecular_function binding;	NA	NA
Chr10	10851570	10851954	peak_120	385	109	18370	1.12964e-33	1.28812	4.05191e-30	LOC_Os10g21254:Promoter	LOC_Os10g21254:Chr10:10849000-10850978:-:-701	1; GO:0005488,molecular_function binding;	NA	NA
Chr10	10853434	10853891	peak_121	458	366	26263	3.48458e-47	1.30833	1.67463e-43	intergenic	LOC_Os10g21258:Chr10:10855090-10855569:-:1771	2; GO:0008137,molecular_function NADH dehydrogenase (ubiquinone) activity; GO:0055114,biological_process oxidation-reduction process;	NA	159 1 159 osa:3131458 159 1 159 0.99 0.99 0 159 330 1e-116 -- ndhJ, OrsajCp028; NADH dehydrogenase subunit J ; K05581 NADH dehydrogenase I subunit J [EC:1.6.5.3]
Chr10	10854467	10855324	peak_122	858	367	37244	6.27798e-17	1.18136	1.41332e-13	intergenic	LOC_Os10g21258:Chr10:10855090-10855569:-:737	2; GO:0008137,molecular_function NADH dehydrogenase (ubiquinone) activity; GO:0055114,biological_process oxidation-reduction process;	NA	159 1 159 osa:3131458 159 1 159 0.99 0.99 0 159 330 1e-116 -- ndhJ, OrsajCp028; NADH dehydrogenase subunit J ; K05581 NADH dehydrogenase I subunit J [EC:1.6.5.3]
Chr10	10857938	10858502	peak_123	565	407	25293	1.64687e-32	1.27593	5.73456e-29	intergenic	LOC_Os10g21264:Chr10:10858501-10858914:-:571	4; GO:0015986,biological_process ATP synthesis coupled proton transport; GO:0045261,cellular_component proton-transporting ATP synthase complex, catalytic core F(1); GO:0046933,molecular_function hydrogen ion transporting ATP synthase activity, rotational mechanism; GO:0046961,molecular_function proton-transporting ATPase activity, rotational mechanism;	NA	137 1 137 osa:3131461 137 1 137 0.99 1 0 137 272 2e-94 -- atpE, OrsajCp031; ATP synthase CF1 epsilon subunit ; K02114 F-type H+-transporting ATPase subunit epsilon [EC:3.6.3.14]
Chr10	10859500	10860179	peak_124	680	512	52321	1.64668e-162	1.47262	4.08799e-158	LOC_Os10g21266:CDS;LOC_Os10g21264:Promoter;LOC_Os10g21268:Promoter	LOC_Os10g21266:Chr10:10858911-10860407:-:397	4; GO:0008553,molecular_function hydrogen-exporting ATPase activity, phosphorylative mechanism; GO:0015986,biological_process ATP synthesis coupled proton transport; GO:0045261,cellular_component proton-transporting ATP synthase complex, catalytic core F(1); GO:0046933,molecular_function hydrogen ion transporting ATP synthase activity, rotational mechanism;	NA	498 1 498 osa:3131462 498 1 498 0.99 0.99 0 498 1001 0.0 -- atpB, OrsajCp032; ATP synthase CF1 beta subunit ; K02112 F-type H+-transporting ATPase subunit beta [EC:3.6.3.14]
Chr10	10860577	10861502	peak_125	926	795	48415	7.52264e-144	1.57186	1.48306e-139	LOC_Os10g21266:Promoter;LOC_Os10g21272:Promoter;LOC_Os10g21268:CDS	LOC_Os10g21268:Chr10:10861158-10862712:+:-215	2; GO:0015977,biological_process carbon fixation; GO:0016984,molecular_function ribulose-bisphosphate carboxylase activity;	NA	484 8 484 osa:3131463 477 1 477 0.99 0.99 0 477 988 0.0 -- rbcL, OrsajCp033; ribulose-1,5-bisphosphate carboxylase/oxygenase large subunit ; K01601 ribulose-bisphosphate carboxylase large chain [EC:4.1.1.39]
Chr10	10861997	10862419	peak_126	423	225	26438	2.94212e-39	1.26345	1.19787e-35	LOC_Os10g21266:Promoter;LOC_Os10g21272:Promoter;LOC_Os10g21268:CDS;LOC_Os10g21274:Promoter	LOC_Os10g21272:Chr10:10862829-10863469:+:608	NA	NA	NA
Chr10	10863502	10863847	peak_127	346	99	25641	1.23566e-249	1.67873	7.43772e-245	LOC_Os10g21274:Promoter	LOC_Os10g21274:Chr10:10863664-10863984:+:64	NA	NA	106 1 67 syn:sll0336 326 134 200 0.43 0.61 0 67 1 1e-08 -- accD, ycf11, zfpA; acetyl-CoA carboxylase carboxyl transferase subunit beta; K01963 acetyl-CoA carboxylase carboxyl transferase subunit beta [EC:6.4.1.2]
Chr10	10864428	10864659	peak_128	232	108	14011	0	2.27551	0	intergenic	LOC_Os10g21274:Chr10:10863664-10863984:+:-873	NA	NA	106 1 67 syn:sll0336 326 134 200 0.43 0.61 0 67 1 1e-08 -- accD, ycf11, zfpA; acetyl-CoA carboxylase carboxyl transferase subunit beta; K01963 acetyl-CoA carboxylase carboxyl transferase subunit beta [EC:6.4.1.2]
Chr10	10865367	10865649	peak_129	283	185	14838	5.65106e-48	1.3682	2.76408e-44	LOC_Os10g21290:Promoter	LOC_Os10g21290:Chr10:10866705-10867667:+:1154	5; GO:0005506,molecular_function iron ion binding; GO:0009055,molecular_function electron carrier activity; GO:0015979,biological_process photosynthesis; GO:0020037,molecular_function heme binding; GO:0031361,cellular_component integral to thylakoid membrane;	NA	320 1 320 osa:3131402 320 1 320 1 1 0 320 647 0.0 -- petA, OrsajCp041; cytochrome f ; K02634 apocytochrome f
Chr10	10866912	10867168	peak_130	257	121	16443	5.36822e-65	1.39348	3.59013e-61	LOC_Os10g21290:CDS	LOC_Os10g21290:Chr10:10866705-10867667:+:-329	5; GO:0005506,molecular_function iron ion binding; GO:0009055,molecular_function electron carrier activity; GO:0015979,biological_process photosynthesis; GO:0020037,molecular_function heme binding; GO:0031361,cellular_component integral to thylakoid membrane;	NA	320 1 320 osa:3131402 320 1 320 1 1 0 320 647 0.0 -- petA, OrsajCp041; cytochrome f ; K02634 apocytochrome f
Chr10	10871134	10871407	peak_131	274	141	41019	9.50889e-142	1.36926	1.82726e-137	LOC_Os10g21298:Promoter;LOC_Os10g21308:Promoter;LOC_Os10g21312:Promoter	LOC_Os10g21308:Chr10:10872306-10872506:+:1032	4; GO:0003735,molecular_function structural constituent of ribosome; GO:0005622,cellular_component intracellular; GO:0005840,cellular_component ribosome; GO:0006412,biological_process translation;	NA	66 1 66 osa:3131429 66 1 66 1 1 0 66 137 4e-43 -- rpl33, OrsajCp049; ribosomal protein L33 ; K02913 large subunit ribosomal protein L33
Chr10	10873445	10873744	peak_132	300	66	34354	1.38277e-50	1.23442	7.14414e-47	LOC_Os10g21314:CDS	LOC_Os10g21314:Chr10:10873463-10873822:-:313	5; GO:0003735,molecular_function structural constituent of ribosome; GO:0005622,cellular_component intracellular; GO:0005840,cellular_component ribosome; GO:0006412,biological_process translation; GO:0019843,molecular_function rRNA binding;	NA	119 1 119 osa:3131425 119 1 119 1 1 0 119 234 5e-80 -- rpl20, OrsajCp051; ribosomal protein L20 ; K02887 large subunit ribosomal protein L20
Chr10	10876881	10877491	peak_133	611	95	33803	0	2.21739	0	LOC_Os10g21300:Promoter;LOC_Os10g21310:CDS;LOC_Os10g21322:Promoter	LOC_Os10g21322:Chr10:10877989-10878210:+:1014	4; GO:0009523,cellular_component photosystem II; GO:0016020,cellular_component membrane; GO:0042301,molecular_function phosphate ion binding; GO:0050821,biological_process protein stabilization;	NA	73 1 73 osa:3131415 73 1 73 0.97 0.98 0 73 147 1e-46 -- psbH, OrsajCp056; photosystem II protein H ; K02709 photosystem II PsbH protein
Chr10	10879466	10879690	peak_134	225	52	12290	5.17798e-40	1.32665	2.1422e-36	LOC_Os10g21324:CDS;LOC_Os10g21326:Promoter	LOC_Os10g21324:Chr10:10879101-10879799:+:-418	2; GO:0016020,cellular_component membrane; GO:0022904,biological_process respiratory electron transport chain;	NA	232 18 232 osa:3131403 215 1 215 0.99 1 0 215 436 1e-156 -- petB, OrsajCp057; cytochrome b6 ; K02635 cytochrome b6
Chr10	10880855	10881105	peak_135	251	136	12822	9.26937e-57	1.41312	5.36155e-53	LOC_Os10g21326:CDS	LOC_Os10g21326:Chr10:10880744-10881221:+:-248	2; GO:0016020,cellular_component membrane; GO:0022904,biological_process respiratory electron transport chain;	NA	139 1 139 osa:3131404 160 22 160 1 1 0 139 275 3e-95 -- petD, OrsajCp058; cytochrome b6/f complex subunit IV ; K02637 cytochrome b6-f complex subunit 4
Chr10	10882048	10882962	peak_136	915	548	38229	1.74249e-53	1.33735	9.52029e-50	LOC_Os10g21328:Promoter;LOC_Os10g21332:CDS	LOC_Os10g21328:Chr10:10881441-10882454:-:-142	2; GO:0003899,molecular_function DNA-directed RNA polymerase activity; GO:0006350,biological_process transcription, DNA-dependent;	NA	337 1 337 osa:3131431 337 1 337 0.99 1 0 337 697 0.0 -- rpoA, OrsajCp059; RNA polymerase alpha subunit ; K03040 DNA-directed RNA polymerase subunit alpha [EC:2.7.7.6]
Chr10	10884198	10884657	peak_137	460	380	13144	2.30691e-37	1.42552	9.01862e-34	LOC_Os10g21332:Promoter;LOC_Os10g21342:CDS	LOC_Os10g21342:Chr10:10884349-10884720:-:144	4; GO:0003735,molecular_function structural constituent of ribosome; GO:0005622,cellular_component intracellular; GO:0005840,cellular_component ribosome; GO:0006412,biological_process translation;	NA	123 1 123 osa:3131422 123 1 123 1 1 0 123 247 7e-85 -- rpl14, OrsajCp064; ribosomal protein L14 ; K02874 large subunit ribosomal protein L14
Chr10	10885029	10885328	peak_138	300	130	9518	1.25107e-92	1.70819	1.28224e-88	LOC_Os10g21342:Promoter;LOC_Os10g21344:CDS	LOC_Os10g21344:Chr10:10884831-10885236:-:79	3; GO:0003735,molecular_function structural constituent of ribosome; GO:0006412,biological_process translation; GO:0019843,molecular_function rRNA binding;	NA	120 1 120 osa:3131423 136 17 136 0.99 0.99 0 120 240 6e-82 -- rpl16, OrsajCp065; ribosomal protein L16 ; K02878 large subunit ribosomal protein L16
Chr10	10886598	10887022	peak_139	425	329	15665	2.38963e-21	1.25585	6.16169e-18	LOC_Os10g21344:Promoter;LOC_Os10g21356:Promoter;LOC_Os10g21346:CDS	LOC_Os10g21346:Chr10:10886437-10887209:-:284	1; GO:0003723,molecular_function RNA binding;	NA	239 1 239 osa:3131443 239 1 239 0.99 1 0 239 486 1e-175 -- rps3, OrsajCp066; ribosomal protein S3 ; K02982 small subunit ribosomal protein S3
Chr10	10887592	10887872	peak_140	281	113	25323	0	2.06166	0	LOC_Os10g21356:Promoter;LOC_Os10g21346:Promoter;LOC_Os10g21352:three_prime_UTR	LOC_Os10g21352:Chr10:10887700-10888137:-:434	3; GO:0003735,molecular_function structural constituent of ribosome; GO:0006412,biological_process translation; GO:0015935,cellular_component small ribosomal subunit;	NA	71 1 71 osa:3131441 93 23 93 1 1 0 71 148 6e-47 -- rps19, OrsajCp112; ribosomal protein S19 ; K02965 small subunit ribosomal protein S19
Chr10	10888324	10888643	peak_141	320	151	13217	2.15675e-306	2.21024	2.3844e-301	LOC_Os10g21346:Promoter;LOC_Os10g21352:Promoter;LOC_Os10g21356:CDS	LOC_Os10g21356:Chr10:10888381-10888794:+:-95	NA	NA	NA
Chr10	10888906	10889132	peak_142	227	117	8560	1.3974e-138	1.85934	2.58672e-134	LOC_Os10g21346:Promoter;LOC_Os10g21352:Promoter	LOC_Os10g21356:Chr10:10888381-10888794:+:-643	NA	NA	NA
Chr10	10890574	10890860	peak_143	287	149	22748	3.33073e-235	1.71986	1.75372e-230	LOC_Os10g21366:Promoter;LOC_Os10g21358:Promoter	LOC_Os10g21366:Chr10:10891091-10891840:+:369	NA	NA	NA
Chr10	10891124	10891524	peak_144	401	266	27246	7.0609e-23	1.1853	1.90068e-19	LOC_Os10g21358:Promoter;LOC_Os10g21366:CDS	LOC_Os10g21366:Chr10:10891091-10891840:+:-300	NA	NA	NA
Chr10	10893560	10893922	peak_145	363	148	13744	7.79543e-51	1.41496	4.04977e-47	intergenic	LOC_Os10g21372:Chr10:10895037-10895507:-:1801	4; GO:0003735,molecular_function structural constituent of ribosome; GO:0005622,cellular_component intracellular; GO:0005840,cellular_component ribosome; GO:0006412,biological_process translation;	NA	156 1 156 osa:3131444 156 1 156 1 1 0 156 313 1e-110 -- rps7, OrsajCp103; ribosomal protein S7 ; K02992 small subunit ribosomal protein S7
Chr10	10894867	10895554	peak_146	688	491	29291	2.36657e-09	1.12773	3.86207e-06	LOC_Os10g21372:CDS	LOC_Os10g21372:Chr10:10895037-10895507:-:151	4; GO:0003735,molecular_function structural constituent of ribosome; GO:0005622,cellular_component intracellular; GO:0005840,cellular_component ribosome; GO:0006412,biological_process translation;	NA	156 1 156 osa:3131444 156 1 156 1 1 0 156 313 1e-110 -- rps7, OrsajCp103; ribosomal protein S7 ; K02992 small subunit ribosomal protein S7
Chr10	10895974	10896581	peak_147	608	400	25095	1.50058e-28	1.25794	4.71346e-25	LOC_Os10g21372:Promoter	LOC_Os10g21372:Chr10:10895037-10895507:-:-867	4; GO:0003735,molecular_function structural constituent of ribosome; GO:0005622,cellular_component intracellular; GO:0005840,cellular_component ribosome; GO:0006412,biological_process translation;	NA	156 1 156 osa:3131444 156 1 156 1 1 0 156 313 1e-110 -- rps7, OrsajCp103; ribosomal protein S7 ; K02992 small subunit ribosomal protein S7
Chr10	10896891	10897585	peak_148	695	380	22763	3.84388e-25	1.26346	1.10273e-21	LOC_Os10g21372:Promoter	LOC_Os10g21372:Chr10:10895037-10895507:-:-1764	4; GO:0003735,molecular_function structural constituent of ribosome; GO:0005622,cellular_component intracellular; GO:0005840,cellular_component ribosome; GO:0006412,biological_process translation;	NA	156 1 156 osa:3131444 156 1 156 1 1 0 156 313 1e-110 -- rps7, OrsajCp103; ribosomal protein S7 ; K02992 small subunit ribosomal protein S7
Chr10	10897807	10898429	peak_149	623	113	15623	3.34757e-128	1.79509	5.41701e-124	intergenic	LOC_Os10g21372:Chr10:10895037-10895507:-:-2413	4; GO:0003735,molecular_function structural constituent of ribosome; GO:0005622,cellular_component intracellular; GO:0005840,cellular_component ribosome; GO:0006412,biological_process translation;	NA	156 1 156 osa:3131444 156 1 156 1 1 0 156 313 1e-110 -- rps7, OrsajCp103; ribosomal protein S7 ; K02992 small subunit ribosomal protein S7
Chr10	10899327	10899545	peak_150	219	101	8678	1.37791e-157	1.91913	3.21796e-153	intergenic	LOC_Os10g21372:Chr10:10895037-10895507:-:-3921	4; GO:0003735,molecular_function structural constituent of ribosome; GO:0005622,cellular_component intracellular; GO:0005840,cellular_component ribosome; GO:0006412,biological_process translation;	NA	156 1 156 osa:3131444 156 1 156 1 1 0 156 313 1e-110 -- rps7, OrsajCp103; ribosomal protein S7 ; K02992 small subunit ribosomal protein S7
Chr10	10901274	10901704	peak_151	431	181	16900	1.97151e-136	1.68845	3.54691e-132	intergenic	LOC_Os10g21388:Chr10:10906596-10907599:+:5142	NA	NA	NA
Chr10	10902281	10902651	peak_152	371	235	18551	3.29276e-69	1.42347	2.36543e-65	intergenic	LOC_Os10g21388:Chr10:10906596-10907599:+:4081	NA	NA	NA
Chr10	10902924	10903377	peak_153	454	136	22453	5.51645e-73	1.42931	4.2191e-69	intergenic	LOC_Os10g21388:Chr10:10906596-10907599:+:3537	NA	NA	NA
Chr10	10903776	10904224	peak_154	449	175	23765	2.09007e-71	1.40084	1.55894e-67	intergenic	LOC_Os10g21388:Chr10:10906596-10907599:+:2646	NA	NA	NA
Chr10	10905566	10906217	peak_155	652	376	37224	3.17315e-110	1.45812	4.08423e-106	LOC_Os10g21388:Promoter	LOC_Os10g21388:Chr10:10906596-10907599:+:655	NA	NA	NA
Chr10	10906591	10907074	peak_156	484	428	35751	7.66637e-23	1.17011	2.06153e-19	LOC_Os10g21394:Promoter;LOC_Os10g21388:five_prime_UTR	LOC_Os10g21388:Chr10:10906596-10907599:+:-424	NA	NA	NA
Chr10	10908210	10908843	peak_157	634	122	45807	2.66569e-193	1.58363	9.45627e-189	LOC_Os10g21396:Promoter;LOC_Os10g21394:CDS	LOC_Os10g21394:Chr10:10908315-10909496:+:-18	4; GO:0016651,molecular_function oxidoreductase activity, acting on NADH or NADPH; GO:0048038,molecular_function quinone binding; GO:0051287,molecular_function NAD binding; GO:0055114,biological_process oxidation-reduction process;	NA	393 1 393 osa:3131489 393 1 393 0.99 0.99 0 393 802 0.0 -- ndhH, OrsajCp094; NADH dehydrogenase subunit 7 ; K05579 NADH dehydrogenase I subunit 7 [EC:1.6.5.3]
Chr10	10909967	10910234	peak_158	268	188	22362	1.33804e-33	1.2338	4.79027e-30	LOC_Os10g21398:Promoter;LOC_Os10g21396:Intron	LOC_Os10g21396:Chr10:10909498-10911574:+:-658	2; GO:0016020,cellular_component membrane; GO:0055114,biological_process oxidation-reduction process;	NA	362 1 362 osa:3131395 362 1 362 0.99 0.99 0 362 703 0.0 -- ndhA, OrsajCp093; NADH dehydrogenase subunit 1 ; K05572 NADH dehydrogenase I subunit 1 [EC:1.6.5.3]
Chr10	10915733	10916181	peak_159	449	44	34212	1.06201e-14	1.12868	2.21631e-11	intergenic	LOC_Os10g21406:Chr10:10913946-10914191:+:-1832	4; GO:0009055,molecular_function electron carrier activity; GO:0009773,biological_process photosynthetic electron transport in photosystem I; GO:0042651,cellular_component thylakoid membrane; GO:0051539,molecular_function 4 iron, 4 sulfur cluster binding;	NA	81 1 81 osa:3131408 81 1 81 1 1 0 81 168 6e-55 -- psaC, OrsajCp089; photosystem I subunit VII ; K02691 photosystem I subunit VII
Chr10	10918750	10919090	peak_160	341	330	28821	1.9341e-10	1.10337	3.34834e-07	LOC_Os10g21418:CDS	LOC_Os10g21418:Chr10:10918585-10920789:+:-496	3; GO:0008137,molecular_function NADH dehydrogenase (ubiquinone) activity; GO:0042773,biological_process ATP synthesis coupled electron transport; GO:0055114,biological_process oxidation-reduction process;	NA	734 1 734 osa:3131400 734 1 734 0.97 0.97 0 734 1412 0.0 -- ndhF, OrsajCp085; NADH dehydrogenase subunit 5 ; K05577 NADH dehydrogenase I subunit 5 [EC:1.6.5.3]
Chr10	10919311	10919861	peak_161	551	183	73994	1.40046e-40	1.17098	5.86341e-37	LOC_Os10g21418:CDS;LOC_Os10g21350:Promoter	LOC_Os10g21418:Chr10:10918585-10920789:+:-910	3; GO:0008137,molecular_function NADH dehydrogenase (ubiquinone) activity; GO:0042773,biological_process ATP synthesis coupled electron transport; GO:0055114,biological_process oxidation-reduction process;	NA	734 1 734 osa:3131400 734 1 734 0.97 0.97 0 734 1412 0.0 -- ndhF, OrsajCp085; NADH dehydrogenase subunit 5 ; K05577 NADH dehydrogenase I subunit 5 [EC:1.6.5.3]
Chr10	10920655	10920883	peak_162	229	118	11488	0	2.70064	0	LOC_Os10g21418:CDS;LOC_Os10g21350:Promoter	LOC_Os10g21350:Chr10:10921402-10925971:+:630	4; GO:0000785,cellular_component chromatin; GO:0003682,molecular_function chromatin binding; GO:0005634,cellular_component nucleus; GO:0006333,biological_process chromatin assembly or disassembly;	NA	1230 470 762 cnb:CNBD5450 1542 605 921 0.37 0.52 0.19 338 217 2e-55 -- hypothetical protein; K07497 putative transposase
Chr10	14535277	14535600	peak_163	324	157	3681	1.6432e-09	1.31272	2.70452e-06	LOC_Os10g28020:Intron	LOC_Os10g28020:Chr10:14532843-14543224:+:-2592	2; GO:0004252,molecular_function serine-type endopeptidase activity; GO:0006508,biological_process proteolysis;	NA	839 65 839 osa:4348626 775 1 775 1 1 0 775 1595 0.0 -- Os10g0415600; hypothetical protein ; K01303 acylaminoacyl-peptidase [EC:3.4.19.1]
Chr10	14677861	14678083	peak_164	223	187	112	6.96787e-07	2.56405	0.000942909	LOC_Os10g28230:Promoter	LOC_Os10g28230:Chr10:14678069-14679443:+:22	1; GO:0003677,molecular_function DNA binding;	NA	139 1 139 osa:4348638 139 1 139 1 1 0 139 273 2e-94 -- Os10g0418000; hypothetical protein ; K11251 histone H2A
Chr10	17973586	17973803	peak_165	218	108	134	6.18928e-06	2.20386	0.00736631	LOC_Os10g33862:CDS	LOC_Os10g33862:Chr10:17973596-17974879:+:-99	NA	NA	NA
Chr10	20451813	20452461	peak_166	649	488	24205	7.07701e-20	1.22322	1.74651e-16	intergenic	LOC_Os10g38189:Chr10:20449092-20450040:-:-2261	NA	NA	223 13 208 osa:4349207 236 7 223 0.46 0.64 0.09 217 189 1e-58 -- Os10g0530900; hypothetical protein ; K00799 glutathione S-transferase [EC:2.5.1.18]
Chr10	20452862	20453145	peak_167	284	36	14294	2.18756e-06	1.10676	0.00277741	intergenic	LOC_Os10g38196:Chr10:20455335-20455736:+:2438	NA	NA	NA
Chr10	20455000	20455223	peak_168	224	91	36480	0	1.95079	0	LOC_Os10g38196:Promoter	LOC_Os10g38196:Chr10:20455335-20455736:+:245	NA	NA	NA
Chr10	20456027	20457254	peak_169	1228	784	75189	1.06346e-72	1.32763	8.09282e-69	intergenic	LOC_Os10g38196:Chr10:20455335-20455736:+:-1477	NA	NA	NA
Chr10	20457607	20458113	peak_170	507	389	30863	2.12696e-16	1.16507	4.70847e-13	intergenic	LOC_Os10g38196:Chr10:20455335-20455736:+:-2662	NA	NA	NA
Chr10	20458434	20459038	peak_171	605	186	38400	5.84023e-45	1.27474	2.6783e-41	intergenic	LOC_Os10g38196:Chr10:20455335-20455736:+:-3286	NA	NA	NA
Chr10	20459677	20459941	peak_172	265	104	21631	3.16752e-153	1.55862	6.99455e-149	intergenic	LOC_Os10g38206:Chr10:20464121-20464483:+:4341	2; GO:0008137,molecular_function NADH dehydrogenase (ubiquinone) activity; GO:0055114,biological_process oxidation-reduction process;	NA	120 1 120 osa:3131460 120 1 120 1 1 0 120 233 3e-79 -- ndhC, OrsajCp030; NADH dehydrogenase subunit 3 ; K05574 NADH dehydrogenase I subunit 3 [EC:1.6.5.3]
Chr10	20461301	20461551	peak_173	251	164	20734	9.49642e-25	1.1956	2.69532e-21	intergenic	LOC_Os10g38206:Chr10:20464121-20464483:+:2657	2; GO:0008137,molecular_function NADH dehydrogenase (ubiquinone) activity; GO:0055114,biological_process oxidation-reduction process;	NA	120 1 120 osa:3131460 120 1 120 1 1 0 120 233 3e-79 -- ndhC, OrsajCp030; NADH dehydrogenase subunit 3 ; K05574 NADH dehydrogenase I subunit 3 [EC:1.6.5.3]
Chr10	20461938	20462204	peak_174	267	126	24544	5.59423e-52	1.28268	2.97235e-48	intergenic	LOC_Os10g38206:Chr10:20464121-20464483:+:2058	2; GO:0008137,molecular_function NADH dehydrogenase (ubiquinone) activity; GO:0055114,biological_process oxidation-reduction process;	NA	120 1 120 osa:3131460 120 1 120 1 1 0 120 233 3e-79 -- ndhC, OrsajCp030; NADH dehydrogenase subunit 3 ; K05574 NADH dehydrogenase I subunit 3 [EC:1.6.5.3]
Chr10	20464410	20464641	peak_175	232	109	33403	1.37085e-193	1.47	4.88045e-189	LOC_Os10g38212:Promoter	LOC_Os10g38206:Chr10:20464121-20464483:+:-399	2; GO:0008137,molecular_function NADH dehydrogenase (ubiquinone) activity; GO:0055114,biological_process oxidation-reduction process;	NA	120 1 120 osa:3131460 120 1 120 1 1 0 120 233 3e-79 -- ndhC, OrsajCp030; NADH dehydrogenase subunit 3 ; K05574 NADH dehydrogenase I subunit 3 [EC:1.6.5.3]
Chr10	20466435	20466668	peak_176	234	130	29577	6.35258e-252	1.59091	3.90607e-247	LOC_Os10g38214:Promoter	LOC_Os10g38212:Chr10:20465311-20465790:+:-1255	2; GO:0008137,molecular_function NADH dehydrogenase (ubiquinone) activity; GO:0055114,biological_process oxidation-reduction process;	NA	159 1 159 osa:3131458 159 1 159 1 1 0 159 333 1e-117 -- ndhJ, OrsajCp028; NADH dehydrogenase subunit J ; K05581 NADH dehydrogenase I subunit J [EC:1.6.5.3]
Chr10	20470079	20470382	peak_177	304	155	16133	6.79626e-54	1.37708	3.74024e-50	LOC_Os10g38216:Intron	LOC_Os10g38216:Chr10:20469945-20471922:+:-290	1; GO:0005488,molecular_function binding;	NA	NA
Chr10	20471547	20471903	peak_178	357	251	17248	1.96771e-05	1.09479	0.0212647	LOC_Os10g38229:Promoter;LOC_Os10g38216:CDS	LOC_Os10g38229:Chr10:20472523-20474775:+:726	5; GO:0009522,cellular_component photosystem I; GO:0009579,cellular_component thylakoid; GO:0015979,biological_process photosynthesis; GO:0016021,cellular_component integral to membrane; GO:0046872,molecular_function metal ion binding;	NA	750 1 750 osa:3131406 750 1 750 0.98 0.99 0 750 1501 0.0 -- psaA, OrsajCp025; photosystem I P700 chlorophyll a apoprotein A1 ; K02689 photosystem I core protein Ia
Chr10	20473396	20473732	peak_179	337	153	16618	3.2e-56	1.3959	1.83274e-52	LOC_Os10g38229:CDS;LOC_Os10g38234:Promoter	LOC_Os10g38229:Chr10:20472523-20474775:+:-1027	5; GO:0009522,cellular_component photosystem I; GO:0009579,cellular_component thylakoid; GO:0015979,biological_process photosynthesis; GO:0016021,cellular_component integral to membrane; GO:0046872,molecular_function metal ion binding;	NA	750 1 750 osa:3131406 750 1 750 0.98 0.99 0 750 1501 0.0 -- psaA, OrsajCp025; photosystem I P700 chlorophyll a apoprotein A1 ; K02689 photosystem I core protein Ia
Chr10	20474297	20474702	peak_180	406	303	22079	2.28965e-44	1.30188	1.0371e-40	LOC_Os10g38229:CDS;LOC_Os10g38234:Promoter	LOC_Os10g38234:Chr10:20474801-20477005:+:202	4; GO:0009522,cellular_component photosystem I; GO:0009579,cellular_component thylakoid; GO:0015979,biological_process photosynthesis; GO:0016021,cellular_component integral to membrane;	NA	734 1 734 osa:3131407 734 1 734 0.99 0.99 0 734 1487 0.0 -- psaB, OrsajCp024; photosystem I P700 chlorophyll a apoprotein A2 ; K02690 photosystem I core protein Ib
Chr10	20476572	20477303	peak_181	732	308	43255	1.73692e-27	1.21388	5.30762e-24	LOC_Os10g38234:CDS;LOC_Os10g38238:Promoter	LOC_Os10g38238:Chr10:20477153-20477464:+:274	4; GO:0003735,molecular_function structural constituent of ribosome; GO:0005622,cellular_component intracellular; GO:0005840,cellular_component ribosome; GO:0006412,biological_process translation;	NA	103 1 103 osa:3131436 103 1 103 1 1 0 103 208 3e-70 -- rps14, OrsajCp023; ribosomal protein S14 ; K02954 small subunit ribosomal protein S14
Chr10	20478279	20479730	peak_182	1452	113	117230	1.94769e-295	1.60734	1.90077e-290	intergenic	LOC_Os10g38238:Chr10:20477153-20477464:+:-1240	4; GO:0003735,molecular_function structural constituent of ribosome; GO:0005622,cellular_component intracellular; GO:0005840,cellular_component ribosome; GO:0006412,biological_process translation;	NA	103 1 103 osa:3131436 103 1 103 1 1 0 103 208 3e-70 -- rps14, OrsajCp023; ribosomal protein S14 ; K02954 small subunit ribosomal protein S14
Chr10	20481582	20482075	peak_183	494	302	70937	1.57656e-25	1.13154	4.57225e-22	LOC_Os10g38272:Promoter;LOC_Os10g38274:Promoter	LOC_Os10g38274:Chr10:20481489-20481734:-:-150	3; GO:0015078,molecular_function hydrogen ion transmembrane transporter activity; GO:0015986,biological_process ATP synthesis coupled proton transport; GO:0033177,cellular_component proton-transporting two-sector ATPase complex, proton-transporting domain;	NA	81 1 81 osa:3131392 81 1 81 1 1 0 81 151 3e-48 -- atpH, OrsajCp020; ATP synthase CF0 C subunit ; K02110 F-type H+-transporting ATPase subunit c [EC:3.6.3.14]
Chr10	20482787	20483003	peak_184	217	108	33401	7.74533e-100	1.31806	8.74118e-96	LOC_Os10g38272:Promoter;LOC_Os10g38274:Promoter;LOC_Os10g38276:CDS	LOC_Os10g38276:Chr10:20482529-20483272:-:379	3; GO:0015078,molecular_function hydrogen ion transmembrane transporter activity; GO:0015986,biological_process ATP synthesis coupled proton transport; GO:0045263,cellular_component proton-transporting ATP synthase complex, coupling factor F(o);	NA	247 1 247 osa:3131393 247 1 247 1 1 0 247 494 1e-179 -- atpI, OrsajCp019; ATP synthase CF0 A subunit ; K02108 F-type H+-transporting ATPase subunit a [EC:3.6.3.14]
Chr10	21022275	21022531	peak_185	257	205	146	2.37876e-07	2.64676	0.000336752	intergenic	LOC_Os10g39410:Chr10:21019255-21019903:-:-2577	4; GO:0000786,cellular_component nucleosome; GO:0003677,molecular_function DNA binding; GO:0005634,cellular_component nucleus; GO:0006334,biological_process nucleosome assembly;	NA	103 1 103 osa:4327457 124 22 124 1 1 0 103 200 8e-67 -- Os01g0835900; hypothetical protein ; K11254 histone H4
Chr10	22445979	22446562	peak_186	584	117	12123	0	2.769	6.99646e-320	intergenic	LOC_Os10g41689:Chr10:22446158-22447219:-:1125	4; GO:0009772,biological_process photosynthetic electron transport in photosystem II; GO:0019684,biological_process photosynthesis, light reaction; GO:0030077,cellular_component plasma membrane light-harvesting complex; GO:0045156,molecular_function electron transporter, transferring electrons within the cyclic electron transport pathway of photosynthesis activity;	NA	353 1 353 osa:3131412 353 1 353 0.99 0.99 0 353 712 0.0 -- psbD, OrsajCp008; photosystem II protein D2 ; K02706 photosystem II PsbD protein
Chr10	22447347	22447747	peak_187	401	228	23871	2.9924e-76	1.37852	2.41135e-72	LOC_Os10g41689:Promoter;LOC_Os10g41692:CDS	LOC_Os10g41692:Chr10:22447469-22447771:-:198	NA	NA	NA
Chr10	22448094	22448438	peak_188	345	229	18310	2.96818e-83	1.46895	2.67793e-79	LOC_Os10g41689:Promoter;LOC_Os10g41692:Promoter	LOC_Os10g41692:Chr10:22447469-22447771:-:-552	NA	NA	NA
Chr10	22771477	22771867	peak_189	391	230	15510	2.13221e-122	1.65855	3.18522e-118	intergenic	LOC_Os10g42280:Chr10:22766466-22767104:+:-5242	NA	NA	NA
Chr10	22772421	22772644	peak_190	224	109	5662	3.1209e-251	2.73892	1.90647e-246	intergenic	LOC_Os10g42280:Chr10:22766466-22767104:+:-6065	NA	NA	NA
Chr10	1022	1314	peak_72	293	148	3224	0	4.66915	0	intergenic	LOC_Os10g01006:Chr10:3710-5371:-:4203	NA	NA	175 73 144 osa:4343187 324 246 317 0.47 0.67 0.02 73 0 2e-15 -- Os07g0468800; hypothetical protein ; K02728 20S proteasome subunit alpha 3 [EC:3.4.25.1]
Chr10	2756684	2757098	peak_73	415	186	5527	6.98747e-06	1.19164	0.00824689	intergenic	LOC_Os10g05550:Chr10:2752524-2753139:+:-4347	NA	NA	NA
Chr10	2759149	2759384	peak_74	236	101	3162	6.03309e-63	2.14868	3.89197e-59	intergenic	LOC_Os10g05560:Chr10:2760613-2761920:-:2672	NA	NA	160 66 158 dpop:596826 940 209 290 0.46 0.64 0.11 93 1 1e-14 -- eugene3.00860117; . ; K04730 interleukin-1 receptor-associated kinase 1 [EC:2.7.11.1]
Chr10	10790534	10791274	peak_75	741	488	39007	1.78127e-38	1.26791	7.13263e-35	LOC_Os10g21190:CDS	LOC_Os10g21190:Chr10:10788995-10791104:+:-2028	NA	NA	NA
Chr10	10791598	10791952	peak_76	355	287	21352	1.49334e-17	1.17453	3.43115e-14	intergenic	LOC_Os10g21190:Chr10:10788995-10791104:+:-2891	NA	NA	NA
Chr10	10792557	10792827	peak_77	271	135	16752	2.47691e-120	1.57147	3.60928e-116	intergenic	LOC_Os10g21190:Chr10:10788995-10791104:+:-3698	NA	NA	NA
Chr10	10793203	10793478	peak_78	276	155	10948	6.23275e-210	2.04097	2.6109e-205	intergenic	LOC_Os10g21190:Chr10:10788995-10791104:+:-4364	NA	NA	NA
Chr10	10793752	10794218	peak_79	467	230	20658	4.78895e-48	1.33651	2.34558e-44	intergenic	LOC_Os10g21190:Chr10:10788995-10791104:+:-4988	NA	NA	NA
Chr10	10795212	10795463	peak_80	252	127	11918	1.32608e-130	1.72768	2.21009e-126	intergenic	LOC_Os10g21190:Chr10:10788995-10791104:+:-6345	NA	NA	NA
Chr10	10796548	10797077	peak_81	530	146	24130	1.91756e-119	1.59279	2.76369e-115	intergenic	LOC_Os10g21190:Chr10:10788995-10791104:+:-7700	NA	NA	NA
Chr10	10797419	10797975	peak_82	557	213	22015	1.23316e-27	1.27367	3.78547e-24	intergenic	LOC_Os10g21190:Chr10:10788995-10791104:+:-8638	NA	NA	NA
Chr10	10798318	10798724	peak_83	407	193	19646	1.85076e-41	1.31817	7.89005e-38	intergenic	LOC_Os10g21190:Chr10:10788995-10791104:+:-9517	NA	NA	NA
Chr10	10800656	10801579	peak_84	924	808	35204	1.36468e-22	1.21968	3.64376e-19	intergenic	LOC_Os10g21192:Chr10:10807276-10808337:-:6875	4; GO:0009772,biological_process photosynthetic electron transport in photosystem II; GO:0019684,biological_process photosynthesis, light reaction; GO:0030077,cellular_component plasma membrane light-harvesting complex; GO:0045156,molecular_function electron transporter, transferring electrons within the cyclic electron transport pathway of photosynthesis activity;	NA	353 1 353 osa:3131409 353 1 353 0.99 0.99 0 353 713 0.0 -- psbA, OrsajCp002; photosystem II protein D1 ; K02703 photosystem II PsbA protein
Chr10	10802194	10802419	peak_85	226	131	10382	4.99195e-97	1.62956	5.42538e-93	intergenic	LOC_Os10g21192:Chr10:10807276-10808337:-:6014	4; GO:0009772,biological_process photosynthetic electron transport in photosystem II; GO:0019684,biological_process photosynthesis, light reaction; GO:0030077,cellular_component plasma membrane light-harvesting complex; GO:0045156,molecular_function electron transporter, transferring electrons within the cyclic electron transport pathway of photosynthesis activity;	NA	353 1 353 osa:3131409 353 1 353 0.99 0.99 0 353 713 0.0 -- psbA, OrsajCp002; photosystem II protein D1 ; K02703 photosystem II PsbA protein
Chr10	10802702	10803144	peak_86	443	182	18553	1.55303e-39	1.32271	6.36312e-36	intergenic	LOC_Os10g21192:Chr10:10807276-10808337:-:5455	4; GO:0009772,biological_process photosynthetic electron transport in photosystem II; GO:0019684,biological_process photosynthesis, light reaction; GO:0030077,cellular_component plasma membrane light-harvesting complex; GO:0045156,molecular_function electron transporter, transferring electrons within the cyclic electron transport pathway of photosynthesis activity;	NA	353 1 353 osa:3131409 353 1 353 0.99 0.99 0 353 713 0.0 -- psbA, OrsajCp002; photosystem II protein D1 ; K02703 photosystem II PsbA protein
Chr10	10804037	10804306	peak_87	270	155	26731	4.00839e-46	1.24907	1.8833e-42	intergenic	LOC_Os10g21192:Chr10:10807276-10808337:-:4147	4; GO:0009772,biological_process photosynthetic electron transport in photosystem II; GO:0019684,biological_process photosynthesis, light reaction; GO:0030077,cellular_component plasma membrane light-harvesting complex; GO:0045156,molecular_function electron transporter, transferring electrons within the cyclic electron transport pathway of photosynthesis activity;	NA	353 1 353 osa:3131409 353 1 353 0.99 0.99 0 353 713 0.0 -- psbA, OrsajCp002; photosystem II protein D1 ; K02703 photosystem II PsbA protein
Chr10	10805095	10805436	peak_88	342	150	14492	7.14184e-138	1.72214	1.30897e-133	intergenic	LOC_Os10g21192:Chr10:10807276-10808337:-:3094	4; GO:0009772,biological_process photosynthetic electron transport in photosystem II; GO:0019684,biological_process photosynthesis, light reaction; GO:0030077,cellular_component plasma membrane light-harvesting complex; GO:0045156,molecular_function electron transporter, transferring electrons within the cyclic electron transport pathway of photosynthesis activity;	NA	353 1 353 osa:3131409 353 1 353 0.99 0.99 0 353 713 0.0 -- psbA, OrsajCp002; photosystem II protein D1 ; K02703 photosystem II PsbA protein
Chr10	10805727	10806236	peak_89	510	361	23662	8.37838e-65	1.40693	5.58393e-61	intergenic	LOC_Os10g21192:Chr10:10807276-10808337:-:2251	4; GO:0009772,biological_process photosynthetic electron transport in photosystem II; GO:0019684,biological_process photosynthesis, light reaction; GO:0030077,cellular_component plasma membrane light-harvesting complex; GO:0045156,molecular_function electron transporter, transferring electrons within the cyclic electron transport pathway of photosynthesis activity;	NA	353 1 353 osa:3131409 353 1 353 0.99 0.99 0 353 713 0.0 -- psbA, OrsajCp002; photosystem II protein D1 ; K02703 photosystem II PsbA protein
Chr10	10808071	10808391	peak_90	321	252	16353	4.38218e-31	1.2825	1.47042e-27	LOC_Os10g21192:CDS	LOC_Os10g21192:Chr10:10807276-10808337:-:16	4; GO:0009772,biological_process photosynthetic electron transport in photosystem II; GO:0019684,biological_process photosynthesis, light reaction; GO:0030077,cellular_component plasma membrane light-harvesting complex; GO:0045156,molecular_function electron transporter, transferring electrons within the cyclic electron transport pathway of photosynthesis activity;	NA	353 1 353 osa:3131409 353 1 353 0.99 0.99 0 353 713 0.0 -- psbA, OrsajCp002; photosystem II protein D1 ; K02703 photosystem II PsbA protein
Chr10	10808776	10809004	peak_91	229	110	15353	4.61031e-59	1.39114	2.78055e-55	LOC_Os10g21192:Promoter;LOC_Os10g21194:CDS	LOC_Os10g21192:Chr10:10807276-10808337:-:-549	4; GO:0009772,biological_process photosynthetic electron transport in photosystem II; GO:0019684,biological_process photosynthesis, light reaction; GO:0030077,cellular_component plasma membrane light-harvesting complex; GO:0045156,molecular_function electron transporter, transferring electrons within the cyclic electron transport pathway of photosynthesis activity;	NA	353 1 353 osa:3131409 353 1 353 0.99 0.99 0 353 713 0.0 -- psbA, OrsajCp002; photosystem II protein D1 ; K02703 photosystem II PsbA protein
Chr10	10810216	10810521	peak_92	306	160	21227	5.0364e-77	1.39549	4.11131e-73	LOC_Os10g21194:CDS	LOC_Os10g21194:Chr10:10808862-10810490:-:116	2; GO:0006397,biological_process mRNA processing; GO:0009507,cellular_component chloroplast;	NA	NA
Chr10	10813759	10814163	peak_93	405	1	31104	5.40767e-06	1.07606	0.00653928	LOC_Os10g21198:Promoter;LOC_Os10g21196:Promoter	LOC_Os10g21198:Chr10:10814227-10814412:+:468	2; GO:0009539,cellular_component photosystem II reaction center; GO:0015979,biological_process photosynthesis;	NA	61 1 61 osa:3131417 61 1 61 0.95 1 0 61 118 7e-36 -- psbK, OrsajCp005; photosystem II protein K ; K02712 photosystem II PsbK protein
Chr10	10816277	10816683	peak_94	407	159	22163	9.05879e-94	1.46726	9.4417e-90	LOC_Os10g21212:Promoter	LOC_Os10g21212:Chr10:10817033-10818454:+:598	7; GO:0009521,cellular_component photosystem; GO:0009772,biological_process photosynthetic electron transport in photosystem II; GO:0016020,cellular_component membrane; GO:0016168,molecular_function chlorophyll binding; GO:0019684,biological_process photosynthesis, light reaction; GO:0030076,cellular_component light-harvesting complex; GO:0045156,molecular_function electron transporter, transferr…	NA	473 1 473 osa:3131411 473 1 473 0.99 0.99 0 473 943 0.0 -- psbC, OrsajCp009; photosystem II 44 kDa protein ; K02705 photosystem II PsbC protein
Chr10	10817220	10817720	peak_95	501	381	18212	2.19644e-102	1.66501	2.56242e-98	LOC_Os10g21212:CDS;LOC_Os10g21214:Promoter	LOC_Os10g21212:Chr10:10817033-10818454:+:-569	7; GO:0009521,cellular_component photosystem; GO:0009772,biological_process photosynthetic electron transport in photosystem II; GO:0016020,cellular_component membrane; GO:0016168,molecular_function chlorophyll binding; GO:0019684,biological_process photosynthesis, light reaction; GO:0030076,cellular_component light-harvesting complex; GO:0045156,molecular_function electron transporter, transferr…	NA	473 1 473 osa:3131411 473 1 473 0.99 0.99 0 473 943 0.0 -- psbC, OrsajCp009; photosystem II 44 kDa protein ; K02705 photosystem II PsbC protein
Chr10	10818558	10819008	peak_96	451	156	16789	3.45653e-120	1.69266	5.0262e-116	LOC_Os10g21214:Promoter	LOC_Os10g21214:Chr10:10819061-10819249:+:348	2; GO:0009539,cellular_component photosystem II reaction center; GO:0042549,biological_process photosystem II stabilization;	NA	62 1 62 osa:3131452 62 1 62 0.98 0.98 0 62 114 6e-34 -- psbZ, OrsajCp010; photosystem II protein Z ; K02724 photosystem II PsbZ protein
Chr10	10822502	10823028	peak_97	527	425	24708	6.82622e-180	1.70905	2.07362e-175	LOC_Os10g21216:Promoter;LOC_Os10g21218:Promoter	LOC_Os10g21218:Chr10:10821691-10821903:-:-1024	NA	NA	NA
Chr10	10823482	10823878	peak_98	397	126	23039	1.61098e-183	1.69548	5.10928e-179	LOC_Os10g21218:Promoter	LOC_Os10g21218:Chr10:10821691-10821903:-:-1705	NA	NA	NA
Chr10	10826970	10827380	peak_99	411	143	23387	1.74237e-78	1.41122	1.45663e-74	intergenic	LOC_Os10g21218:Chr10:10821691-10821903:-:-5210	NA	NA	NA
Chr11	1877279	1877583	peak_191	305	147	168	4.1615e-08	2.71664	6.26412e-05	LOC_Os11g04490:Promoter	LOC_Os11g04490:Chr11:1879360-1881945:+:1935	3; GO:0003824,molecular_function catalytic activity; GO:0005488,molecular_function binding; GO:0008152,biological_process metabolic process;	NA	337 50 243 dol:Dole_2976 415 2 191 0.24 0.46 0.03 195 5 4e-10 -- saccharopine dehydrogenase ; K00290 saccharopine dehydrogenase (NAD+, L-lysine forming) [EC:1.5.1.7]
Chr11	10857757	10858080	peak_192	324	322	1422	2.02237e-05	1.83544	0.0217816	LOC_Os11g19040:Promoter	LOC_Os11g19040:Chr11:10856453-10856713:-:-1366	NA	NA	NA
Chr11	12183384	12183689	peak_193	306	284	3558	4.94789e-14	1.38273	1.006e-10	intergenic	LOC_Os11g21800:Chr11:12222466-12224006:+:38799	NA	NA	NA
Chr11	12188613	12188919	peak_194	307	304	3708	2.52767e-06	1.21702	0.00318625	intergenic	LOC_Os11g21800:Chr11:12222466-12224006:+:33550	NA	NA	NA
Chr11	14549219	14549452	peak_195	234	116	5484	2.8682e-271	2.90759	2.11505e-266	LOC_Os11g25530:Promoter	LOC_Os11g25530:Chr11:14551265-14552547:+:1931	NA	NA	NA
Chr11	23074005	23074237	peak_196	233	67	168	1.10141e-05	2.0808	0.012609	intergenic	LOC_Os11g38810:Chr11:23077519-23081682:+:3448	1; GO:0004476,molecular_function mannose-6-phosphate isomerase activity;	NA	460 45 459 dvvi:GSVIVP00038234001 420 7 420 0.59 0.71 0.02 420 500 1e-174 -- GSVIVT00038234001; assembled CDS ; K01809 mannose-6-phosphate isomerase [EC:5.3.1.8]
Chr12	3152643	3152952	peak_197	310	225	225	7.9704e-11	2.8965	1.4054e-07	LOC_Os12g06520:Promoter	LOC_Os12g06520:Chr12:3153015-3156795:+:148	3; GO:0003700,molecular_function sequence-specific DNA binding transcription factor activity; GO:0006355,biological_process regulation of transcription, DNA-dependent; GO:0043565,molecular_function sequence-specific DNA binding;	NA	NA
Chr12	5610148	5610401	peak_198	254	134	21125	3.06055e-74	1.36208	2.38875e-70	intergenic	LOC_Os12g10570:Chr12:5612066-5613340:-:3060	5; GO:0015992,biological_process proton transport; GO:0016469,cellular_component proton-transporting two-sector ATPase complex; GO:0046034,biological_process ATP metabolic process; GO:0046933,molecular_function hydrogen ion transporting ATP synthase activity, rotational mechanism; GO:0046961,molecular_function proton-transporting ATPase activity, rotational mechanism;	NA	410 1 410 osa:3131462 498 1 424 0.95 0.95 0.03 424 781 0.0 -- atpB, OrsajCp032; ATP synthase CF1 beta subunit ; K02112 F-type H+-transporting ATPase subunit beta [EC:3.6.3.14]
Chr12	5611699	5611919	peak_199	221	98	6721	3.76947e-159	2.15164	8.98256e-155	intergenic	LOC_Os12g10570:Chr12:5612066-5613340:-:1545	5; GO:0015992,biological_process proton transport; GO:0016469,cellular_component proton-transporting two-sector ATPase complex; GO:0046034,biological_process ATP metabolic process; GO:0046933,molecular_function hydrogen ion transporting ATP synthase activity, rotational mechanism; GO:0046961,molecular_function proton-transporting ATPase activity, rotational mechanism;	NA	410 1 410 osa:3131462 498 1 424 0.95 0.95 0.03 424 781 0.0 -- atpB, OrsajCp032; ATP synthase CF1 beta subunit ; K02112 F-type H+-transporting ATPase subunit beta [EC:3.6.3.14]
Chr12	5613059	5613300	peak_200	242	116	24111	0	2.22647	0	LOC_Os12g10580:Promoter;LOC_Os12g10570:Intron	LOC_Os12g10570:Chr12:5612066-5613340:-:167	5; GO:0015992,biological_process proton transport; GO:0016469,cellular_component proton-transporting two-sector ATPase complex; GO:0046034,biological_process ATP metabolic process; GO:0046933,molecular_function hydrogen ion transporting ATP synthase activity, rotational mechanism; GO:0046961,molecular_function proton-transporting ATPase activity, rotational mechanism;	NA	410 1 410 osa:3131462 498 1 424 0.95 0.95 0.03 424 781 0.0 -- atpB, OrsajCp032; ATP synthase CF1 beta subunit ; K02112 F-type H+-transporting ATPase subunit beta [EC:3.6.3.14]
Chr12	5614683	5615334	peak_201	652	500	20841	1.91175e-285	2.11155	1.65249e-280	LOC_Os12g10570:Promoter;LOC_Os12g10580:Intron	LOC_Os12g10580:Chr12:5614140-5618055:+:-1044	4; GO:0000287,molecular_function magnesium ion binding; GO:0009536,cellular_component plastid; GO:0015977,biological_process carbon fixation; GO:0016984,molecular_function ribulose-bisphosphate carboxylase activity;	NA	491 1 257 osa:3131463 477 1 257 0.94 0.96 0 257 486 1e-168 -- rbcL, OrsajCp033; ribulose-1,5-bisphosphate carboxylase/oxygenase large subunit ; K01601 ribulose-bisphosphate carboxylase large chain [EC:4.1.1.39]
Chr12	5615935	5616165	peak_202	231	114	4752	3.47696e-259	2.95247	2.29789e-254	LOC_Os12g10580:Intron	LOC_Os12g10580:Chr12:5614140-5618055:+:-1910	4; GO:0000287,molecular_function magnesium ion binding; GO:0009536,cellular_component plastid; GO:0015977,biological_process carbon fixation; GO:0016984,molecular_function ribulose-bisphosphate carboxylase activity;	NA	491 1 257 osa:3131463 477 1 257 0.94 0.96 0 257 486 1e-168 -- rbcL, OrsajCp033; ribulose-1,5-bisphosphate carboxylase/oxygenase large subunit ; K01601 ribulose-bisphosphate carboxylase large chain [EC:4.1.1.39]
Chr12	5619827	5620057	peak_203	231	116	5499	1.88469e-267	2.79205	1.33407e-262	intergenic	LOC_Os12g10580:Chr12:5614140-5618055:+:-5804	4; GO:0000287,molecular_function magnesium ion binding; GO:0009536,cellular_component plastid; GO:0015977,biological_process carbon fixation; GO:0016984,molecular_function ribulose-bisphosphate carboxylase activity;	NA	491 1 257 osa:3131463 477 1 257 0.94 0.96 0 257 486 1e-168 -- rbcL, OrsajCp033; ribulose-1,5-bisphosphate carboxylase/oxygenase large subunit ; K01601 ribulose-bisphosphate carboxylase large chain [EC:4.1.1.39]
Chr12	5621211	5621629	peak_204	419	199	45187	1.26584e-17	1.12087	2.91481e-14	intergenic	LOC_Os12g10580:Chr12:5614140-5618055:+:-7271	4; GO:0000287,molecular_function magnesium ion binding; GO:0009536,cellular_component plastid; GO:0015977,biological_process carbon fixation; GO:0016984,molecular_function ribulose-bisphosphate carboxylase activity;	NA	491 1 257 osa:3131463 477 1 257 0.94 0.96 0 257 486 1e-168 -- rbcL, OrsajCp033; ribulose-1,5-bisphosphate carboxylase/oxygenase large subunit ; K01601 ribulose-bisphosphate carboxylase large chain [EC:4.1.1.39]
Chr12	5624611	5624836	peak_205	226	103	6036	8.67461e-220	2.41406	4.01513e-215	intergenic	LOC_Os12g10580:Chr12:5614140-5618055:+:-10575	4; GO:0000287,molecular_function magnesium ion binding; GO:0009536,cellular_component plastid; GO:0015977,biological_process carbon fixation; GO:0016984,molecular_function ribulose-bisphosphate carboxylase activity;	NA	491 1 257 osa:3131463 477 1 257 0.94 0.96 0 257 486 1e-168 -- rbcL, OrsajCp033; ribulose-1,5-bisphosphate carboxylase/oxygenase large subunit ; K01601 ribulose-bisphosphate carboxylase large chain [EC:4.1.1.39]
Chr12	5625952	5626302	peak_206	351	175	12693	5.69298e-23	1.26558	1.53684e-19	intergenic	LOC_Os12g10580:Chr12:5614140-5618055:+:-11988	4; GO:0000287,molecular_function magnesium ion binding; GO:0009536,cellular_component plastid; GO:0015977,biological_process carbon fixation; GO:0016984,molecular_function ribulose-bisphosphate carboxylase activity;	NA	491 1 257 osa:3131463 477 1 257 0.94 0.96 0 257 486 1e-168 -- rbcL, OrsajCp033; ribulose-1,5-bisphosphate carboxylase/oxygenase large subunit ; K01601 ribulose-bisphosphate carboxylase large chain [EC:4.1.1.39]
Chr12	5627492	5627960	peak_207	469	384	20853	0	2.0709	0	intergenic	LOC_Os12g10580:Chr12:5614140-5618055:+:-13737	4; GO:0000287,molecular_function magnesium ion binding; GO:0009536,cellular_component plastid; GO:0015977,biological_process carbon fixation; GO:0016984,molecular_function ribulose-bisphosphate carboxylase activity;	NA	491 1 257 osa:3131463 477 1 257 0.94 0.96 0 257 486 1e-168 -- rbcL, OrsajCp033; ribulose-1,5-bisphosphate carboxylase/oxygenase large subunit ; K01601 ribulose-bisphosphate carboxylase large chain [EC:4.1.1.39]
Chr12	5629078	5629631	peak_208	554	458	18637	3.2898e-212	2.11877	1.40721e-207	intergenic	LOC_Os12g10580:Chr12:5614140-5618055:+:-15397	4; GO:0000287,molecular_function magnesium ion binding; GO:0009536,cellular_component plastid; GO:0015977,biological_process carbon fixation; GO:0016984,molecular_function ribulose-bisphosphate carboxylase activity;	NA	491 1 257 osa:3131463 477 1 257 0.94 0.96 0 257 486 1e-168 -- rbcL, OrsajCp033; ribulose-1,5-bisphosphate carboxylase/oxygenase large subunit ; K01601 ribulose-bisphosphate carboxylase large chain [EC:4.1.1.39]
Chr12	5630040	5630343	peak_209	304	155	9934	3.83866e-162	1.96896	9.49227e-158	intergenic	LOC_Os12g10590:Chr12:5644897-5645645:-:15452	2; GO:0004252,molecular_function serine-type endopeptidase activity; GO:0006508,biological_process proteolysis;	NA	216 1 196 tel:tlr1071 198 1 195 0.51 0.69 0 196 216 4e-70 -- clpP2; ATP-dependent Clp protease proteolytic subunit 2; K01358 ATP-dependent Clp protease, protease subunit [EC:3.4.21.92]
Chr12	5632718	5632958	peak_210	241	126	6105	2.10941e-299	2.91575	2.1724e-294	intergenic	LOC_Os12g10590:Chr12:5644897-5645645:-:12803	2; GO:0004252,molecular_function serine-type endopeptidase activity; GO:0006508,biological_process proteolysis;	NA	216 1 196 tel:tlr1071 198 1 195 0.51 0.69 0 196 216 4e-70 -- clpP2; ATP-dependent Clp protease proteolytic subunit 2; K01358 ATP-dependent Clp protease, protease subunit [EC:3.4.21.92]
Chr12	5634008	5634594	peak_211	587	137	10070	0	2.99717	0	intergenic	LOC_Os12g10590:Chr12:5644897-5645645:-:11502	2; GO:0004252,molecular_function serine-type endopeptidase activity; GO:0006508,biological_process proteolysis;	NA	216 1 196 tel:tlr1071 198 1 195 0.51 0.69 0 196 216 4e-70 -- clpP2; ATP-dependent Clp protease proteolytic subunit 2; K01358 ATP-dependent Clp protease, protease subunit [EC:3.4.21.92]
Chr12	5636107	5636797	peak_212	691	129	18132	1.04405e-224	2.23346	5.02968e-220	intergenic	LOC_Os12g10590:Chr12:5644897-5645645:-:9411	2; GO:0004252,molecular_function serine-type endopeptidase activity; GO:0006508,biological_process proteolysis;	NA	216 1 196 tel:tlr1071 198 1 195 0.51 0.69 0 196 216 4e-70 -- clpP2; ATP-dependent Clp protease proteolytic subunit 2; K01358 ATP-dependent Clp protease, protease subunit [EC:3.4.21.92]
Chr12	5637783	5638006	peak_213	224	118	4875	4.27474e-134	2.1913	7.45453e-130	intergenic	LOC_Os12g10590:Chr12:5644897-5645645:-:7746	2; GO:0004252,molecular_function serine-type endopeptidase activity; GO:0006508,biological_process proteolysis;	NA	216 1 196 tel:tlr1071 198 1 195 0.51 0.69 0 196 216 4e-70 -- clpP2; ATP-dependent Clp protease proteolytic subunit 2; K01358 ATP-dependent Clp protease, protease subunit [EC:3.4.21.92]
Chr12	5639801	5640043	peak_214	243	122	27896	0	1.74165	0	intergenic	LOC_Os12g10590:Chr12:5644897-5645645:-:5724	2; GO:0004252,molecular_function serine-type endopeptidase activity; GO:0006508,biological_process proteolysis;	NA	216 1 196 tel:tlr1071 198 1 195 0.51 0.69 0 196 216 4e-70 -- clpP2; ATP-dependent Clp protease proteolytic subunit 2; K01358 ATP-dependent Clp protease, protease subunit [EC:3.4.21.92]
Chr12	5640800	5641019	peak_215	220	117	12838	2.60964e-196	1.89322	9.54685e-192	intergenic	LOC_Os12g10590:Chr12:5644897-5645645:-:4730	2; GO:0004252,molecular_function serine-type endopeptidase activity; GO:0006508,biological_process proteolysis;	NA	216 1 196 tel:tlr1071 198 1 195 0.51 0.69 0 196 216 4e-70 -- clpP2; ATP-dependent Clp protease proteolytic subunit 2; K01358 ATP-dependent Clp protease, protease subunit [EC:3.4.21.92]
Chr12	5642480	5642744	peak_216	265	137	11496	5.59642e-197	1.95959	2.0622e-192	intergenic	LOC_Os12g10590:Chr12:5644897-5645645:-:3030	2; GO:0004252,molecular_function serine-type endopeptidase activity; GO:0006508,biological_process proteolysis;	NA	216 1 196 tel:tlr1071 198 1 195 0.51 0.69 0 196 216 4e-70 -- clpP2; ATP-dependent Clp protease proteolytic subunit 2; K01358 ATP-dependent Clp protease, protease subunit [EC:3.4.21.92]
Chr12	5643013	5643265	peak_217	253	93	13255	3.75673e-29	1.29113	1.19837e-25	intergenic	LOC_Os12g10590:Chr12:5644897-5645645:-:2541	2; GO:0004252,molecular_function serine-type endopeptidase activity; GO:0006508,biological_process proteolysis;	NA	216 1 196 tel:tlr1071 198 1 195 0.51 0.69 0 196 216 4e-70 -- clpP2; ATP-dependent Clp protease proteolytic subunit 2; K01358 ATP-dependent Clp protease, protease subunit [EC:3.4.21.92]
Chr12	5643982	5644262	peak_218	281	145	12400	1.67325e-240	2.06583	9.1939e-236	intergenic	LOC_Os12g10590:Chr12:5644897-5645645:-:1520	2; GO:0004252,molecular_function serine-type endopeptidase activity; GO:0006508,biological_process proteolysis;	NA	216 1 196 tel:tlr1071 198 1 195 0.51 0.69 0 196 216 4e-70 -- clpP2; ATP-dependent Clp protease proteolytic subunit 2; K01358 ATP-dependent Clp protease, protease subunit [EC:3.4.21.92]
Chr12	5646693	5647226	peak_219	534	116	10328	0	2.98182	0	LOC_Os12g10590:Promoter;LOC_Os12g10600:CDS	LOC_Os12g10600:Chr12:5646223-5647612:+:-587	5; GO:0009521,cellular_component photosystem; GO:0009767,biological_process photosynthetic electron transport chain; GO:0016020,cellular_component membrane; GO:0016168,molecular_function chlorophyll binding; GO:0019684,biological_process photosynthesis, light reaction;	NA	255 1 224 osa:3131410 508 143 409 0.79 0.81 0.16 267 410 1e-141 -- psbB, OrsajCp053; photosystem II 47 kDa protein ; K02704 photosystem II PsbB protein
Chr12	5648081	5648541	peak_220	461	130	5500	1.06473e-161	2.53112	2.6177e-157	intergenic	LOC_Os12g10600:Chr12:5646223-5647612:+:-1989	5; GO:0009521,cellular_component photosystem; GO:0009767,biological_process photosynthetic electron transport chain; GO:0016020,cellular_component membrane; GO:0016168,molecular_function chlorophyll binding; GO:0019684,biological_process photosynthesis, light reaction;	NA	255 1 224 osa:3131410 508 143 409 0.79 0.81 0.16 267 410 1e-141 -- psbB, OrsajCp053; photosystem II 47 kDa protein ; K02704 photosystem II PsbB protein
Chr12	5652101	5653325	peak_221	1225	1130	15717	2.55182e-144	2.21374	5.05499e-140	LOC_Os12g10604:Intron	LOC_Os12g10604:Chr12:5651058-5657174:+:-2174	2; GO:0016020,cellular_component membrane; GO:0022904,biological_process respiratory electron transport chain;	NA	263 137 191 osa:3131403 215 106 160 0.94 0.98 0 55 110 1e-27 -- petB, OrsajCp057; cytochrome b6 ; K02635 cytochrome b6
Chr12	5653558	5653818	peak_222	261	137	8234	9.76832e-204	2.24294	3.83063e-199	LOC_Os12g10604:Intron	LOC_Os12g10604:Chr12:5651058-5657174:+:-2638	2; GO:0016020,cellular_component membrane; GO:0022904,biological_process respiratory electron transport chain;	NA	263 137 191 osa:3131403 215 106 160 0.94 0.98 0 55 110 1e-27 -- petB, OrsajCp057; cytochrome b6 ; K02635 cytochrome b6
Chr12	5654267	5654504	peak_223	238	131	7225	1.39608e-233	2.43569	7.24386e-229	LOC_Os12g10604:Intron	LOC_Os12g10604:Chr12:5651058-5657174:+:-3341	2; GO:0016020,cellular_component membrane; GO:0022904,biological_process respiratory electron transport chain;	NA	263 137 191 osa:3131403 215 106 160 0.94 0.98 0 55 110 1e-27 -- petB, OrsajCp057; cytochrome b6 ; K02635 cytochrome b6
Chr12	5657137	5657358	peak_224	222	121	6742	3.96963e-185	2.26723	1.28469e-180	intergenic	LOC_Os12g10610:Chr12:5657712-5659449:-:2193	3; GO:0003735,molecular_function structural constituent of ribosome; GO:0006412,biological_process translation; GO:0015934,cellular_component large ribosomal subunit;	NA	183 65 183 osa:3131422 123 5 123 0.98 0.99 0 119 235 4e-79 -- rpl14, OrsajCp064; ribosomal protein L14 ; K02874 large subunit ribosomal protein L14
Chr12	8531845	8532188	peak_225	344	218	4383	9.60373e-12	1.33413	1.76929e-08	LOC_Os12g14910:Promoter	LOC_Os12g14910:Chr12:8531433-8531669:-:-394	NA	NA	NA
Chr12	8533842	8534209	peak_226	368	240	3166	3.16483e-15	1.46458	6.73132e-12	intergenic	LOC_Os12g14920:Chr12:8536329-8538594:+:2248	NA	NA	NA
Chr12	8538791	8539088	peak_227	298	133	3012	1.61388e-06	1.25433	0.00209074	intergenic	LOC_Os12g14930:Chr12:8540653-8541274:-:2352	3; GO:0000276,cellular_component mitochondrial proton-transporting ATP synthase complex, coupling factor F(o); GO:0015078,molecular_function hydrogen ion transmembrane transporter activity; GO:0015986,biological_process ATP synthesis coupled proton transport;	NA	197 31 190 dvvi:GSVIVP00035579001 765 597 756 0.76 0.83 0 160 253 2e-78 -- GSVIVT00035579001; assembled CDS ; K02703 photosystem II PsbA protein
Chr12	8539460	8539791	peak_228	332	191	3171	1.09177e-06	1.27233	0.00143648	intergenic	LOC_Os12g14930:Chr12:8540653-8541274:-:1625	3; GO:0000276,cellular_component mitochondrial proton-transporting ATP synthase complex, coupling factor F(o); GO:0015078,molecular_function hydrogen ion transmembrane transporter activity; GO:0015986,biological_process ATP synthesis coupled proton transport;	NA	197 31 190 dvvi:GSVIVP00035579001 765 597 756 0.76 0.83 0 160 253 2e-78 -- GSVIVT00035579001; assembled CDS ; K02703 photosystem II PsbA protein
Chr12	8544976	8545420	peak_229	445	69	2540	8.60934e-32	1.92606	2.94361e-28	intergenic	LOC_Os12g14939:Chr12:8544339-8544592:+:-707	3; GO:0008137,molecular_function NADH dehydrogenase (ubiquinone) activity; GO:0042773,biological_process ATP synthesis coupled electron transport; GO:0055114,biological_process oxidation-reduction process;	NA	65 1 30 rxy:Rxyl_1627 656 246 275 0.8 0.96 0 30 5 2e-10 -- proton-translocating NADH-quinone oxidoreductase, chain L (EC:1.6.99.5); K00341 NADH dehydrogenase I subunit L [EC:1.6.5.3]
Chr12	8559945	8560188	peak_230	244	128	455	3.1047e-28	3.0144	9.67565e-25	intergenic	LOC_Os12g14960:Chr12:8562105-8562917:-:2846	NA	NA	NA
Chr12	11087297	11087527	peak_231	231	108	20380	0	2.02273	0	intergenic	LOC_Os12g19100:Chr12:11084855-11085444:+:-2551	NA	NA	NA
Chr12	11088019	11088245	peak_232	227	102	5386	1.28071e-292	3.06488	1.20257e-287	intergenic	LOC_Os12g19100:Chr12:11084855-11085444:+:-3267	NA	NA	NA
Chr12	11088662	11088902	peak_233	241	169	14751	2.11096e-186	1.77086	6.92309e-182	intergenic	LOC_Os12g19110:Chr12:11091485-11091787:-:2958	NA	NA	NA
Chr12	11089360	11090016	peak_234	657	160	28394	9.47807e-38	1.27966	3.73663e-34	intergenic	LOC_Os12g19110:Chr12:11091485-11091787:-:2269	NA	NA	NA
Chr12	11285025	11285825	peak_235	801	498	33072	3.94448e-31	1.25985	1.3252e-27	intergenic	LOC_Os12g19420:Chr12:11285709-11286134:-:613	4; GO:0008137,molecular_function NADH dehydrogenase (ubiquinone) activity; GO:0048038,molecular_function quinone binding; GO:0051539,molecular_function 4 iron, 4 sulfur cluster binding; GO:0055114,biological_process oxidation-reduction process;	NA	141 1 141 osa:3131459 225 85 225 0.99 0.99 0 141 288 3e-99 -- ndhK, OrsajCp029; NADH dehydrogenase subunit K ; K05582 NADH dehydrogenase I subunit K [EC:1.6.5.3]
Chr12	11286549	11286851	peak_236	303	168	19451	1.44641e-181	1.67643	4.4759e-177	LOC_Os12g19420:Promoter	LOC_Os12g19420:Chr12:11285709-11286134:-:-583	4; GO:0008137,molecular_function NADH dehydrogenase (ubiquinone) activity; GO:0048038,molecular_function quinone binding; GO:0051539,molecular_function 4 iron, 4 sulfur cluster binding; GO:0055114,biological_process oxidation-reduction process;	NA	141 1 141 osa:3131459 225 85 225 0.99 0.99 0 141 288 3e-99 -- ndhK, OrsajCp029; NADH dehydrogenase subunit K ; K05582 NADH dehydrogenase I subunit K [EC:1.6.5.3]
Chr12	11287531	11287959	peak_237	429	246	19040	6.5837e-29	1.25784	2.0868e-25	LOC_Os12g19420:Promoter	LOC_Os12g19430:Chr12:11288542-11288955:-:1180	4; GO:0015986,biological_process ATP synthesis coupled proton transport; GO:0045261,cellular_component proton-transporting ATP synthase complex, catalytic core F(1); GO:0046933,molecular_function hydrogen ion transporting ATP synthase activity, rotational mechanism; GO:0046961,molecular_function proton-transporting ATPase activity, rotational mechanism;	NA	137 1 137 osa:3131461 137 1 137 0.97 0.99 0 137 268 1e-92 -- atpE, OrsajCp031; ATP synthase CF1 epsilon subunit ; K02114 F-type H+-transporting ATPase subunit epsilon [EC:3.6.3.14]
Chr12	11288967	11289190	peak_238	224	115	5828	1.53971e-295	2.89522	1.50422e-290	LOC_Os12g19430:Promoter	LOC_Os12g19430:Chr12:11288542-11288955:-:-127	4; GO:0015986,biological_process ATP synthesis coupled proton transport; GO:0045261,cellular_component proton-transporting ATP synthase complex, catalytic core F(1); GO:0046933,molecular_function hydrogen ion transporting ATP synthase activity, rotational mechanism; GO:0046961,molecular_function proton-transporting ATPase activity, rotational mechanism;	NA	137 1 137 osa:3131461 137 1 137 0.97 0.99 0 137 268 1e-92 -- atpE, OrsajCp031; ATP synthase CF1 epsilon subunit ; K02114 F-type H+-transporting ATPase subunit epsilon [EC:3.6.3.14]
Chr12	11412426	11412843	peak_239	418	56	459	3.92527e-05	1.79945	0.0395303	LOC_Os12g19580:Intron	LOC_Os12g19580:Chr12:11411968-11418406:+:-515	4; GO:0009772,biological_process photosynthetic electron transport in photosystem II; GO:0019684,biological_process photosynthesis, light reaction; GO:0030077,cellular_component plasma membrane light-harvesting complex; GO:0045156,molecular_function electron transporter, transferring electrons within the cyclic electron transport pathway of photosynthesis activity;	NA	537 1 171 osa:3131409 353 1 171 0.97 0.97 0 171 351 1e-116 -- psbA, OrsajCp002; photosystem II protein D1 ; K02703 photosystem II PsbA protein
Chr12	13351201	13351424	peak_240	224	107	1137	2.92112e-64	3.01256	1.92824e-60	intergenic	LOC_Os12g23570:Chr12:13345743-13347747:-:-3561	NA	NA	NA
Chr12	13355285	13355725	peak_241	441	97	4407	1.39364e-33	2.43713	4.98689e-30	intergenic	LOC_Os12g23580:Chr12:13360802-13367548:+:5421	3; GO:0003723,molecular_function RNA binding; GO:0003964,molecular_function RNA-directed DNA polymerase activity; GO:0006278,biological_process RNA-dependent DNA replication;	NA	1758 687 1741 cnb:CNBD5450 1542 454 1529 0.36 0.52 0.1 1122 633 0.0 -- hypothetical protein; K07497 putative transposase
Chr12	13385648	13386047	peak_242	400	102	3300	2.24011e-27	2.22515	6.82449e-24	intergenic	LOC_Os12g23600:Chr12:13377677-13378412:+:-8074	NA	NA	NA
Chr12	13388236	13388726	peak_243	491	391	3165	6.45075e-39	2.07828	2.60819e-35	intergenic	LOC_Os12g23600:Chr12:13377677-13378412:+:-10951	NA	NA	NA
Chr12	13391434	13391723	peak_244	290	233	2254	2.49218e-06	1.30445	0.00314601	intergenic	LOC_Os12g23600:Chr12:13377677-13378412:+:-13991	NA	NA	NA
Chr12	13392378	13392637	peak_245	260	148	1258	1.91518e-14	1.7576	3.95804e-11	intergenic	LOC_Os12g23600:Chr12:13377677-13378412:+:-14850	NA	NA	NA
Chr12	13396390	13396949	peak_246	560	451	3656	4.48301e-42	2.43123	1.93736e-38	intergenic	LOC_Os12g23610:Chr12:13404068-13408308:-:11469	3; GO:0015078,molecular_function hydrogen ion transmembrane transporter activity; GO:0015986,biological_process ATP synthesis coupled proton transport; GO:0045263,cellular_component proton-transporting ATP synthase complex, coupling factor F(o);	NA	385 234 373 osa:OrsajM_p29 334 67 206 0.95 0.95 0 140 268 6e-86 -- atp6; ATP synthase F0 subunit 6 ; K02126 F-type H+-transporting ATPase subunit a [EC:3.6.3.14]
Chr12	17612218	17612460	peak_247	243	127	150	4.38228e-11	3.11105	7.82853e-08	LOC_Os12g29550:Promoter	LOC_Os12g29550:Chr12:17612376-17618590:+:32	NA	NA	NA
Chr12	20460291	20460508	peak_248	218	63	2071	1.3216e-26	1.74656	3.94285e-23	LOC_Os12g33944:Promoter;LOC_Os12g33952:Promoter;LOC_Os12g33946:Promoter;LOC_Os12g33928:three_prime_UTR	LOC_Os12g33944:Chr12:20460872-20461768:+:519	NA	NA	NA
Chr12	20472267	20472742	peak_249	476	341	5210	1.8794e-10	1.2878	3.25582e-07	intergenic	LOC_Os12g33950:Chr12:20469031-20470694:+:-3578	1; GO:0003677,molecular_function DNA binding;	NA	109 2 53 mmu:22791 621 551 601 0.44 0.69 0.01 52 0 2e-07 -- Dnajc2; DnaJ (Hsp40) homolog, subfamily C, member 2 ; K09522 DnaJ homolog, subfamily C, member 2
Chr12	20482251	20482498	peak_250	248	121	1505	6.61043e-13	1.55435	1.28283e-09	intergenic	LOC_Os12g33950:Chr12:20469031-20470694:+:-13342	1; GO:0003677,molecular_function DNA binding;	NA	109 2 53 mmu:22791 621 551 601 0.44 0.69 0.01 52 0 2e-07 -- Dnajc2; DnaJ (Hsp40) homolog, subfamily C, member 2 ; K09522 DnaJ homolog, subfamily C, member 2
Chr12	20485844	20486093	peak_251	250	103	2029	5.84319e-36	1.91002	2.21284e-32	intergenic	LOC_Os12g33956:Chr12:20497847-20499860:+:11901	3; GO:0003723,molecular_function RNA binding; GO:0003964,molecular_function RNA-directed DNA polymerase activity; GO:0006278,biological_process RNA-dependent DNA replication;	NA	NA
Chr12	20497954	20498536	peak_252	583	507	5172	2.05272e-06	1.24525	0.00261517	LOC_Os12g33956:CDS	LOC_Os12g33956:Chr12:20497847-20499860:+:-615	3; GO:0003723,molecular_function RNA binding; GO:0003964,molecular_function RNA-directed DNA polymerase activity; GO:0006278,biological_process RNA-dependent DNA replication;	NA	NA
Chr12	20500408	20500726	peak_253	319	61	3984	3.44604e-10	1.30844	5.88789e-07	intergenic	LOC_Os12g33956:Chr12:20497847-20499860:+:-2623	3; GO:0003723,molecular_function RNA binding; GO:0003964,molecular_function RNA-directed DNA polymerase activity; GO:0006278,biological_process RNA-dependent DNA replication;	NA	NA
Chr12	20501439	20501754	peak_254	316	11	3777	2.12378e-05	1.20533	0.0227557	LOC_Os12g33958:Promoter	LOC_Os12g33958:Chr12:20503266-20509254:+:1817	2; GO:0016651,molecular_function oxidoreductase activity, acting on NADH or NADPH; GO:0055114,biological_process oxidation-reduction process;	NA	404 1 404 osa:OrsajM_p15 394 1 394 0.97 0.97 0.02 404 814 0.0 -- nad7; NADH dehydrogenase subunit 7 ; K03935 NADH dehydrogenase (ubiquinone) Fe-S protein 2 [EC:1.6.5.3 1.6.99.3]
Chr12	20519636	20520725	peak_255	1090	660	10538	1.80871e-09	1.29194	2.9703e-06	intergenic	LOC_Os12g33962:Chr12:20514770-20515834:+:-5527	NA	NA	269 22 254 dvl:Dvul_1952 257 7 235 0.25 0.49 0.07 240 3 3e-18 -- sec-independent protein translocase, TatC subunit ; K03118 sec-independent protein translocase protein TatC
Chr12	20523863	20524507	peak_256	645	615	6729	1.99219e-08	1.27209	3.06288e-05	intergenic	LOC_Os12g34010:Chr12:20531998-20533005:+:7521	2; GO:0016020,cellular_component membrane; GO:0055114,biological_process oxidation-reduction process;	NA	183 106 149 osa:4324236 221 71 112 0.65 0.79 0.04 44 6 2e-08 -- Os01g0791500; hypothetical protein ; K02126 F-type H+-transporting ATPase subunit a [EC:3.6.3.14]
Chr12	20531815	20532051	peak_257	237	111	7245	1.73041e-93	1.79343	1.79581e-89	LOC_Os12g34010:Promoter;LOC_Os12g34012:Promoter	LOC_Os12g34010:Chr12:20531998-20533005:+:73	2; GO:0016020,cellular_component membrane; GO:0055114,biological_process oxidation-reduction process;	NA	183 106 149 osa:4324236 221 71 112 0.65 0.79 0.04 44 6 2e-08 -- Os01g0791500; hypothetical protein ; K02126 F-type H+-transporting ATPase subunit a [EC:3.6.3.14]
Chr12	20537614	20537838	peak_258	225	126	2837	1.85494e-15	1.42566	3.97869e-12	LOC_Os12g34016:CDS	LOC_Os12g34016:Chr12:20536594-20538317:-:579	NA	NA	NA
Chr12	20541400	20541619	peak_259	220	89	2629	2.98552e-08	1.29221	4.53649e-05	LOC_Os12g34018:Promoter	LOC_Os12g34018:Chr12:20539950-20541110:-:-379	3; GO:0000276,cellular_component mitochondrial proton-transporting ATP synthase complex, coupling factor F(o); GO:0015078,molecular_function hydrogen ion transmembrane transporter activity; GO:0015986,biological_process ATP synthesis coupled proton transport;	NA	NA
Chr12	20549665	20550003	peak_260	339	176	2927	5.46638e-09	1.34824	8.73012e-06	intergenic	LOC_Os12g34045:Chr12:20548245-20548691:+:-1597	4; GO:0003735,molecular_function structural constituent of ribosome; GO:0005622,cellular_component intracellular; GO:0005840,cellular_component ribosome; GO:0006412,biological_process translation;	NA	148 1 148 osa:OrsajM_p06 148 1 148 0.97 0.98 0 148 295 1e-103 -- rps7; ribosomal protein S7 ; K02992 small subunit ribosomal protein S7
Chr12	20554053	20554446	peak_261	394	301	5679	7.06318e-26	1.49715	2.06714e-22	intergenic	LOC_Os12g34045:Chr12:20548245-20548691:+:-6110	4; GO:0003735,molecular_function structural constituent of ribosome; GO:0005622,cellular_component intracellular; GO:0005840,cellular_component ribosome; GO:0006412,biological_process translation;	NA	148 1 148 osa:OrsajM_p06 148 1 148 0.97 0.98 0 148 295 1e-103 -- rps7; ribosomal protein S7 ; K02992 small subunit ribosomal protein S7
Chr12	20558448	20558814	peak_262	367	86	5662	1.17268e-09	1.25908	1.94594e-06	intergenic	LOC_Os12g34050:Chr12:20565994-20567277:-:8745	2; GO:0003676,molecular_function nucleic acid binding; GO:0008270,molecular_function zinc ion binding;	NA	NA
Chr12	20559344	20559951	peak_263	608	71	7969	1.49541e-14	1.33865	3.10342e-11	intergenic	LOC_Os12g34050:Chr12:20565994-20567277:-:7864	2; GO:0003676,molecular_function nucleic acid binding; GO:0008270,molecular_function zinc ion binding;	NA	NA
Chr12	20580500	20580909	peak_264	410	101	3653	7.18026e-16	1.44999	1.56142e-12	LOC_Os12g34056:Promoter;LOC_Os12g34054:CDS	LOC_Os12g34056:Chr12:20581661-20582218:+:1061	3; GO:0003735,molecular_function structural constituent of ribosome; GO:0005840,cellular_component ribosome; GO:0006412,biological_process translation;	NA	185 42 183 xau:Xaut_1686 137 1 133 0.45 0.61 0.06 142 124 5e-35 -- 50S ribosomal protein L16 ; K02878 large subunit ribosomal protein L16
Chr12	20611931	20612208	peak_265	278	122	3761	5.57686e-15	1.38439	1.17601e-11	intergenic	LOC_Os12g34094:Chr12:20617980-20624090:+:5928	3; GO:0008137,molecular_function NADH dehydrogenase (ubiquinone) activity; GO:0042773,biological_process ATP synthesis coupled electron transport; GO:0055114,biological_process oxidation-reduction process;	NA	328 1 314 osa:OrsajM_p24 495 1 325 0.96 0.96 0.03 325 599 0.0 -- nad4; NADH dehydrogenase subunit 4 ; K03881 NADH dehydrogenase I subunit 4 [EC:1.6.5.3]
Chr12	20612559	20613187	peak_266	629	334	6066	1.46595e-08	1.27876	2.27704e-05	intergenic	LOC_Os12g34094:Chr12:20617980-20624090:+:5088	3; GO:0008137,molecular_function NADH dehydrogenase (ubiquinone) activity; GO:0042773,biological_process ATP synthesis coupled electron transport; GO:0055114,biological_process oxidation-reduction process;	NA	328 1 314 osa:OrsajM_p24 495 1 325 0.96 0.96 0.03 325 599 0.0 -- nad4; NADH dehydrogenase subunit 4 ; K03881 NADH dehydrogenase I subunit 4 [EC:1.6.5.3]
Chr12	20618466	20618762	peak_267	297	158	3238	2.2205e-12	1.37633	4.21095e-09	LOC_Os12g34094:Intron	LOC_Os12g34094:Chr12:20617980-20624090:+:-645	3; GO:0008137,molecular_function NADH dehydrogenase (ubiquinone) activity; GO:0042773,biological_process ATP synthesis coupled electron transport; GO:0055114,biological_process oxidation-reduction process;	NA	328 1 314 osa:OrsajM_p24 495 1 325 0.96 0.96 0.03 325 599 0.0 -- nad4; NADH dehydrogenase subunit 4 ; K03881 NADH dehydrogenase I subunit 4 [EC:1.6.5.3]
Chr12	20630465	20630894	peak_268	430	429	7467	2.70153e-05	1.15565	0.0285043	LOC_Os12g34096:five_prime_UTR	LOC_Os12g34096:Chr12:20630160-20631072:-:180	NA	NA	NA
Chr12	20635186	20636050	peak_269	865	364	18917	3.62343e-15	1.25078	7.69184e-12	LOC_Os12g34102:Promoter;LOC_Os12g34098:CDS	LOC_Os12g34098:Chr12:20635380-20635838:+:-171	NA	NA	NA
Chr12	20636541	20636903	peak_270	363	43	7957	1.11381e-11	1.23582	2.04654e-08	LOC_Os12g34102:Promoter	LOC_Os12g34102:Chr12:20637187-20637750:+:604	NA	NA	NA
Chr12	20638438	20638784	peak_271	347	336	6298	1.61284e-06	1.18231	0.00208944	intergenic	LOC_Os12g34102:Chr12:20637187-20637750:+:-1588	NA	NA	NA
Chr12	20639063	20639570	peak_272	508	230	8920	2.02484e-05	1.15359	0.0218052	intergenic	LOC_Os12g34102:Chr12:20637187-20637750:+:-2107	NA	NA	NA
Chr12	20639880	20640270	peak_273	391	39	6939	4.90829e-12	1.27754	9.16537e-09	intergenic	LOC_Os12g34102:Chr12:20637187-20637750:+:-2733	NA	NA	NA
Chr12	20640943	20641242	peak_274	300	101	5833	1.62622e-05	1.1578	0.0178867	intergenic	LOC_Os12g34100:Chr12:20641716-20644530:-:3488	NA	NA	NA
Chr12	20657663	20657917	peak_275	255	55	2786	1.68566e-08	1.30515	2.60765e-05	intergenic	LOC_Os12g34108:Chr12:20659585-20660961:-:3245	3; GO:0015078,molecular_function hydrogen ion transmembrane transporter activity; GO:0015986,biological_process ATP synthesis coupled proton transport; GO:0045263,cellular_component proton-transporting ATP synthase complex, coupling factor F(o);	NA	127 1 74 dvvi:GSVIVP00031482001 74 1 74 0.85 0.87 0 74 115 2e-33 -- GSVIVT00031482001; assembled CDS ; K02128 F-type H+-transporting ATPase subunit c [EC:3.6.3.14]
Chr12	20664688	20664990	peak_276	303	205	3197	4.23799e-08	1.28819	6.37573e-05	intergenic	LOC_Os12g34104:Chr12:20668402-20668923:+:3510	NA	NA	NA
Chr12	20665500	20665716	peak_277	217	41	2542	3.77034e-05	1.21063	0.0384725	intergenic	LOC_Os12g34104:Chr12:20668402-20668923:+:2862	NA	NA	NA
Chr12	20668626	20668884	peak_278	259	110	2822	5.17571e-08	1.29769	7.72859e-05	LOC_Os12g34104:CDS	LOC_Os12g34104:Chr12:20668402-20668923:+:-335	NA	NA	NA
Chr12	20678478	20678718	peak_279	241	111	2083	3.50114e-63	2.30912	2.26798e-59	LOC_Os12g34128:Promoter;LOC_Os12g34124:CDS	LOC_Os12g34128:Chr12:20679182-20679739:+:594	3; GO:0003735,molecular_function structural constituent of ribosome; GO:0005840,cellular_component ribosome; GO:0006412,biological_process translation;	NA	185 42 183 xau:Xaut_1686 137 1 133 0.45 0.61 0.06 142 124 5e-35 -- 50S ribosomal protein L16 ; K02878 large subunit ribosomal protein L16
Chr12	20702050	20702532	peak_280	483	394	2534	1.54163e-10	1.46408	2.68077e-07	LOC_Os12g34154:Promoter	LOC_Os12g34154:Chr12:20699934-20701405:-:-1039	4; GO:0003735,molecular_function structural constituent of ribosome; GO:0005622,cellular_component intracellular; GO:0005840,cellular_component ribosome; GO:0006412,biological_process translation;	NA	319 19 195 rpt:Rpal_0173 510 54 229 0.35 0.47 0.03 180 3 2e-16 -- ATP synthase F1, alpha subunit (EC:3.4.21.68); K02111 F-type H+-transporting ATPase subunit alpha [EC:3.6.3.14]
Chr12	20926506	20926754	peak_281	249	49	21584	2.13e-44	1.25538	9.65428e-41	intergenic	LOC_Os12g34550:Chr12:20928623-20931165:-:4612	4; GO:0003735,molecular_function structural constituent of ribosome; GO:0005622,cellular_component intracellular; GO:0005840,cellular_component ribosome; GO:0006412,biological_process translation;	NA	389 307 389 osa:3131438 90 1 83 1 1 0 83 171 2e-51 -- rps15, OrsajCp095; ribosomal protein S15 ; K02956 small subunit ribosomal protein S15
Chr12	20927990	20928474	peak_282	485	140	62865	1.22205e-109	1.32576	1.56239e-105	intergenic	LOC_Os12g34550:Chr12:20928623-20931165:-:3037	4; GO:0003735,molecular_function structural constituent of ribosome; GO:0005622,cellular_component intracellular; GO:0005840,cellular_component ribosome; GO:0006412,biological_process translation;	NA	389 307 389 osa:3131438 90 1 83 1 1 0 83 171 2e-51 -- rps15, OrsajCp095; ribosomal protein S15 ; K02956 small subunit ribosomal protein S15
Chr12	25832725	25833073	peak_283	349	326	187	2.69824e-05	2.0377	0.0284977	LOC_Os12g41715:Promoter	LOC_Os12g41715:Chr12:25828364-25832900:-:-151	3; GO:0003676,molecular_function nucleic acid binding; GO:0004386,molecular_function helicase activity; GO:0005524,molecular_function ATP binding;	NA	628 101 464 mmu:94213 734 137 508 0.43 0.62 0.02 372 315 2e-96 -- Ddx50; DEAD (Asp-Glu-Ala-Asp) box polypeptide 50 ; K01529
Chr2	69	302	peak_284	234	108	2520	4.22912e-155	3.18981	9.57459e-151	intergenic	LOC_Os02g01010:Chr2:3514-8377:-:8202	1; GO:0045454,biological_process cell redox homeostasis;	NA	563 1 563 osa:4327971 563 1 563 1 1 0 563 1151 0.0 -- Os02g0100100; hypothetical protein ; K09580 prolyl 4-hydroxylase, beta polypeptide [EC:5.3.4.1]
Chr2	815967	816408	peak_285	442	74	2751	1.64437e-65	2.47713	1.10971e-61	intergenic	LOC_Os02g02390:Chr2:818981-824546:+:2941	1; GO:0003723,molecular_function RNA binding;	NA	799 567 689 pth:PTH_1619 667 424 546 0.34 0.55 0 123 4 2e-14 -- 4-hydroxy-3-methylbut-2-enyl diphosphate reductase (EC:1.17.1.2); K02945 small subunit ribosomal protein S1; K03527 4-hydroxy-3-methylbut-2-enyl diphosphate reductase [EC:1.17.1.2]
Chr2	817556	817778	peak_286	223	122	15697	2.06885e-167	1.70556	5.46009e-163	LOC_Os02g02390:Promoter	LOC_Os02g02390:Chr2:818981-824546:+:1304	1; GO:0003723,molecular_function RNA binding;	NA	799 567 689 pth:PTH_1619 667 424 546 0.34 0.55 0 123 4 2e-14 -- 4-hydroxy-3-methylbut-2-enyl diphosphate reductase (EC:1.17.1.2); K02945 small subunit ribosomal protein S1; K03527 4-hydroxy-3-methylbut-2-enyl diphosphate reductase [EC:1.17.1.2]
Chr2	3727207	3727494	peak_287	288	152	141	7.88279e-08	2.72947	0.000116193	LOC_Os02g07260:Promoter	LOC_Os02g07260:Chr2:3727494-3731349:+:136	2; GO:0004618,molecular_function phosphoglycerate kinase activity; GO:0006096,biological_process glycolysis;	NA	402 1 402 osa:4328435 402 1 402 1 1 0 402 793 0.0 -- Os02g0169300; hypothetical protein ; K00927 phosphoglycerate kinase [EC:2.7.2.3]
Chr2	9393607	9393840	peak_288	234	136	148	1.07389e-08	2.70203	1.6826e-05	LOC_Os02g16450:five_prime_UTR	LOC_Os02g16450:Chr2:9390823-9393829:-:88	NA	NA	NA
Chr2	13297679	13297951	peak_289	273	154	10631	1.04544e-201	2.03239	4.02133e-197	intergenic	LOC_Os02g22260:Chr2:13280849-13292533:+:-16985	1; GO:0055114,biological_process oxidation-reduction process;	NA	287 55 286 rme:Rmet_3630 334 108 325 0.3 0.48 0.09 236 4 2e-20 -- oxidoreductase FAD/NAD(P)-binding ; K00523 CDP-6-deoxy-delta-3,4-glucoseen reductase [EC:1.17.1.-]
Chr2	14240102	14240429	peak_290	328	144	13654	7.29038e-145	1.75463	1.45338e-140	LOC_Os02g24570:Promoter;LOC_Os02g24574:CDS	LOC_Os02g24574:Chr2:14240035-14240565:+:-212	2; GO:0008137,molecular_function NADH dehydrogenase (ubiquinone) activity; GO:0055114,biological_process oxidation-reduction process;	NA	176 1 176 osa:3131401 176 1 176 1 1 0 176 346 1e-122 -- ndhG, OrsajCp091; NADH dehydrogenase subunit 6 ; K05578 NADH dehydrogenase I subunit 6 [EC:1.6.5.3]
Chr2	14241183	14241709	peak_291	527	250	16210	1.36795e-46	1.41069	6.48873e-43	intergenic	LOC_Os02g24576:Chr2:14242355-14242825:-:1394	4; GO:0003735,molecular_function structural constituent of ribosome; GO:0005622,cellular_component intracellular; GO:0005840,cellular_component ribosome; GO:0006412,biological_process translation;	NA	156 1 156 osa:3131444 156 1 156 0.99 0.99 0 156 311 1e-109 -- rps7, OrsajCp103; ribosomal protein S7 ; K02992 small subunit ribosomal protein S7
Chr2	14242009	14242277	peak_292	269	132	9476	2.40182e-65	1.56137	1.61599e-61	intergenic	LOC_Os02g24576:Chr2:14242355-14242825:-:686	4; GO:0003735,molecular_function structural constituent of ribosome; GO:0005622,cellular_component intracellular; GO:0005840,cellular_component ribosome; GO:0006412,biological_process translation;	NA	156 1 156 osa:3131444 156 1 156 0.99 0.99 0 156 311 1e-109 -- rps7, OrsajCp103; ribosomal protein S7 ; K02992 small subunit ribosomal protein S7
Chr2	14242916	14243240	peak_293	325	145	13251	7.67291e-59	1.44811	4.60988e-55	LOC_Os02g24576:Promoter	LOC_Os02g24576:Chr2:14242355-14242825:-:-236	4; GO:0003735,molecular_function structural constituent of ribosome; GO:0005622,cellular_component intracellular; GO:0005840,cellular_component ribosome; GO:0006412,biological_process translation;	NA	156 1 156 osa:3131444 156 1 156 0.99 0.99 0 156 311 1e-109 -- rps7, OrsajCp103; ribosomal protein S7 ; K02992 small subunit ribosomal protein S7
Chr2	14244105	14244337	peak_294	233	105	6866	2.72778e-143	2.00884	5.34367e-139	LOC_Os02g24576:Promoter	LOC_Os02g24576:Chr2:14242355-14242825:-:-1385	4; GO:0003735,molecular_function structural constituent of ribosome; GO:0005622,cellular_component intracellular; GO:0005840,cellular_component ribosome; GO:0006412,biological_process translation;	NA	156 1 156 osa:3131444 156 1 156 0.99 0.99 0 156 311 1e-109 -- rps7, OrsajCp103; ribosomal protein S7 ; K02992 small subunit ribosomal protein S7
Chr2	14244919	14245172	peak_295	254	126	8341	1.45071e-127	1.89111	2.32777e-123	intergenic	LOC_Os02g24576:Chr2:14242355-14242825:-:-2220	4; GO:0003735,molecular_function structural constituent of ribosome; GO:0005622,cellular_component intracellular; GO:0005840,cellular_component ribosome; GO:0006412,biological_process translation;	NA	156 1 156 osa:3131444 156 1 156 0.99 0.99 0 156 311 1e-109 -- rps7, OrsajCp103; ribosomal protein S7 ; K02992 small subunit ribosomal protein S7
Chr2	14245946	14246374	peak_296	429	229	17909	5.95813e-19	1.20651	1.42883e-15	LOC_Os02g24586:Promoter	LOC_Os02g24586:Chr2:14247651-14248055:+:1477	NA	NA	NA
Chr2	14246992	14247340	peak_297	349	197	13955	2.79698e-131	1.69998	4.70284e-127	LOC_Os02g24586:Promoter	LOC_Os02g24586:Chr2:14247651-14248055:+:463	NA	NA	NA
Chr2	14248094	14248360	peak_298	267	132	10813	3.14275e-283	2.26185	2.64107e-278	intergenic	LOC_Os02g24586:Chr2:14247651-14248055:+:-576	NA	NA	NA
Chr2	14248832	14249359	peak_299	528	297	34041	2.45267e-118	1.43471	3.48618e-114	intergenic	LOC_Os02g24586:Chr2:14247651-14248055:+:-1479	NA	NA	NA
Chr2	14250925	14251319	peak_300	395	228	21537	2.47098e-29	1.23966	7.91918e-26	intergenic	LOC_Os02g24586:Chr2:14247651-14248055:+:-3503	NA	NA	NA
Chr2	14251776	14252385	peak_301	610	66	40787	3.25319e-82	1.39417	2.88815e-78	intergenic	LOC_Os02g24586:Chr2:14247651-14248055:+:-4192	NA	NA	NA
Chr2	14253206	14253424	peak_302	219	82	28902	1.50162e-186	1.52691	4.93117e-182	intergenic	LOC_Os02g24586:Chr2:14247651-14248055:+:-5638	NA	NA	NA
Chr2	14254440	14254662	peak_303	223	90	25654	0	1.7611	0	intergenic	LOC_Os02g24586:Chr2:14247651-14248055:+:-6880	NA	NA	NA
Chr2	14255607	14255875	peak_304	269	201	13993	1.82861e-44	1.35989	8.30157e-41	intergenic	LOC_Os02g24596:Chr2:14262307-14263269:-:7463	5; GO:0005506,molecular_function iron ion binding; GO:0009055,molecular_function electron carrier activity; GO:0015979,biological_process photosynthesis; GO:0020037,molecular_function heme binding; GO:0031361,cellular_component integral to thylakoid membrane;	NA	320 1 320 osa:3131402 320 1 320 0.99 0.99 0 320 642 0.0 -- petA, OrsajCp041; cytochrome f ; K02634 apocytochrome f
Chr2	14256427	14256654	peak_305	228	96	11732	7.68281e-52	1.40136	4.0724e-48	intergenic	LOC_Os02g24596:Chr2:14262307-14263269:-:6748	5; GO:0005506,molecular_function iron ion binding; GO:0009055,molecular_function electron carrier activity; GO:0015979,biological_process photosynthesis; GO:0020037,molecular_function heme binding; GO:0031361,cellular_component integral to thylakoid membrane;	NA	320 1 320 osa:3131402 320 1 320 0.99 0.99 0 320 642 0.0 -- petA, OrsajCp041; cytochrome f ; K02634 apocytochrome f
Chr2	14258747	14259255	peak_306	509	464	38567	2.30065e-79	1.31569	1.95061e-75	intergenic	LOC_Os02g24596:Chr2:14262307-14263269:-:4060	5; GO:0005506,molecular_function iron ion binding; GO:0009055,molecular_function electron carrier activity; GO:0015979,biological_process photosynthesis; GO:0020037,molecular_function heme binding; GO:0031361,cellular_component integral to thylakoid membrane;	NA	320 1 320 osa:3131402 320 1 320 0.99 0.99 0 320 642 0.0 -- petA, OrsajCp041; cytochrome f ; K02634 apocytochrome f
Chr2	14260058	14260521	peak_307	464	153	25813	3.51666e-218	1.72195	1.59967e-213	intergenic	LOC_Os02g24596:Chr2:14262307-14263269:-:3060	5; GO:0005506,molecular_function iron ion binding; GO:0009055,molecular_function electron carrier activity; GO:0015979,biological_process photosynthesis; GO:0020037,molecular_function heme binding; GO:0031361,cellular_component integral to thylakoid membrane;	NA	320 1 320 osa:3131402 320 1 320 0.99 0.99 0 320 642 0.0 -- petA, OrsajCp041; cytochrome f ; K02634 apocytochrome f
Chr2	14260873	14261241	peak_308	369	277	12481	1.97256e-40	1.40471	8.23323e-37	intergenic	LOC_Os02g24596:Chr2:14262307-14263269:-:2121	5; GO:0005506,molecular_function iron ion binding; GO:0009055,molecular_function electron carrier activity; GO:0015979,biological_process photosynthesis; GO:0020037,molecular_function heme binding; GO:0031361,cellular_component integral to thylakoid membrane;	NA	320 1 320 osa:3131402 320 1 320 0.99 0.99 0 320 642 0.0 -- petA, OrsajCp041; cytochrome f ; K02634 apocytochrome f
Chr2	14262745	14263033	peak_309	289	142	13946	3.41853e-198	1.88014	1.27362e-193	LOC_Os02g24596:CDS	LOC_Os02g24596:Chr2:14262307-14263269:-:384	5; GO:0005506,molecular_function iron ion binding; GO:0009055,molecular_function electron carrier activity; GO:0015979,biological_process photosynthesis; GO:0020037,molecular_function heme binding; GO:0031361,cellular_component integral to thylakoid membrane;	NA	320 1 320 osa:3131402 320 1 320 0.99 0.99 0 320 642 0.0 -- petA, OrsajCp041; cytochrome f ; K02634 apocytochrome f
Chr2	14263748	14264161	peak_310	414	152	28581	4.62275e-05	1.06976	0.0456773	LOC_Os02g24596:Promoter;LOC_Os02g24598:CDS	LOC_Os02g24598:Chr2:14263499-14264191:-:293	1; GO:0016021,cellular_component integral to membrane;	NA	NA
Chr2	14265891	14266532	peak_311	642	438	39254	3.6327e-87	1.36961	3.459e-83	LOC_Os02g24604:Promoter	LOC_Os02g24604:Chr2:14264611-14265168:-:-1161	3; GO:0009579,cellular_component thylakoid; GO:0015979,biological_process photosynthesis; GO:0016021,cellular_component integral to membrane;	NA	NA
Chr2	14266825	14267545	peak_312	721	464	28170	5.13677e-199	1.77643	1.92699e-194	intergenic	LOC_Os02g24604:Chr2:14264611-14265168:-:-2121	3; GO:0009579,cellular_component thylakoid; GO:0015979,biological_process photosynthesis; GO:0016021,cellular_component integral to membrane;	NA	NA
Chr2	14267789	14268159	peak_313	371	153	18657	1.31329e-105	1.54212	1.59698e-101	intergenic	LOC_Os02g24612:Chr2:14270096-14270806:+:2155	4; GO:0003735,molecular_function structural constituent of ribosome; GO:0005622,cellular_component intracellular; GO:0005840,cellular_component ribosome; GO:0006412,biological_process translation;	NA	236 1 236 osa:3131442 236 1 236 1 1 0 236 491 1e-178 -- rps2, OrsajCp018; ribosomal protein S2 ; K02967 small subunit ribosomal protein S2
Chr2	14270020	14270752	peak_314	733	441	32291	1.12865e-48	1.32391	5.60428e-45	LOC_Os02g24612:CDS	LOC_Os02g24612:Chr2:14270096-14270806:+:-366	4; GO:0003735,molecular_function structural constituent of ribosome; GO:0005622,cellular_component intracellular; GO:0005840,cellular_component ribosome; GO:0006412,biological_process translation;	NA	236 1 236 osa:3131442 236 1 236 1 1 0 236 491 1e-178 -- rps2, OrsajCp018; ribosomal protein S2 ; K02967 small subunit ribosomal protein S2
Chr2	14271323	14271851	peak_315	529	427	25648	5.10376e-104	1.52321	6.08303e-100	intergenic	LOC_Os02g24612:Chr2:14270096-14270806:+:-1655	4; GO:0003735,molecular_function structural constituent of ribosome; GO:0005622,cellular_component intracellular; GO:0005840,cellular_component ribosome; GO:0006412,biological_process translation;	NA	236 1 236 osa:3131442 236 1 236 1 1 0 236 491 1e-178 -- rps2, OrsajCp018; ribosomal protein S2 ; K02967 small subunit ribosomal protein S2
Chr2	14272150	14273528	peak_316	1379	738	59404	4.17119e-10	1.12918	7.09316e-07	LOC_Os02g24614:CDS	LOC_Os02g24614:Chr2:14272033-14274081:-:1195	3; GO:0003677,molecular_function DNA binding; GO:0003899,molecular_function DNA-directed RNA polymerase activity; GO:0006350,biological_process transcription, DNA-dependent;	NA	682 1 682 osa:3131433 682 1 682 0.99 0.99 0 682 1411 0.0 -- rpoC1, OrsajCp016; RNA polymerase beta' subunit ; K03046 DNA-directed RNA polymerase subunit beta' [EC:2.7.7.6]
Chr2	14275057	14275694	peak_317	638	312	43901	1.91558e-45	1.25026	8.87708e-42	LOC_Os02g24614:Promoter	LOC_Os02g24614:Chr2:14272033-14274081:-:-1288	3; GO:0003677,molecular_function DNA binding; GO:0003899,molecular_function DNA-directed RNA polymerase activity; GO:0006350,biological_process transcription, DNA-dependent;	NA	682 1 682 osa:3131433 682 1 682 0.99 0.99 0 682 1411 0.0 -- rpoC1, OrsajCp016; RNA polymerase beta' subunit ; K03046 DNA-directed RNA polymerase subunit beta' [EC:2.7.7.6]
Chr2	14278664	14279354	peak_318	691	140	72739	5.48025e-293	1.60197	5.16654e-288	intergenic	LOC_Os02g24624:Chr2:14281752-14281964:+:2949	NA	NA	NA
Chr2	14279735	14279993	peak_319	259	148	16509	1.15327e-53	1.36819	6.32004e-50	LOC_Os02g24624:Promoter	LOC_Os02g24624:Chr2:14281752-14281964:+:1870	NA	NA	NA
Chr2	14280885	14281491	peak_320	607	332	35912	1.033e-05	1.07641	0.011861	LOC_Os02g24624:Promoter;LOC_Os02g24626:Promoter	LOC_Os02g24624:Chr2:14281752-14281964:+:536	NA	NA	NA
Chr2	14281853	14282218	peak_321	366	120	19643	3.56066e-43	1.32386	1.57337e-39	LOC_Os02g24626:Promoter	LOC_Os02g24626:Chr2:14282189-14282458:+:217	NA	NA	NA
Chr2	14283825	14284067	peak_322	243	132	20776	0	2.57087	0	intergenic	LOC_Os02g24628:Chr2:14284410-14284598:-:643	2; GO:0009539,cellular_component photosystem II reaction center; GO:0042549,biological_process photosystem II stabilization;	NA	62 1 62 osa:3131452 62 1 62 1 1 0 62 115 1e-34 -- psbZ, OrsajCp010; photosystem II protein Z ; K02724 photosystem II PsbZ protein
Chr2	14284498	14284904	peak_323	407	111	19504	4.05238e-40	1.32995	1.68016e-36	LOC_Os02g24628:Promoter	LOC_Os02g24628:Chr2:14284410-14284598:-:-11	2; GO:0009539,cellular_component photosystem II reaction center; GO:0042549,biological_process photosystem II stabilization;	NA	62 1 62 osa:3131452 62 1 62 1 1 0 62 115 1e-34 -- psbZ, OrsajCp010; photosystem II protein Z ; K02724 photosystem II PsbZ protein
Chr2	14285218	14285451	peak_324	234	119	12787	3.93315e-159	1.7308	9.37044e-155	LOC_Os02g24628:Promoter;LOC_Os02g24632:CDS	LOC_Os02g24628:Chr2:14284410-14284598:-:-739	2; GO:0009539,cellular_component photosystem II reaction center; GO:0042549,biological_process photosystem II stabilization;	NA	62 1 62 osa:3131452 62 1 62 1 1 0 62 115 1e-34 -- psbZ, OrsajCp010; photosystem II protein Z ; K02724 photosystem II PsbZ protein
Chr2	14285676	14286097	peak_325	422	172	25519	1.64938e-264	1.82649	1.14251e-259	LOC_Os02g24628:Promoter;LOC_Os02g24632:CDS	LOC_Os02g24632:Chr2:14285072-14286627:-:781	5; GO:0009521,cellular_component photosystem; GO:0009767,biological_process photosynthetic electron transport chain; GO:0016020,cellular_component membrane; GO:0016168,molecular_function chlorophyll binding; GO:0019684,biological_process photosynthesis, light reaction;	NA	473 1 473 osa:3131411 473 1 473 0.99 0.99 0 473 949 0.0 -- psbC, OrsajCp009; photosystem II 44 kDa protein ; K02705 photosystem II PsbC protein
Chr2	14286465	14286784	peak_326	320	130	21162	2.02633e-115	1.48789	2.77709e-111	LOC_Os02g24628:Promoter;LOC_Os02g24632:CDS;LOC_Os02g24634:CDS	LOC_Os02g24632:Chr2:14285072-14286627:-:34	5; GO:0009521,cellular_component photosystem; GO:0009767,biological_process photosynthetic electron transport chain; GO:0016020,cellular_component membrane; GO:0016168,molecular_function chlorophyll binding; GO:0019684,biological_process photosynthesis, light reaction;	NA	473 1 473 osa:3131411 473 1 473 0.99 0.99 0 473 949 0.0 -- psbC, OrsajCp009; photosystem II 44 kDa protein ; K02705 photosystem II PsbC protein
Chr2	14287349	14287664	peak_327	316	178	20003	8.46389e-132	1.55683	1.43288e-127	LOC_Os02g24634:CDS;LOC_Os02g24632:Promoter	LOC_Os02g24634:Chr2:14286575-14287636:-:111	4; GO:0009772,biological_process photosynthetic electron transport in photosystem II; GO:0019684,biological_process photosynthesis, light reaction; GO:0030077,cellular_component plasma membrane light-harvesting complex; GO:0045156,molecular_function electron transporter, transferring electrons within the cyclic electron transport pathway of photosynthesis activity;	NA	353 1 353 osa:3131412 353 1 353 0.99 0.99 0 353 712 0.0 -- psbD, OrsajCp008; photosystem II protein D2 ; K02706 photosystem II PsbD protein
Chr2	16545754	16545975	peak_328	222	204	137	3.84344e-07	2.51847	0.00053217	LOC_Os02g27950:Promoter	LOC_Os02g27950:Chr2:16537212-16545746:-:-212	NA	NA	NA
Chr2	21008527	21008789	peak_329	263	138	227	5.4459e-06	1.99789	0.00658446	LOC_Os02g35010:Promoter	LOC_Os02g35010:Chr2:21002129-21008409:-:-256	3; GO:0004672,molecular_function protein kinase activity; GO:0005524,molecular_function ATP binding; GO:0006468,biological_process protein phosphorylation;	NA	690 279 536 dpop:253997 259 1 258 0.68 0.81 0 258 375 1e-125 -- gw1.XV.3433.1; . ; K11229 mitogen-activated protein kinase kinase kinase [EC:2.7.11.1]
Chr2	22077198	22077614	peak_330	417	95	273	1.78369e-06	2.15908	0.00230134	LOC_Os02g36570:Promoter	LOC_Os02g36570:Chr2:22077489-22085283:+:197	NA	NA	763 168 759 ppp:PHYPADRAFT_195942 589 25 589 0.48 0.64 0.07 602 542 0.0 -- hypothetical protein; K08869 aarF domain-containing kinase
Chr2	24838729	24838949	peak_331	221	110	3875	2.85845e-195	2.89401	1.03598e-190	intergenic	LOC_Os02g41460:Chr2:24830541-24832108:-:-6731	NA	NA	NA
Chr2	27610687	27611053	peak_332	367	246	3409	2.62567e-78	2.15498	2.18917e-74	intergenic	LOC_Os02g45400:Chr2:27611073-27614795:-:3864	NA	NA	NA
Chr2	28344760	28345006	peak_333	247	103	141	1.24231e-07	2.63902	0.00018024	LOC_Os02g46490:Promoter	LOC_Os02g46490:Chr2:28345982-28350933:+:1120	1; GO:0003824,molecular_function catalytic activity;	NA	596 30 592 dpop:416757 657 33 656 0.4 0.58 0.18 654 435 1e-143 -- gw1.VI.1130.1; . ; K01102 pyruvate dehydrogenase phosphatase [EC:3.1.3.43]
Chr2	35935960	35936185	peak_334	226	115	1156	1.65029e-140	5.13444	3.12766e-136	intergenic	LOC_Os02g58800:Chr2:35929802-35930235:+:-6274	NA	NA	NA
Chr3	11539854	11540106	peak_335	253	138	9281	0	2.79748	0	LOC_Os03g20390:Promoter	LOC_Os03g20390:Chr3:11541459-11541883:+:1468	NA	NA	NA
Chr3	12452168	12452583	peak_336	416	159	234	5.02505e-09	2.81476	8.04174e-06	LOC_Os03g21800:CDS	LOC_Os03g21800:Chr3:12452080-12456329:+:-248	3; GO:0003700,molecular_function sequence-specific DNA binding transcription factor activity; GO:0006355,biological_process regulation of transcription, DNA-dependent; GO:0043565,molecular_function sequence-specific DNA binding;	NA	NA
Chr3	12455537	12455774	peak_337	238	149	150	2.53782e-08	2.81218	3.87623e-05	LOC_Os03g21800:CDS	LOC_Os03g21810:Chr3:12458442-12469033:+:2757	2; GO:0004222,molecular_function metalloendopeptidase activity; GO:0006508,biological_process proteolysis;	NA	1040 113 1008 bta:523752 1019 79 964 0.36 0.57 0.03 908 587 0.0 -- IDE; insulin-degrading enzyme (EC:3.4.24.56); K01408 insulysin [EC:3.4.24.56]
Chr3	13548054	13548270	peak_338	217	101	351	5.09882e-12	2.31897	9.51371e-09	intergenic	LOC_Os03g23880:Chr3:13553778-13554335:-:6182	NA	NA	NA
Chr3	13642789	13643009	peak_339	221	136	2620	2.4703e-13	1.43532	4.88225e-10	intergenic	LOC_Os03g24040:Chr3:13633729-13637491:-:-5434	2; GO:0005515,molecular_function protein binding; GO:0008270,molecular_function zinc ion binding;	NA	301 34 301 dvvi:GSVIVP00006731001 316 33 302 0.8 0.9 0 270 473 1e-168 -- GSVIVT00006731001; assembled CDS ; K08742 E3 ubiquitin-protein ligase SIAH2 [EC:6.3.2.19]
Chr3	13644519	13644799	peak_340	281	109	4333	2.8825e-18	1.45765	6.76737e-15	intergenic	LOC_Os03g24040:Chr3:13633729-13637491:-:-7137	2; GO:0005515,molecular_function protein binding; GO:0008270,molecular_function zinc ion binding;	NA	301 34 301 dvvi:GSVIVP00006731001 316 33 302 0.8 0.9 0 270 473 1e-168 -- GSVIVT00006731001; assembled CDS ; K08742 E3 ubiquitin-protein ligase SIAH2 [EC:6.3.2.19]
Chr3	14032691	14033132	peak_341	442	325	5798	2.85483e-208	2.75921	1.17322e-203	LOC_Os03g24640:Intron	LOC_Os03g24640:Chr3:14032516-14037330:+:-501	2; GO:0000287,molecular_function magnesium ion binding; GO:0016829,molecular_function lyase activity;	NA	577 84 576 dvvi:GSVIVP00012019001 585 99 584 0.33 0.51 0.03 497 248 4e-73 -- GSVIVT00012019001; assembled CDS ; K07385 sabinene-hydrate synthase [EC:4.2.3.11]
Chr3	14033558	14034072	peak_342	515	399	7838	2.20242e-197	2.66017	8.14779e-193	LOC_Os03g24640:Intron	LOC_Os03g24640:Chr3:14032516-14037330:+:-1442	2; GO:0000287,molecular_function magnesium ion binding; GO:0016829,molecular_function lyase activity;	NA	577 84 576 dvvi:GSVIVP00012019001 585 99 584 0.33 0.51 0.03 497 248 4e-73 -- GSVIVT00012019001; assembled CDS ; K07385 sabinene-hydrate synthase [EC:4.2.3.11]
Chr3	14034328	14034571	peak_343	244	129	6286	7.79005e-299	2.87236	7.98344e-294	LOC_Os03g24640:Intron	LOC_Os03g24640:Chr3:14032516-14037330:+:-1942	2; GO:0000287,molecular_function magnesium ion binding; GO:0016829,molecular_function lyase activity;	NA	577 84 576 dvvi:GSVIVP00012019001 585 99 584 0.33 0.51 0.03 497 248 4e-73 -- GSVIVT00012019001; assembled CDS ; K07385 sabinene-hydrate synthase [EC:4.2.3.11]
Chr3	14316034	14316361	peak_344	328	108	160	6.96787e-07	2.56405	0.000942909	LOC_Os03g25070:five_prime_UTR	LOC_Os03g25070:Chr3:14316087-14323469:+:-56	3; GO:0004672,molecular_function protein kinase activity; GO:0005524,molecular_function ATP binding; GO:0006468,biological_process protein phosphorylation;	NA	600 1 599 ath:AT3G56760 577 1 576 0.69 0.81 0.03 599 865 0.0 -- calcium-dependent protein kinase, putative / CDPK, putative ; K00924
Chr3	19954593	19954946	peak_345	354	168	5678	2.65577e-85	1.98544	2.46485e-81	LOC_Os03g35970:Intron	LOC_Os03g35970:Chr3:19951266-19955842:-:1083	NA	NA	NA
Chr3	19976120	19976354	peak_346	235	101	14362	1.90182e-188	1.83286	6.38205e-184	intergenic	LOC_Os03g36000:Chr3:19968957-19973405:-:-2816	3; GO:0003723,molecular_function RNA binding; GO:0003964,molecular_function RNA-directed DNA polymerase activity; GO:0006278,biological_process RNA-dependent DNA replication;	NA	1184 524 673 osa:4339681 438 220 369 0.3 0.48 0.11 159 7 2e-10 -- Os05g0574300; hypothetical protein ; K11252 histone H2B
Chr3	24749899	24750409	peak_347	511	120	1729	1.41619e-45	2.34432	6.579e-42	intergenic	LOC_Os03g44030:Chr3:24752849-24753552:+:2831	NA	NA	NA
Chr3	25247311	25247773	peak_348	463	377	35481	3.33626e-98	1.37789	3.68774e-94	intergenic	LOC_Os03g44780:Chr3:25250967-25254323:+:3280	2; GO:0003924,molecular_function GTPase activity; GO:0005525,molecular_function GTP binding;	NA	1029 1 1029 osa:4333588 1029 1 1029 1 1 0 1029 2122 0.0 -- Os03g0650700; hypothetical protein ; K03234 elongation factor EF-2 [EC:3.6.5.3]
Chr3	25330057	25330301	peak_349	245	100	137	1.0574e-06	2.41212	0.00139502	LOC_Os03g44890:Promoter	LOC_Os03g44890:Chr3:25326521-25330063:-:-94	NA	NA	NA
Chr3	25801288	25801531	peak_350	244	106	6437	4.14105e-220	2.47825	1.92322e-215	intergenic	LOC_Os03g45710:Chr3:25800415-25801331:+:-980	2; GO:0009055,molecular_function electron carrier activity; GO:0051536,molecular_function iron-sulfur cluster binding;	NA	147 1 147 osa:4333624 147 1 147 1 1 0 147 291 1e-101 -- Os03g0659200; hypothetical protein ; K02639 ferredoxin
Chr3	27611368	27612005	peak_351	638	514	2793	6.91863e-98	2.99193	7.61676e-94	LOC_Os03g48471:Promoter	LOC_Os03g48471:Chr3:27612176-27613959:+:295	1; GO:0005524,molecular_function ATP binding;	NA	190 1 143 osa:3131390 507 314 456 0.96 0.97 0 143 276 8e-90 -- atpA, OrsajCp022; ATP synthase CF1 alpha subunit ; K02111 F-type H+-transporting ATPase subunit alpha [EC:3.6.3.14]
Chr3	27612608	27612841	peak_352	234	123	8550	0	2.88465	0	LOC_Os03g48471:Intron	LOC_Os03g48471:Chr3:27612176-27613959:+:-556	1; GO:0005524,molecular_function ATP binding;	NA	190 1 143 osa:3131390 507 314 456 0.96 0.97 0 143 276 8e-90 -- atpA, OrsajCp022; ATP synthase CF1 alpha subunit ; K02111 F-type H+-transporting ATPase subunit alpha [EC:3.6.3.14]
Chr3	29927397	29927616	peak_353	220	46	122	3.61061e-07	2.59957	0.00050225	LOC_Os03g52120:Promoter	LOC_Os03g52120:Chr3:29927565-29930888:+:123	2; GO:0008375,molecular_function acetylglucosaminyltransferase activity; GO:0016020,cellular_component membrane;	NA	NA
Chr3	31212386	31212696	peak_354	311	126	215	5.61966e-14	3.2743	1.13975e-10	LOC_Os03g54900:Promoter	LOC_Os03g54900:Chr3:31207084-31212471:-:-41	3; GO:0004674,molecular_function protein serine/threonine kinase activity; GO:0005524,molecular_function ATP binding; GO:0006468,biological_process protein phosphorylation;	NA	1049 61 1047 dpop:642936 939 22 930 0.32 0.49 0.12 1009 426 1e-131 -- grail3.0003015501; . ; K00924
Chr3	31606242	31606501	peak_355	260	116	212	3.19404e-09	2.53238	5.16749e-06	LOC_Os03g55540:Promoter	LOC_Os03g55540:Chr3:31604952-31606236:-:-122	2; GO:0005622,cellular_component intracellular; GO:0008270,molecular_function zinc ion binding;	NA	NA
Chr3	31811540	31812151	peak_356	612	582	31488	5.2757e-08	1.10582	7.87191e-05	intergenic	LOC_Os03g55874:Chr3:31819698-31820959:-:8839	4; GO:0015986,biological_process ATP synthesis coupled proton transport; GO:0045261,cellular_component proton-transporting ATP synthase complex, catalytic core F(1); GO:0046933,molecular_function hydrogen ion transporting ATP synthase activity, rotational mechanism; GO:0046961,molecular_function proton-transporting ATPase activity, rotational mechanism;	NA	341 1 324 osa:4348420 766 216 539 0.98 0.99 0 324 651 0.0 -- Os10g0355800; hypothetical protein ; K02112 F-type H+-transporting ATPase subunit beta [EC:3.6.3.14]
Chr3	31812858	31813134	peak_357	277	188	22610	1.00839e-29	1.21527	3.26573e-26	intergenic	LOC_Os03g55874:Chr3:31819698-31820959:-:7915	4; GO:0015986,biological_process ATP synthesis coupled proton transport; GO:0045261,cellular_component proton-transporting ATP synthase complex, catalytic core F(1); GO:0046933,molecular_function hydrogen ion transporting ATP synthase activity, rotational mechanism; GO:0046961,molecular_function proton-transporting ATPase activity, rotational mechanism;	NA	341 1 324 osa:4348420 766 216 539 0.98 0.99 0 324 651 0.0 -- Os10g0355800; hypothetical protein ; K02112 F-type H+-transporting ATPase subunit beta [EC:3.6.3.14]
Chr3	31813833	31814254	peak_358	422	94	43482	3.36086e-34	1.18419	1.22166e-30	intergenic	LOC_Os03g55874:Chr3:31819698-31820959:-:7034	4; GO:0015986,biological_process ATP synthesis coupled proton transport; GO:0045261,cellular_component proton-transporting ATP synthase complex, catalytic core F(1); GO:0046933,molecular_function hydrogen ion transporting ATP synthase activity, rotational mechanism; GO:0046961,molecular_function proton-transporting ATPase activity, rotational mechanism;	NA	341 1 324 osa:4348420 766 216 539 0.98 0.99 0 324 651 0.0 -- Os10g0355800; hypothetical protein ; K02112 F-type H+-transporting ATPase subunit beta [EC:3.6.3.14]
Chr3	31814717	31815016	peak_359	300	113	18774	2.98751e-15	1.16337	6.35946e-12	intergenic	LOC_Os03g55874:Chr3:31819698-31820959:-:6131	4; GO:0015986,biological_process ATP synthesis coupled proton transport; GO:0045261,cellular_component proton-transporting ATP synthase complex, catalytic core F(1); GO:0046933,molecular_function hydrogen ion transporting ATP synthase activity, rotational mechanism; GO:0046961,molecular_function proton-transporting ATPase activity, rotational mechanism;	NA	341 1 324 osa:4348420 766 216 539 0.98 0.99 0 324 651 0.0 -- Os10g0355800; hypothetical protein ; K02112 F-type H+-transporting ATPase subunit beta [EC:3.6.3.14]
Chr3	31815349	31816681	peak_360	1333	1155	71304	1.74413e-86	1.40044	1.64558e-82	intergenic	LOC_Os03g55874:Chr3:31819698-31820959:-:4457	4; GO:0015986,biological_process ATP synthesis coupled proton transport; GO:0045261,cellular_component proton-transporting ATP synthase complex, catalytic core F(1); GO:0046933,molecular_function hydrogen ion transporting ATP synthase activity, rotational mechanism; GO:0046961,molecular_function proton-transporting ATPase activity, rotational mechanism;	NA	341 1 324 osa:4348420 766 216 539 0.98 0.99 0 324 651 0.0 -- Os10g0355800; hypothetical protein ; K02112 F-type H+-transporting ATPase subunit beta [EC:3.6.3.14]
Chr3	31816900	31817450	peak_361	551	110	35610	2.37405e-19	1.16927	5.76554e-16	intergenic	LOC_Os03g55874:Chr3:31819698-31820959:-:3951	4; GO:0015986,biological_process ATP synthesis coupled proton transport; GO:0045261,cellular_component proton-transporting ATP synthase complex, catalytic core F(1); GO:0046933,molecular_function hydrogen ion transporting ATP synthase activity, rotational mechanism; GO:0046961,molecular_function proton-transporting ATPase activity, rotational mechanism;	NA	341 1 324 osa:4348420 766 216 539 0.98 0.99 0 324 651 0.0 -- Os10g0355800; hypothetical protein ; K02112 F-type H+-transporting ATPase subunit beta [EC:3.6.3.14]
Chr3	31819276	31819929	peak_362	654	634	31097	1.29077e-09	1.12526	2.13673e-06	LOC_Os03g55874:CDS	LOC_Os03g55874:Chr3:31819698-31820959:-:1051	4; GO:0015986,biological_process ATP synthesis coupled proton transport; GO:0045261,cellular_component proton-transporting ATP synthase complex, catalytic core F(1); GO:0046933,molecular_function hydrogen ion transporting ATP synthase activity, rotational mechanism; GO:0046961,molecular_function proton-transporting ATPase activity, rotational mechanism;	NA	341 1 324 osa:4348420 766 216 539 0.98 0.99 0 324 651 0.0 -- Os10g0355800; hypothetical protein ; K02112 F-type H+-transporting ATPase subunit beta [EC:3.6.3.14]
Chr3	31820847	31821149	peak_363	303	160	22327	3.71775e-112	1.481	4.8935e-108	LOC_Os03g55874:Promoter	LOC_Os03g55874:Chr3:31819698-31820959:-:-48	4; GO:0015986,biological_process ATP synthesis coupled proton transport; GO:0045261,cellular_component proton-transporting ATP synthase complex, catalytic core F(1); GO:0046933,molecular_function hydrogen ion transporting ATP synthase activity, rotational mechanism; GO:0046961,molecular_function proton-transporting ATPase activity, rotational mechanism;	NA	341 1 324 osa:4348420 766 216 539 0.98 0.99 0 324 651 0.0 -- Os10g0355800; hypothetical protein ; K02112 F-type H+-transporting ATPase subunit beta [EC:3.6.3.14]
Chr3	34489550	34489770	peak_364	221	109	3367	1.09562e-176	2.89639	3.22433e-172	LOC_Os03g60670:Intron	LOC_Os03g60670:Chr3:34488932-34492375:+:-728	3; GO:0003723,molecular_function RNA binding; GO:0003964,molecular_function RNA-directed DNA polymerase activity; GO:0006278,biological_process RNA-dependent DNA replication;	NA	793 327 510 dbmo:Bmb018281 960 578 760 0.26 0.47 0.03 187 8 3e-11 -- . ; K00261 glutamate dehydrogenase (NAD(P)+) [EC:1.4.1.3]
Chr3	35603017	35603400	peak_365	384	61	481	1.41902e-10	2.49794	2.4715e-07	intergenic	LOC_Os03g62920:Chr3:35600641-35601083:+:-2438	NA	NA	NA
Chr3	35999807	36000023	peak_366	217	110	3043	1.96544e-153	2.86139	4.35181e-149	intergenic	LOC_Os03g63760:Chr3:35994361-35995919:-:-3998	2; GO:0004553,molecular_function hydrolase activity, hydrolyzing O-glycosyl compounds; GO:0005975,biological_process carbohydrate metabolic process;	NA	361 24 324 dvvi:GSVIVP00015670001 341 23 313 0.58 0.73 0.03 301 357 1e-121 -- GSVIVT00015670001; assembled CDS ; K08235 xyloglucan:xyloglucosyl transferase [EC:2.4.1.207]
Chr4	1141	1860	peak_367	720	194	18457	0	2.43461	0	LOC_Os04g01006:Promoter	LOC_Os04g01006:Chr4:2032-3679:+:698	NA	NA	284 1 133 spo:SPBC1289.17 1333 596 726 0.33 0.54 0.01 133 1 4e-15 -- Tf2-11; retrotransposable element ; K07497 putative transposase
Chr4	9090712	9090957	peak_368	246	159	12711	2.00535e-85	1.55586	1.86445e-81	LOC_Os04g16710:Promoter;LOC_Os04g16712:CDS	LOC_Os04g16712:Chr4:9090826-9091296:-:427	4; GO:0003735,molecular_function structural constituent of ribosome; GO:0005622,cellular_component intracellular; GO:0005840,cellular_component ribosome; GO:0006412,biological_process translation;	NA	156 1 156 osa:3131444 156 1 156 0.99 0.99 0 156 311 1e-109 -- rps7, OrsajCp103; ribosomal protein S7 ; K02992 small subunit ribosomal protein S7
Chr4	9091288	9091584	peak_369	297	154	14897	1.19267e-21	1.22948	3.10149e-18	LOC_Os04g16710:Promoter;LOC_Os04g16712:Promoter	LOC_Os04g16712:Chr4:9090826-9091296:-:-146	4; GO:0003735,molecular_function structural constituent of ribosome; GO:0005622,cellular_component intracellular; GO:0005840,cellular_component ribosome; GO:0006412,biological_process translation;	NA	156 1 156 osa:3131444 156 1 156 0.99 0.99 0 156 311 1e-109 -- rps7, OrsajCp103; ribosomal protein S7 ; K02992 small subunit ribosomal protein S7
Chr4	9091974	9092398	peak_370	425	186	20549	1.2154e-22	1.22037	3.24975e-19	LOC_Os04g16712:Promoter;LOC_Os04g16722:Promoter	LOC_Os04g16712:Chr4:9090826-9091296:-:-864	4; GO:0003735,molecular_function structural constituent of ribosome; GO:0005622,cellular_component intracellular; GO:0005840,cellular_component ribosome; GO:0006412,biological_process translation;	NA	156 1 156 osa:3131444 156 1 156 0.99 0.99 0 156 311 1e-109 -- rps7, OrsajCp103; ribosomal protein S7 ; K02992 small subunit ribosomal protein S7
Chr4	9093231	9093472	peak_371	242	242	11635	2.02768e-05	1.10085	0.0218348	LOC_Os04g16722:Promoter	LOC_Os04g16722:Chr4:9094075-9098277:+:603	NA	NA	NA
Chr4	9093867	9094486	peak_372	620	372	32731	1.96169e-23	1.20606	5.36661e-20	LOC_Os04g16722:five_prime_UTR;LOC_Os04g16896:Promoter	LOC_Os04g16722:Chr4:9094075-9098277:+:-165	NA	NA	NA
Chr4	9094859	9095109	peak_373	251	118	17981	4.07662e-99	1.48043	4.56131e-95	LOC_Os04g16722:five_prime_UTR;LOC_Os04g16896:Promoter	LOC_Os04g16722:Chr4:9094075-9098277:+:-903	NA	NA	NA
Chr4	9095364	9095855	peak_374	492	397	28015	4.9422e-102	1.49402	5.73892e-98	LOC_Os04g16722:five_prime_UTR;LOC_Os04g16896:Promoter	LOC_Os04g16896:Chr4:9096123-9096524:+:363	NA	NA	NA
Chr4	9096118	9096551	peak_375	434	146	29237	4.12164e-113	1.46975	5.48782e-109	LOC_Os04g16722:CDS;LOC_Os04g16896:CDS	LOC_Os04g16896:Chr4:9096123-9096524:+:-142	NA	NA	NA
Chr4	9096823	9097164	peak_376	342	192	26869	1.82574e-177	1.58998	5.4144e-173	LOC_Os04g16722:three_prime_UTR	LOC_Os04g16896:Chr4:9096123-9096524:+:-893	NA	NA	NA
Chr4	9097470	9098135	peak_377	666	148	43637	1.54821e-135	1.4873	2.75163e-131	LOC_Os04g16722:three_prime_UTR	LOC_Os04g16896:Chr4:9096123-9096524:+:-1496	NA	NA	NA
Chr4	9099234	9099646	peak_378	413	126	29253	3.35993e-31	1.22799	1.13068e-27	intergenic	LOC_Os04g16726:Chr4:9102551-9103402:+:3192	NA	NA	NA
Chr4	9100054	9100639	peak_379	586	246	54007	3.2811e-38	1.19682	1.30605e-34	intergenic	LOC_Os04g16726:Chr4:9102551-9103402:+:2252	NA	NA	NA
Chr4	9101491	9101919	peak_380	429	254	30372	2.39051e-97	1.42065	2.60976e-93	LOC_Os04g16726:Promoter;LOC_Os04g16728:Promoter	LOC_Os04g16726:Chr4:9102551-9103402:+:807	NA	NA	NA
Chr4	9104143	9104591	peak_381	449	95	34638	1.09089e-96	1.40687	1.18086e-92	LOC_Os04g16732:CDS	LOC_Os04g16732:Chr4:9104109-9105300:+:-130	4; GO:0016651,molecular_function oxidoreductase activity, acting on NADH or NADPH; GO:0048038,molecular_function quinone binding; GO:0051287,molecular_function NAD binding; GO:0055114,biological_process oxidation-reduction process;	NA	393 1 393 osa:3131489 393 1 393 0.99 0.99 0 393 804 0.0 -- ndhH, OrsajCp094; NADH dehydrogenase subunit 7 ; K05579 NADH dehydrogenase I subunit 7 [EC:1.6.5.3]
Chr4	9105141	9105402	peak_382	262	146	28916	3.99862e-185	1.53023	1.29393e-180	LOC_Os04g16732:CDS;LOC_Os04g16734:Promoter	LOC_Os04g16732:Chr4:9104109-9105300:+:-1179	4; GO:0016651,molecular_function oxidoreductase activity, acting on NADH or NADPH; GO:0048038,molecular_function quinone binding; GO:0051287,molecular_function NAD binding; GO:0055114,biological_process oxidation-reduction process;	NA	393 1 393 osa:3131489 393 1 393 0.99 0.99 0 393 804 0.0 -- ndhH, OrsajCp094; NADH dehydrogenase subunit 7 ; K05579 NADH dehydrogenase I subunit 7 [EC:1.6.5.3]
Chr4	9105699	9106014	peak_383	316	94	24990	3.22835e-55	1.32251	1.81962e-51	LOC_Os04g16734:Promoter	LOC_Os04g16734:Chr4:9107118-9108746:+:1326	2; GO:0006397,biological_process mRNA processing; GO:0009507,cellular_component chloroplast;	NA	NA
Chr4	9106332	9106620	peak_384	289	140	37400	1.76938e-155	1.41275	4.023e-151	LOC_Os04g16734:Promoter	LOC_Os04g16734:Chr4:9107118-9108746:+:647	2; GO:0006397,biological_process mRNA processing; GO:0009507,cellular_component chloroplast;	NA	NA
Chr4	9108940	9109175	peak_385	236	90	19596	2.8772e-142	1.56564	5.56622e-138	intergenic	LOC_Os04g16734:Chr4:9107118-9108746:+:-1913	2; GO:0006397,biological_process mRNA processing; GO:0009507,cellular_component chloroplast;	NA	NA
Chr4	9109479	9109835	peak_386	357	228	18842	9.32739e-101	1.48595	1.06527e-96	intergenic	LOC_Os04g16734:Chr4:9107118-9108746:+:-2590	2; GO:0006397,biological_process mRNA processing; GO:0009507,cellular_component chloroplast;	NA	NA
Chr4	9112180	9112600	peak_387	421	250	19551	1.22239e-45	1.35044	5.68709e-42	LOC_Os04g16736:Intron	LOC_Os04g16736:Chr4:9110741-9112719:-:291	1; GO:0005488,molecular_function binding;	NA	NA
Chr4	9113030	9113655	peak_388	626	623	32071	8.59093e-06	1.08902	0.0099591	LOC_Os04g16736:Promoter;LOC_Os04g16738:three_prime_UTR	LOC_Os04g16738:Chr4:9113637-9114419:-:768	2; GO:0005622,cellular_component intracellular; GO:0019843,molecular_function rRNA binding;	NA	201 1 201 osa:3131457 201 1 201 1 1 0 201 407 1e-145 -- OrsajCp027; ribosomal protein S4 ; K02986 small subunit ribosomal protein S4
Chr4	9115207	9115430	peak_389	224	95	13093	4.50682e-113	1.60749	5.9975e-109	LOC_Os04g16738:Promoter	LOC_Os04g16738:Chr4:9113637-9114419:-:-883	2; GO:0005622,cellular_component intracellular; GO:0019843,molecular_function rRNA binding;	NA	201 1 201 osa:3131457 201 1 201 1 1 0 201 407 1e-145 -- OrsajCp027; ribosomal protein S4 ; K02986 small subunit ribosomal protein S4
Chr4	9116293	9116780	peak_390	488	201	21364	2.78247e-17	1.19653	6.33855e-14	LOC_Os04g16742:CDS	LOC_Os04g16738:Chr4:9113637-9114419:-:-2075	2; GO:0005622,cellular_component intracellular; GO:0019843,molecular_function rRNA binding;	NA	201 1 201 osa:3131457 201 1 201 1 1 0 201 407 1e-145 -- OrsajCp027; ribosomal protein S4 ; K02986 small subunit ribosomal protein S4
Chr4	9117174	9117625	peak_391	452	123	22377	1.09885e-30	1.26105	3.64746e-27	LOC_Os04g16742:Intron	LOC_Os04g16742:Chr4:9116367-9118611:-:1316	3; GO:0008137,molecular_function NADH dehydrogenase (ubiquinone) activity; GO:0042773,biological_process ATP synthesis coupled electron transport; GO:0055114,biological_process oxidation-reduction process;	NA	510 1 510 osa:3131396 510 1 510 0.99 1 0 510 1028 0.0 -- ndhB, OrsajCp104; NADH dehydrogenase subunit 2 ; K05573 NADH dehydrogenase I subunit 2 [EC:1.6.5.3]
Chr4	9119107	9119639	peak_392	533	88	25531	6.58673e-30	1.26761	2.14378e-26	LOC_Os04g16742:Promoter	LOC_Os04g16742:Chr4:9116367-9118611:-:-584	3; GO:0008137,molecular_function NADH dehydrogenase (ubiquinone) activity; GO:0042773,biological_process ATP synthesis coupled electron transport; GO:0055114,biological_process oxidation-reduction process;	NA	510 1 510 osa:3131396 510 1 510 0.99 1 0 510 1028 0.0 -- ndhB, OrsajCp104; NADH dehydrogenase subunit 2 ; K05573 NADH dehydrogenase I subunit 2 [EC:1.6.5.3]
Chr4	9120519	9120748	peak_393	230	105	17946	1.45285e-140	1.56064	2.75581e-136	LOC_Os04g16748:Promoter	LOC_Os04g16748:Chr4:9122132-9123511:+:1509	3; GO:0015078,molecular_function hydrogen ion transmembrane transporter activity; GO:0015986,biological_process ATP synthesis coupled proton transport; GO:0045263,cellular_component proton-transporting ATP synthase complex, coupling factor F(o);	NA	183 1 180 osa:3131391 180 1 180 1 1 0 180 365 1e-130 -- atpF, OrsajCp021; ATP synthase CF0 B subunit ; K02109 F-type H+-transporting ATPase subunit b [EC:3.6.3.14]
Chr4	9123480	9124591	peak_394	1112	810	85633	2.98834e-41	1.22114	1.26856e-37	LOC_Os04g16740:CDS	LOC_Os04g16740:Chr4:9123602-9125252:+:-689	1; GO:0005524,molecular_function ATP binding;	NA	507 1 507 osa:3131390 507 1 507 1 1 0 507 1018 0.0 -- atpA, OrsajCp022; ATP synthase CF1 alpha subunit ; K02111 F-type H+-transporting ATPase subunit alpha [EC:3.6.3.14]
Chr4	9125546	9125767	peak_395	222	104	33426	3.83142e-216	1.49275	1.70534e-211	intergenic	LOC_Os04g16745:Chr4:9125701-9126012:-:364	4; GO:0003735,molecular_function structural constituent of ribosome; GO:0005622,cellular_component intracellular; GO:0005840,cellular_component ribosome; GO:0006412,biological_process translation;	NA	103 1 103 osa:3131436 103 1 103 1 1 0 103 208 3e-70 -- rps14, OrsajCp023; ribosomal protein S14 ; K02954 small subunit ribosomal protein S14
Chr4	9126138	9126392	peak_396	255	126	19843	7.40423e-81	1.41119	6.43369e-77	LOC_Os04g16745:Promoter	LOC_Os04g16745:Chr4:9125701-9126012:-:-252	4; GO:0003735,molecular_function structural constituent of ribosome; GO:0005622,cellular_component intracellular; GO:0005840,cellular_component ribosome; GO:0006412,biological_process translation;	NA	103 1 103 osa:3131436 103 1 103 1 1 0 103 208 3e-70 -- rps14, OrsajCp023; ribosomal protein S14 ; K02954 small subunit ribosomal protein S14
Chr4	9128437	9128741	peak_397	305	133	19428	7.75961e-55	1.33876	4.3428e-51	LOC_Os04g16760:CDS	LOC_Os04g16760:Chr4:9128391-9130643:-:2075	4; GO:0009522,cellular_component photosystem I; GO:0009579,cellular_component thylakoid; GO:0015979,biological_process photosynthesis; GO:0016021,cellular_component integral to membrane;	NA	750 1 750 osa:3131406 750 1 750 0.98 0.99 0 750 1504 0.0 -- psaA, OrsajCp025; photosystem I P700 chlorophyll a apoprotein A1 ; K02689 photosystem I core protein Ia
Chr4	9129101	9129687	peak_398	587	133	29317	6.08625e-45	1.31254	2.78972e-41	LOC_Os04g16760:CDS	LOC_Os04g16760:Chr4:9128391-9130643:-:1411	4; GO:0009522,cellular_component photosystem I; GO:0009579,cellular_component thylakoid; GO:0015979,biological_process photosynthesis; GO:0016021,cellular_component integral to membrane;	NA	750 1 750 osa:3131406 750 1 750 0.98 0.99 0 750 1504 0.0 -- psaA, OrsajCp025; photosystem I P700 chlorophyll a apoprotein A1 ; K02689 photosystem I core protein Ia
Chr4	9129968	9130659	peak_399	692	201	32221	2.11145e-29	1.24565	6.77938e-26	LOC_Os04g16760:CDS	LOC_Os04g16760:Chr4:9128391-9130643:-:476	4; GO:0009522,cellular_component photosystem I; GO:0009579,cellular_component thylakoid; GO:0015979,biological_process photosynthesis; GO:0016021,cellular_component integral to membrane;	NA	750 1 750 osa:3131406 750 1 750 0.98 0.99 0 750 1504 0.0 -- psaA, OrsajCp025; photosystem I P700 chlorophyll a apoprotein A1 ; K02689 photosystem I core protein Ia
Chr4	9131739	9132050	peak_400	312	135	15519	3.71698e-30	1.27808	1.2177e-26	LOC_Os04g16760:Promoter;LOC_Os04g16762:Intron	LOC_Os04g16760:Chr4:9128391-9130643:-:-1231	4; GO:0009522,cellular_component photosystem I; GO:0009579,cellular_component thylakoid; GO:0015979,biological_process photosynthesis; GO:0016021,cellular_component integral to membrane;	NA	750 1 750 osa:3131406 750 1 750 0.98 0.99 0 750 1504 0.0 -- psaA, OrsajCp025; photosystem I P700 chlorophyll a apoprotein A1 ; K02689 photosystem I core protein Ia
Chr4	9133148	9133366	peak_401	219	130	27283	9.79355e-185	1.4943	3.15653e-180	LOC_Os04g16762:Promoter	LOC_Os04g16762:Chr4:9131244-9133216:-:-62	1; GO:0005488,molecular_function binding;	NA	NA
Chr4	9134319	9134710	peak_402	392	306	22610	1.4153e-20	1.19332	3.56747e-17	LOC_Os04g16762:Promoter;LOC_Os04g16770:Promoter;LOC_Os04g16764:CDS	LOC_Os04g16764:Chr4:9134187-9135280:-:657	1; GO:0003723,molecular_function RNA binding;	NA	201 1 201 osa:3131457 201 1 201 1 1 0 201 407 1e-145 -- OrsajCp027; ribosomal protein S4 ; K02986 small subunit ribosomal protein S4
Chr4	9136263	9136756	peak_403	494	351	26376	1.77951e-120	1.54511	2.59717e-116	LOC_Os04g16764:Promoter;LOC_Os04g16770:CDS	LOC_Os04g16770:Chr4:9136121-9137288:+:-494	4; GO:0009772,biological_process photosynthetic electron transport in photosystem II; GO:0019684,biological_process photosynthesis, light reaction; GO:0030077,cellular_component plasma membrane light-harvesting complex; GO:0045156,molecular_function electron transporter, transferring electrons within the cyclic electron transport pathway of photosynthesis activity;	NA	353 1 353 osa:3131409 353 1 353 1 1 0 353 714 0.0 -- psbA, OrsajCp002; photosystem II protein D1 ; K02703 photosystem II PsbA protein
Chr4	9137496	9138448	peak_404	953	677	50669	1.61536e-60	1.33768	9.99332e-57	LOC_Os04g16772:Promoter	LOC_Os04g16772:Chr4:9137365-9137646:-:-527	4; GO:0003735,molecular_function structural constituent of ribosome; GO:0005622,cellular_component intracellular; GO:0005840,cellular_component ribosome; GO:0006412,biological_process translation;	NA	71 1 71 osa:3131441 93 23 93 1 1 0 71 148 6e-47 -- rps19, OrsajCp112; ribosomal protein S19 ; K02965 small subunit ribosomal protein S19
Chr4	9138836	9139076	peak_405	241	114	19148	4.03283e-74	1.38102	3.14224e-70	LOC_Os04g16772:Promoter	LOC_Os04g16812:Chr4:9139411-9139692:-:744	5; GO:0003723,molecular_function RNA binding; GO:0003735,molecular_function structural constituent of ribosome; GO:0005622,cellular_component intracellular; GO:0005840,cellular_component ribosome; GO:0006412,biological_process translation;	NA	93 1 93 osa:3131427 93 1 93 1 1 0 93 194 9e-65 -- rpl23, OrsajCp108; ribosomal protein L23 ; K02892 large subunit ribosomal protein L23
Chr4	9139530	9140232	peak_406	703	281	49735	1.04727e-16	1.14145	2.34142e-13	LOC_Os04g16812:Promoter	LOC_Os04g16812:Chr4:9139411-9139692:-:-119	5; GO:0003723,molecular_function RNA binding; GO:0003735,molecular_function structural constituent of ribosome; GO:0005622,cellular_component intracellular; GO:0005840,cellular_component ribosome; GO:0006412,biological_process translation;	NA	93 1 93 osa:3131427 93 1 93 1 1 0 93 194 9e-65 -- rpl23, OrsajCp108; ribosomal protein L23 ; K02892 large subunit ribosomal protein L23
Chr4	9140578	9140873	peak_407	296	141	20133	6.47262e-161	1.63431	1.57659e-156	LOC_Os04g16812:Promoter	LOC_Os04g16812:Chr4:9139411-9139692:-:-1027	5; GO:0003723,molecular_function RNA binding; GO:0003735,molecular_function structural constituent of ribosome; GO:0005622,cellular_component intracellular; GO:0005840,cellular_component ribosome; GO:0006412,biological_process translation;	NA	93 1 93 osa:3131427 93 1 93 1 1 0 93 194 9e-65 -- rpl23, OrsajCp108; ribosomal protein L23 ; K02892 large subunit ribosomal protein L23
Chr4	9141599	9142697	peak_408	1099	377	47210	9.88804e-29	1.24242	3.11997e-25	intergenic	LOC_Os04g16792:Chr4:9144093-9144349:+:2118	NA	NA	NA
Chr4	9144002	9144576	peak_409	575	134	21751	3.474e-24	1.26248	9.70555e-21	LOC_Os04g16794:Promoter;LOC_Os04g16792:CDS	LOC_Os04g16792:Chr4:9144093-9144349:+:-44	NA	NA	NA
Chr4	9145278	9145496	peak_410	219	102	11740	1.2549e-63	1.47433	8.19219e-60	LOC_Os04g16798:Promoter	LOC_Os04g16794:Chr4:9144409-9144625:+:-972	NA	NA	NA
Chr4	9149409	9149927	peak_411	519	237	26693	2.48943e-20	1.19989	6.22601e-17	intergenic	LOC_Os04g16804:Chr4:9150101-9150850:-:1206	NA	NA	NA
Chr4	9150913	9151472	peak_412	560	339	47800	1.48686e-07	1.08086	0.000213585	LOC_Os04g16782:Promoter;LOC_Os04g16804:Promoter	LOC_Os04g16804:Chr4:9150101-9150850:-:-402	NA	NA	NA
Chr4	9151842	9152739	peak_413	898	98	50316	6.64049e-117	1.51252	9.26488e-113	LOC_Os04g16804:Promoter;LOC_Os04g16775:Promoter;LOC_Os04g16782:CDS;LOC_Os04g16818:Promoter	LOC_Os04g16782:Chr4:9151883-9152164:+:-58	1; GO:0000166,molecular_function nucleotide binding;	NA	93 1 93 osa:3131427 93 1 93 1 1 0 93 194 9e-65 -- rpl23, OrsajCp108; ribosomal protein L23 ; K02892 large subunit ribosomal protein L23
Chr4	9153108	9154028	peak_414	921	296	49449	1.46937e-65	1.35214	9.92316e-62	LOC_Os04g16775:Promoter;LOC_Os04g16818:Promoter;LOC_Os04g16822:Promoter;LOC_Os04g16824:Promoter;LOC_Os04g16816:CDS	LOC_Os04g16816:Chr4:9153148-9153561:-:159	NA	NA	NA
Chr4	9154325	9154549	peak_415	225	122	15475	1.47092e-147	1.63034	3.02726e-143	LOC_Os04g16824:Promoter;LOC_Os04g16816:Promoter;LOC_Os04g16822:CDS	LOC_Os04g16822:Chr4:9154281-9154730:+:-167	4; GO:0003735,molecular_function structural constituent of ribosome; GO:0005622,cellular_component intracellular; GO:0005840,cellular_component ribosome; GO:0006412,biological_process translation;	NA	149 1 149 osa:3131426 149 1 149 1 1 0 149 302 1e-106 -- rpl22, OrsajCp067; ribosomal protein L22 ; K02890 large subunit ribosomal protein L22
Chr4	9156279	9156508	peak_416	230	156	20944	6.00745e-232	1.66509	3.0727e-227	LOC_Os04g16826:Promoter;LOC_Os04g16828:Promoter;LOC_Os04g16832:Promoter;LOC_Os04g16834:Promoter	LOC_Os04g16826:Chr4:9156712-9157117:+:278	3; GO:0003735,molecular_function structural constituent of ribosome; GO:0005840,cellular_component ribosome; GO:0006412,biological_process translation;	NA	120 1 120 osa:3131423 136 17 136 0.99 0.99 0 120 240 6e-82 -- rpl16, OrsajCp065; ribosomal protein L16 ; K02878 large subunit ribosomal protein L16
Chr4	9159169	9159547	peak_417	379	247	21696	1.37464e-60	1.35895	8.51295e-57	LOC_Os04g16838:CDS;LOC_Os04g16842:Promoter	LOC_Os04g16842:Chr4:9159535-9160548:+:120	3; GO:0003677,molecular_function DNA binding; GO:0003899,molecular_function DNA-directed RNA polymerase activity; GO:0006350,biological_process transcription, DNA-dependent;	NA	337 1 337 osa:3131431 337 1 337 1 1 0 337 698 0.0 -- rpoA, OrsajCp059; RNA polymerase alpha subunit ; K03040 DNA-directed RNA polymerase subunit alpha [EC:2.7.7.6]
Chr4	9161809	9162786	peak_418	978	490	43794	8.86176e-14	1.15722	1.78316e-10	LOC_Os04g16844:Promoter;LOC_Os04g16846:CDS	LOC_Os04g16846:Chr4:9162190-9162888:-:591	2; GO:0016020,cellular_component membrane; GO:0022904,biological_process respiratory electron transport chain;	NA	232 18 232 osa:3131403 215 1 215 0.99 1 0 215 436 1e-156 -- petB, OrsajCp057; cytochrome b6 ; K02635 cytochrome b6
Chr4	9165452	9165942	peak_419	491	205	23790	1.20773e-08	1.11876	1.88634e-05	LOC_Os04g16848:Promoter;LOC_Os04g16854:Intron	LOC_Os04g16854:Chr4:9164684-9166928:-:1273	3; GO:0008137,molecular_function NADH dehydrogenase (ubiquinone) activity; GO:0042773,biological_process ATP synthesis coupled electron transport; GO:0055114,biological_process oxidation-reduction process;	NA	510 1 510 osa:3131396 510 1 510 0.99 0.99 0 510 1026 0.0 -- ndhB, OrsajCp104; NADH dehydrogenase subunit 2 ; K05573 NADH dehydrogenase I subunit 2 [EC:1.6.5.3]
Chr4	9167120	9167606	peak_420	487	436	23517	1.7649e-05	1.09044	0.0192926	LOC_Os04g16854:Promoter;LOC_Os04g16856:CDS	LOC_Os04g16856:Chr4:9167228-9167698:-:144	3; GO:0003735,molecular_function structural constituent of ribosome; GO:0006412,biological_process translation; GO:0015935,cellular_component small ribosomal subunit;	NA	156 1 156 osa:3131444 156 1 156 1 1 0 156 313 1e-110 -- rps7, OrsajCp103; ribosomal protein S7 ; K02992 small subunit ribosomal protein S7
Chr4	9168822	9169113	peak_421	292	113	21355	5.84198e-92	1.41553	5.93076e-88	LOC_Os04g16856:Promoter	LOC_Os04g16856:Chr4:9167228-9167698:-:-1237	3; GO:0003735,molecular_function structural constituent of ribosome; GO:0006412,biological_process translation; GO:0015935,cellular_component small ribosomal subunit;	NA	156 1 156 osa:3131444 156 1 156 1 1 0 156 313 1e-110 -- rps7, OrsajCp103; ribosomal protein S7 ; K02992 small subunit ribosomal protein S7
Chr4	9171285	9171508	peak_422	224	86	18699	2.54841e-30	1.2278	8.3834e-27	intergenic	LOC_Os04g16866:Chr4:9174386-9175114:+:3016	2; GO:0009539,cellular_component photosystem II reaction center; GO:0015979,biological_process photosynthesis;	NA	61 1 61 osa:3131417 61 1 61 1 1 0 61 120 2e-36 -- psbK, OrsajCp005; photosystem II protein K ; K02712 photosystem II PsbK protein
Chr4	9171796	9172247	peak_423	452	368	26734	2.49517e-52	1.32882	1.33447e-48	intergenic	LOC_Os04g16866:Chr4:9174386-9175114:+:2223	2; GO:0009539,cellular_component photosystem II reaction center; GO:0015979,biological_process photosynthesis;	NA	61 1 61 osa:3131417 61 1 61 1 1 0 61 120 2e-36 -- psbK, OrsajCp005; photosystem II protein K ; K02712 photosystem II PsbK protein
Chr4	9176301	9177200	peak_424	900	145	50731	1.13454e-49	1.30784	5.75149e-46	LOC_Os04g16874:Promoter;LOC_Os04g16872:CDS	LOC_Os04g16872:Chr4:9176355-9177434:+:-92	4; GO:0016020,cellular_component membrane; GO:0019684,biological_process photosynthesis, light reaction; GO:0030076,cellular_component light-harvesting complex; GO:0045156,molecular_function electron transporter, transferring electrons within the cyclic electron transport pathway of photosynthesis activity;	NA	359 1 347 osa:3131412 353 1 347 1 1 0 347 706 0.0 -- psbD, OrsajCp008; photosystem II protein D2 ; K02706 photosystem II PsbD protein
Chr4	9177921	9179045	peak_425	1125	317	67472	1.03248e-59	1.30959	6.2997e-56	LOC_Os04g16876:Promoter;LOC_Os04g16874:CDS	LOC_Os04g16874:Chr4:9177364-9178959:+:-875	5; GO:0009521,cellular_component photosystem; GO:0009767,biological_process photosynthetic electron transport chain; GO:0016020,cellular_component membrane; GO:0016168,molecular_function chlorophyll binding; GO:0019684,biological_process photosynthesis, light reaction;	NA	407 1 407 osa:3131411 473 67 473 1 1 0 407 821 0.0 -- psbC, OrsajCp009; photosystem II 44 kDa protein ; K02705 photosystem II PsbC protein
Chr4	9181877	9182207	peak_426	331	316	21659	4.14658e-07	1.09745	0.00057136	LOC_Os04g16878:Promoter;LOC_Os04g16882:CDS	LOC_Os04g16882:Chr4:9182028-9182240:-:49	NA	NA	NA
Chr4	9182550	9183013	peak_427	464	324	32186	3.65283e-37	1.25411	1.42164e-33	LOC_Os04g16878:Promoter;LOC_Os04g16882:Promoter	LOC_Os04g16882:Chr4:9182028-9182240:-:-634	NA	NA	NA
Chr4	9183619	9183899	peak_428	281	139	34476	1.42459e-243	1.55738	8.05082e-239	LOC_Os04g16878:Promoter;LOC_Os04g16882:Promoter	LOC_Os04g16882:Chr4:9182028-9182240:-:-1518	NA	NA	NA
Chr4	9184423	9184640	peak_429	218	89	31038	2.82866e-54	1.23358	1.56711e-50	intergenic	LOC_Os04g16820:Chr4:9186718-9190190:+:2207	3; GO:0003677,molecular_function DNA binding; GO:0003899,molecular_function DNA-directed RNA polymerase activity; GO:0006350,biological_process transcription, DNA-dependent;	NA	1067 1 1067 osa:3131432 1075 9 1075 0.99 1 0 1067 2192 0.0 -- rpoB, OrsajCp015; RNA polymerase beta subunit ; K03043 DNA-directed RNA polymerase subunit beta [EC:2.7.7.6]
Chr4	9185388	9185617	peak_430	230	129	33190	0	1.63912	1.36461e-320	LOC_Os04g16820:Promoter	LOC_Os04g16820:Chr4:9186718-9190190:+:1202	3; GO:0003677,molecular_function DNA binding; GO:0003899,molecular_function DNA-directed RNA polymerase activity; GO:0006350,biological_process transcription, DNA-dependent;	NA	1067 1 1067 osa:3131432 1075 9 1075 0.99 1 0 1067 2192 0.0 -- rpoB, OrsajCp015; RNA polymerase beta subunit ; K03043 DNA-directed RNA polymerase subunit beta [EC:2.7.7.6]
Chr4	9187914	9188144	peak_431	231	135	23003	1.16324e-78	1.34608	9.7499e-75	LOC_Os04g16820:CDS	LOC_Os04g16820:Chr4:9186718-9190190:+:-1332	3; GO:0003677,molecular_function DNA binding; GO:0003899,molecular_function DNA-directed RNA polymerase activity; GO:0006350,biological_process transcription, DNA-dependent;	NA	1067 1 1067 osa:3131432 1075 9 1075 0.99 1 0 1067 2192 0.0 -- rpoB, OrsajCp015; RNA polymerase beta subunit ; K03043 DNA-directed RNA polymerase subunit beta [EC:2.7.7.6]
Chr4	9188861	9189874	peak_432	1014	300	81933	3.55893e-61	1.26438	2.22741e-57	LOC_Os04g16820:CDS;LOC_Os04g16830:Promoter	LOC_Os04g16830:Chr4:9190922-9195969:+:1762	3; GO:0003677,molecular_function DNA binding; GO:0003899,molecular_function DNA-directed RNA polymerase activity; GO:0006350,biological_process transcription, DNA-dependent;	NA	598 191 555 osa:3131434 1513 393 813 0.78 0.81 0.13 421 583 0.0 -- rpoC2, OrsajCp017; RNA polymerase beta'' chain ; K03046 DNA-directed RNA polymerase subunit beta' [EC:2.7.7.6]
Chr4	9192789	9193420	peak_433	632	490	75548	4.82747e-68	1.22821	3.40095e-64	LOC_Os04g16830:Intron	LOC_Os04g16830:Chr4:9190922-9195969:+:-2358	3; GO:0003677,molecular_function DNA binding; GO:0003899,molecular_function DNA-directed RNA polymerase activity; GO:0006350,biological_process transcription, DNA-dependent;	NA	598 191 555 osa:3131434 1513 393 813 0.78 0.81 0.13 421 583 0.0 -- rpoC2, OrsajCp017; RNA polymerase beta'' chain ; K03046 DNA-directed RNA polymerase subunit beta' [EC:2.7.7.6]
Chr4	9194381	9194820	peak_434	440	207	33075	7.31644e-76	1.34966	5.8626e-72	LOC_Os04g16830:CDS	LOC_Os04g16830:Chr4:9190922-9195969:+:-3667	3; GO:0003677,molecular_function DNA binding; GO:0003899,molecular_function DNA-directed RNA polymerase activity; GO:0006350,biological_process transcription, DNA-dependent;	NA	598 191 555 osa:3131434 1513 393 813 0.78 0.81 0.13 421 583 0.0 -- rpoC2, OrsajCp017; RNA polymerase beta'' chain ; K03046 DNA-directed RNA polymerase subunit beta' [EC:2.7.7.6]
Chr4	9199215	9199511	peak_435	297	238	16846	2.23419e-07	1.10955	0.000316957	LOC_Os04g16886:CDS	LOC_Os04g16886:Chr4:9199104-9199574:-:123	4; GO:0003735,molecular_function structural constituent of ribosome; GO:0005622,cellular_component intracellular; GO:0005840,cellular_component ribosome; GO:0006412,biological_process translation;	NA	156 1 156 osa:3131444 156 1 156 1 1 0 156 313 1e-110 -- rps7, OrsajCp103; ribosomal protein S7 ; K02992 small subunit ribosomal protein S7
Chr4	9200260	9200630	peak_436	371	131	18660	5.56904e-16	1.18211	1.21557e-12	LOC_Os04g16886:Promoter	LOC_Os04g16886:Chr4:9199104-9199574:-:-817	4; GO:0003735,molecular_function structural constituent of ribosome; GO:0005622,cellular_component intracellular; GO:0005840,cellular_component ribosome; GO:0006412,biological_process translation;	NA	156 1 156 osa:3131444 156 1 156 1 1 0 156 313 1e-110 -- rps7, OrsajCp103; ribosomal protein S7 ; K02992 small subunit ribosomal protein S7
Chr4	9201265	9201517	peak_437	253	60	13106	7.23036e-17	1.20254	1.62484e-13	LOC_Os04g16886:Promoter	LOC_Os04g16886:Chr4:9199104-9199574:-:-1751	4; GO:0003735,molecular_function structural constituent of ribosome; GO:0005622,cellular_component intracellular; GO:0005840,cellular_component ribosome; GO:0006412,biological_process translation;	NA	156 1 156 osa:3131444 156 1 156 1 1 0 156 313 1e-110 -- rps7, OrsajCp103; ribosomal protein S7 ; K02992 small subunit ribosomal protein S7
Chr4	9202140	9202598	peak_438	459	378	25538	4.39633e-16	1.16465	9.62831e-13	intergenic	LOC_Os04g16886:Chr4:9199104-9199574:-:-2944	4; GO:0003735,molecular_function structural constituent of ribosome; GO:0005622,cellular_component intracellular; GO:0005840,cellular_component ribosome; GO:0006412,biological_process translation;	NA	156 1 156 osa:3131444 156 1 156 1 1 0 156 313 1e-110 -- rps7, OrsajCp103; ribosomal protein S7 ; K02992 small subunit ribosomal protein S7
Chr4	9203144	9203788	peak_439	645	100	35606	6.30986e-42	1.27315	2.71813e-38	intergenic	LOC_Os04g16886:Chr4:9199104-9199574:-:-3670	4; GO:0003735,molecular_function structural constituent of ribosome; GO:0005622,cellular_component intracellular; GO:0005840,cellular_component ribosome; GO:0006412,biological_process translation;	NA	156 1 156 osa:3131444 156 1 156 1 1 0 156 313 1e-110 -- rps7, OrsajCp103; ribosomal protein S7 ; K02992 small subunit ribosomal protein S7
Chr4	9204395	9205470	peak_440	1076	898	60987	3.51407e-169	1.57492	9.47698e-165	intergenic	LOC_Os04g16886:Chr4:9199104-9199574:-:-5719	4; GO:0003735,molecular_function structural constituent of ribosome; GO:0005622,cellular_component intracellular; GO:0005840,cellular_component ribosome; GO:0006412,biological_process translation;	NA	156 1 156 osa:3131444 156 1 156 1 1 0 156 313 1e-110 -- rps7, OrsajCp103; ribosomal protein S7 ; K02992 small subunit ribosomal protein S7
Chr4	9206016	9206896	peak_441	881	250	45943	8.10532e-36	1.2571	3.05978e-32	intergenic	LOC_Os04g16886:Chr4:9199104-9199574:-:-6692	4; GO:0003735,molecular_function structural constituent of ribosome; GO:0005622,cellular_component intracellular; GO:0005840,cellular_component ribosome; GO:0006412,biological_process translation;	NA	156 1 156 osa:3131444 156 1 156 1 1 0 156 313 1e-110 -- rps7, OrsajCp103; ribosomal protein S7 ; K02992 small subunit ribosomal protein S7
Chr4	9207245	9207910	peak_442	666	437	39128	2.3601e-47	1.2825	1.13865e-43	intergenic	LOC_Os04g16886:Chr4:9199104-9199574:-:-8108	4; GO:0003735,molecular_function structural constituent of ribosome; GO:0005622,cellular_component intracellular; GO:0005840,cellular_component ribosome; GO:0006412,biological_process translation;	NA	156 1 156 osa:3131444 156 1 156 1 1 0 156 313 1e-110 -- rps7, OrsajCp103; ribosomal protein S7 ; K02992 small subunit ribosomal protein S7
Chr4	9208456	9208701	peak_443	246	118	27394	3.67494e-129	1.42401	6.01866e-125	intergenic	LOC_Os04g16886:Chr4:9199104-9199574:-:-9000	4; GO:0003735,molecular_function structural constituent of ribosome; GO:0005622,cellular_component intracellular; GO:0005840,cellular_component ribosome; GO:0006412,biological_process translation;	NA	156 1 156 osa:3131444 156 1 156 1 1 0 156 313 1e-110 -- rps7, OrsajCp103; ribosomal protein S7 ; K02992 small subunit ribosomal protein S7
Chr4	9209021	9210310	peak_444	1290	1001	64388	1.6761e-94	1.42386	1.76336e-90	intergenic	LOC_Os04g16810:Chr4:9210413-9217940:-:7920	3; GO:0003723,molecular_function RNA binding; GO:0003964,molecular_function RNA-directed DNA polymerase activity; GO:0006278,biological_process RNA-dependent DNA replication;	NA	1971 764 1408 mgr:MGG_13837 1071 112 744 0.39 0.57 0.04 653 452 1e-134 -- hypothetical protein ; K07497 putative transposase
Chr4	9696949	9697168	peak_445	220	93	1473	4.13095e-92	3.3738	4.20117e-88	LOC_Os04g17700:Intron	LOC_Os04g17700:Chr4:9695100-9703565:+:-1943	NA	NA	NA
Chr4	19099788	19100206	peak_446	419	90	2181	1.97015e-29	1.87051	6.33126e-26	intergenic	LOC_Os04g31900:Chr4:19105902-19113570:+:6025	4; GO:0005516,molecular_function calmodulin binding; GO:0005634,cellular_component nucleus; GO:0030528,molecular_function transcription regulator activity; GO:0045449,biological_process regulation of transcription, DNA-dependent;	NA	1003 824 941 dame:7265 1984 501 612 0.29 0.55 0.05 118 2 5e-06 -- ENSAPMG00000004192; . ; K10361 myosin XV
Chr4	19101031	19101543	peak_447	513	400	4287	1.5838e-123	2.76058	2.40392e-119	intergenic	LOC_Os04g31900:Chr4:19105902-19113570:+:4472	4; GO:0005516,molecular_function calmodulin binding; GO:0005634,cellular_component nucleus; GO:0030528,molecular_function transcription regulator activity; GO:0045449,biological_process regulation of transcription, DNA-dependent;	NA	1003 824 941 dame:7265 1984 501 612 0.29 0.55 0.05 118 2 5e-06 -- ENSAPMG00000004192; . ; K10361 myosin XV
Chr4	19102161	19102878	peak_448	718	95	4592	2.29959e-81	2.39129	2.01377e-77	intergenic	LOC_Os04g31900:Chr4:19105902-19113570:+:3647	4; GO:0005516,molecular_function calmodulin binding; GO:0005634,cellular_component nucleus; GO:0030528,molecular_function transcription regulator activity; GO:0045449,biological_process regulation of transcription, DNA-dependent;	NA	1003 824 941 dame:7265 1984 501 612 0.29 0.55 0.05 118 2 5e-06 -- ENSAPMG00000004192; . ; K10361 myosin XV
Chr4	23637181	23637637	peak_449	457	103	2942	9.68033e-26	1.7388	2.8228e-22	intergenic	LOC_Os04g39680:Chr4:23640853-23643655:+:3570	NA	NA	NA
Chr4	23638281	23638829	peak_450	549	124	28378	0	2.00752	0	intergenic	LOC_Os04g39680:Chr4:23640853-23643655:+:2449	NA	NA	NA
Chr4	23639674	23639897	peak_451	224	116	9311	1.2432e-277	2.31788	9.87143e-273	LOC_Os04g39680:Promoter	LOC_Os04g39680:Chr4:23640853-23643655:+:1064	NA	NA	NA
Chr4	23646052	23646406	peak_452	355	172	33090	8.90738e-45	1.23286	4.06837e-41	intergenic	LOC_Os04g39680:Chr4:23640853-23643655:+:-5372	NA	NA	NA
Chr4	23647525	23647748	peak_453	224	107	4625	1.21535e-248	2.98012	7.23186e-244	intergenic	LOC_Os04g39680:Chr4:23640853-23643655:+:-6780	NA	NA	NA
Chr4	23648753	23649253	peak_454	501	318	17905	4.50744e-09	1.14146	7.23353e-06	intergenic	LOC_Os04g39680:Chr4:23640853-23643655:+:-8219	NA	NA	NA
Chr4	23654704	23654945	peak_455	242	127	4700	5.59152e-279	3.14328	4.50869e-274	intergenic	LOC_Os04g39700:Chr4:23660833-23663041:-:8212	4; GO:0003735,molecular_function structural constituent of ribosome; GO:0005622,cellular_component intracellular; GO:0005840,cellular_component ribosome; GO:0006412,biological_process translation;	NA	222 1 222 osa:4336140 239 18 239 1 1 0 222 448 1e-161 -- Os04g0473400; hypothetical protein ; K02934 large subunit ribosomal protein L6e
Chr4	23656379	23656603	peak_456	225	118	7300	6.62522e-313	2.66628	7.82348e-308	intergenic	LOC_Os04g39700:Chr4:23660833-23663041:-:6546	4; GO:0003735,molecular_function structural constituent of ribosome; GO:0005622,cellular_component intracellular; GO:0005840,cellular_component ribosome; GO:0006412,biological_process translation;	NA	222 1 222 osa:4336140 239 18 239 1 1 0 222 448 1e-161 -- Os04g0473400; hypothetical protein ; K02934 large subunit ribosomal protein L6e
Chr4	23657925	23658501	peak_457	577	90	2411	9.42172e-34	2.07193	3.38696e-30	intergenic	LOC_Os04g39700:Chr4:23660833-23663041:-:5028	4; GO:0003735,molecular_function structural constituent of ribosome; GO:0005622,cellular_component intracellular; GO:0005840,cellular_component ribosome; GO:0006412,biological_process translation;	NA	222 1 222 osa:4336140 239 18 239 1 1 0 222 448 1e-161 -- Os04g0473400; hypothetical protein ; K02934 large subunit ribosomal protein L6e
Chr4	23659208	23659581	peak_458	374	266	2005	3.59062e-12	1.54066	6.74621e-09	intergenic	LOC_Os04g39700:Chr4:23660833-23663041:-:3569	4; GO:0003735,molecular_function structural constituent of ribosome; GO:0005622,cellular_component intracellular; GO:0005840,cellular_component ribosome; GO:0006412,biological_process translation;	NA	222 1 222 osa:4336140 239 18 239 1 1 0 222 448 1e-161 -- Os04g0473400; hypothetical protein ; K02934 large subunit ribosomal protein L6e
Chr4	27510497	27510733	peak_459	237	109	5963	2.58774e-255	2.72889	1.64854e-250	intergenic	LOC_Os04g46390:Chr4:27505487-27510048:+:-5120	3; GO:0006457,biological_process protein folding; GO:0031072,molecular_function heat shock protein binding; GO:0051082,molecular_function unfolded protein binding;	NA	416 1 416 ppp:PHYPADRAFT_141131 417 1 417 0.73 0.84 0.01 419 611 0.0 -- hypothetical protein; K09503 DnaJ homolog, subfamily A, member 2
Chr4	32884720	32885407	peak_460	688	296	6954	1.05991e-08	1.28031	1.66127e-05	intergenic	LOC_Os04g55310:Chr4:32894304-32895416:+:9289	NA	NA	NA
Chr4	32886993	32887220	peak_461	228	197	3121	2.42488e-06	1.22428	0.00306422	intergenic	LOC_Os04g55310:Chr4:32894304-32895416:+:7115	NA	NA	NA
Chr4	32891097	32891349	peak_462	253	211	2996	5.39772e-11	1.36412	9.59754e-08	intergenic	LOC_Os04g55310:Chr4:32894304-32895416:+:2997	NA	NA	NA
Chr4	32897585	32898147	peak_463	563	122	2495	2.01795e-64	2.79385	1.33549e-60	intergenic	LOC_Os04g55310:Chr4:32894304-32895416:+:-3404	NA	NA	NA
Chr4	32928155	32928603	peak_464	449	353	3218	1.67159e-19	1.61336	4.07859e-16	intergenic	LOC_Os04g55350:Chr4:32924266-32926496:+:-4243	NA	NA	NA
Chr4	33022769	33022998	peak_465	230	149	120	6.96787e-07	2.56405	0.000942909	LOC_Os04g55510:five_prime_UTR	LOC_Os04g55510:Chr4:33022716-33028387:+:-203	2; GO:0005515,molecular_function protein binding; GO:0008270,molecular_function zinc ion binding;	NA	667 616 662 dvvi:GSVIVP00034461001 383 297 343 0.51 0.68 0 47 2 7e-09 -- GSVIVT00034461001; assembled CDS ; K10629 E3 ubiquitin-protein ligase RNF128 [EC:6.3.2.19]
Chr5	88	334	peak_466	247	98	1768	1.96309e-211	5.1104	8.32952e-207	intergenic	LOC_Os05g00988:Chr5:4003-4356:+:3818	NA	NA	NA
Chr5	405226	405765	peak_467	540	392	21127	9.06066e-42	1.33602	3.89e-38	intergenic	LOC_Os05g01670:Chr5:397148-403303:-:-2315	2; GO:0003677,molecular_function DNA binding; GO:0015074,biological_process DNA integration;	NA	1925 731 1044 sce:YIL082W-A 1498 601 906 0.34 0.5 0.03 315 175 5e-42 -- Retrotransposon TYA Gag and TYB Pol genes; transcribed/translated as one unit; polyprotein is processed to make a nucleocapsid-like protein (Gag), reverse transcriptase (RT), protease (PR), and integrase (IN); similar to retroviral genes ; K07497 putative transposase
Chr5	406247	406538	peak_468	292	97	18964	1.63407e-50	1.32193	8.42888e-47	LOC_Os05g01675:CDS	LOC_Os05g01675:Chr5:406167-408419:-:2077	5; GO:0009522,cellular_component photosystem I; GO:0009579,cellular_component thylakoid; GO:0015979,biological_process photosynthesis; GO:0016021,cellular_component integral to membrane; GO:0046872,molecular_function metal ion binding;	NA	750 1 750 osa:3131406 750 1 750 0.98 0.99 0 750 1504 0.0 -- psaA, OrsajCp025; photosystem I P700 chlorophyll a apoprotein A1 ; K02689 photosystem I core protein Ia
Chr5	406870	407444	peak_469	575	141	28506	4.42986e-42	1.30588	1.91465e-38	LOC_Os05g01675:CDS	LOC_Os05g01675:Chr5:406167-408419:-:1410	5; GO:0009522,cellular_component photosystem I; GO:0009579,cellular_component thylakoid; GO:0015979,biological_process photosynthesis; GO:0016021,cellular_component integral to membrane; GO:0046872,molecular_function metal ion binding;	NA	750 1 750 osa:3131406 750 1 750 0.98 0.99 0 750 1504 0.0 -- psaA, OrsajCp025; photosystem I P700 chlorophyll a apoprotein A1 ; K02689 photosystem I core protein Ia
Chr5	407744	408593	peak_470	850	201	35645	4.51783e-28	1.23901	1.4023e-24	LOC_Os05g01675:CDS;LOC_Os05g01680:Promoter	LOC_Os05g01675:Chr5:406167-408419:-:476	5; GO:0009522,cellular_component photosystem I; GO:0009579,cellular_component thylakoid; GO:0015979,biological_process photosynthesis; GO:0016021,cellular_component integral to membrane; GO:0046872,molecular_function metal ion binding;	NA	750 1 750 osa:3131406 750 1 750 0.98 0.99 0 750 1504 0.0 -- psaA, OrsajCp025; photosystem I P700 chlorophyll a apoprotein A1 ; K02689 photosystem I core protein Ia
Chr5	915887	916173	peak_471	287	150	11203	9.93482e-143	1.81419	1.9321e-138	intergenic	LOC_Os05g02620:Chr5:912965-913746:+:-3073	NA	NA	NA
Chr5	917209	917455	peak_472	247	130	6763	2.55882e-141	2.09589	4.89452e-137	intergenic	LOC_Os05g02630:Chr5:919592-920499:+:2254	NA	NA	NA
Chr5	12886772	12887270	peak_473	499	380	17343	1.99012e-46	1.399	9.41001e-43	intergenic	LOC_Os05g22712:Chr5:12887430-12887861:-:711	4; GO:0003735,molecular_function structural constituent of ribosome; GO:0005622,cellular_component intracellular; GO:0005840,cellular_component ribosome; GO:0006412,biological_process translation;	NA	143 1 143 osa:3131435 143 1 143 0.99 0.99 0 143 283 1e-98 -- rps11, OrsajCp060; ribosomal protein S11 ; K02948 small subunit ribosomal protein S11
Chr5	12889813	12890229	peak_474	417	128	14372	4.60373e-123	1.73717	6.93873e-119	LOC_Os05g22716:Promoter;LOC_Os05g22718:Promoter;LOC_Os05g22722:Promoter;LOC_Os05g22724:CDS	LOC_Os05g22724:Chr5:12889753-12890158:-:219	3; GO:0003735,molecular_function structural constituent of ribosome; GO:0005840,cellular_component ribosome; GO:0006412,biological_process translation;	NA	120 1 120 osa:3131423 136 17 136 0.99 0.99 0 120 240 4e-82 -- rpl16, OrsajCp065; ribosomal protein L16 ; K02878 large subunit ribosomal protein L16
Chr5	12890691	12890996	peak_475	306	262	18149	8.95076e-06	1.08919	0.010361	LOC_Os05g22718:Promoter;LOC_Os05g22722:Promoter;LOC_Os05g22724:Promoter	LOC_Os05g22724:Chr5:12889753-12890158:-:-795	3; GO:0003735,molecular_function structural constituent of ribosome; GO:0005840,cellular_component ribosome; GO:0006412,biological_process translation;	NA	120 1 120 osa:3131423 136 17 136 0.99 0.99 0 120 240 4e-82 -- rpl16, OrsajCp065; ribosomal protein L16 ; K02878 large subunit ribosomal protein L16
Chr5	12955509	12955758	peak_476	250	123	6539	1.66016e-294	2.86737	1.59735e-289	LOC_Os05g22830:Intron	LOC_Os05g22830:Chr5:12953646-12957954:+:-1987	3; GO:0003677,molecular_function DNA binding; GO:0003899,molecular_function DNA-directed RNA polymerase activity; GO:0006350,biological_process transcription, DNA-dependent;	NA	573 123 573 osa:3131432 1075 1 451 0.99 0.99 0 451 922 0.0 -- rpoB, OrsajCp015; RNA polymerase beta subunit ; K03043 DNA-directed RNA polymerase subunit beta [EC:2.7.7.6]
Chr5	12957093	12957317	peak_477	225	112	11868	1.23516e-322	2.28748	1.60409e-317	LOC_Os05g22830:CDS	LOC_Os05g22840:Chr5:12959279-12960315:-:3112	NA	NA	NA
Chr5	12957635	12957888	peak_478	254	128	6385	0	3.33721	0	LOC_Os05g22830:CDS	LOC_Os05g22840:Chr5:12959279-12960315:-:2554	NA	NA	NA
Chr5	12960012	12960492	peak_479	481	288	19124	6.65902e-86	1.50218	6.23419e-82	LOC_Os05g22840:CDS	LOC_Os05g22840:Chr5:12959279-12960315:-:17	NA	NA	NA
Chr5	12961866	12962247	peak_480	382	222	17981	1.08345e-47	1.34618	5.26817e-44	LOC_Os05g22840:Promoter	LOC_Os05g22840:Chr5:12959279-12960315:-:-1773	NA	NA	NA
Chr5	12975049	12976022	peak_481	974	116	11838	1.93651e-213	2.72999	8.38513e-209	intergenic	LOC_Os05g22860:Chr5:12979247-12980473:+:4083	3; GO:0003677,molecular_function DNA binding; GO:0003899,molecular_function DNA-directed RNA polymerase activity; GO:0006350,biological_process transcription, DNA-dependent;	NA	408 1 408 osa:3131432 1075 668 1075 0.99 0.99 0 408 834 0.0 -- rpoB, OrsajCp015; RNA polymerase beta subunit ; K03043 DNA-directed RNA polymerase subunit beta [EC:2.7.7.6]
Chr5	12976673	12976905	peak_482	233	120	5324	4.02615e-254	2.87473	2.52744e-249	intergenic	LOC_Os05g22860:Chr5:12979247-12980473:+:2455	3; GO:0003677,molecular_function DNA binding; GO:0003899,molecular_function DNA-directed RNA polymerase activity; GO:0006350,biological_process transcription, DNA-dependent;	NA	408 1 408 osa:3131432 1075 668 1075 0.99 0.99 0 408 834 0.0 -- rpoB, OrsajCp015; RNA polymerase beta subunit ; K03043 DNA-directed RNA polymerase subunit beta [EC:2.7.7.6]
Chr5	12977759	12978022	peak_483	264	121	10285	0	2.65762	0	LOC_Os05g22860:Promoter	LOC_Os05g22860:Chr5:12979247-12980473:+:1368	3; GO:0003677,molecular_function DNA binding; GO:0003899,molecular_function DNA-directed RNA polymerase activity; GO:0006350,biological_process transcription, DNA-dependent;	NA	408 1 408 osa:3131432 1075 668 1075 0.99 0.99 0 408 834 0.0 -- rpoB, OrsajCp015; RNA polymerase beta subunit ; K03043 DNA-directed RNA polymerase subunit beta [EC:2.7.7.6]
Chr5	12978588	12978915	peak_484	328	176	10536	2.24662e-171	1.97556	6.23247e-167	LOC_Os05g22860:Promoter	LOC_Os05g22860:Chr5:12979247-12980473:+:484	3; GO:0003677,molecular_function DNA binding; GO:0003899,molecular_function DNA-directed RNA polymerase activity; GO:0006350,biological_process transcription, DNA-dependent;	NA	408 1 408 osa:3131432 1075 668 1075 0.99 0.99 0 408 834 0.0 -- rpoB, OrsajCp015; RNA polymerase beta subunit ; K03043 DNA-directed RNA polymerase subunit beta [EC:2.7.7.6]
Chr5	12979199	12979443	peak_485	245	130	11950	0	2.38989	0	LOC_Os05g22860:CDS	LOC_Os05g22860:Chr5:12979247-12980473:+:-83	3; GO:0003677,molecular_function DNA binding; GO:0003899,molecular_function DNA-directed RNA polymerase activity; GO:0006350,biological_process transcription, DNA-dependent;	NA	408 1 408 osa:3131432 1075 668 1075 0.99 0.99 0 408 834 0.0 -- rpoB, OrsajCp015; RNA polymerase beta subunit ; K03043 DNA-directed RNA polymerase subunit beta [EC:2.7.7.6]
Chr5	12979819	12980062	peak_486	244	116	9523	0	2.48233	3.07161e-320	LOC_Os05g22860:CDS	LOC_Os05g22860:Chr5:12979247-12980473:+:-689	3; GO:0003677,molecular_function DNA binding; GO:0003899,molecular_function DNA-directed RNA polymerase activity; GO:0006350,biological_process transcription, DNA-dependent;	NA	408 1 408 osa:3131432 1075 668 1075 0.99 0.99 0 408 834 0.0 -- rpoB, OrsajCp015; RNA polymerase beta subunit ; K03043 DNA-directed RNA polymerase subunit beta [EC:2.7.7.6]
Chr5	12981658	12981900	peak_487	243	116	7388	0	2.77219	0	intergenic	LOC_Os05g22860:Chr5:12979247-12980473:+:-2528	3; GO:0003677,molecular_function DNA binding; GO:0003899,molecular_function DNA-directed RNA polymerase activity; GO:0006350,biological_process transcription, DNA-dependent;	NA	408 1 408 osa:3131432 1075 668 1075 0.99 0.99 0 408 834 0.0 -- rpoB, OrsajCp015; RNA polymerase beta subunit ; K03043 DNA-directed RNA polymerase subunit beta [EC:2.7.7.6]
Chr5	12983031	12983249	peak_488	219	110	7132	1.09292e-154	2.07258	2.4598e-150	intergenic	LOC_Os05g22868:Chr5:12984944-12985693:-:2554	NA	NA	NA
Chr5	12983818	12984048	peak_489	231	124	8410	2.6115e-148	1.96102	5.43063e-144	intergenic	LOC_Os05g22868:Chr5:12984944-12985693:-:1753	NA	NA	NA
Chr5	12984298	12984660	peak_490	363	191	16814	7.14069e-81	1.48255	6.20612e-77	intergenic	LOC_Os05g22868:Chr5:12984944-12985693:-:1206	NA	NA	NA
Chr5	12984944	12985299	peak_491	356	234	15282	3.6999e-78	1.52061	3.07617e-74	LOC_Os05g22868:CDS	LOC_Os05g22868:Chr5:12984944-12985693:-:517	NA	NA	NA
Chr5	15283342	15283583	peak_492	242	199	191	7.53408e-07	2.21048	0.00101202	LOC_Os05g26270:Intron	LOC_Os05g26270:Chr5:15281779-15284353:-:814	NA	NA	NA
Chr5	20971886	20972190	peak_493	305	149	17078	1.58194e-228	1.82907	7.88152e-224	LOC_Os05g35320:CDS;LOC_Os05g35330:Promoter	LOC_Os05g35320:Chr5:20971176-20972872:-:839	1; GO:0005524,molecular_function ATP binding;	NA	398 1 369 osa:3131462 498 79 447 0.98 0.99 0 369 739 0.0 -- atpB, OrsajCp032; ATP synthase CF1 beta subunit ; K02112 F-type H+-transporting ATPase subunit beta [EC:3.6.3.14]
Chr5	24287393	24287612	peak_494	220	48	127	1.84833e-07	2.56007	0.00026373	LOC_Os05g41480:Promoter	LOC_Os05g41480:Chr5:24287569-24289620:+:129	NA	NA	354 18 294 mbr:MONBRDRAFT_27193 1412 1022 1297 0.27 0.5 0.05 285 0 4e-15 -- hypothetical protein ; K03515 DNA repair protein REV1 [EC:2.7.7.-]
Chr5	27987163	27987397	peak_495	235	125	168	8.83873e-07	2.26411	0.00117989	LOC_Os05g48830:Promoter;LOC_Os05g48820:Promoter	LOC_Os05g48830:Chr5:27988107-27988626:+:820	NA	NA	NA
Chr6	1095544	1095801	peak_496	258	145	9095	1.10624e-300	2.46145	1.15878e-295	LOC_Os06g02980:CDS	LOC_Os06g02980:Chr6:1095472-1096462:-:775	4; GO:0015986,biological_process ATP synthesis coupled proton transport; GO:0045261,cellular_component proton-transporting ATP synthase complex, catalytic core F(1); GO:0046933,molecular_function hydrogen ion transporting ATP synthase activity, rotational mechanism; GO:0046961,molecular_function proton-transporting ATPase activity, rotational mechanism;	NA	260 1 243 osa:4348420 766 306 539 0.89 0.91 0.04 244 431 1e-146 -- Os10g0355800; hypothetical protein ; K02112 F-type H+-transporting ATPase subunit beta [EC:3.6.3.14]
Chr6	8069824	8070110	peak_497	287	38	158	3.19213e-05	2.06354	0.0332981	LOC_Os06g14420:CDS	LOC_Os06g14420:Chr6:8068591-8070044:-:184	1; GO:0016787,molecular_function hydrolase activity;	NA	168 1 139 pic:PICST_60333 179 1 146 0.35 0.46 0.14 154 9 1e-11 -- DDP1; Diadenosine and Diphosphoinositol Polyphosphate Phosphohydrolase (EC:3.6.1.-); K01529
Chr6	12506305	12506540	peak_498	236	112	1549	4.30804e-34	2.09619	1.56171e-30	intergenic	LOC_Os06g21670:Chr6:12512114-12513337:+:5698	NA	NA	367 22 266 uma:UM00214.1 1076 40 275 0.31 0.47 0.06 248 110 1e-24 -- hypothetical protein; K00140 methylmalonate-semialdehyde dehydrogenase [EC:1.2.1.27]
Chr6	12508531	12508759	peak_499	229	107	1140	2.37449e-20	1.92762	5.94251e-17	intergenic	LOC_Os06g21670:Chr6:12512114-12513337:+:3477	NA	NA	367 22 266 uma:UM00214.1 1076 40 275 0.31 0.47 0.06 248 110 1e-24 -- hypothetical protein; K00140 methylmalonate-semialdehyde dehydrogenase [EC:1.2.1.27]
Chr6	12511070	12511423	peak_500	354	262	1008	2.24528e-20	2.16326	5.62393e-17	LOC_Os06g21670:Promoter	LOC_Os06g21670:Chr6:12512114-12513337:+:783	NA	NA	367 22 266 uma:UM00214.1 1076 40 275 0.31 0.47 0.06 248 110 1e-24 -- hypothetical protein; K00140 methylmalonate-semialdehyde dehydrogenase [EC:1.2.1.27]
Chr6	12535870	12536148	peak_501	279	145	748	3.11136e-54	3.94269	1.72254e-50	LOC_Os06g21690:Promoter	LOC_Os06g21690:Chr6:12537158-12538578:+:1144	NA	NA	NA
Chr6	12745094	12745459	peak_502	366	344	350	7.71525e-06	1.92874	0.00901696	intergenic	LOC_Os06g22010:Chr6:12744081-12747422:+:-1358	3; GO:0016651,molecular_function oxidoreductase activity, acting on NADH or NADPH; GO:0051539,molecular_function 4 iron, 4 sulfur cluster binding; GO:0055114,biological_process oxidation-reduction process;	NA	143 1 143 osa:3131459 225 83 225 0.97 0.97 0 143 285 3e-98 -- ndhK, OrsajCp029; NADH dehydrogenase subunit K ; K05582 NADH dehydrogenase I subunit K [EC:1.6.5.3]
Chr6	12745938	12746300	peak_503	363	81	1385	2.1229e-15	1.72502	4.54381e-12	intergenic	LOC_Os06g22010:Chr6:12744081-12747422:+:-1939	3; GO:0016651,molecular_function oxidoreductase activity, acting on NADH or NADPH; GO:0051539,molecular_function 4 iron, 4 sulfur cluster binding; GO:0055114,biological_process oxidation-reduction process;	NA	143 1 143 osa:3131459 225 83 225 0.97 0.97 0 143 285 3e-98 -- ndhK, OrsajCp029; NADH dehydrogenase subunit K ; K05582 NADH dehydrogenase I subunit K [EC:1.6.5.3]
Chr6	23564848	23565108	peak_504	261	165	28873	3.44993e-181	1.49562	1.0637e-176	LOC_Os06g39700:Promoter	LOC_Os06g39700:Chr6:23566354-23568406:+:1342	4; GO:0003735,molecular_function structural constituent of ribosome; GO:0005622,cellular_component intracellular; GO:0005840,cellular_component ribosome; GO:0006412,biological_process translation;	NA	446 1 446 osa:4335250 446 1 446 0.97 0.98 0 446 902 0.0 -- Os04g0237300; hypothetical protein ; K03040 DNA-directed RNA polymerase subunit alpha [EC:2.7.7.6]
Chr6	23567958	23568214	peak_505	257	150	10686	5.71452e-86	1.60146	5.35488e-82	LOC_Os06g39700:CDS	LOC_Os06g39700:Chr6:23566354-23568406:+:-1755	4; GO:0003735,molecular_function structural constituent of ribosome; GO:0005622,cellular_component intracellular; GO:0005840,cellular_component ribosome; GO:0006412,biological_process translation;	NA	446 1 446 osa:4335250 446 1 446 0.97 0.98 0 446 902 0.0 -- Os04g0237300; hypothetical protein ; K03040 DNA-directed RNA polymerase subunit alpha [EC:2.7.7.6]
Chr6	23569033	23569308	peak_506	276	129	9674	2.05367e-169	1.99002	5.55853e-165	intergenic	LOC_Os06g39704:Chr6:23571658-23571879:-:2719	4; GO:0009523,cellular_component photosystem II; GO:0016020,cellular_component membrane; GO:0042301,molecular_function phosphate ion binding; GO:0050821,biological_process protein stabilization;	NA	73 1 73 osa:3131415 73 1 73 1 1 0 73 150 6e-48 -- psbH, OrsajCp056; photosystem II protein H ; K02709 photosystem II PsbH protein
Chr6	23570822	23571318	peak_507	497	426	24723	2.01516e-67	1.40572	1.40491e-63	intergenic	LOC_Os06g39704:Chr6:23571658-23571879:-:633	4; GO:0009523,cellular_component photosystem II; GO:0016020,cellular_component membrane; GO:0042301,molecular_function phosphate ion binding; GO:0050821,biological_process protein stabilization;	NA	73 1 73 osa:3131415 73 1 73 1 1 0 73 150 6e-48 -- psbH, OrsajCp056; photosystem II protein H ; K02709 photosystem II PsbH protein
Chr6	23572160	23572456	peak_508	297	108	24235	2.59854e-265	1.74809	1.81309e-260	LOC_Os06g39704:Promoter	LOC_Os06g39704:Chr6:23571658-23571879:-:-389	4; GO:0009523,cellular_component photosystem II; GO:0016020,cellular_component membrane; GO:0042301,molecular_function phosphate ion binding; GO:0050821,biological_process protein stabilization;	NA	73 1 73 osa:3131415 73 1 73 1 1 0 73 150 6e-48 -- psbH, OrsajCp056; photosystem II protein H ; K02709 photosystem II PsbH protein
Chr6	23572885	23573737	peak_509	853	717	47281	2.66422e-294	1.80012	2.5567e-289	LOC_Os06g39704:Promoter;LOC_Os06g39712:Promoter;LOC_Os06g39708:CDS	LOC_Os06g39708:Chr6:23572435-23573961:-:361	5; GO:0009521,cellular_component photosystem; GO:0009767,biological_process photosynthetic electron transport chain; GO:0016020,cellular_component membrane; GO:0016168,molecular_function chlorophyll binding; GO:0019684,biological_process photosynthesis, light reaction;	NA	508 1 508 osa:3131410 508 1 508 0.98 0.98 0 508 1016 0.0 -- psbB, OrsajCp053; photosystem II 47 kDa protein ; K02704 photosystem II PsbB protein
Chr6	23574099	23574353	peak_510	255	137	17915	6.56584e-146	1.60785	1.32391e-141	LOC_Os06g39712:Promoter;LOC_Os06g39708:Promoter	LOC_Os06g39712:Chr6:23574363-23575246:+:128	2; GO:0004252,molecular_function serine-type endopeptidase activity; GO:0006508,biological_process proteolysis;	NA	216 1 196 tel:tlr1071 198 1 195 0.51 0.69 0 196 218 8e-71 -- clpP2; ATP-dependent Clp protease proteolytic subunit 2; K01358 ATP-dependent Clp protease, protease subunit [EC:3.4.21.92]
Chr6	23574677	23575160	peak_511	484	108	34599	7.65015e-160	1.57146	1.83882e-155	LOC_Os06g39708:Promoter;LOC_Os06g39712:CDS	LOC_Os06g39712:Chr6:23574363-23575246:+:-423	2; GO:0004252,molecular_function serine-type endopeptidase activity; GO:0006508,biological_process proteolysis;	NA	216 1 196 tel:tlr1071 198 1 195 0.51 0.69 0 196 218 8e-71 -- clpP2; ATP-dependent Clp protease proteolytic subunit 2; K01358 ATP-dependent Clp protease, protease subunit [EC:3.4.21.92]
Chr6	23575478	23575757	peak_512	280	173	18787	9.56731e-232	1.79546	4.88427e-227	LOC_Os06g39708:Promoter	LOC_Os06g39712:Chr6:23574363-23575246:+:-1289	2; GO:0004252,molecular_function serine-type endopeptidase activity; GO:0006508,biological_process proteolysis;	NA	216 1 196 tel:tlr1071 198 1 195 0.51 0.69 0 196 218 8e-71 -- clpP2; ATP-dependent Clp protease proteolytic subunit 2; K01358 ATP-dependent Clp protease, protease subunit [EC:3.4.21.92]
Chr6	23576545	23576772	peak_513	228	97	23708	1.31501e-200	1.57679	5.00322e-196	LOC_Os06g39716:CDS	LOC_Os06g39716:Chr6:23576532-23577119:-:479	4; GO:0003735,molecular_function structural constituent of ribosome; GO:0005622,cellular_component intracellular; GO:0005840,cellular_component ribosome; GO:0006412,biological_process translation;	NA	163 1 163 osa:3131440 163 1 163 0.98 0.98 0 163 317 1e-111 -- rps18, OrsajCp050; ribosomal protein S18 ; K02963 small subunit ribosomal protein S18
Chr6	23577305	23577720	peak_514	416	190	23084	1.14881e-83	1.43259	1.04256e-79	LOC_Os06g39716:Promoter;LOC_Os06g39718:CDS	LOC_Os06g39718:Chr6:23577156-23577561:-:68	4; GO:0003735,molecular_function structural constituent of ribosome; GO:0005622,cellular_component intracellular; GO:0005840,cellular_component ribosome; GO:0006412,biological_process translation;	NA	66 1 66 osa:3131429 66 1 66 1 1 0 66 137 4e-43 -- rpl33, OrsajCp049; ribosomal protein L33 ; K02913 large subunit ribosomal protein L33
Chr6	23578018	23578295	peak_515	278	143	14039	6.64645e-106	1.59714	8.11148e-102	LOC_Os06g39716:Promoter;LOC_Os06g39718:Promoter	LOC_Os06g39718:Chr6:23577156-23577561:-:-600	4; GO:0003735,molecular_function structural constituent of ribosome; GO:0005622,cellular_component intracellular; GO:0005840,cellular_component ribosome; GO:0006412,biological_process translation;	NA	66 1 66 osa:3131429 66 1 66 1 1 0 66 137 4e-43 -- rpl33, OrsajCp049; ribosomal protein L33 ; K02913 large subunit ribosomal protein L33
Chr6	23578709	23578972	peak_516	264	113	14465	0	2.2194	0	LOC_Os06g39716:Promoter;LOC_Os06g39718:Promoter;LOC_Os06g39728:Promoter	LOC_Os06g39718:Chr6:23577156-23577561:-:-1261	4; GO:0003735,molecular_function structural constituent of ribosome; GO:0005622,cellular_component intracellular; GO:0005840,cellular_component ribosome; GO:0006412,biological_process translation;	NA	66 1 66 osa:3131429 66 1 66 1 1 0 66 137 4e-43 -- rpl33, OrsajCp049; ribosomal protein L33 ; K02913 large subunit ribosomal protein L33
Chr6	23580194	23580411	peak_517	218	116	15171	2.15561e-98	1.5181	2.38814e-94	LOC_Os06g39728:Promoter	LOC_Os06g39728:Chr6:23580417-23580668:+:108	4; GO:0009767,biological_process photosynthetic electron transport chain; GO:0019684,biological_process photosynthesis, light reaction; GO:0020037,molecular_function heme binding; GO:0030096,cellular_component plasma membrane-derived thylakoid photosystem II;	NA	83 1 83 osa:3131413 83 1 83 1 1 0 83 167 9e-55 -- psbE, OrsajCp045; photosystem II protein V ; K02707 photosystem II PsbE protein
Chr6	23581041	23581360	peak_518	320	115	15790	4.36476e-70	1.44193	3.18024e-66	intergenic	LOC_Os06g39728:Chr6:23580417-23580668:+:-740	4; GO:0009767,biological_process photosynthetic electron transport chain; GO:0019684,biological_process photosynthesis, light reaction; GO:0020037,molecular_function heme binding; GO:0030096,cellular_component plasma membrane-derived thylakoid photosystem II;	NA	83 1 83 osa:3131413 83 1 83 1 1 0 83 167 9e-55 -- psbE, OrsajCp045; photosystem II protein V ; K02707 photosystem II PsbE protein
Chr6	23586339	23586610	peak_519	272	106	29589	5.91602e-163	1.48678	1.47727e-158	LOC_Os06g39744:Promoter;LOC_Os06g39748:Promoter;LOC_Os06g39752:CDS	LOC_Os06g39748:Chr6:23585866-23586186:-:-259	NA	NA	106 1 67 syn:sll0336 326 134 200 0.43 0.61 0 67 1 1e-08 -- accD, ycf11, zfpA; acetyl-CoA carboxylase carboxyl transferase subunit beta; K01963 acetyl-CoA carboxylase carboxyl transferase subunit beta [EC:6.4.1.2]
Chr6	23586954	23587217	peak_520	264	124	32602	7.04174e-51	1.23305	3.66159e-47	LOC_Os06g39748:Promoter;LOC_Os06g39752:Promoter	LOC_Os06g39752:Chr6:23586381-23586782:-:-296	NA	NA	NA
Chr6	23587791	23588292	peak_521	502	278	47535	4.03534e-42	1.20417	1.74558e-38	LOC_Os06g39748:Promoter;LOC_Os06g39752:Promoter;LOC_Os06g39740:Promoter	LOC_Os06g39752:Chr6:23586381-23586782:-:-1287	NA	NA	NA
Chr6	23588625	23589271	peak_522	647	75	32328	2.5339e-29	1.24989	8.11895e-26	LOC_Os06g39752:Promoter;LOC_Os06g39740:Promoter	LOC_Os06g39740:Chr6:23589443-23590939:+:744	3; GO:0015986,biological_process ATP synthesis coupled proton transport; GO:0016820,molecular_function hydrolase activity, acting on acid anhydrides, catalyzing transmembrane movement of substances; GO:0033178,cellular_component proton-transporting two-sector ATPase complex, catalytic domain;	NA	498 1 498 osa:3131462 498 1 498 0.98 0.98 0 498 986 0.0 -- atpB, OrsajCp032; ATP synthase CF1 beta subunit ; K02112 F-type H+-transporting ATPase subunit beta [EC:3.6.3.14]
Chr6	23591267	23592132	peak_523	866	235	33649	8.09972e-26	1.23603	2.36701e-22	intergenic	LOC_Os06g39756:Chr6:23590936-23591349:+:-567	4; GO:0015986,biological_process ATP synthesis coupled proton transport; GO:0045261,cellular_component proton-transporting ATP synthase complex, catalytic core F(1); GO:0046933,molecular_function hydrogen ion transporting ATP synthase activity, rotational mechanism; GO:0046961,molecular_function proton-transporting ATPase activity, rotational mechanism;	NA	137 1 137 osa:3131461 137 1 137 0.99 0.99 0 137 271 7e-94 -- atpE, OrsajCp031; ATP synthase CF1 epsilon subunit ; K02114 F-type H+-transporting ATPase subunit epsilon [EC:3.6.3.14]
Chr6	27993059	27993360	peak_524	302	251	153	3.21359e-08	2.74415	4.87371e-05	LOC_Os06g46180:Promoter;LOC_Os06g46190:Promoter	LOC_Os06g46190:Chr6:27994848-27995180:+:1539	NA	NA	NA
Chr6	28181241	28181696	peak_525	456	57	38083	2.00175e-38	1.21468	8.00645e-35	LOC_Os06g46434:CDS	LOC_Os06g46434:Chr6:28180529-28181494:+:-770	3; GO:0006461,biological_process protein complex assembly; GO:0008535,biological_process respiratory chain complex IV assembly; GO:0016020,cellular_component membrane;	NA	321 56 321 hpy:HP0378 936 683 906 0.33 0.45 0.19 272 107 5e-24 -- cytochrome c biogenesis protein (ycf5) ; K02195 heme exporter membrane protein CcmC; K02198 cytochrome c-type biogenesis protein CcmF
Chr6	28182570	28182896	peak_526	327	154	47536	6.4683e-100	1.29198	7.30533e-96	LOC_Os06g46435:CDS	LOC_Os06g46435:Chr6:28181691-28183193:-:471	3; GO:0008137,molecular_function NADH dehydrogenase (ubiquinone) activity; GO:0042773,biological_process ATP synthesis coupled electron transport; GO:0055114,biological_process oxidation-reduction process;	NA	500 1 500 osa:3131398 500 1 500 0.99 0.99 0 500 995 0.0 -- ndhD, OrsajCp088; NADH dehydrogenase subunit 4 ; K05575 NADH dehydrogenase I subunit 4 [EC:1.6.5.3]
Chr7	9904307	9904617	peak_527	311	242	207	9.15251e-08	2.41317	0.000134091	LOC_Os07g16850:CDS	LOC_Os07g16850:Chr7:9902077-9908827:+:-2473	1; GO:0003676,molecular_function nucleic acid binding;	NA	1853 465 1836 cnb:CNBD5450 1542 178 1529 0.31 0.48 0.07 1416 633 0.0 -- hypothetical protein; K07497 putative transposase
Chr7	12660700	12660933	peak_528	234	97	17641	3.08113e-106	1.49368	3.77833e-102	LOC_Os07g22504:Promoter;LOC_Os07g22498:CDS	LOC_Os07g22498:Chr7:12660622-12660867:+:-176	4; GO:0009055,molecular_function electron carrier activity; GO:0009773,biological_process photosynthetic electron transport in photosystem I; GO:0042651,cellular_component thylakoid membrane; GO:0051539,molecular_function 4 iron, 4 sulfur cluster binding;	NA	81 1 81 osa:3131408 81 1 81 1 1 0 81 168 6e-55 -- psaC, OrsajCp089; photosystem I subunit VII ; K02691 photosystem I subunit VII
Chr7	12661740	12662806	peak_529	1067	563	32131	2.06828e-279	2.10187	1.67386e-274	LOC_Os07g22504:CDS	LOC_Os07g22504:Chr7:12660987-12662492:+:-1317	3; GO:0008137,molecular_function NADH dehydrogenase (ubiquinone) activity; GO:0042773,biological_process ATP synthesis coupled electron transport; GO:0055114,biological_process oxidation-reduction process;	NA	501 1 501 osa:3131398 500 1 500 0.99 0.99 0 501 957 0.0 -- ndhD, OrsajCp088; NADH dehydrogenase subunit 4 ; K05575 NADH dehydrogenase I subunit 4 [EC:1.6.5.3]
Chr7	14230475	14231390	peak_530	916	151	56707	1.57322e-188	1.61843	5.28786e-184	intergenic	LOC_Os07g24992:Chr7:14231698-14232099:-:1475	NA	NA	NA
Chr7	14231858	14232285	peak_531	428	288	38233	0	1.81961	0	LOC_Os07g24992:Promoter	LOC_Os07g24992:Chr7:14231698-14232099:-:-47	NA	NA	NA
Chr7	14232623	14233116	peak_532	494	145	26171	1.25441e-14	1.16061	2.61066e-11	LOC_Os07g24992:Promoter	LOC_Os07g24992:Chr7:14231698-14232099:-:-669	NA	NA	NA
Chr7	14233526	14234357	peak_533	832	462	41365	4.9049e-17	1.16755	1.1081e-13	LOC_Os07g24992:Promoter	LOC_Os07g24992:Chr7:14231698-14232099:-:-1889	NA	NA	NA
Chr7	14235526	14236172	peak_534	647	163	35336	5.17762e-106	1.45388	6.32965e-102	LOC_Os07g25002:Promoter	LOC_Os07g25002:Chr7:14236930-14237515:+:1242	4; GO:0003735,molecular_function structural constituent of ribosome; GO:0005622,cellular_component intracellular; GO:0005840,cellular_component ribosome; GO:0006412,biological_process translation;	NA	156 1 156 osa:3131444 156 1 156 1 1 0 156 313 1e-110 -- rps7, OrsajCp103; ribosomal protein S7 ; K02992 small subunit ribosomal protein S7
Chr7	14239984	14240433	peak_535	450	132	25087	1.24494e-19	1.19218	3.05042e-16	intergenic	LOC_Os07g25006:Chr7:14240593-14241342:-:1228	NA	NA	NA
Chr7	14241408	14241672	peak_536	265	35	26311	6.54817e-21	1.15935	1.66686e-17	LOC_Os07g25014:Promoter;LOC_Os07g25006:Promoter	LOC_Os07g25006:Chr7:14240593-14241342:-:-101	NA	NA	NA
Chr7	14242067	14242458	peak_537	392	319	33050	1.73173e-16	1.14191	3.84424e-13	LOC_Os07g25006:Promoter;LOC_Os07g25022:Promoter;LOC_Os07g25014:CDS	LOC_Os07g25014:Chr7:14242375-14242656:+:-12	1; GO:0000166,molecular_function nucleotide binding;	NA	93 1 93 osa:3131427 93 1 93 1 1 0 93 194 9e-65 -- rpl23, OrsajCp108; ribosomal protein L23 ; K02892 large subunit ribosomal protein L23
Chr7	14242973	14243243	peak_538	271	149	20164	1.72942e-79	1.40375	1.46876e-75	LOC_Os07g25006:Promoter;LOC_Os07g25022:Promoter;LOC_Os07g25024:Promoter;LOC_Os07g25000:Promoter	LOC_Os07g25014:Chr7:14242375-14242656:+:-748	1; GO:0000166,molecular_function nucleotide binding;	NA	93 1 93 osa:3131427 93 1 93 1 1 0 93 194 9e-65 -- rpl23, OrsajCp108; ribosomal protein L23 ; K02892 large subunit ribosomal protein L23
Chr7	14243581	14244589	peak_539	1009	319	51107	3.58435e-46	1.29283	1.68562e-42	LOC_Os07g25022:Promoter;LOC_Os07g25024:Promoter;LOC_Os07g25000:Promoter;LOC_Os07g25018:CDS	LOC_Os07g25018:Chr7:14243640-14244053:-:155	NA	NA	NA
Chr7	16669949	16670224	peak_540	276	156	9852	2.34083e-142	1.8897	4.5344e-138	intergenic	LOC_Os07g28480:Chr7:16674125-16675331:+:4021	NA	NA	232 1 232 osa:4343183 232 1 232 1 1 0 232 465 1e-168 -- Os07g0468100; hypothetical protein ; K00799 glutathione S-transferase [EC:2.5.1.18]
Chr7	19588200	19588425	peak_541	226	80	144	3.53134e-10	3.08698	6.03032e-07	intergenic	LOC_Os07g32761:Chr7:19593342-19595219:-:6941	NA	NA	NA
Chr7	27976266	27976536	peak_542	271	124	6621	6.59326e-83	1.78585	5.9182e-79	intergenic	LOC_Os07g46810:Chr7:27979895-27982906:+:3506	NA	NA	NA
Chr7	27977064	27977728	peak_543	665	141	9180	2.83263e-136	2.08955	5.08405e-132	intergenic	LOC_Os07g46810:Chr7:27979895-27982906:+:2691	NA	NA	NA
Chr7	27979077	27979638	peak_544	562	113	11877	8.50942e-297	2.48432	8.47013e-292	LOC_Os07g46810:Promoter	LOC_Os07g46810:Chr7:27979895-27982906:+:706	NA	NA	NA
Chr7	29697040	29697589	peak_545	550	166	3016	3.55108e-18	1.62732	8.31381e-15	intergenic	LOC_Os07g49540:Chr7:29678486-29680274:-:-16932	NA	NA	NA
Chr8	1032	1292	peak_546	261	108	2701	1.18331e-141	3.0099	2.27086e-137	intergenic	LOC_Os08g01008:Chr8:4133-4936:+:2994	1; GO:0003676,molecular_function nucleic acid binding;	NA	232 53 229 spo:SPAC167.08 1333 931 1107 0.24 0.42 0.04 181 9 9e-12 -- Tf2-2; retrotransposable element ; K07497 putative transposase
Chr8	5818226	5818447	peak_547	222	111	2193	1.45653e-68	2.94659	1.03455e-64	intergenic	LOC_Os08g10030:Chr8:5811115-5816028:-:-2309	1; GO:0003723,molecular_function RNA binding;	NA	454 133 273 cbr:CBG12670 399 19 150 0.29 0.54 0.07 142 0 4e-07 -- Hypothetical protein CBG12670 ; K03936 NADH dehydrogenase (ubiquinone) Fe-S protein 3 [EC:1.6.5.3 1.6.99.3]
Chr8	7980501	7980891	peak_548	391	371	176	6.96787e-07	2.56405	0.000942909	LOC_Os08g13420:Promoter	LOC_Os08g13420:Chr8:7982559-7985538:+:1688	1; GO:0005529,molecular_function sugar binding;	NA	837 475 761 dvvi:GSVIVP00003758001 428 96 396 0.49 0.67 0.05 303 302 1e-92 -- GSVIVT00003758001; assembled CDS ; K08286 protein-serine/threonine kinase [EC:2.7.11.-]
Chr8	9243057	9243419	peak_549	363	100	20712	2.74638e-35	1.28394	1.02421e-31	intergenic	LOC_Os08g15236:Chr8:9249755-9250156:-:7001	NA	NA	NA
Chr8	9244201	9244543	peak_550	343	110	23412	2.38029e-21	1.18166	6.1379e-18	intergenic	LOC_Os08g15236:Chr8:9249755-9250156:-:5847	NA	NA	NA
Chr8	9244835	9245990	peak_551	1156	128	56217	2.13309e-193	1.75339	7.57705e-189	intergenic	LOC_Os08g15236:Chr8:9249755-9250156:-:5195	NA	NA	NA
Chr8	9246383	9247555	peak_552	1173	132	62830	1.19983e-142	1.57832	2.33158e-138	intergenic	LOC_Os08g15236:Chr8:9249755-9250156:-:3643	NA	NA	NA
Chr8	9248613	9248882	peak_553	270	143	14560	1.9697e-174	1.77045	5.67244e-170	intergenic	LOC_Os08g15236:Chr8:9249755-9250156:-:1402	NA	NA	NA
Chr8	9249695	9250001	peak_554	307	170	15908	1.32127e-179	1.77613	4.0023e-175	LOC_Os08g15236:CDS	LOC_Os08g15236:Chr8:9249755-9250156:-:293	NA	NA	NA
Chr8	9250517	9250868	peak_555	352	178	16561	6.35141e-57	1.39769	3.68511e-53	LOC_Os08g15236:Promoter	LOC_Os08g15236:Chr8:9249755-9250156:-:-539	NA	NA	NA
Chr8	9251160	9251563	peak_556	404	161	23183	4.86071e-63	1.35929	3.14007e-59	LOC_Os08g15236:Promoter	LOC_Os08g15236:Chr8:9249755-9250156:-:-1165	NA	NA	NA
Chr8	9251914	9252420	peak_557	507	146	27359	5.01407e-38	1.28311	1.98838e-34	LOC_Os08g15236:Promoter	LOC_Os08g15236:Chr8:9249755-9250156:-:-1904	NA	NA	NA
Chr8	9252974	9253401	peak_558	428	280	17723	6.7911e-51	1.4036	3.53289e-47	LOC_Os08g15246:Promoter	LOC_Os08g15246:Chr8:9254993-9255463:+:1740	4; GO:0003735,molecular_function structural constituent of ribosome; GO:0005622,cellular_component intracellular; GO:0005840,cellular_component ribosome; GO:0006412,biological_process translation;	NA	156 1 156 osa:3131444 156 1 156 1 1 0 156 313 1e-110 -- rps7, OrsajCp103; ribosomal protein S7 ; K02992 small subunit ribosomal protein S7
Chr8	9255133	9255588	peak_559	456	317	20890	1.78324e-34	1.30024	6.52544e-31	LOC_Os08g15248:Promoter;LOC_Os08g15246:CDS	LOC_Os08g15248:Chr8:9255763-9258007:+:314	3; GO:0008137,molecular_function NADH dehydrogenase (ubiquinone) activity; GO:0042773,biological_process ATP synthesis coupled electron transport; GO:0055114,biological_process oxidation-reduction process;	NA	510 1 510 osa:3131396 510 1 510 1 1 0 510 1028 0.0 -- ndhB, OrsajCp104; NADH dehydrogenase subunit 2 ; K05573 NADH dehydrogenase I subunit 2 [EC:1.6.5.3]
Chr8	9258044	9258384	peak_560	341	158	20547	2.11417e-09	1.12318	3.45923e-06	intergenic	LOC_Os08g15252:Chr8:9258656-9259405:-:1205	NA	NA	NA
Chr8	9259351	9259651	peak_561	301	155	27425	3.33641e-78	1.34935	2.77594e-74	LOC_Os08g15258:Promoter;LOC_Os08g15252:Promoter	LOC_Os08g15252:Chr8:9258656-9259405:-:-101	NA	NA	NA
Chr8	9259970	9260349	peak_562	380	262	26182	5.71742e-99	1.44563	6.38425e-95	LOC_Os08g15258:Promoter;LOC_Os08g15252:Promoter	LOC_Os08g15258:Chr8:9260438-9260719:+:207	1; GO:0000166,molecular_function nucleotide binding;	NA	93 1 93 osa:3131427 93 1 93 0.98 1 0 93 192 5e-64 -- rpl23, OrsajCp108; ribosomal protein L23 ; K02892 large subunit ribosomal protein L23
Chr8	9260616	9260918	peak_563	303	155	16968	4.49552e-98	1.53867	4.96055e-94	LOC_Os08g15252:Promoter;LOC_Os08g15264:Promoter;LOC_Os08g15266:Promoter	LOC_Os08g15258:Chr8:9260438-9260719:+:-334	1; GO:0000166,molecular_function nucleotide binding;	NA	93 1 93 osa:3131427 93 1 93 0.98 1 0 93 192 5e-64 -- rpl23, OrsajCp108; ribosomal protein L23 ; K02892 large subunit ribosomal protein L23
Chr8	9261233	9262582	peak_564	1350	712	66140	1.63471e-67	1.36605	1.14127e-63	LOC_Os08g15264:Promoter;LOC_Os08g15266:Promoter;LOC_Os08g15268:Promoter;LOC_Os08g15272:Promoter	LOC_Os08g15264:Chr8:9262239-9262487:+:295	4; GO:0003735,molecular_function structural constituent of ribosome; GO:0005622,cellular_component intracellular; GO:0005840,cellular_component ribosome; GO:0006412,biological_process translation;	NA	NA
Chr8	9262917	9263453	peak_565	537	399	34158	7.43926e-74	1.352	5.77338e-70	LOC_Os08g15272:Promoter	LOC_Os08g15272:Chr8:9263338-9264057:+:23	5; GO:0003723,molecular_function RNA binding; GO:0003735,molecular_function structural constituent of ribosome; GO:0005622,cellular_component intracellular; GO:0005840,cellular_component ribosome; GO:0006412,biological_process translation;	NA	239 1 239 osa:3131443 239 1 239 0.99 0.99 0 239 486 1e-175 -- rps3, OrsajCp066; ribosomal protein S3 ; K02982 small subunit ribosomal protein S3
Chr8	9266163	9266573	peak_566	411	266	16303	3.47528e-42	1.34494	1.50501e-38	LOC_Os08g15288:Promoter;LOC_Os08g15278:CDS	LOC_Os08g15278:Chr8:9266284-9266694:+:-146	4; GO:0003735,molecular_function structural constituent of ribosome; GO:0005622,cellular_component intracellular; GO:0005840,cellular_component ribosome; GO:0006412,biological_process translation;	NA	136 1 136 osa:3131446 136 1 136 1 1 0 136 275 2e-95 -- rps8, OrsajCp063; ribosomal protein S8 ; K02994 small subunit ribosomal protein S8
Chr8	9267452	9267787	peak_567	336	113	18518	4.27415e-42	1.30818	1.84782e-38	LOC_Os08g15288:Promoter	LOC_Os08g15288:Chr8:9268045-9269058:+:481	2; GO:0003899,molecular_function DNA-directed RNA polymerase activity; GO:0006350,biological_process transcription, DNA-dependent;	NA	337 1 337 osa:3131431 337 1 337 1 1 0 337 698 0.0 -- rpoA, OrsajCp059; RNA polymerase alpha subunit ; K03040 DNA-directed RNA polymerase subunit alpha [EC:2.7.7.6]
Chr8	9268427	9268914	peak_568	488	427	22738	7.43447e-13	1.15104	1.43943e-09	LOC_Os08g15288:CDS	LOC_Os08g15288:Chr8:9268045-9269058:+:-810	2; GO:0003899,molecular_function DNA-directed RNA polymerase activity; GO:0006350,biological_process transcription, DNA-dependent;	NA	337 1 337 osa:3131431 337 1 337 1 1 0 337 698 0.0 -- rpoA, OrsajCp059; RNA polymerase alpha subunit ; K03040 DNA-directed RNA polymerase subunit alpha [EC:2.7.7.6]
Chr8	9269653	9270073	peak_569	421	410	18795	2.90777e-13	1.17025	5.72968e-10	LOC_Os08g15292:Promoter	LOC_Os08g15292:Chr8:9269278-9269755:-:-308	2; GO:0016020,cellular_component membrane; GO:0022904,biological_process respiratory electron transport chain;	NA	139 1 139 osa:3131404 160 22 160 0.99 1 0 139 275 4e-95 -- petD, OrsajCp058; cytochrome b6/f complex subunit IV ; K02637 cytochrome b6-f complex subunit 4
Chr8	9270321	9270806	peak_570	486	94	23977	1.88278e-25	1.23714	5.44891e-22	LOC_Os08g15292:Promoter	LOC_Os08g15292:Chr8:9269278-9269755:-:-660	2; GO:0016020,cellular_component membrane; GO:0022904,biological_process respiratory electron transport chain;	NA	139 1 139 osa:3131404 160 22 160 0.99 1 0 139 275 4e-95 -- petD, OrsajCp058; cytochrome b6/f complex subunit IV ; K02637 cytochrome b6-f complex subunit 4
Chr8	9272213	9272643	peak_571	431	85	23198	3.43661e-50	1.35012	1.76153e-46	LOC_Os08g15296:CDS	LOC_Os08g15296:Chr8:9271631-9272579:-:283	4; GO:0009523,cellular_component photosystem II; GO:0016020,cellular_component membrane; GO:0042301,molecular_function phosphate ion binding; GO:0050821,biological_process protein stabilization;	NA	76 4 76 osa:3131415 73 1 73 1 1 0 73 149 7e-48 -- psbH, OrsajCp056; photosystem II protein H ; K02709 photosystem II PsbH protein
Chr8	9273003	9273385	peak_572	383	259	35472	2.73476e-280	1.64202	2.23548e-275	LOC_Os08g15296:Promoter;LOC_Os08g15270:Promoter	LOC_Os08g15296:Chr8:9271631-9272579:-:-683	4; GO:0009523,cellular_component photosystem II; GO:0016020,cellular_component membrane; GO:0042301,molecular_function phosphate ion binding; GO:0050821,biological_process protein stabilization;	NA	76 4 76 osa:3131415 73 1 73 1 1 0 73 149 7e-48 -- psbH, OrsajCp056; photosystem II protein H ; K02709 photosystem II PsbH protein
Chr8	9273686	9274175	peak_573	490	175	36232	9.58937e-84	1.35216	8.71244e-80	LOC_Os08g15296:Promoter;LOC_Os08g15270:Promoter	LOC_Os08g15270:Chr8:9275013-9275761:+:1153	2; GO:0004252,molecular_function serine-type endopeptidase activity; GO:0006508,biological_process proteolysis;	NA	216 1 196 tel:tlr1071 198 1 195 0.52 0.69 0 196 219 2e-71 -- clpP2; ATP-dependent Clp protease proteolytic subunit 2; K01358 ATP-dependent Clp protease, protease subunit [EC:3.4.21.92]
Chr8	9275579	9276110	peak_574	532	127	41868	2.17926e-38	1.22584	8.70944e-35	LOC_Os08g15306:Promoter;LOC_Os08g15270:CDS	LOC_Os08g15270:Chr8:9275013-9275761:+:-694	2; GO:0004252,molecular_function serine-type endopeptidase activity; GO:0006508,biological_process proteolysis;	NA	216 1 196 tel:tlr1071 198 1 195 0.52 0.69 0 196 219 2e-71 -- clpP2; ATP-dependent Clp protease proteolytic subunit 2; K01358 ATP-dependent Clp protease, protease subunit [EC:3.4.21.92]
Chr8	9276468	9276879	peak_575	412	278	25825	6.82512e-100	1.46152	7.70655e-96	LOC_Os08g15306:CDS	LOC_Os08g15306:Chr8:9276684-9277043:+:-63	5; GO:0003735,molecular_function structural constituent of ribosome; GO:0005622,cellular_component intracellular; GO:0005840,cellular_component ribosome; GO:0006412,biological_process translation; GO:0019843,molecular_function rRNA binding;	NA	119 1 119 osa:3131425 119 1 119 0.99 0.99 0 119 233 2e-79 -- rpl20, OrsajCp051; ribosomal protein L20 ; K02887 large subunit ribosomal protein L20
Chr8	9278286	9278601	peak_576	316	235	23317	3.26761e-28	1.20639	1.01768e-24	LOC_Os08g15308:Promoter;LOC_Os08g15322:Promoter;LOC_Os08g15312:Promoter	LOC_Os08g15312:Chr8:9277998-9278198:-:-323	4; GO:0003735,molecular_function structural constituent of ribosome; GO:0005622,cellular_component intracellular; GO:0005840,cellular_component ribosome; GO:0006412,biological_process translation;	NA	66 1 66 osa:3131429 66 1 66 1 1 0 66 137 4e-43 -- rpl33, OrsajCp049; ribosomal protein L33 ; K02913 large subunit ribosomal protein L33
Chr8	9281001	9281221	peak_577	221	112	9434	5.84884e-78	1.58453	4.8463e-74	LOC_Os08g15322:CDS	LOC_Os08g15322:Chr8:9279906-9281314:+:-1208	4; GO:0009767,biological_process photosynthetic electron transport chain; GO:0019684,biological_process photosynthesis, light reaction; GO:0020037,molecular_function heme binding; GO:0030096,cellular_component plasma membrane-derived thylakoid photosystem II;	NA	83 1 83 osa:3131413 83 1 83 1 1 0 83 167 9e-55 -- psbE, OrsajCp045; photosystem II protein V ; K02707 photosystem II PsbE protein
Chr8	9282836	9283358	peak_578	523	370	20507	4.3416e-180	1.78609	1.32136e-175	LOC_Os08g15280:CDS	LOC_Os08g15280:Chr8:9282838-9283800:-:596	5; GO:0005506,molecular_function iron ion binding; GO:0009055,molecular_function electron carrier activity; GO:0015979,biological_process photosynthesis; GO:0020037,molecular_function heme binding; GO:0031361,cellular_component integral to thylakoid membrane;	NA	320 1 320 osa:3131402 320 1 320 0.99 0.99 0 320 646 0.0 -- petA, OrsajCp041; cytochrome f ; K02634 apocytochrome f
Chr8	9283625	9284190	peak_579	566	79	21180	4.13857e-65	1.48035	2.77338e-61	LOC_Os08g15280:CDS	LOC_Os08g15280:Chr8:9282838-9283800:-:98	5; GO:0005506,molecular_function iron ion binding; GO:0009055,molecular_function electron carrier activity; GO:0015979,biological_process photosynthesis; GO:0020037,molecular_function heme binding; GO:0031361,cellular_component integral to thylakoid membrane;	NA	320 1 320 osa:3131402 320 1 320 0.99 0.99 0 320 646 0.0 -- petA, OrsajCp041; cytochrome f ; K02634 apocytochrome f
Chr8	12214690	12214930	peak_580	241	68	372	2.90262e-09	1.99657	4.70598e-06	intergenic	LOC_Os08g20340:Chr8:12213725-12214421:+:-1034	NA	NA	NA
Chr8	13595103	13595360	peak_581	258	154	160	1.99255e-10	2.92701	3.44723e-07	LOC_Os08g22590:Promoter	LOC_Os08g22600:Chr8:13595545-13596259:-:1004	NA	NA	NA
Chr8	20552993	20553243	peak_582	251	94	142	3.25402e-09	2.90096	5.26235e-06	LOC_Os08g33076:Promoter	LOC_Os08g33076:Chr8:20553106-20557893:+:20	NA	NA	NA
Chr8	22323343	22323760	peak_583	418	305	57352	3.50502e-34	1.16431	1.27353e-30	LOC_Os08g35420:Promoter	LOC_Os08g35420:Chr8:22324588-22325693:+:941	4; GO:0016020,cellular_component membrane; GO:0019684,biological_process photosynthesis, light reaction; GO:0030076,cellular_component light-harvesting complex; GO:0045156,molecular_function electron transporter, transferring electrons within the cyclic electron transport pathway of photosynthesis activity;	NA	353 1 353 osa:3131409 353 1 353 1 1 0 353 714 0.0 -- psbA, OrsajCp002; photosystem II protein D1 ; K02703 photosystem II PsbA protein
Chr8	22325210	22325828	peak_584	619	110	64065	5.51303e-274	1.55763	4.19508e-269	LOC_Os08g35420:CDS	LOC_Os08g35420:Chr8:22324588-22325693:+:-733	4; GO:0016020,cellular_component membrane; GO:0019684,biological_process photosynthesis, light reaction; GO:0030076,cellular_component light-harvesting complex; GO:0045156,molecular_function electron transporter, transferring electrons within the cyclic electron transport pathway of photosynthesis activity;	NA	353 1 353 osa:3131409 353 1 353 1 1 0 353 714 0.0 -- psbA, OrsajCp002; photosystem II protein D1 ; K02703 photosystem II PsbA protein
Chr8	22326072	22326347	peak_585	276	41	17012	2.52592e-19	1.18855	6.12971e-16	intergenic	LOC_Os08g35420:Chr8:22324588-22325693:+:-1526	4; GO:0016020,cellular_component membrane; GO:0019684,biological_process photosynthesis, light reaction; GO:0030076,cellular_component light-harvesting complex; GO:0045156,molecular_function electron transporter, transferring electrons within the cyclic electron transport pathway of photosynthesis activity;	NA	353 1 353 osa:3131409 353 1 353 1 1 0 353 714 0.0 -- psbA, OrsajCp002; photosystem II protein D1 ; K02703 photosystem II PsbA protein
Chr8	22326872	22327624	peak_586	753	488	36391	7.16935e-86	1.42232	6.70873e-82	intergenic	LOC_Os08g35420:Chr8:22324588-22325693:+:-2773	4; GO:0016020,cellular_component membrane; GO:0019684,biological_process photosynthesis, light reaction; GO:0030076,cellular_component light-harvesting complex; GO:0045156,molecular_function electron transporter, transferring electrons within the cyclic electron transport pathway of photosynthesis activity;	NA	353 1 353 osa:3131409 353 1 353 1 1 0 353 714 0.0 -- psbA, OrsajCp002; photosystem II protein D1 ; K02703 photosystem II PsbA protein
Chr8	22547039	22547308	peak_587	270	60	151	4.63447e-08	2.66662	6.95088e-05	LOC_Os08g35740:Promoter	LOC_Os08g35740:Chr8:22547184-22550740:+:86	2; GO:0003824,molecular_function catalytic activity; GO:0008152,biological_process metabolic process;	NA	394 1 394 osa:4345762 394 1 394 1 1 0 394 814 0.0 -- Os08g0459600; hypothetical protein ; K05894 12-oxophytodienoic acid reductase [EC:1.3.1.42]
Chr8	23642448	23642754	peak_588	307	176	13132	3.21366e-155	1.78636	7.29038e-151	intergenic	LOC_Os08g37390:Chr8:23648009-23651153:+:5386	1; GO:0005634,cellular_component nucleus;	NA	383 78 341 rno:64033 288 26 286 0.26 0.41 0.11 278 4 3e-14 -- Ccnd2; cyclin D2 ; K10151 cyclin D2
Chr9	1159	1477	peak_589	319	280	5281	1.28748e-16	1.348	2.87045e-13	LOC_Os09g00999:Promoter	LOC_Os09g00999:Chr9:2874-5458:+:1436	NA	NA	NA
Chr9	37437	37672	peak_590	236	118	3910	1.62517e-31	1.57261	5.51569e-28	intergenic	LOC_Os09g01002:Chr9:39193-41658:-:4105	1; GO:0003676,molecular_function nucleic acid binding;	NA	NA
Chr9	1529757	1530158	peak_591	402	97	442	5.63741e-09	2.11993	8.99498e-06	intergenic	LOC_Os09g03180:Chr9:1524380-1529700:+:-5475	NA	NA	NA
Chr9	1530724	1531140	peak_592	417	112	1918	2.32675e-09	1.47304	3.79874e-06	intergenic	LOC_Os09g03180:Chr9:1524380-1529700:+:-6457	NA	NA	NA
Chr9	2494851	2495110	peak_593	260	116	27481	0	2.3418	0	LOC_Os09g04670:Promoter;LOC_Os09g04680:CDS	LOC_Os09g04680:Chr9:2494946-2496364:+:-22	5; GO:0009521,cellular_component photosystem; GO:0009767,biological_process photosynthetic electron transport chain; GO:0016020,cellular_component membrane; GO:0016168,molecular_function chlorophyll binding; GO:0019684,biological_process photosynthesis, light reaction;	NA	384 23 384 osa:3131410 508 147 508 0.97 0.97 0 362 688 0.0 -- psbB, OrsajCp053; photosystem II 47 kDa protein ; K02704 photosystem II PsbB protein
Chr9	2495627	2496138	peak_594	512	395	10764	1.17409e-292	2.53474	1.10299e-287	LOC_Os09g04680:CDS	LOC_Os09g04680:Chr9:2494946-2496364:+:-1077	5; GO:0009521,cellular_component photosystem; GO:0009767,biological_process photosynthetic electron transport chain; GO:0016020,cellular_component membrane; GO:0016168,molecular_function chlorophyll binding; GO:0019684,biological_process photosynthesis, light reaction;	NA	384 23 384 osa:3131410 508 147 508 0.97 0.97 0 362 688 0.0 -- psbB, OrsajCp053; photosystem II 47 kDa protein ; K02704 photosystem II PsbB protein
Chr9	2496471	2496690	peak_595	220	117	10351	3.22218e-289	2.22792	2.90249e-284	intergenic	LOC_Os09g04690:Chr9:2497167-2497809:-:1223	NA	NA	NA
Chr9	2496930	2497150	peak_596	221	104	8346	1.17989e-193	2.14225	4.20591e-189	intergenic	LOC_Os09g04690:Chr9:2497167-2497809:-:777	NA	NA	NA
Chr9	4675029	4675303	peak_597	275	174	4986	5.76368e-85	2.05743	5.32599e-81	intergenic	LOC_Os09g08860:Chr9:4681329-4684252:+:6127	NA	NA	NA
Chr9	4677906	4678350	peak_598	445	150	5150	1.00547e-20	1.47763	2.54507e-17	intergenic	LOC_Os09g08860:Chr9:4681329-4684252:+:3274	NA	NA	NA
Chr9	4694111	4694816	peak_599	706	314	7896	5.54843e-13	1.33998	1.08016e-09	LOC_Os09g08880:Promoter	LOC_Os09g08880:Chr9:4692153-4693007:-:-1418	3; GO:0015986,biological_process ATP synthesis coupled proton transport; GO:0016820,molecular_function hydrolase activity, acting on acid anhydrides, catalyzing transmembrane movement of substances; GO:0033178,cellular_component proton-transporting two-sector ATPase complex, catalytic domain;	NA	284 1 276 osa:3131390 507 228 507 0.96 0.96 0.01 280 535 0.0 -- atpA, OrsajCp022; ATP synthase CF1 alpha subunit ; K02111 F-type H+-transporting ATPase subunit alpha [EC:3.6.3.14]
Chr9	4697792	4698131	peak_600	340	242	1659	1.03481e-10	1.43787	1.81518e-07	intergenic	LOC_Os09g08880:Chr9:4692153-4693007:-:-5027	3; GO:0015986,biological_process ATP synthesis coupled proton transport; GO:0016820,molecular_function hydrolase activity, acting on acid anhydrides, catalyzing transmembrane movement of substances; GO:0033178,cellular_component proton-transporting two-sector ATPase complex, catalytic domain;	NA	284 1 276 osa:3131390 507 228 507 0.96 0.96 0.01 280 535 0.0 -- atpA, OrsajCp022; ATP synthase CF1 alpha subunit ; K02111 F-type H+-transporting ATPase subunit alpha [EC:3.6.3.14]
Chr9	4706212	4706432	peak_601	221	120	4461	1.73608e-14	1.31796	3.59368e-11	LOC_Os09g08890:Intron	LOC_Os09g08890:Chr9:4704612-4707752:-:1422	4; GO:0003735,molecular_function structural constituent of ribosome; GO:0005622,cellular_component intracellular; GO:0005840,cellular_component ribosome; GO:0006412,biological_process translation;	NA	NA
Chr9	4708604	4708870	peak_602	267	85	4503	3.79053e-07	1.21168	0.000525315	LOC_Os09g08890:Promoter	LOC_Os09g08890:Chr9:4704612-4707752:-:-937	4; GO:0003735,molecular_function structural constituent of ribosome; GO:0005622,cellular_component intracellular; GO:0005840,cellular_component ribosome; GO:0006412,biological_process translation;	NA	NA
Chr9	4724712	4725072	peak_603	361	25	5362	1.87305e-09	1.25685	3.07362e-06	LOC_Os09g08910:Promoter	LOC_Os09g08910:Chr9:4725507-4730885:+:771	3; GO:0015986,biological_process ATP synthesis coupled proton transport; GO:0016820,molecular_function hydrolase activity, acting on acid anhydrides, catalyzing transmembrane movement of substances; GO:0033178,cellular_component proton-transporting two-sector ATPase complex, catalytic domain;	NA	509 1 509 osa:OrsajM_p50 509 1 509 0.98 0.98 0 509 1014 0.0 -- atp1; ATP synthase F0 subunit 1 ; K02132 F-type H+-transporting ATPase subunit alpha [EC:3.6.3.14]
Chr9	4730828	4731074	peak_604	247	49	4063	3.84627e-07	1.21739	0.000532182	LOC_Os09g08910:three_prime_UTR	LOC_Os09g08910:Chr9:4725507-4730885:+:-5371	3; GO:0015986,biological_process ATP synthesis coupled proton transport; GO:0016820,molecular_function hydrolase activity, acting on acid anhydrides, catalyzing transmembrane movement of substances; GO:0033178,cellular_component proton-transporting two-sector ATPase complex, catalytic domain;	NA	509 1 509 osa:OrsajM_p50 509 1 509 0.98 0.98 0 509 1014 0.0 -- atp1; ATP synthase F0 subunit 1 ; K02132 F-type H+-transporting ATPase subunit alpha [EC:3.6.3.14]
Chr9	4731362	4732338	peak_605	977	146	10661	1.76986e-16	1.3782	3.92781e-13	intergenic	LOC_Os09g08910:Chr9:4725507-4730885:+:-6002	3; GO:0015986,biological_process ATP synthesis coupled proton transport; GO:0016820,molecular_function hydrolase activity, acting on acid anhydrides, catalyzing transmembrane movement of substances; GO:0033178,cellular_component proton-transporting two-sector ATPase complex, catalytic domain;	NA	509 1 509 osa:OrsajM_p50 509 1 509 0.98 0.98 0 509 1014 0.0 -- atp1; ATP synthase F0 subunit 1 ; K02132 F-type H+-transporting ATPase subunit alpha [EC:3.6.3.14]
Chr9	7178291	7178588	peak_606	298	120	2051	7.12968e-17	1.60754	1.60254e-13	LOC_Os09g12520:Promoter;LOC_Os09g12530:Promoter	LOC_Os09g12520:Chr9:7176508-7177211:-:-1200	NA	NA	NA
Chr9	11611624	11611882	peak_607	259	131	6464	3.01622e-319	2.97673	3.79778e-314	LOC_Os09g19390:Promoter;LOC_Os09g19400:Intron	LOC_Os09g19390:Chr9:11606483-11610730:-:-1025	3; GO:0004672,molecular_function protein kinase activity; GO:0005524,molecular_function ATP binding; GO:0006468,biological_process protein phosphorylation;	NA	342 43 310 dvvi:GSVIVP00034269001 771 254 550 0.37 0.52 0.09 297 182 4e-50 -- GSVIVT00034269001; assembled CDS ; K04733 interleukin-1 receptor-associated kinase 4 [EC:2.7.11.1]
Chr9	11946413	11946636	peak_608	224	115	3596	1.0828e-194	2.98891	3.90247e-190	LOC_Os09g19952:Promoter	LOC_Os09g19952:Chr9:11946747-11949201:+:220	4; GO:0003735,molecular_function structural constituent of ribosome; GO:0005622,cellular_component intracellular; GO:0005840,cellular_component ribosome; GO:0006412,biological_process translation;	NA	108 1 87 osa:3131426 149 47 134 0.96 0.96 0.01 88 173 1e-55 -- rpl22, OrsajCp067; ribosomal protein L22 ; K02890 large subunit ribosomal protein L22
Chr9	11949253	11949690	peak_609	438	101	1985	2.35239e-36	2.22631	8.99332e-33	LOC_Os09g19954:five_prime_UTR	LOC_Os09g19954:Chr9:11948924-11951068:+:-431	3; GO:0003735,molecular_function structural constituent of ribosome; GO:0006412,biological_process translation; GO:0019843,molecular_function rRNA binding;	NA	120 1 120 osa:3131423 136 17 136 0.97 0.98 0 120 237 7e-81 -- rpl16, OrsajCp065; ribosomal protein L16 ; K02878 large subunit ribosomal protein L16
Chr9	13181422	13181644	peak_610	223	129	113	4.88956e-06	2.37619	0.00594361	LOC_Os09g21770:Intron	LOC_Os09g21770:Chr9:13181330-13184741:+:-222	1; GO:0003677,molecular_function DNA binding;	NA	216 135 191 nve:NEMVE_v1g110445 446 3 59 0.4 0.59 0 57 2 2e-09 -- predicted protein ; K11445 JmjC domain-containing histone demethylation protein 1D/E/F
Chr9	14505369	14506238	peak_611	870	744	44455	3.46466e-79	1.40205	2.93042e-75	LOC_Os09g24408:Promoter;LOC_Os09g24412:Promoter;LOC_Os09g24414:Promoter	LOC_Os09g24402:Chr9:14505375-14505656:+:-739	4; GO:0003735,molecular_function structural constituent of ribosome; GO:0005622,cellular_component intracellular; GO:0005840,cellular_component ribosome; GO:0006412,biological_process translation;	NA	93 1 93 osa:3131427 93 1 93 1 1 0 93 194 9e-65 -- rpl23, OrsajCp108; ribosomal protein L23 ; K02892 large subunit ribosomal protein L23
Chr9	14506546	14507593	peak_612	1048	340	52299	1.79287e-60	1.34577	1.10841e-56	LOC_Os09g24408:Promoter;LOC_Os09g24412:Promoter;LOC_Os09g24414:Promoter;LOC_Os09g24416:Promoter;LOC_Os09g24406:CDS	LOC_Os09g24406:Chr9:14506640-14507053:-:169	NA	NA	NA
Chr9	14509221	14509699	peak_613	479	325	23352	2.87415e-19	1.19521	6.9637e-16	intergenic	LOC_Os09g24416:Chr9:14508274-14508993:+:-1273	4; GO:0003735,molecular_function structural constituent of ribosome; GO:0005622,cellular_component intracellular; GO:0005840,cellular_component ribosome; GO:0006412,biological_process translation;	NA	239 1 239 osa:3131443 239 1 239 1 1 0 239 487 1e-176 -- rps3, OrsajCp066; ribosomal protein S3 ; K02982 small subunit ribosomal protein S3
Chr9	19685807	19686070	peak_614	264	167	192	5.11234e-08	2.38632	7.63748e-05	LOC_Os09g32976:Promoter	LOC_Os09g32976:Chr9:19683541-19685873:-:-101	2; GO:0030529,cellular_component ribonucleoprotein complex; GO:0042254,biological_process ribosome biogenesis;	NA	258 1 258 osa:4345279 258 1 258 1 1 0 258 521 0.0 -- Os08g0326400; hypothetical protein ; K02936 large subunit ribosomal protein L7Ae
Chr9	21930312	21930710	peak_615	399	260	10915	1.00092e-63	1.5462	6.54636e-60	LOC_Os09g38060:Promoter	LOC_Os09g38060:Chr9:21930991-21934963:+:420	2; GO:0004514,molecular_function nicotinate-nucleotide diphosphorylase (carboxylating) activity; GO:0009435,biological_process NAD biosynthetic process;	NA	371 1 371 osa:4347802 371 1 371 1 1 0 371 758 0.0 -- Os09g0553600; hypothetical protein ; K00767 nicotinate-nucleotide pyrophosphorylase (carboxylating) [EC:2.4.2.19]
