# Supplementary material for: OsbZIP81, A Homologue of Arabidopsis VIP1, May Positively Regulate JA Levels by Directly Targetting the Genes in JA Signaling and Metabolism Pathway in Rice
Source: Int J Mol Sci. 2019 May 13;20(9):2360. doi: 10.3390/ijms20092360 (PMC6539606; doi:10.3390/ijms20092360)
Supplement: Supplementary file 1 [file ijms-20-02360-s001.zip › Supplementary File 5.xls]

## Sheet: bZIP81_1vsWT_OsbZIP81_1_VS_WT_1
Supplemental File 5. List of DEGs in OsbZIP81.1ox_vs_WT
GeneID	Readcount_bZIP81_1	Readcount_WT	log2FoldChange	pval	padj	significant
ChrSy.fgenesh.gene.82	28.7434	6.40202	2.25242	0.000216116	0.00232178	TRUE
ChrUn.fgenesh.gene.1	0.0512635	0.283213	-2.3941	0.0013213	0.0111019	TRUE
ChrUn.fgenesh.gene.83	0.0959781	2.51169	-4.52595	0.00109133	0.00940459	TRUE
ChrUn.fgenesh.gene.85	0.430485	0.0490703	3.16617	0.000250472	0.00263202	TRUE
LOC_Os01g01170	0.532647	1.38685	-1.31933	0.000593823	0.00557701	TRUE
LOC_Os01g01270	0.291193	0.945221	-1.66782	0.00197574	0.0157624	TRUE
LOC_Os01g01290	0.463899	1.67732	-1.79795	9.1872e-07	1.76124e-05	TRUE
LOC_Os01g01302	37.3476	79.8732	-1.05319	1.05212e-09	3.62886e-08	TRUE
LOC_Os01g01340	72.1429	185.851	-1.28108	0.000171204	0.00189339	TRUE
LOC_Os01g01350	0.47191	1.12837	-1.20053	0.000339599	0.00342934	TRUE
LOC_Os01g01360	31.8731	74.7161	-1.18248	2.16106e-13	1.30499e-11	TRUE
LOC_Os01g01650	0.305388	0.0654271	2.25025	0.00261406	0.019993	TRUE
LOC_Os01g01660	362.61	49.9551	2.91868	6.15553e-09	1.83877e-07	TRUE
LOC_Os01g01840	107.211	40.7783	1.43519	3.42491e-11	1.50659e-09	TRUE
LOC_Os01g01890	3.92298	16.1455	-1.99283	3.47578e-19	3.99931e-17	TRUE
LOC_Os01g01930	0.719851	0.217024	1.77138	7.15779e-05	0.000880269	TRUE
LOC_Os01g01940	1.31433	0.398777	1.77823	2.55449e-06	4.48652e-05	TRUE
LOC_Os01g02000	6.07638	14.9125	-1.26163	8.30789e-07	1.60831e-05	TRUE
LOC_Os01g02080	3.0292	6.73628	-1.11468	0.000157684	0.00175844	TRUE
LOC_Os01g02190	0.178158	0.770688	-2.08137	0.00443097	0.0311672	TRUE
LOC_Os01g02370	5.09244	24.7932	-2.24332	3.21118e-22	4.74509e-20	TRUE
LOC_Os01g02390	4.36428	13.1085	-1.53043	1.0771e-10	4.37154e-09	TRUE
LOC_Os01g02400	11.122	32.0498	-1.47646	6.41879e-18	6.49672e-16	TRUE
LOC_Os01g02440	0.113431	0.373343	-1.64391	0.00136849	0.011448	TRUE
LOC_Os01g02610	0.329024	1.03313	-1.59375	0.000143566	0.00161996	TRUE
LOC_Os01g02680	0.654789	0.120681	2.48749	1.83166e-06	3.31473e-05	TRUE
LOC_Os01g02740	0.00581778	0.203957	-4.70636	3.05569e-05	0.00041281	TRUE
LOC_Os01g02750	0.0170878	0.299539	-3.93185	1.12754e-06	2.12874e-05	TRUE
LOC_Os01g02760	4.00318	10.7758	-1.38493	1.34554e-08	3.78114e-07	TRUE
LOC_Os01g02770	8.49441	21.4273	-1.28336	8.62209e-13	4.81977e-11	TRUE
LOC_Os01g02780	20.9648	48.9615	-1.16923	3.58615e-07	7.53408e-06	TRUE
LOC_Os01g02790	12.5898	33.1138	-1.34266	6.38715e-11	2.69363e-09	TRUE
LOC_Os01g02840	0.631153	1.72136	-1.40439	0.000625427	0.00583167	TRUE
LOC_Os01g02880	95.8033	41.0255	1.2864	1.58511e-11	7.32196e-10	TRUE
LOC_Os01g02930	1.7994	0.246448	2.94784	7.69735e-07	1.50232e-05	TRUE
LOC_Os01g02940	6.18896	1.36684	2.2575	2.66543e-06	4.66132e-05	TRUE
LOC_Os01g03080	1.52663	0.00581778	7.69076	9.56184e-23	1.494e-20	TRUE
LOC_Os01g03100	1.13176	0.5289	1.16191	0.00405165	0.028926	TRUE
LOC_Os01g03130	2.74892	0.573279	2.3075	2.96529e-09	9.41542e-08	TRUE
LOC_Os01g03190	0.126529	0.01127	3.34418	0.00397062	0.028447	TRUE
LOC_Os01g03300	2.51194	1.04361	1.34759	0.00400717	0.0286729	TRUE
LOC_Os01g03310	1370.46	244.088	2.56994	8.32129e-14	5.3588e-12	TRUE
LOC_Os01g03320	698.962	87.8525	3.07695	8.26837e-11	3.41644e-09	TRUE
LOC_Os01g03330	27.0941	8.51043	1.76102	0.000451904	0.004395	TRUE
LOC_Os01g03340	171.623	24.9778	2.86865	1.80164e-05	0.00025725	TRUE
LOC_Os01g03390	216.557	8.05932	4.83106	1.43248e-44	1.09224e-41	TRUE
LOC_Os01g03720	1.75563	0.708489	1.36337	0.00351816	0.0257177	TRUE
LOC_Os01g03730	17.5868	2.76159	2.74304	2.66547e-15	2.05428e-13	TRUE
LOC_Os01g03740	2.8901	0.538738	2.4735	2.99064e-07	6.38621e-06	TRUE
LOC_Os01g03830	0.907482	9.66381	-3.32278	4.56858e-19	5.20436e-17	TRUE
LOC_Os01g03870	4.0157	1.37117	1.62218	3.08021e-07	6.56278e-06	TRUE
LOC_Os01g03950	4.88772	0.876078	2.52679	2.75934e-07	5.91884e-06	TRUE
LOC_Os01g03980	11.1902	4.44841	1.394	6.18037e-10	2.21309e-08	TRUE
LOC_Os01g04050	339.209	45.6488	2.97586	7.42557e-06	0.000116244	TRUE
LOC_Os01g04070	0.522443	2.09394	-1.94971	1.68384e-05	0.000242001	TRUE
LOC_Os01g04160	0.384643	0.0618025	2.66268	0.000150979	0.00169193	TRUE
LOC_Os01g04210	0.0287234	0.297742	-3.25389	5.98885e-06	9.5842e-05	TRUE
LOC_Os01g04230	0.786771	2.24965	-1.49003	0.000469826	0.00454149	TRUE
LOC_Os01g04280	22.5439	9.42656	1.32915	7.37504e-07	1.44455e-05	TRUE
LOC_Os01g04330	12.8252	4.36406	1.60665	7.14098e-12	3.44902e-10	TRUE
LOC_Os01g04350	463.581	240.031	1.01183	8.29689e-09	2.41704e-07	TRUE
LOC_Os01g04380	0.335939	1.40285	-2.01597	1.38329e-06	2.56917e-05	TRUE
LOC_Os01g04390	2.24719	1.06002	1.13894	0.000146497	0.00164913	TRUE
LOC_Os01g04440	0.323206	0.0766972	2.09307	0.000740887	0.00675624	TRUE
LOC_Os01g04450	9.29081	20.5811	-1.09269	1.31308e-08	3.69719e-07	TRUE
LOC_Os01g04470	0.670446	2.25276	-1.68466	3.91492e-05	0.000514072	TRUE
LOC_Os01g04480	0.570081	1.55986	-1.37415	0.00304469	0.0227243	TRUE
LOC_Os01g04580	2.90523	1.4464	1.08352	0.00234243	0.0182003	TRUE
LOC_Os01g04670	1.1631	2.50103	-1.05973	0.00573923	0.0385804	TRUE
LOC_Os01g04690	0.471179	0.138134	1.80908	0.000144399	0.00162808	TRUE
LOC_Os01g04800	3.95764	21.025	-2.29981	0.000216431	0.00232428	TRUE
LOC_Os01g04920	192.701	96.7843	1.04307	2.15318e-11	9.7957e-10	TRUE
LOC_Os01g05064	6.07202	2.36104	1.42303	2.32086e-05	0.000322844	TRUE
LOC_Os01g05260	0.147607	0	6.17611	3.09733e-06	5.32703e-05	TRUE
LOC_Os01g05310	0.00581778	0.123605	-3.96491	0.000409137	0.00403743	TRUE
LOC_Os01g05620	1.47686	0.612907	1.32603	0.000334099	0.00337916	TRUE
LOC_Os01g05780	0.00545226	0.093785	-3.5795	0.00315988	0.0234829	TRUE
LOC_Os01g05840	8.67373	31.7378	-1.84398	2.90451e-12	1.49637e-10	TRUE
LOC_Os01g06080	0.437369	1.01351	-1.16274	0.00142512	0.011851	TRUE
LOC_Os01g06140	0.0174533	0.560578	-4.83797	2.02973e-09	6.64788e-08	TRUE
LOC_Os01g06230	0.0799868	2.16117	-4.67761	2.16678e-22	3.26078e-20	TRUE
LOC_Os01g06240	1.15978	3.93044	-1.70449	1.87674e-09	6.18578e-08	TRUE
LOC_Os01g06310	9.62093	0.826611	3.63606	2.8865e-05	0.000392178	TRUE
LOC_Os01g06454	3.85094	1.93284	1.04602	7.00002e-05	0.000863094	TRUE
LOC_Os01g06640	13.1095	3.8729	1.8231	3.10284e-10	1.1689e-08	TRUE
LOC_Os01g06670	1.23867	0.1385	3.19779	1.56066e-14	1.08707e-12	TRUE
LOC_Os01g06680	3.73276	0.712876	2.43989	3.07969e-14	2.08174e-12	TRUE
LOC_Os01g06740	3.47069	1.79291	1.01209	0.000451711	0.0043943	TRUE
LOC_Os01g06750	1.20193	6.41853	-2.37099	9.01052e-14	5.77016e-12	TRUE
LOC_Os01g06836	0.89076	0.344619	1.42257	0.000273627	0.00284348	TRUE
LOC_Os01g06870	11.4566	4.73308	1.33425	2.93792e-09	9.33378e-08	TRUE
LOC_Os01g06876	1.92727	0.698681	1.52185	1.0515e-06	1.99638e-05	TRUE
LOC_Os01g06920	13.898	2.62022	2.47249	1.61315e-18	1.74056e-16	TRUE
LOC_Os01g07240	0.315592	0.01127	4.63897	8.0116e-08	1.92501e-06	TRUE
LOC_Os01g07300	2.83076	8.24224	-1.49353	7.14834e-11	2.98601e-09	TRUE
LOC_Os01g07360	1.49322	0.304992	2.34571	2.45485e-09	7.91783e-08	TRUE
LOC_Os01g07390	9.88182	4.95912	1.0585	8.39243e-07	1.62303e-05	TRUE
LOC_Os01g07420	4.2923	0.680497	2.72726	1.92789e-14	1.3299e-12	TRUE
LOC_Os01g07770	31.9797	8.52259	1.95133	2.08251e-27	4.65197e-25	TRUE
LOC_Os01g08000	0.991459	0.234447	2.17267	0.0039424	0.0282873	TRUE
LOC_Os01g08020	43.6324	171.63	-1.95414	1.59585e-09	5.3213e-08	TRUE
LOC_Os01g08130	0.0694478	0.449005	-2.66342	0.00253654	0.019494	TRUE
LOC_Os01g08140	0.0519945	0.367556	-2.76398	0.000192069	0.00209452	TRUE
LOC_Os01g08310	1.43398	3.01507	-1.02463	0.00498006	0.0343534	TRUE
LOC_Os01g08320	5.48266	25.0133	-2.13635	2.32436e-29	5.96059e-27	TRUE
LOC_Os01g08380	1.3892	0.372947	1.96875	8.51011e-05	0.00102584	TRUE
LOC_Os01g08440	396.182	932.6	-1.19205	3.28612e-10	1.23307e-08	TRUE
LOC_Os01g08460	164.473	425.501	-1.34082	2.1319e-08	5.78722e-07	TRUE
LOC_Os01g08470	8.23743	2.74502	1.63527	6.15751e-09	1.83877e-07	TRUE
LOC_Os01g08520	1.15399	3.0656	-1.35266	2.06094e-06	3.68302e-05	TRUE
LOC_Os01g08670	6.95864	3.25022	1.15152	2.13724e-06	3.80985e-05	TRUE
LOC_Os01g08780	37.3072	11.4022	1.76359	2.43789e-12	1.27202e-10	TRUE
LOC_Os01g09080	0.53551	0.205389	1.41847	0.00504485	0.0347025	TRUE
LOC_Os01g09100	1.45466	0.28172	2.4335	6.23303e-07	1.24251e-05	TRUE
LOC_Os01g09220	36.6871	6.10559	2.64417	1.82705e-19	2.15871e-17	TRUE
LOC_Os01g09280	13.6256	7.02474	1.02046	0.000115971	0.00134521	TRUE
LOC_Os01g09384	3.72289	1.09453	1.82424	2.00012e-09	6.56217e-08	TRUE
LOC_Os01g09500	1.50443	0.773916	1.02	0.00208242	0.0164892	TRUE
LOC_Os01g09540	10.3042	30.3166	-1.51638	1.04872e-14	7.48714e-13	TRUE
LOC_Os01g09590	43.3369	18.3972	1.3028	4.5941e-13	2.67303e-11	TRUE
LOC_Os01g09620	24.1765	63.7648	-1.33654	1.15473e-13	7.31276e-12	TRUE
LOC_Os01g09650	0.369018	0	7.48942	4.05321e-12	2.03858e-10	TRUE
LOC_Os01g09790	4.40171	2.02882	1.17324	3.04433e-06	5.24376e-05	TRUE
LOC_Os01g09930	1.17394	5.21483	-2.09784	1.60556e-11	7.41047e-10	TRUE
LOC_Os01g10110	283.692	4.79738	5.9723	2.4716e-28	5.91384e-26	TRUE
LOC_Os01g10310	0.316658	0.0232711	3.7311	1.71375e-06	3.11415e-05	TRUE
LOC_Os01g10370	0	0.177762	-6.39265	1.25206e-06	2.34064e-05	TRUE
LOC_Os01g10440	5.29436	15.4257	-1.50204	2.25113e-08	6.08378e-07	TRUE
LOC_Os01g10504	0.391923	0.166492	1.27883	0.00589116	0.0394607	TRUE
LOC_Os01g10590	96.6295	6.4262	3.98639	5.64106e-15	4.15708e-13	TRUE
LOC_Os01g10640	1.18375	3.31461	-1.43054	2.83574e-06	4.93803e-05	TRUE
LOC_Os01g10720	0.121808	0	5.8928	0.000763403	0.00692182	TRUE
LOC_Os01g10930	0.8391	0.355524	1.28742	0.00108398	0.00935533	TRUE
LOC_Os01g10960	0.167254	0	6.38749	0.000278583	0.00288711	TRUE
LOC_Os01g10980	0.440293	2.36598	-2.39366	1.29352e-07	2.98874e-06	TRUE
LOC_Os01g10990	1.27287	0.327867	2.0329	0.00120944	0.010286	TRUE
LOC_Os01g11010	0.0665237	0.378064	-2.40571	0.0002425	0.00255718	TRUE
LOC_Os01g11130	0.0683513	0	5.10196	0.00482393	0.033458	TRUE
LOC_Os01g11150	1.07038	0.0490703	4.46024	2.81201e-06	4.90267e-05	TRUE
LOC_Os01g11220	0.198139	0.0603404	1.73661	0.00741723	0.0478414	TRUE
LOC_Os01g11230	314.099	145.423	1.16375	5.87577e-16	4.82083e-14	TRUE
LOC_Os01g11460	0.487536	0.111604	2.16496	4.46229e-05	0.000578391	TRUE
LOC_Os01g11520	4.82839	2.04764	1.31408	0.000586684	0.00551721	TRUE
LOC_Os01g11550	0.01127	0.550374	-5.29823	2.0712e-11	9.44527e-10	TRUE
LOC_Os01g11570	30.4229	14.386	1.14828	6.15596e-08	1.5187e-06	TRUE
LOC_Os01g11600	3.00779	1.46026	1.10097	3.68799e-05	0.000488763	TRUE
LOC_Os01g11620	1.91496	0.358844	2.43949	0.00037096	0.00370351	TRUE
LOC_Os01g11660	2.51998	1.13529	1.20971	0.00174637	0.0141657	TRUE
LOC_Os01g11830	0.156318	0.00545226	4.42866	0.00331175	0.0244495	TRUE
LOC_Os01g11910	36.1594	15.8293	1.26758	1.87128e-07	4.15576e-06	TRUE
LOC_Os01g11940	0.311936	2.17798	-2.75919	3.49746e-10	1.30288e-08	TRUE
LOC_Os01g12000	13.0753	3.21141	2.07163	1.18969e-17	1.16896e-15	TRUE
LOC_Os01g12100	103.493	52.5072	1.0384	1.32502e-10	5.284e-09	TRUE
LOC_Os01g12130	3.30011	11.3132	-1.74793	3.54102e-09	1.10413e-07	TRUE
LOC_Os01g12160	30.9068	15.5078	1.07304	6.89331e-05	0.00085251	TRUE
LOC_Os01g12290	0.811839	0.185742	2.19402	0.000162749	0.00180999	TRUE
LOC_Os01g12330	0.0232711	0.365728	-3.87075	0.000276068	0.00286519	TRUE
LOC_Os01g12350	6.18314	16.5238	-1.38804	4.2499e-07	8.76116e-06	TRUE
LOC_Os01g12360	1.40553	4.3396	-1.60308	6.27863e-05	0.000783268	TRUE
LOC_Os01g12400	5.24849	13.6086	-1.3229	2.12607e-11	9.68004e-10	TRUE
LOC_Os01g12430	0.762403	0.109776	2.82574	3.08123e-08	8.11996e-07	TRUE
LOC_Os01g12440	2.69805	0.840806	1.74493	4.40183e-07	9.04828e-06	TRUE
LOC_Os01g12460	0.1127	0.0109045	3.18213	0.00241488	0.0186786	TRUE
LOC_Os01g12490	1.05868	6.55874	-2.58861	2.49561e-14	1.7071e-12	TRUE
LOC_Os01g12580	7.38559	0.924813	3.03954	7.17263e-24	1.2582e-21	TRUE
LOC_Os01g12600	0.261038	0.654363	-1.26692	0.0040375	0.0288466	TRUE
LOC_Os01g12790	0.273771	1.10401	-1.94671	2.1226e-07	4.65069e-06	TRUE
LOC_Os01g13030	7.3035	20.1437	-1.41632	6.08128e-11	2.58177e-09	TRUE
LOC_Os01g13130	0.0723415	0.511446	-2.69955	0.000141415	0.00159884	TRUE
LOC_Os01g13450	0.299204	2.08633	-2.77468	3.66334e-06	6.20165e-05	TRUE
LOC_Os01g13520	9.77438	32.9303	-1.69842	1.39757e-22	2.16004e-20	TRUE
LOC_Os01g13620	0.159243	1.09389	-2.72956	4.20564e-09	1.29095e-07	TRUE
LOC_Os01g13630	0.0967091	0.619487	-2.62353	5.41001e-06	8.76173e-05	TRUE
LOC_Os01g13640	0.0167223	0.197408	-3.35038	0.000235549	0.00249677	TRUE
LOC_Os01g13660	6.81618	20.1951	-1.51984	2.46151e-16	2.1104e-14	TRUE
LOC_Os01g13690	436.145	179.695	1.31041	6.5393e-09	1.94667e-07	TRUE
LOC_Os01g14170	0.230122	0.00581778	4.95415	0.000203712	0.00220467	TRUE
LOC_Os01g14200	0.0792558	0	5.29944	0.000896672	0.00794378	TRUE
LOC_Os01g14410	91.1505	193.075	-1.02263	5.18962e-12	2.5717e-10	TRUE
LOC_Os01g14430	0.663501	0.18029	1.92913	0.00542744	0.0368466	TRUE
LOC_Os01g14530	0.283609	0	7.1471	3.07182e-05	0.000414695	TRUE
LOC_Os01g14590	10.6645	4.03537	1.46771	1.24606e-10	4.98652e-09	TRUE
LOC_Os01g14630	141.246	33.4043	2.16975	0.000822946	0.00738583	TRUE
LOC_Os01g14670	7.22967	2.31413	1.72555	2.65311e-06	4.64262e-05	TRUE
LOC_Os01g15000	22.1604	11.3289	1.03923	3.81631e-07	7.97952e-06	TRUE
LOC_Os01g15039	0.0632645	0	4.98957	0.00676831	0.0442852	TRUE
LOC_Os01g15130	0.94711	0.280624	1.81429	3.51718e-05	0.000469306	TRUE
LOC_Os01g15270	1553.88	620.359	1.39307	4.31328e-13	2.52208e-11	TRUE
LOC_Os01g15340	5.21197	0.869102	2.65008	9.24853e-05	0.00110277	TRUE
LOC_Os01g15399	1.78734	0.584884	1.66833	1.58604e-05	0.000229212	TRUE
LOC_Os01g15520	6.87214	3.20693	1.16105	1.69634e-06	3.08547e-05	TRUE
LOC_Os01g15550	0.105421	0.00545226	3.8725	0.00567493	0.0382201	TRUE
LOC_Os01g16030	1.38896	0.121046	3.59994	5.04128e-05	0.000645596	TRUE
LOC_Os01g16050	0.00581778	0.106152	-3.74734	0.000689688	0.00634397	TRUE
LOC_Os01g16060	1.14272	4.78407	-2.01769	3.41886e-12	1.74097e-10	TRUE
LOC_Os01g16200	3.41701	0.021809	7.19349	1.95192e-33	7.3436e-31	TRUE
LOC_Os01g16450	1.7252	0.0781592	4.49953	4.55411e-11	1.97297e-09	TRUE
LOC_Os01g16620	11.5147	3.84116	1.66055	3.28766e-08	8.60843e-07	TRUE
LOC_Os01g17330	0.358113	0.0792558	2.19324	0.000289638	0.00298976	TRUE
LOC_Os01g17390	182.491	393.699	-1.06879	2.97169e-10	1.12507e-08	TRUE
LOC_Os01g18050	7.93731	1.78082	2.26113	0.000463431	0.00448802	TRUE
LOC_Os01g18170	0	0.178493	-6.39267	1.20903e-06	2.26761e-05	TRUE
LOC_Os01g18210	33.6386	15.2477	1.21065	1.51814e-10	5.97088e-09	TRUE
LOC_Os01g18270	0.0341756	0.290462	-2.96178	1.04013e-05	0.000157858	TRUE
LOC_Os01g18310	1.13581	0.250834	2.22502	1.29293e-08	3.64764e-07	TRUE
LOC_Os01g18390	3.64912	1.26864	1.59112	1.48047e-06	2.72928e-05	TRUE
LOC_Os01g18584	267.227	77.2753	1.86951	5.22655e-15	3.88957e-13	TRUE
LOC_Os01g18670	47.1641	18.9252	1.3964	2.16366e-10	8.33767e-09	TRUE
LOC_Os01g18744	111.848	16.6829	2.84817	3.26334e-12	1.66623e-10	TRUE
LOC_Os01g18860	4.56699	12.2062	-1.35683	5.9881e-06	9.5842e-05	TRUE
LOC_Os01g18890	1.09319	0.0872362	3.67417	4.6158e-05	0.000595845	TRUE
LOC_Os01g19010	0.0625335	0	4.96389	0.00376283	0.0272071	TRUE
LOC_Os01g19170	22.4267	10.9795	1.06783	6.422e-06	0.000102099	TRUE
LOC_Os01g19260	28.294	3.20319	3.23256	7.24242e-20	8.79332e-18	TRUE
LOC_Os01g19270	7.04265	0.89277	3.05723	1.99612e-15	1.55306e-13	TRUE
LOC_Os01g19280	0.431186	0.021809	4.22421	6.57953e-07	1.30418e-05	TRUE
LOC_Os01g19460	3.05324	0.339167	3.21454	8.19459e-22	1.17448e-19	TRUE
LOC_Os01g19480	0.247575	0.960055	-1.87883	4.90492e-05	0.00062981	TRUE
LOC_Os01g19670	0.349402	0.801574	-1.1431	0.00380341	0.0274396	TRUE
LOC_Os01g19820	3.55168	1.4846	1.32076	0.000139439	0.00157932	TRUE
LOC_Os01g20120	19.426	43.7949	-1.12664	4.64226e-11	2.00811e-09	TRUE
LOC_Os01g20160	1.22085	3.47312	-1.46003	2.98333e-07	6.37298e-06	TRUE
LOC_Os01g20206	28.1021	8.46109	1.81684	8.4107e-05	0.00101514	TRUE
LOC_Os01g20810	0.0970747	0.0109045	2.96148	0.00443016	0.0311653	TRUE
LOC_Os01g20980	4.34929	0.250804	4.17454	2.84579e-05	0.00038766	TRUE
LOC_Os01g21120	1.10885	0.23664	2.28116	1.9759e-07	4.37114e-06	TRUE
LOC_Os01g21590	0.0276268	0.195581	-2.65522	0.00151297	0.0124831	TRUE
LOC_Os01g21960	1.07373	0.0934195	3.61294	0.000354868	0.00356151	TRUE
LOC_Os01g22170	0.00545226	0.0952471	-3.61852	0.00339427	0.0249524	TRUE
LOC_Os01g22230	1.50854	0.0599749	4.74154	2.41534e-05	0.000334682	TRUE
LOC_Os01g22249	9.97301	3.32274	1.68364	0.000368687	0.00368596	TRUE
LOC_Os01g22336	0.771815	0.114863	2.79575	4.28232e-06	7.12715e-05	TRUE
LOC_Os01g22352	36.7894	5.23694	2.91595	3.11227e-09	9.84939e-08	TRUE
LOC_Os01g22370	56.2884	17.7983	1.72223	1.55027e-15	1.22281e-13	TRUE
LOC_Os01g22660	0.964563	0.294849	1.73903	0.00452677	0.0317007	TRUE
LOC_Os01g22710	0.278126	3.4924	-3.59623	3.08058e-23	5.01897e-21	TRUE
LOC_Os01g22900	156.747	67.9007	1.28509	2.42916e-09	7.84824e-08	TRUE
LOC_Os01g22980	16.6387	92.2094	-2.42769	2.08031e-22	3.13891e-20	TRUE
LOC_Os01g23440	0	0.107979	-5.71376	0.000727453	0.00665283	TRUE
LOC_Os01g23710	14.3829	64.2186	-2.1119	8.52808e-31	2.52687e-28	TRUE
LOC_Os01g23970	2.57837	8.18074	-1.61955	6.65164e-08	1.62625e-06	TRUE
LOC_Os01g23980	0.361372	3.46803	-3.21331	2.05543e-13	1.24647e-11	TRUE
LOC_Os01g23990	8.77165	23.741	-1.40036	4.45574e-11	1.93474e-09	TRUE
LOC_Os01g24040	0.235574	0.0447146	2.38556	0.00220058	0.0172661	TRUE
LOC_Os01g24110	0.0116356	0.110507	-2.99983	0.0042651	0.0301824	TRUE
LOC_Os01g24470	0	0.0763316	-5.17023	0.00654248	0.0430291	TRUE
LOC_Os01g24710	7.75382	0.143952	5.7927	3.88057e-50	3.82611e-47	TRUE
LOC_Os01g24770	0.43082	1.59593	-1.84852	4.11368e-05	0.000537948	TRUE
LOC_Os01g24780	3.33243	7.29695	-1.0684	6.41029e-06	0.000101941	TRUE
LOC_Os01g24790	17.0683	35.8761	-1.02465	6.39273e-08	1.56966e-06	TRUE
LOC_Os01g24980	0.674801	0.28172	1.32232	0.00281724	0.0212767	TRUE
LOC_Os01g25470	2.26756	0.0934195	4.60864	2.59391e-12	1.34362e-10	TRUE
LOC_Os01g25679	0.0672547	0.376998	-2.40578	0.00025871	0.00270665	TRUE
LOC_Os01g25688	0.051629	0.573279	-3.38051	3.01833e-09	9.57328e-08	TRUE
LOC_Os01g25700	0.0923534	0.320983	-1.71477	0.00590985	0.0395646	TRUE
LOC_Os01g25710	2.8042	9.35736	-1.69869	3.89272e-11	1.70321e-09	TRUE
LOC_Os01g25820	24.8922	52.3094	-1.00684	6.29813e-07	1.25362e-05	TRUE
LOC_Os01g26039	61.2686	137.066	-1.12282	4.45728e-09	1.3638e-07	TRUE
LOC_Os01g26090	0.244682	0.00545226	5.05716	5.99588e-08	1.48048e-06	TRUE
LOC_Os01g26210	1.80077	7.8985	-2.09113	1.61677e-12	8.68138e-11	TRUE
LOC_Os01g26224	0.0447146	0.318455	-2.71771	3.62272e-05	0.000481564	TRUE
LOC_Os01g26240	6.75432	27.8238	-2.0037	2.52288e-17	2.38468e-15	TRUE
LOC_Os01g26300	0.0694478	0.984026	-3.71737	6.34894e-08	1.56092e-06	TRUE
LOC_Os01g26310	0.162167	1.23958	-2.8544	4.35148e-06	7.22962e-05	TRUE
LOC_Os01g27160	0.58461	1.41485	-1.22263	0.000151827	0.00169976	TRUE
LOC_Os01g27230	1.70184	40.6835	-4.54199	4.11031e-67	6.52923e-64	TRUE
LOC_Os01g27240	0.0992372	0.602734	-2.54056	0.00176562	0.0142833	TRUE
LOC_Os01g27530	0.779491	1.62678	-1.01046	0.00119404	0.0101701	TRUE
LOC_Os01g27710	0.01127	0.137038	-3.29842	0.00235396	0.0182775	TRUE
LOC_Os01g27750	11.5467	4.70935	1.36136	1.14375e-07	2.67075e-06	TRUE
LOC_Os01g27770	0.0618025	0.409316	-2.60724	1.8076e-05	0.000257972	TRUE
LOC_Os01g27860	1.27939	0.311906	2.08407	3.86381e-09	1.195e-07	TRUE
LOC_Os01g27890	0.353757	1.16691	-1.65418	1.37602e-05	0.000202912	TRUE
LOC_Os01g28030	1.43398	0.0730725	4.32956	2.86752e-11	1.27811e-09	TRUE
LOC_Os01g28450	0.548912	0.0327136	4.0327	1.83506e-05	0.000261369	TRUE
LOC_Os01g28840	1.79562	0.153394	3.57954	7.18497e-07	1.41147e-05	TRUE
LOC_Os01g29150	0.254124	1.37415	-2.36152	0.000399666	0.00395695	TRUE
LOC_Os01g29180	6.87354	2.61733	1.45411	2.43552e-08	6.54809e-07	TRUE
LOC_Os01g29330	4.52583	1.26788	1.92043	7.77973e-05	0.00094831	TRUE
LOC_Os01g29780	0.538799	0.0836115	2.70972	5.97074e-08	1.47491e-06	TRUE
LOC_Os01g30956	0.0730725	0.508918	-2.69568	8.70862e-07	1.6802e-05	TRUE
LOC_Os01g31370	2.70234	0.394086	2.8087	4.97366e-12	2.46895e-10	TRUE
LOC_Os01g31690	1609.04	3724.66	-1.17088	4.0365e-11	1.76477e-09	TRUE
LOC_Os01g32160	0.11998	0.00545226	4.05568	0.000458744	0.0044479	TRUE
LOC_Os01g32380	0.9511	0.170848	2.52897	1.22411e-07	2.84444e-06	TRUE
LOC_Os01g32460	46.9504	21.5826	1.15266	1.49065e-06	2.74628e-05	TRUE
LOC_Os01g32610	1.09904	2.79482	-1.29648	3.60811e-05	0.000479957	TRUE
LOC_Os01g32780	27.9461	6.8152	2.09421	1.84241e-22	2.7947e-20	TRUE
LOC_Os01g32890	0.0403589	0.427865	-3.28898	6.96477e-07	1.37198e-05	TRUE
LOC_Os01g33400	0.0825149	0.368622	-2.08455	0.00741849	0.0478441	TRUE
LOC_Os01g33460	1.34409	2.88687	-1.06582	0.00165502	0.0134936	TRUE
LOC_Os01g34010	1.01872	0.122874	3.07515	6.105e-10	2.18884e-08	TRUE
LOC_Os01g34560	0.385039	1.73924	-2.14584	0.00162441	0.0132819	TRUE
LOC_Os01g34610	2.2015	0.597586	1.9607	0.000135944	0.0015434	TRUE
LOC_Os01g34690	2.42169	0.515833	2.28294	1.24124e-11	5.82294e-10	TRUE
LOC_Os01g34810	0.0334446	0.234112	-2.66603	0.000138834	0.00157371	TRUE
LOC_Os01g34880	3.65655	1.31125	1.54378	0.000808942	0.00727704	TRUE
LOC_Os01g34890	4.84152	1.47114	1.80914	0.000135994	0.00154366	TRUE
LOC_Os01g35030	3.85058	1.89398	1.07012	8.0579e-05	0.000977098	TRUE
LOC_Os01g35610	0.233412	2.24929	-3.2455	6.3916e-10	2.28444e-08	TRUE
LOC_Os01g36040	0.0341756	0.253363	-2.73508	0.000526904	0.00502695	TRUE
LOC_Os01g36064	0.0570812	0	4.8344	0.00632573	0.0418167	TRUE
LOC_Os01g36270	0.0458112	0.178128	-1.85978	0.00626373	0.0414917	TRUE
LOC_Os01g36280	0.1127	0.833952	-2.81337	2.68881e-08	7.15174e-07	TRUE
LOC_Os01g36720	66.7137	266.605	-1.95844	6.05466e-28	1.42486e-25	TRUE
LOC_Os01g36850	0.841293	0	8.66896	2.12568e-21	2.93621e-19	TRUE
LOC_Os01g37080	0.0407245	0.289	-2.73258	0.0017026	0.013848	TRUE
LOC_Os01g37580	13.7092	0.0116356	10.0633	1.02453e-108	3.6618e-105	TRUE
LOC_Os01g37590	1201.82	3001.08	-1.2832	2.23885e-12	1.17137e-10	TRUE
LOC_Os01g37710	1.18701	6.37144	-2.37686	2.10531e-13	1.27401e-11	TRUE
LOC_Os01g37750	37.2801	12.1328	1.68577	1.35648e-10	5.39442e-09	TRUE
LOC_Os01g37880	0	0.118518	-5.82558	0.000116366	0.00134871	TRUE
LOC_Os01g38030	0.256683	0	6.96531	2.63013e-09	8.43087e-08	TRUE
LOC_Os01g38130	1.06529	0.497313	1.14375	0.00333997	0.0246451	TRUE
LOC_Os01g38140	5.55391	2.72251	1.06413	0.0001683	0.00186665	TRUE
LOC_Os01g38180	0.230518	0.0552536	2.0713	0.00250123	0.0192484	TRUE
LOC_Os01g38190	4.94822	2.19528	1.2409	8.98024e-06	0.000138384	TRUE
LOC_Os01g38510	50.0057	25.2622	1.04109	3.68234e-12	1.86353e-10	TRUE
LOC_Os01g38550	0.0163568	0.191956	-3.33859	0.000876919	0.00779051	TRUE
LOC_Os01g38580	8.54159	1.74442	2.37858	3.50249e-05	0.000467647	TRUE
LOC_Os01g38610	0.491191	3.33745	-2.66122	0.000117476	0.00135937	TRUE
LOC_Os01g39136	0.206516	0.0225401	3.12905	0.000220788	0.00236441	TRUE
LOC_Os01g39600	1.28667	0.451137	1.57379	0.000326986	0.00332073	TRUE
LOC_Os01g39770	0.889663	2.4777	-1.398	0.000785151	0.00708867	TRUE
LOC_Os01g39830	0.53155	0.0610714	3.13526	7.28151e-09	2.1475e-07	TRUE
LOC_Os01g39860	1.19572	0.19086	2.68496	4.64471e-06	7.65435e-05	TRUE
LOC_Os01g39970	4.36422	10.0044	-1.15725	2.85544e-06	4.96627e-05	TRUE
LOC_Os01g40070	162.17	83.7629	1.00449	1.17933e-09	4.02394e-08	TRUE
LOC_Os01g40120	1.02637	0.464935	1.19532	0.000842215	0.00752781	TRUE
LOC_Os01g40140	0.108345	0.583818	-2.35478	5.77817e-07	1.15859e-05	TRUE
LOC_Os01g40200	13.2605	5.97559	1.20711	1.76941e-08	4.87875e-07	TRUE
LOC_Os01g40310	456.595	951.312	-1.01891	2.11192e-09	6.89733e-08	TRUE
LOC_Os01g40430	0.912203	0.11995	2.97562	0.00599351	0.0400151	TRUE
LOC_Os01g40580	1.92471	0.613577	1.73436	0.000754038	0.00685213	TRUE
LOC_Os01g40650	4.36729	2.08188	1.12797	5.94542e-05	0.000747078	TRUE
LOC_Os01g41010	18.4099	8.52615	1.1634	2.41682e-09	7.81279e-08	TRUE
LOC_Os01g41120	0.269049	0.0447146	2.60581	0.000682338	0.00628816	TRUE
LOC_Os01g41160	12.4388	5.98543	1.13931	0.00735753	0.0475206	TRUE
LOC_Os01g41240	175.311	41.9507	2.11879	2.0253e-30	5.82004e-28	TRUE
LOC_Os01g41420	31.4176	7.4986	2.13217	9.94065e-14	6.34449e-12	TRUE
LOC_Os01g41550	8.49618	19.829	-1.17292	1.95029e-10	7.58186e-09	TRUE
LOC_Os01g41710	1605.88	5045.45	-1.60154	1.23903e-15	9.88214e-14	TRUE
LOC_Os01g41720	0.242489	1.52173	-2.58081	8.54559e-09	2.48696e-07	TRUE
LOC_Os01g41730	0.124336	0.0116356	3.28853	0.00294342	0.0220827	TRUE
LOC_Os01g41930	5.29214	11.4955	-1.06847	2.40235e-07	5.19989e-06	TRUE
LOC_Os01g41960	4.10132	0.0738035	5.81654	2.33472e-36	1.05129e-33	TRUE
LOC_Os01g42090	7.49357	3.40124	1.1821	1.46879e-05	0.000214765	TRUE
LOC_Os01g42110	0.776262	0.0454457	4.079	1.32533e-08	3.72801e-07	TRUE
LOC_Os01g42130	0.0890638	0.00581778	3.60141	0.00645132	0.0425127	TRUE
LOC_Os01g42160	0.249068	0.824479	-1.65937	0.0047455	0.0329981	TRUE
LOC_Os01g42190	1.61256	0.147607	3.43788	2.96523e-05	0.000401824	TRUE
LOC_Os01g42210	4.64889	0.606693	3.0018	1.63642e-16	1.43089e-14	TRUE
LOC_Os01g42320	0.14252	0.00545226	4.2783	0.00059671	0.00560044	TRUE
LOC_Os01g42380	128.926	39.7344	1.76911	9.87783e-13	5.47185e-11	TRUE
LOC_Os01g42410	42.7033	7.6667	2.56713	1.2835e-16	1.1362e-14	TRUE
LOC_Os01g42520	1.79337	0.129423	3.8201	1.50913e-08	4.20365e-07	TRUE
LOC_Os01g42690	9.08542	0.985885	3.25064	3.90716e-17	3.62719e-15	TRUE
LOC_Os01g42810	2.74608	7.49802	-1.3889	3.3033e-08	8.64042e-07	TRUE
LOC_Os01g42860	49.2946	1.13054	5.50849	1.45319e-87	2.96794e-84	TRUE
LOC_Os01g42900	0.6893	0.0221746	4.88029	1.46515e-13	9.1171e-12	TRUE
LOC_Os01g42960	1.49608	0.21011	2.89354	8.24373e-10	2.88334e-08	TRUE
LOC_Os01g43160	11.9917	3.11793	2.00308	2.08881e-16	1.80439e-14	TRUE
LOC_Os01g43230	1.46377	4.34731	-1.49963	0.000202175	0.00219094	TRUE
LOC_Os01g43460	39.8518	3.72627	3.49799	5.39925e-31	1.64235e-28	TRUE
LOC_Os01g43500	0.0287234	0.382085	-3.63717	7.38025e-05	0.000903547	TRUE
LOC_Os01g43560	0.917594	2.28215	-1.25606	0.00146182	0.012104	TRUE
LOC_Os01g43590	5.52025	22.8861	-2.00583	5.70557e-15	4.19598e-13	TRUE
LOC_Os01g43650	16.7239	2.99101	2.54741	3.10894e-29	7.93697e-27	TRUE
LOC_Os01g43700	13.7222	33.8588	-1.26819	4.13718e-09	1.27335e-07	TRUE
LOC_Os01g43720	1.04848	0.226101	2.25448	2.67661e-06	4.67945e-05	TRUE
LOC_Os01g43760	27.9633	62.4536	-1.10442	6.23503e-11	2.64508e-09	TRUE
LOC_Os01g43851	24.547	8.80854	1.54931	3.8848e-10	1.43419e-08	TRUE
LOC_Os01g43860	0.181783	0.0330791	2.42907	0.00202101	0.0160681	TRUE
LOC_Os01g44090	6.50833	0.885216	2.92594	1.63639e-18	1.76231e-16	TRUE
LOC_Os01g44110	1.51101	0.156684	3.30669	1.64506e-15	1.29401e-13	TRUE
LOC_Os01g44120	2.54127	0.399873	2.7092	1.2352e-13	7.79647e-12	TRUE
LOC_Os01g44330	0.103258	0.0116356	3.0143	0.00419633	0.0297768	TRUE
LOC_Os01g44390	5.52077	15.4133	-1.44911	7.30857e-08	1.76947e-06	TRUE
LOC_Os01g45020	2.76707	0.896425	1.69507	1.39068e-06	2.58039e-05	TRUE
LOC_Os01g45140	11.8972	33.192	-1.43931	2.01841e-13	1.22532e-11	TRUE
LOC_Os01g45274	1545.83	3515.83	-1.15351	6.99823e-07	1.37763e-05	TRUE
LOC_Os01g45450	5.48778	2.00442	1.51883	1.40296e-08	3.92704e-07	TRUE
LOC_Os01g45520	2.27265	0.913878	1.36632	0.000442978	0.0043169	TRUE
LOC_Os01g45640	49.621	10.3224	2.35218	8.28946e-06	0.000128466	TRUE
LOC_Os01g45730	0.355585	0.0272613	3.6846	0.00294767	0.0221011	TRUE
LOC_Os01g45830	14.9466	5.06567	1.63187	1.78644e-08	4.91861e-07	TRUE
LOC_Os01g45840	0.369749	0.105421	1.84213	0.000217048	0.00232954	TRUE
LOC_Os01g45914	2.22717	11.7375	-2.3698	3.86326e-07	8.05722e-06	TRUE
LOC_Os01g46030	0.230153	2.52208	-3.38684	2.05907e-16	1.78409e-14	TRUE
LOC_Os01g46130	1.9658	4.86808	-1.26579	3.16519e-06	5.42742e-05	TRUE
LOC_Os01g46250	0.0287234	0.161405	-2.36901	0.0032225	0.0238738	TRUE
LOC_Os01g46260	0.0349067	0.378095	-3.34704	3.86095e-05	0.000507451	TRUE
LOC_Os01g46570	21.5112	9.34697	1.25183	5.10872e-10	1.85255e-08	TRUE
LOC_Os01g46860	0.073438	0.591768	-2.89258	0.000172873	0.00191032	TRUE
LOC_Os01g47050	0.520645	1.23349	-1.19723	0.00421422	0.0298815	TRUE
LOC_Os01g47270	13.0567	34.069	-1.33709	7.31091e-11	3.04724e-09	TRUE
LOC_Os01g47290	0.252327	0.0167223	3.79867	1.58439e-05	0.00022909	TRUE
LOC_Os01g47300	0.355585	0.0109045	4.80985	1.14329e-08	3.26085e-07	TRUE
LOC_Os01g47370	0.0170878	0.579859	-4.894	3.85281e-10	1.4233e-08	TRUE
LOC_Os01g47470	1.34305	0.407884	1.7793	0.000211125	0.002272	TRUE
LOC_Os01g47480	0.199236	0.0109045	3.98288	4.61146e-06	7.6085e-05	TRUE
LOC_Os01g47510	0.14252	0.0170878	2.97214	0.00106595	0.00921644	TRUE
LOC_Os01g47570	5.91202	0.757925	3.02525	4.44489e-20	5.5499e-18	TRUE
LOC_Os01g47580	0.117787	0.69329	-2.50082	4.49238e-05	0.00058162	TRUE
LOC_Os01g47900	0.350102	7.6473	-4.36741	4.40468e-31	1.36155e-28	TRUE
LOC_Os01g48130	1.77065	0.508918	1.87763	3.24784e-05	0.000436194	TRUE
LOC_Os01g48446	10.0009	5.1279	1.01547	2.92817e-06	5.07272e-05	TRUE
LOC_Os01g48530	0.590428	0.126133	2.28869	0.000241737	0.00255101	TRUE
LOC_Os01g48620	8.03788	17.0418	-1.02392	6.53065e-05	0.000812049	TRUE
LOC_Os01g48640	19.7383	58.1356	-1.50864	2.18369e-18	2.304e-16	TRUE
LOC_Os01g48800	0.258845	1.1433	-2.08633	8.07278e-07	1.5681e-05	TRUE
LOC_Os01g48950	5.25884	16.8315	-1.63737	3.55348e-08	9.2284e-07	TRUE
LOC_Os01g49210	2.39367	5.80611	-1.24126	0.000184652	0.00202174	TRUE
LOC_Os01g49320	20.8676	10.4296	1.07737	0.000423953	0.00416067	TRUE
LOC_Os01g49390	1.82328	0.906994	1.06258	0.000642154	0.00597012	TRUE
LOC_Os01g49630	0.454792	1.67323	-1.81073	6.64691e-05	0.000824033	TRUE
LOC_Os01g49710	5.52732	2.29132	1.31095	1.16573e-06	2.19288e-05	TRUE
LOC_Os01g49750	4.08323	0.544891	2.98662	5.56174e-12	2.73948e-10	TRUE
LOC_Os01g49820	24.807	8.07361	1.68358	1.71227e-13	1.05402e-11	TRUE
LOC_Os01g49910	0.170147	0.9306	-2.36306	2.62941e-06	4.60678e-05	TRUE
LOC_Os01g49970	0.00545226	0.0897948	-3.52108	0.00413466	0.0294159	TRUE
LOC_Os01g50020	0.116356	0	5.84245	0.00175256	0.0142019	TRUE
LOC_Os01g50070	1.36045	5.3218	-1.92239	1.23172e-09	4.18273e-08	TRUE
LOC_Os01g50080	12.4997	40.885	-1.6758	4.02479e-12	2.02607e-10	TRUE
LOC_Os01g50350	3.28269	0.426373	3.02259	1.1232e-06	2.12125e-05	TRUE
LOC_Os01g50360	0.341025	0.0825149	2.06467	0.000564927	0.00534159	TRUE
LOC_Os01g50400	1.71283	0.556161	1.68838	0.00403169	0.0288196	TRUE
LOC_Os01g50410	27.1001	11.1527	1.35136	6.38721e-07	1.27003e-05	TRUE
LOC_Os01g50420	8.9697	1.42563	2.72288	1.53315e-06	2.8137e-05	TRUE
LOC_Os01g50440	1.32274	0	9.35327	3.44092e-13	2.03698e-11	TRUE
LOC_Os01g50480	0.0683513	0	5.09635	0.00310184	0.0230936	TRUE
LOC_Os01g50720	6.07455	1.66998	1.92649	8.19913e-06	0.000127204	TRUE
LOC_Os01g50820	27.2503	4.44512	2.63406	9.04406e-17	8.17051e-15	TRUE
LOC_Os01g50870	12.2362	2.39918	2.41603	4.81784e-22	7.06443e-20	TRUE
LOC_Os01g50910	0.601333	0.142124	2.11296	0.0073894	0.0476996	TRUE
LOC_Os01g50940	65.3505	21.7814	1.65423	1.42439e-09	4.78586e-08	TRUE
LOC_Os01g50980	0.20941	0	6.67446	6.23058e-08	1.53446e-06	TRUE
LOC_Os01g51030	3.92612	0.945099	2.12726	2.16261e-07	4.7293e-06	TRUE
LOC_Os01g51090	0.0287234	0.183945	-2.55119	0.000623213	0.00581578	TRUE
LOC_Os01g51140	7.665	1.05707	2.92126	5.4429e-11	2.33152e-09	TRUE
LOC_Os01g51210	2.63774	1.18247	1.23744	0.00577001	0.03876	TRUE
LOC_Os01g51250	8.93547	3.12801	1.58768	5.45267e-09	1.63941e-07	TRUE
LOC_Os01g51320	13.4704	32.6893	-1.23634	7.94489e-12	3.82116e-10	TRUE
LOC_Os01g51400	1.13431	5.30356	-2.18676	3.2195e-12	1.64531e-10	TRUE
LOC_Os01g51410	2267.53	5109.44	-1.12684	8.8576e-13	4.93214e-11	TRUE
LOC_Os01g51540	266.546	60.6716	2.19906	3.68252e-16	3.10602e-14	TRUE
LOC_Os01g51670	10.7085	3.61549	1.63789	2.99209e-08	7.89598e-07	TRUE
LOC_Os01g51690	0.608582	0.00545226	6.38269	2.56041e-06	4.49553e-05	TRUE
LOC_Os01g51980	12.8804	57.0961	-2.10491	2.78987e-24	4.98568e-22	TRUE
LOC_Os01g51990	0.01127	0.14249	-3.36783	0.00182668	0.0147045	TRUE
LOC_Os01g52010	36.3963	134.372	-1.8222	3.71408e-25	7.10345e-23	TRUE
LOC_Os01g52070	0.0170878	0.387537	-4.31314	2.92412e-08	7.73445e-07	TRUE
LOC_Os01g52110	537.807	1173.07	-1.07658	3.79388e-12	1.91658e-10	TRUE
LOC_Os01g52160	0.274867	0.824114	-1.51433	0.00102834	0.00893171	TRUE
LOC_Os01g52180	0.0345412	0.205754	-2.47078	0.000665363	0.00616085	TRUE
LOC_Os01g52230	672.547	289.646	1.2616	5.0869e-13	2.9295e-11	TRUE
LOC_Os01g52380	0.390461	0.0221746	4.0553	4.812e-08	1.21707e-06	TRUE
LOC_Os01g52470	0.0225401	0.155222	-2.6058	0.0014231	0.0118373	TRUE
LOC_Os01g52514	0.0967091	0	5.58899	0.000420924	0.00413874	TRUE
LOC_Os01g52530	11.2295	1.90732	2.63322	4.8613e-08	1.22791e-06	TRUE
LOC_Os01g52570	2.3315	0.496552	2.28494	1.65733e-08	4.59186e-07	TRUE
LOC_Os01g52594	17.9251	9.1743	1.00994	1.20347e-06	2.25793e-05	TRUE
LOC_Os01g52610	12.6491	0.204292	5.99705	8.67529e-74	1.60034e-70	TRUE
LOC_Os01g52710	0.337766	0.0498014	2.78912	0.000164542	0.00182779	TRUE
LOC_Os01g52730	7.01526	1.1309	2.68778	9.5245e-19	1.04946e-16	TRUE
LOC_Os01g52740	2.59765	1.03636	1.40028	0.000257415	0.00269607	TRUE
LOC_Os01g52750	9.72769	48.1818	-2.25609	1.9049e-42	1.31246e-39	TRUE
LOC_Os01g52950	0.141424	0	6.1109	1.52449e-05	0.000221548	TRUE
LOC_Os01g53160	0.35522	0.106152	1.77898	0.00514138	0.0352494	TRUE
LOC_Os01g53260	1.28201	0.153029	3.11546	6.47777e-06	0.000102871	TRUE
LOC_Os01g53294	15.1202	6.91493	1.18434	1.11973e-09	3.83429e-08	TRUE
LOC_Os01g53330	22.255	102.696	-2.1731	1.4739e-23	2.48633e-21	TRUE
LOC_Os01g53340	0.0519945	0.403163	-2.87913	6.66001e-06	0.000105443	TRUE
LOC_Os01g53370	0.119249	0.744158	-2.56381	0.000452187	0.004397	TRUE
LOC_Os01g53420	28.5644	13.3187	1.15747	1.17423e-11	5.53127e-10	TRUE
LOC_Os01g53430	1.46124	0.515498	1.55693	0.000553953	0.0052552	TRUE
LOC_Os01g53570	0.231554	1.37881	-2.50388	0.0014909	0.0123135	TRUE
LOC_Os01g53640	0.591951	0	8.215	1.41248e-05	0.000207538	TRUE
LOC_Os01g53790	3.86648	0.997216	1.98129	8.80066e-07	1.6951e-05	TRUE
LOC_Os01g53820	9.71356	3.76992	1.43875	2.57091e-06	4.50982e-05	TRUE
LOC_Os01g53860	0.618421	1.43373	-1.15982	0.000838746	0.00750383	TRUE
LOC_Os01g53900	2.33564	1.00949	1.27337	0.000222	0.00237517	TRUE
LOC_Os01g54030	0.453756	0.107979	2.08976	0.00284175	0.0214334	TRUE
LOC_Os01g54270	1.92209	7.78211	-1.97234	1.31007e-09	4.43561e-08	TRUE
LOC_Os01g54340	41.8862	14.0302	1.64663	1.84673e-19	2.17747e-17	TRUE
LOC_Os01g54370	4.61883	1.2814	1.91007	2.44495e-12	1.27454e-10	TRUE
LOC_Os01g54490	2.61154	12.2196	-2.20934	4.38029e-08	1.12077e-06	TRUE
LOC_Os01g54590	1.22271	0.181752	2.80889	5.37632e-06	8.71211e-05	TRUE
LOC_Os01g54620	11.3934	1.32828	3.16232	6.70564e-10	2.3907e-08	TRUE
LOC_Os01g54670	1.77863	0.916437	1.01921	0.00264368	0.0201683	TRUE
LOC_Os01g54700	13.495	5.65613	1.30971	7.26027e-10	2.5756e-08	TRUE
LOC_Os01g55160	0.298839	0.0109045	4.57461	4.68899e-07	9.57317e-06	TRUE
LOC_Os01g55190	1.24013	0.279558	2.19964	2.17644e-07	4.75589e-06	TRUE
LOC_Os01g55240	6.6733	1.9884	1.7999	4.99957e-05	0.000640899	TRUE
LOC_Os01g55340	2.44938	0.464935	2.45563	1.58283e-08	4.39825e-07	TRUE
LOC_Os01g55350	0.23996	0.01127	4.25726	3.64575e-05	0.000484063	TRUE
LOC_Os01g55440	0	0.101796	-5.63662	0.0028694	0.021605	TRUE
LOC_Os01g55450	8.85377	29.0596	-1.66825	1.41567e-14	9.88482e-13	TRUE
LOC_Os01g55510	0.920153	0.226467	2.08495	5.87868e-05	0.000739992	TRUE
LOC_Os01g55540	116.488	56.8776	1.09604	1.55082e-12	8.36652e-11	TRUE
LOC_Os01g55660	7.1576	20.0829	-1.45188	6.55837e-10	2.33966e-08	TRUE
LOC_Os01g55750	20.1343	43.2076	-1.04972	1.22983e-08	3.4868e-07	TRUE
LOC_Os01g55820	2.70862	0.0330791	6.32888	1.28023e-27	2.95207e-25	TRUE
LOC_Os01g55974	10.6824	4.85367	1.19465	1.80669e-07	4.03269e-06	TRUE
LOC_Os01g56235	2.43076	0.191956	3.69879	8.09972e-12	3.89236e-10	TRUE
LOC_Os01g56240	14.1991	0.989448	3.91122	1.44726e-20	1.88527e-18	TRUE
LOC_Os01g56330	4.38843	1.05427	2.10766	4.08624e-07	8.46652e-06	TRUE
LOC_Os01g56360	51.8432	144.675	-1.43564	1.52274e-17	1.47343e-15	TRUE
LOC_Os01g56370	4.40494	18.3608	-2.00688	1.00533e-24	1.86658e-22	TRUE
LOC_Os01g56450	12.0624	3.87068	1.70757	1.71718e-11	7.90011e-10	TRUE
LOC_Os01g56690	7.78711	1.3638	2.61011	0.000816766	0.00733935	TRUE
LOC_Os01g56810	14.7956	3.38424	2.20536	1.15779e-09	3.95515e-08	TRUE
LOC_Os01g56880	72.7288	15.7957	2.27189	2.16955e-31	6.9701e-29	TRUE
LOC_Os01g57004	3.91875	1.11933	1.85713	7.58017e-06	0.000118502	TRUE
LOC_Os01g57020	0.159243	2.07098	-3.63183	2.05638e-18	2.1858e-16	TRUE
LOC_Os01g57040	0.930753	0	8.82985	1.35485e-17	1.31898e-15	TRUE
LOC_Os01g57082	0.0116356	15.7346	-10.1377	1.58679e-96	3.94532e-93	TRUE
LOC_Os01g57240	30.5986	11.8469	1.42576	4.8512e-15	3.62641e-13	TRUE
LOC_Os01g57430	0.00581778	0.516229	-6.02368	3.77489e-12	1.90867e-10	TRUE
LOC_Os01g57440	0.904223	1.94597	-1.05966	0.00193853	0.0155001	TRUE
LOC_Os01g57560	26.3769	64.0836	-1.24273	1.6998e-11	7.82647e-10	TRUE
LOC_Os01g57620	0.0978057	0	5.58835	0.000249311	0.00262135	TRUE
LOC_Os01g57700	0.433744	1.78207	-2.00017	3.52466e-07	7.42399e-06	TRUE
LOC_Os01g57730	7.09839	1.10474	2.74533	1.93097e-20	2.47588e-18	TRUE
LOC_Os01g57770	1.74771	0.424941	2.11424	7.28594e-07	1.42983e-05	TRUE
LOC_Os01g57854	8.84458	4.48273	1.061	0.00324629	0.0240345	TRUE
LOC_Os01g57880	1.1366	0.0221746	5.65073	1.21637e-07	2.82875e-06	TRUE
LOC_Os01g58100	163.297	22.5067	2.93469	5.41973e-10	1.95788e-08	TRUE
LOC_Os01g58130	1.47571	0.255921	2.58185	9.15257e-10	3.18176e-08	TRUE
LOC_Os01g58140	8.6744	3.47525	1.37588	1.8828e-07	4.1781e-06	TRUE
LOC_Os01g58150	1.12304	0.529265	1.14836	0.00287478	0.0216398	TRUE
LOC_Os01g58170	0.108345	0.0167223	2.60793	0.00489253	0.0338435	TRUE
LOC_Os01g58230	4.24786	1.97284	1.17043	0.000203241	0.00220082	TRUE
LOC_Os01g58240	41.0002	14.2272	1.58634	6.25957e-12	3.04647e-10	TRUE
LOC_Os01g58280	26.1088	5.53587	2.30654	4.5948e-13	2.67303e-11	TRUE
LOC_Os01g58290	4.86464	2.16698	1.22255	2.91473e-05	0.000395543	TRUE
LOC_Os01g58300	0.125433	0.00545226	4.09627	0.000348801	0.00351172	TRUE
LOC_Os01g58320	1.33322	0.29625	2.24557	1.32088e-05	0.000195537	TRUE
LOC_Os01g58340	0.137068	0.00545226	4.22705	0.000116531	0.00134979	TRUE
LOC_Os01g58350	3.71738	0.703037	2.4542	3.55943e-14	2.3911e-12	TRUE
LOC_Os01g58450	0.131616	0.405356	-1.56951	0.00716157	0.0464333	TRUE
LOC_Os01g58490	0.135606	0	6.04925	3.47342e-05	0.000464308	TRUE
LOC_Os01g58760	1.22048	2.94389	-1.22541	0.000112367	0.00130719	TRUE
LOC_Os01g58790	54.1648	19.5697	1.53273	4.26373e-17	3.95179e-15	TRUE
LOC_Os01g58890	416.469	192.493	1.17472	1.70968e-12	9.12031e-11	TRUE
LOC_Os01g58910	4.49519	1.66294	1.45359	0.00430764	0.0304345	TRUE
LOC_Os01g59000	31.6034	15.1596	1.12253	5.07526e-09	1.53319e-07	TRUE
LOC_Os01g59100	7.33622	3.45774	1.14775	2.30482e-05	0.000320923	TRUE
LOC_Os01g59110	3.96066	15.7419	-1.95166	1.85187e-13	1.13384e-11	TRUE
LOC_Os01g59150	4.73546	1.42685	1.80756	0.00298358	0.0223236	TRUE
LOC_Os01g59360	0.19488	0.753569	-1.89609	0.00778565	0.0497909	TRUE
LOC_Os01g59530	68.7037	35.4819	1.01101	3.56182e-11	1.56441e-09	TRUE
LOC_Os01g59580	0.39302	0.160674	1.3384	0.00522733	0.0357145	TRUE
LOC_Os01g60020	7.74608	4.00412	1.01802	6.39014e-05	0.000795789	TRUE
LOC_Os01g60080	0	0.0941505	-5.47832	0.000474656	0.00458019	TRUE
LOC_Os01g60170	0.323938	1.33084	-1.96428	4.1338e-07	8.55575e-06	TRUE
LOC_Os01g60450	12.1431	34.8247	-1.46018	1.40398e-18	1.52639e-16	TRUE
LOC_Os01g60480	11.977	0	12.5007	7.82185e-108	2.63118e-104	TRUE
LOC_Os01g60490	1.63498	0.00545226	7.79553	1.45876e-27	3.33682e-25	TRUE
LOC_Os01g60600	10.7487	1.13413	3.3203	9.11194e-15	6.54617e-13	TRUE
LOC_Os01g60640	18.5669	2.52473	2.92	2.54646e-15	1.96786e-13	TRUE
LOC_Os01g60690	0.220314	0.0163568	3.62119	1.36294e-05	0.00020119	TRUE
LOC_Os01g60730	4.06809	8.92142	-1.08719	2.41169e-05	0.000334339	TRUE
LOC_Os01g60770	12.5765	0.59984	4.42595	9.17636e-41	5.76659e-38	TRUE
LOC_Os01g60810	1.24741	3.31184	-1.38142	0.000614644	0.005748	TRUE
LOC_Os01g61010	86.4922	192.154	-1.11204	1.35398e-09	4.57887e-08	TRUE
LOC_Os01g61044	145.983	71.1315	1.07319	0.000173489	0.00191565	TRUE
LOC_Os01g61070	24.6592	7.40911	1.78143	1.04907e-19	1.26034e-17	TRUE
LOC_Os01g61080	34.397	16.7509	1.09256	6.56374e-09	1.95192e-07	TRUE
LOC_Os01g61110	0.212334	1.12405	-2.35412	7.06791e-08	1.71629e-06	TRUE
LOC_Os01g61180	28.8113	60.6766	-1.02195	2.02546e-12	1.06754e-10	TRUE
LOC_Os01g61380	2.98531	1.54753	1.01088	0.00360707	0.0262598	TRUE
LOC_Os01g61470	0.485739	1.84637	-1.89141	4.92645e-05	0.000632093	TRUE
LOC_Os01g61510	20.1513	3.51665	2.5845	8.97709e-32	2.93351e-29	TRUE
LOC_Os01g61610	5.57425	0.621558	3.23987	0.000333058	0.00337043	TRUE
LOC_Os01g61620	3.14638	1.15417	1.5151	4.68152e-06	7.70189e-05	TRUE
LOC_Os01g61760	6.79836	2.20941	1.68902	7.37881e-06	0.00011567	TRUE
LOC_Os01g61940	3.80032	1.8064	1.11587	0.00010912	0.00127454	TRUE
LOC_Os01g62090	0.903096	1.86346	-1.00252	0.00258641	0.019808	TRUE
LOC_Os01g62140	3.6069	0	10.7628	1.4423e-46	1.16168e-43	TRUE
LOC_Os01g62190	0.84568	0.0327136	4.64669	1.16665e-12	6.39042e-11	TRUE
LOC_Os01g62200	0.215227	1.2168	-2.45593	1.58394e-06	2.89484e-05	TRUE
LOC_Os01g62260	0.344315	0.0287234	3.52054	0.000425075	0.00416952	TRUE
LOC_Os01g62310	0.103989	0.00545226	3.85003	0.00275427	0.0208672	TRUE
LOC_Os01g62360	2.15776	7.49256	-1.73745	6.31118e-13	3.60551e-11	TRUE
LOC_Os01g62380	3.19283	1.21668	1.45234	1.16359e-06	2.18957e-05	TRUE
LOC_Os01g62420	20.1002	10.2213	1.02791	1.92758e-08	5.27419e-07	TRUE
LOC_Os01g62500	2.21962	5.28464	-1.20423	4.51939e-06	7.47602e-05	TRUE
LOC_Os01g62540	1.9658	0.00545226	8.04709	2.19181e-31	7.00227e-29	TRUE
LOC_Os01g62640	0.170878	0.0163568	3.25652	0.000159695	0.00177948	TRUE
LOC_Os01g62670	13.0924	4.31755	1.6562	2.78804e-17	2.61801e-15	TRUE
LOC_Os01g62740	6.58984	0	11.6425	1.27754e-64	1.92256e-61	TRUE
LOC_Os01g62770	7.25358	16.6492	-1.16852	1.50572e-05	0.000219267	TRUE
LOC_Os01g62790	6.14839	1.96915	1.70157	2.62473e-09	8.41827e-08	TRUE
LOC_Os01g62830	0.473707	2.35099	-2.2724	3.55233e-05	0.000473528	TRUE
LOC_Os01g62880	30.5369	15.1293	1.07318	5.45238e-10	1.96843e-08	TRUE
LOC_Os01g62950	8.12552	0.803371	3.40228	3.01165e-27	6.64958e-25	TRUE
LOC_Os01g62980	5.58479	0.149404	5.25799	2.7997e-28	6.67099e-26	TRUE
LOC_Os01g63050	20.3471	89.9997	-2.088	4.46123e-36	1.94748e-33	TRUE
LOC_Os01g63170	0.0276268	0.177762	-2.51981	0.00149376	0.0123336	TRUE
LOC_Os01g63380	0.335939	0.0559847	2.58377	8.14741e-05	0.000987532	TRUE
LOC_Os01g63460	13.2389	53.2498	-1.97328	9.84436e-23	1.53395e-20	TRUE
LOC_Os01g63870	2.44066	5.1363	-1.02201	5.37374e-05	0.000683502	TRUE
LOC_Os01g63880	1.63288	0.560547	1.61323	0.00711716	0.046182	TRUE
LOC_Os01g63900	12.433	26.0906	-1.02439	1.70013e-07	3.82019e-06	TRUE
LOC_Os01g63960	0.130885	0	6.02188	0.000123301	0.00141958	TRUE
LOC_Os01g63980	13.3071	1.43327	3.29242	7.33559e-18	7.34664e-16	TRUE
LOC_Os01g64070	0.0869012	0	5.41558	0.00189996	0.0152347	TRUE
LOC_Os01g64110	18.505	6.67594	1.5435	1.75806e-10	6.88136e-09	TRUE
LOC_Os01g64120	4.99592	1.39523	1.88345	3.46204e-10	1.2923e-08	TRUE
LOC_Os01g64170	49.2386	11.9797	2.1193	4.18031e-15	3.15793e-13	TRUE
LOC_Os01g64290	2.7293	1.01641	1.49452	0.000147823	0.00166111	TRUE
LOC_Os01g64300	3.20925	0.994931	1.76058	1.74287e-06	3.16306e-05	TRUE
LOC_Os01g64360	16.704	5.24373	1.734	2.23028e-17	2.11511e-15	TRUE
LOC_Os01g64440	30.6463	13.5664	1.23898	1.51167e-09	5.05536e-08	TRUE
LOC_Os01g64470	18.0576	3.45335	2.4499	6.93202e-14	4.51497e-12	TRUE
LOC_Os01g64520	15.7516	7.63764	1.11922	0.000272585	0.00283367	TRUE
LOC_Os01g64660	250.568	517.157	-1.00219	6.27648e-08	1.5451e-06	TRUE
LOC_Os01g64790	45.4436	6.31137	2.911	1.19754e-58	1.59261e-55	TRUE
LOC_Os01g64910	0.681289	2.18246	-1.61607	0.00379603	0.0273953	TRUE
LOC_Os01g65010	2.36391	5.53292	-1.17665	3.3906e-06	5.77413e-05	TRUE
LOC_Os01g65030	5.30079	15.532	-1.5124	1.04693e-10	4.26121e-09	TRUE
LOC_Os01g65060	1.1627	0.343888	1.8037	7.47149e-07	1.46173e-05	TRUE
LOC_Os01g65110	0.516259	0.0687168	2.90916	0.00412285	0.0293355	TRUE
LOC_Os01g65190	1.72663	4.63342	-1.36582	1.01543e-06	1.93239e-05	TRUE
LOC_Os01g65240	0.673309	6.47905	-3.2343	2.63891e-18	2.77406e-16	TRUE
LOC_Os01g65260	63.052	287.395	-2.15554	1.8407e-23	3.05107e-21	TRUE
LOC_Os01g65380	84.7997	24.522	1.84911	1.61376e-28	3.91037e-26	TRUE
LOC_Os01g65420	1.17175	0.184676	2.70356	1.23668e-10	4.96286e-09	TRUE
LOC_Os01g65510	0.683878	0.138865	2.35895	6.57118e-05	0.000816034	TRUE
LOC_Os01g65520	24.1846	12.0168	1.07151	2.14267e-07	4.69106e-06	TRUE
LOC_Os01g65550	9.42054	2.58312	1.93842	3.01461e-13	1.79131e-11	TRUE
LOC_Os01g65620	0.435541	0.0170878	4.58433	2.95442e-10	1.12037e-08	TRUE
LOC_Os01g65630	0.448639	0.177031	1.38692	0.00281194	0.0212422	TRUE
LOC_Os01g65650	53.0908	22.8479	1.25596	9.89663e-11	4.03961e-09	TRUE
LOC_Os01g65690	0.0869012	0	5.45149	0.00419267	0.0297582	TRUE
LOC_Os01g65780	15.1325	5.80666	1.43059	4.0664e-10	1.4964e-08	TRUE
LOC_Os01g65790	2.79859	0.595393	2.33528	0.00120484	0.0102499	TRUE
LOC_Os01g65830	0.102527	0	5.6843	0.00286309	0.0215688	TRUE
LOC_Os01g65850	0.0345412	0.289	-2.94948	6.36374e-06	0.000101313	TRUE
LOC_Os01g65880	22.8575	60.9281	-1.3788	1.18995e-11	5.60068e-10	TRUE
LOC_Os01g65970	2.30067	5.18388	-1.12275	3.99468e-06	6.69912e-05	TRUE
LOC_Os01g65992	0.669715	0.234112	1.57304	0.00134482	0.0112747	TRUE
LOC_Os01g66010	9.0644	3.77616	1.32957	1.80047e-07	4.02194e-06	TRUE
LOC_Os01g66040	0.119615	0.478032	-1.91941	0.000142761	0.00161167	TRUE
LOC_Os01g66110	4.77557	1.97573	1.34634	3.8426e-05	0.000505737	TRUE
LOC_Os01g66200	0.993317	0.325704	1.69116	0.00446862	0.0313701	TRUE
LOC_Os01g66270	0.900202	0.18358	2.33392	3.3038e-05	0.000443397	TRUE
LOC_Os01g66480	5.02863	0.236275	4.45706	2.19064e-23	3.62063e-21	TRUE
LOC_Os01g66530	2.05413	0.72049	1.56778	2.34296e-06	4.14172e-05	TRUE
LOC_Os01g66650	0.791857	3.83812	-2.22717	1.23958e-13	7.81551e-12	TRUE
LOC_Os01g66710	0.170147	0.0163568	3.25718	0.000246175	0.00259307	TRUE
LOC_Os01g66760	12.7109	2.73569	2.30057	4.29458e-09	1.31754e-07	TRUE
LOC_Os01g66830	4.80082	1.61981	1.6277	3.1939e-08	8.38212e-07	TRUE
LOC_Os01g66990	2.59948	1.16225	1.19076	0.00122282	0.0103875	TRUE
LOC_Os01g67240	1.89343	0.616928	1.66054	9.89572e-05	0.00116993	TRUE
LOC_Os01g67260	0.0439836	0.285376	-2.57744	0.00181535	0.0146272	TRUE
LOC_Os01g67430	1.09801	2.82391	-1.31959	0.00741632	0.0478414	TRUE
LOC_Os01g67520	0.947841	0.0963436	3.32788	1.97559e-10	7.6646e-09	TRUE
LOC_Os01g67540	146.938	61.3636	1.32631	1.09237e-09	3.7487e-08	TRUE
LOC_Os01g67630	3.80175	10.1818	-1.375	4.01464e-07	8.32721e-06	TRUE
LOC_Os01g67870	5.86395	2.16251	1.51236	6.8044e-07	1.34473e-05	TRUE
LOC_Os01g67950	0.169051	0	6.36634	3.08465e-06	5.30682e-05	TRUE
LOC_Os01g68020	137.799	62.7877	1.19722	7.14451e-14	4.63753e-12	TRUE
LOC_Os01g68160	9.93241	4.26696	1.28458	1.3738e-08	3.85107e-07	TRUE
LOC_Os01g68269	8.49545	172.737	-4.3242	7.90564e-46	6.19304e-43	TRUE
LOC_Os01g68300	637.592	1993.87	-1.59186	1.316e-24	2.42763e-22	TRUE
LOC_Os01g68450	148.818	412.209	-1.43269	1.47254e-13	9.15309e-12	TRUE
LOC_Os01g68640	0.0799868	0.00545226	3.47005	0.00554239	0.0374952	TRUE
LOC_Os01g68650	5.23052	1.56742	1.82079	8.69438e-06	0.000134232	TRUE
LOC_Os01g68720	1.61095	19.479	-3.54495	2.47315e-39	1.44316e-36	TRUE
LOC_Os01g68730	0.167254	0.784486	-2.17675	0.000122215	0.00140879	TRUE
LOC_Os01g68740	2.16464	12.0353	-2.42155	1.56594e-18	1.69282e-16	TRUE
LOC_Os01g68870	3.1904	9.33406	-1.49963	7.12551e-08	1.72954e-06	TRUE
LOC_Os01g68960	1.61646	3.49231	-1.0559	0.000565044	0.00534163	TRUE
LOC_Os01g69010	0.768586	15.6297	-4.31686	1.2791e-29	3.40216e-27	TRUE
LOC_Os01g69070	33.3377	90.7567	-1.41325	1.03787e-09	3.58403e-08	TRUE
LOC_Os01g69200	1.39794	4.6135	-1.67642	1.43456e-08	4.01125e-07	TRUE
LOC_Os01g70120	0.124701	0.0163568	2.82181	0.00264894	0.020203	TRUE
LOC_Os01g70130	87.9671	44.8238	1.0373	7.11472e-11	2.97414e-09	TRUE
LOC_Os01g70150	1.17391	0.0163568	6.02363	1.52791e-19	1.82031e-17	TRUE
LOC_Os01g70170	99.5868	50.7924	1.0367	1.47896e-08	4.12564e-07	TRUE
LOC_Os01g70180	5.13192	2.4647	1.13132	0.00376064	0.0272016	TRUE
LOC_Os01g70190	5.55689	2.14192	1.43249	9.58631e-05	0.00113688	TRUE
LOC_Os01g70200	7.53628	3.91765	1.01842	0.00489864	0.0338775	TRUE
LOC_Os01g70240	0.893288	0.126864	2.85813	1.86162e-07	4.14075e-06	TRUE
LOC_Os01g70260	1.56191	3.72798	-1.20082	2.16488e-05	0.000303433	TRUE
LOC_Os01g70410	0.439928	0.0221746	4.25612	3.19441e-07	6.78839e-06	TRUE
LOC_Os01g70490	20.3566	5.1353	2.06901	3.36234e-14	2.2621e-12	TRUE
LOC_Os01g70500	1.5775	0.675837	1.24545	0.00550503	0.0372943	TRUE
LOC_Os01g70525	1.74399	0.683421	1.40286	0.000229133	0.00244007	TRUE
LOC_Os01g70710	74.7696	35.5673	1.13619	6.43749e-10	2.29797e-08	TRUE
LOC_Os01g70730	1.9923	7.6685	-1.89366	3.64783e-13	2.14835e-11	TRUE
LOC_Os01g70770	155.086	59.8183	1.45156	3.28113e-11	1.44807e-09	TRUE
LOC_Os01g70930	13.0456	30.0717	-1.1599	1.22278e-10	4.91744e-09	TRUE
LOC_Os01g71090	0.275202	0.0116356	4.41675	1.65161e-06	3.00697e-05	TRUE
LOC_Os01g71180	9.72142	4.64149	1.11749	1.81162e-07	4.04053e-06	TRUE
LOC_Os01g71256	0.525336	0.155222	1.80656	0.00228436	0.0178096	TRUE
LOC_Os01g71360	0.182514	0.466031	-1.2942	0.00665111	0.0436332	TRUE
LOC_Os01g71474	0.255952	0.0730725	1.83453	0.00397847	0.0284854	TRUE
LOC_Os01g71690	30.34	8.86215	1.83751	7.06133e-19	7.85621e-17	TRUE
LOC_Os01g71700	4.17369	0.597952	2.88852	1.39926e-09	4.70695e-08	TRUE
LOC_Os01g71760	7.41684	0.593596	3.71025	1.62973e-13	1.00863e-11	TRUE
LOC_Os01g71810	16.7066	1.75651	3.30531	3.82338e-31	1.18828e-28	TRUE
LOC_Os01g71820	0.199967	0.0272613	2.81971	0.000351489	0.00353194	TRUE
LOC_Os01g71830	0.102161	0	5.66283	0.000237206	0.00251085	TRUE
LOC_Os01g71840	4.47366	0.100334	5.50156	1.23885e-42	8.7463e-40	TRUE
LOC_Os01g72009	37.6541	19.2194	1.03645	2.93775e-07	6.28265e-06	TRUE
LOC_Os01g72120	44.8583	15.657	1.58229	1.13554e-17	1.11768e-15	TRUE
LOC_Os01g72130	31.2985	15.0742	1.118	7.89945e-10	2.77822e-08	TRUE
LOC_Os01g72140	3.17352	0.243951	3.70746	7.18495e-10	2.55046e-08	TRUE
LOC_Os01g72150	0.267953	0.01127	4.3544	0.00156205	0.0128363	TRUE
LOC_Os01g72160	0.489698	0.0996028	2.30419	0.00191755	0.0153554	TRUE
LOC_Os01g72210	6.95797	3.17797	1.17462	1.77311e-05	0.000253683	TRUE
LOC_Os01g72230	0.91729	0.26576	1.81108	0.000434968	0.0042498	TRUE
LOC_Os01g72270	0.311236	0.00545226	5.43712	3.49566e-05	0.000467062	TRUE
LOC_Os01g72350	11.5559	6.01293	1.00757	3.31572e-06	5.66176e-05	TRUE
LOC_Os01g72420	88.4599	45.3851	1.019	2.47225e-11	1.11222e-09	TRUE
LOC_Os01g72490	32.3687	8.30851	2.04783	9.29743e-08	2.20615e-06	TRUE
LOC_Os01g72530	13.1682	1.90403	2.86176	1.35621e-17	1.31898e-15	TRUE
LOC_Os01g72810	1.58292	0.0403589	5.28772	5.94487e-12	2.91314e-10	TRUE
LOC_Os01g72900	3.23395	0.635417	2.39696	6.7591e-11	2.83793e-09	TRUE
LOC_Os01g72910	2.84054	0.700844	2.07384	6.87221e-08	1.67517e-06	TRUE
LOC_Os01g72970	7.64986	2.58602	1.63439	3.48105e-09	1.0878e-07	TRUE
LOC_Os01g73005	0.199236	0.0221746	3.11462	0.000668527	0.00618514	TRUE
LOC_Os01g73110	1.41168	0.21739	2.73402	4.59148e-10	1.67668e-08	TRUE
LOC_Os01g73250	344.292	884.324	-1.3038	9.04129e-08	2.15073e-06	TRUE
LOC_Os01g73290	0.671146	1.58499	-1.1875	0.000433119	0.00423608	TRUE
LOC_Os01g74020	1.4754	0.736482	1.06268	0.00178861	0.0144407	TRUE
LOC_Os01g74152	0.625731	0.19884	1.7016	0.0006019	0.00564359	TRUE
LOC_Os01g74340	0.33667	0.869194	-1.31187	0.000384124	0.00382027	TRUE
LOC_Os01g74370	6.56035	1.71143	2.00501	8.17004e-13	4.585e-11	TRUE
LOC_Os01g74410	39.5007	100.137	-1.27747	9.21857e-08	2.18926e-06	TRUE
LOC_Os01g74450	1139.52	2554.36	-1.11071	1.68468e-12	9.00377e-11	TRUE
LOC_Os01g74480	0.00581778	0.143952	-4.18362	0.000146828	0.00165189	TRUE
LOC_Os01g74500	1.94838	0.94915	1.0874	0.000556536	0.00527315	TRUE
LOC_Os01g74570	0.346843	0.138865	1.36551	0.00524554	0.0358175	TRUE
LOC_Os01g74670	1.77966	3.95767	-1.10163	3.92629e-05	0.000515329	TRUE
LOC_Os02g01220	4.46284	2.1212	1.10269	0.00353756	0.0258397	TRUE
LOC_Os02g01540	0.286868	1.15926	-1.95441	7.85153e-06	0.000122209	TRUE
LOC_Os02g01800	1.26806	0.446415	1.55091	0.000126385	0.00144897	TRUE
LOC_Os02g01825	0.00581778	0.125767	-3.94832	0.00225373	0.017602	TRUE
LOC_Os02g01840	0.00581778	0.332953	-5.34557	7.05873e-05	0.000869208	TRUE
LOC_Os02g02210	0.306484	0.0221746	3.69712	2.67713e-05	0.000367661	TRUE
LOC_Os02g02275	0.164329	0.01127	3.70066	5.26026e-05	0.00067086	TRUE
LOC_Os02g02320	14.9502	5.28135	1.56547	1.34975e-06	2.51096e-05	TRUE
LOC_Os02g02460	10.8605	31.3507	-1.48905	2.00352e-13	1.22146e-11	TRUE
LOC_Os02g02500	0.347574	0.0603404	2.54212	0.00263738	0.0201337	TRUE
LOC_Os02g02540	9.21926	4.14122	1.21344	2.10627e-08	5.72477e-07	TRUE
LOC_Os02g02820	0.3745	2.56942	-2.73268	5.71051e-09	1.71333e-07	TRUE
LOC_Os02g02840	4.11819	1.41342	1.59595	2.12476e-07	4.65364e-06	TRUE
LOC_Os02g02930	417.069	50.7673	3.12874	0.000387911	0.00384989	TRUE
LOC_Os02g03130	1.12667	0.441298	1.3999	0.00339889	0.0249831	TRUE
LOC_Os02g03160	0.01127	0.357017	-4.72052	1.02621e-06	1.9503e-05	TRUE
LOC_Os02g03210	0.114894	0	5.81487	7.59247e-05	0.000927148	TRUE
LOC_Os02g03294	0.231249	0.0341756	2.74611	0.00277959	0.0210339	TRUE
LOC_Os02g03310	0.342853	0.0381658	3.16229	0.00158126	0.012968	TRUE
LOC_Os02g03400	0.245017	1.30358	-2.33476	6.01217e-05	0.000753974	TRUE
LOC_Os02g03640	0.727892	0.131981	2.4622	0.000996735	0.00871016	TRUE
LOC_Os02g03670	6.62578	13.7741	-1.01217	7.52837e-06	0.000117756	TRUE
LOC_Os02g03710	112.851	56.7696	1.01584	5.55456e-05	0.000703685	TRUE
LOC_Os02g03750	0	0.171244	-6.37874	0.000316954	0.00323813	TRUE
LOC_Os02g03830	1.74043	0.852807	1.1003	0.00203594	0.0161682	TRUE
LOC_Os02g03840	38.661	94.5067	-1.25425	1.96856e-10	7.64252e-09	TRUE
LOC_Os02g03900	1.31792	0.413671	1.72918	1.84243e-05	0.000262353	TRUE
LOC_Os02g03960	45.1905	174.877	-1.91078	1.43256e-28	3.51597e-26	TRUE
LOC_Os02g04120	41.9653	13.3477	1.71181	2.60469e-21	3.57198e-19	TRUE
LOC_Os02g04130	8.68095	4.12529	1.12392	1.59675e-05	0.000230701	TRUE
LOC_Os02g04340	6.2952	0.429693	3.91726	1.21391e-34	4.9233e-32	TRUE
LOC_Os02g04390	0.119615	0.332618	-1.40058	0.00655741	0.0431025	TRUE
LOC_Os02g04510	273.962	619.025	-1.13546	6.01731e-11	2.55841e-09	TRUE
LOC_Os02g04550	6.13827	17.5454	-1.47803	5.21918e-08	1.30733e-06	TRUE
LOC_Os02g04630	1.31287	0.318089	2.07456	1.28546e-05	0.000190887	TRUE
LOC_Os02g04640	13.387	4.98851	1.48723	2.84499e-10	1.08102e-08	TRUE
LOC_Os02g04680	29.0238	79.3889	-1.39782	4.28125e-17	3.96161e-15	TRUE
LOC_Os02g04720	0.0232711	0.177031	-2.79643	0.00211126	0.0166899	TRUE
LOC_Os02g04755	0.00581778	0.29558	-5.25118	0.000267761	0.00279012	TRUE
LOC_Os02g04760	0.00581778	1.09901	-7.13377	4.24183e-13	2.48284e-11	TRUE
LOC_Os02g04770	0.0276268	0.196312	-2.69344	0.00594803	0.0397783	TRUE
LOC_Os02g04780	0.784913	0.347148	1.23602	0.00675232	0.0441907	TRUE
LOC_Os02g04810	9.84274	3.88387	1.39458	6.6505e-09	1.97464e-07	TRUE
LOC_Os02g05190	0.0170878	0.22138	-3.48972	1.38617e-05	0.000204198	TRUE
LOC_Os02g05230	0.0338101	0.22866	-2.61863	0.000297626	0.00306171	TRUE
LOC_Os02g05390	0.258145	0.881226	-1.72337	0.000599853	0.00562716	TRUE
LOC_Os02g05744	47.6284	20.8986	1.25985	7.68724e-07	1.50086e-05	TRUE
LOC_Os02g06030	1.08634	0.447481	1.3358	0.00136757	0.011442	TRUE
LOC_Os02g06130	0.262836	0.0170878	3.85257	3.69775e-05	0.00048983	TRUE
LOC_Os02g06140	1.31537	4.96777	-1.88886	5.1944e-08	1.30227e-06	TRUE
LOC_Os02g06150	1.61792	4.15554	-1.32301	4.83257e-05	0.000621163	TRUE
LOC_Os02g06200	9.37436	1.71725	2.51193	2.68826e-22	4.00341e-20	TRUE
LOC_Os02g06290	1.82764	4.07799	-1.1028	1.40144e-05	0.000206234	TRUE
LOC_Os02g06310	0.289762	0	7.13982	2.76256e-10	1.0511e-08	TRUE
LOC_Os02g06420	0.143982	0.515132	-1.76857	0.0052492	0.0358339	TRUE
LOC_Os02g06480	4.89836	2.43996	1.05824	1.32953e-05	0.000196677	TRUE
LOC_Os02g06540	2.48319	1.16398	1.15518	6.80487e-05	0.000842119	TRUE
LOC_Os02g06560	8.52332	18.1751	-1.04218	3.05418e-08	8.05611e-07	TRUE
LOC_Os02g06580	1.97747	0.399112	2.40432	0.000178692	0.00196513	TRUE
LOC_Os02g06605	1.43312	3.72176	-1.32254	4.15965e-05	0.000543339	TRUE
LOC_Os02g06610	0.461341	1.07422	-1.1586	0.00561586	0.0379115	TRUE
LOC_Os02g06630	0.95509	0.0392624	4.59844	4.67438e-16	3.88531e-14	TRUE
LOC_Os02g06960	0.467554	0.0109045	5.24137	5.01176e-06	8.1793e-05	TRUE
LOC_Os02g07030	0.675837	0.242824	1.52378	0.00175116	0.0141965	TRUE
LOC_Os02g07060	17.4261	7.30563	1.32415	1.5753e-06	2.88088e-05	TRUE
LOC_Os02g07310	0.0116356	2.82491	-7.6555	7.83842e-42	5.21219e-39	TRUE
LOC_Os02g07654	2.06111	0.0392624	5.69681	1.63147e-23	2.73598e-21	TRUE
LOC_Os02g07850	0.278157	0	7.11305	1.73027e-05	0.000248174	TRUE
LOC_Os02g08030	0.418819	0.0941505	2.18071	5.53416e-05	0.000701255	TRUE
LOC_Os02g08100	387.347	132.719	1.6284	8.88681e-10	3.0969e-08	TRUE
LOC_Os02g08230	5.64522	2.41788	1.25818	0.000120541	0.00139201	TRUE
LOC_Os02g08270	0.604622	0.0163568	5.08323	2.31137e-11	1.04987e-09	TRUE
LOC_Os02g08440	167.121	55.76	1.64569	1.67557e-19	1.99208e-17	TRUE
LOC_Os02g09050	21.1398	5.97281	1.90054	8.68348e-14	5.56697e-12	TRUE
LOC_Os02g09100	1.7139	3.82359	-1.11215	0.000121575	0.00140197	TRUE
LOC_Os02g09200	0.00581778	0.140327	-4.14696	0.000105067	0.00123306	TRUE
LOC_Os02g09220	9.33269	4.02529	1.25254	2.72047e-05	0.000372629	TRUE
LOC_Os02g09359	16.7108	7.17042	1.28268	5.38343e-10	1.946e-08	TRUE
LOC_Os02g09390	38.8516	14.0417	1.5346	2.56816e-12	1.33391e-10	TRUE
LOC_Os02g09480	28.5781	2.8338	3.42987	5.20778e-15	3.88282e-13	TRUE
LOC_Os02g09490	136.561	33.263	2.12493	1.92624e-10	7.49855e-09	TRUE
LOC_Os02g09630	0.636605	0.0578123	3.45739	4.27942e-05	0.000557202	TRUE
LOC_Os02g09710	0.143617	1.50641	-3.32534	1.27461e-11	5.9502e-10	TRUE
LOC_Os02g09790	0.44538	0.159578	1.52717	0.00218468	0.0171682	TRUE
LOC_Os02g09810	6.07059	2.61943	1.29469	7.4549e-05	0.000910767	TRUE
LOC_Os02g10000	1.68883	5.22586	-1.59404	2.83122e-06	4.93166e-05	TRUE
LOC_Os02g10030	0.612237	0.232285	1.45721	0.00418259	0.0297014	TRUE
LOC_Os02g10110	0.153059	1.09892	-2.77195	7.72382e-10	2.72315e-08	TRUE
LOC_Os02g10120	936.867	2485.69	-1.35375	1.12786e-14	8.02209e-13	TRUE
LOC_Os02g10280	0.331583	0.0327136	3.30129	3.03699e-05	0.000410678	TRUE
LOC_Os02g10450	0.0741691	0.447542	-2.5307	0.00111401	0.00957548	TRUE
LOC_Os02g10490	1.22447	0.473677	1.4165	3.77199e-05	0.000498394	TRUE
LOC_Os02g10500	36.1599	18.167	1.05376	1.42682e-07	3.25986e-06	TRUE
LOC_Os02g10780	54.6715	27.9778	1.02892	1.13422e-06	2.13995e-05	TRUE
LOC_Os02g10880	7.51389	2.48209	1.6587	2.60151e-11	1.165e-09	TRUE
LOC_Os02g10950	7.45449	3.45092	1.1621	2.37814e-06	4.2e-05	TRUE
LOC_Os02g11020	0.623903	0.118153	2.43343	3.47164e-05	0.000464178	TRUE
LOC_Os02g11070	84.3153	21.0452	2.08802	4.56137e-09	1.39192e-07	TRUE
LOC_Os02g11650	0.102161	0.356956	-1.70672	0.00683832	0.0446717	TRUE
LOC_Os02g11660	0.50173	1.56717	-1.59827	4.16297e-05	0.000543649	TRUE
LOC_Os02g11859	10.124	2.99424	1.83038	5.61658e-10	2.02388e-08	TRUE
LOC_Os02g11870	4.53147	1.04473	2.17468	1.58891e-10	6.23635e-09	TRUE
LOC_Os02g11890	0.327197	0.0723415	2.18909	0.000520219	0.00497312	TRUE
LOC_Os02g11960	7.84517	21.9076	-1.45188	6.94646e-09	2.05611e-07	TRUE
LOC_Os02g11970	0.41955	0.00545226	5.82931	6.94504e-12	3.3629e-10	TRUE
LOC_Os02g11980	0.918752	0.44276	1.10813	0.00220976	0.0173153	TRUE
LOC_Os02g12010	7.56226	1.12356	2.83384	5.72307e-08	1.41802e-06	TRUE
LOC_Os02g12030	3.02451	1.43553	1.13275	4.00966e-05	0.000525307	TRUE
LOC_Os02g12080	8.83008	1.3475	2.79694	2.11937e-12	1.11191e-10	TRUE
LOC_Os02g12090	5.85454	2.22254	1.45461	2.07582e-06	3.70615e-05	TRUE
LOC_Os02g12120	2.32937	5.3134	-1.14871	1.36698e-05	0.000201735	TRUE
LOC_Os02g12220	0.743457	2.13729	-1.50526	0.00119675	0.0101897	TRUE
LOC_Os02g12310	0.0276268	0.149039	-2.26772	0.00742602	0.0478819	TRUE
LOC_Os02g12350	2.91544	0.99021	1.61042	7.0031e-07	1.37811e-05	TRUE
LOC_Os02g12470	1.15356	0	9.1245	2.36994e-24	4.27531e-22	TRUE
LOC_Os02g12560	0.965233	0.18757	2.40801	1.00859e-05	0.000153488	TRUE
LOC_Os02g12790	19.6399	54.107	-1.41101	4.63779e-17	4.27769e-15	TRUE
LOC_Os02g12820	0.206516	1.36069	-2.68237	9.02093e-05	0.00107968	TRUE
LOC_Os02g12890	18.3367	48.055	-1.32643	4.96429e-12	2.46644e-10	TRUE
LOC_Os02g12939	3.23109	1.36974	1.30087	1.00353e-05	0.000152831	TRUE
LOC_Os02g13190	24.5525	105.629	-2.0604	6.31856e-18	6.40662e-16	TRUE
LOC_Os02g13260	0.173772	0.635813	-1.8109	0.000229037	0.0024395	TRUE
LOC_Os02g13350	25.3233	64.0848	-1.30877	0.000135769	0.00154264	TRUE
LOC_Os02g13380	44.3617	19.0935	1.28498	2.88067e-09	9.17738e-08	TRUE
LOC_Os02g13430	29.6146	13.3181	1.22094	5.81909e-11	2.48151e-09	TRUE
LOC_Os02g13620	1.22843	7.70834	-2.57792	7.63581e-13	4.30632e-11	TRUE
LOC_Os02g13670	7.48769	0.24721	4.93684	6.3595e-23	1.0187e-20	TRUE
LOC_Os02g13710	0.932946	0.164695	2.53642	0.000452404	0.00439761	TRUE
LOC_Os02g13870	24.3469	3.61692	2.81745	1.60773e-20	2.08009e-18	TRUE
LOC_Os02g13900	2.83728	0.972726	1.6239	0.000174274	0.00192149	TRUE
LOC_Os02g13965	6.26145	13.1567	-1.03809	4.861e-05	0.000624677	TRUE
LOC_Os02g13980	0.215958	0.554364	-1.30005	0.00688242	0.0449136	TRUE
LOC_Os02g14190	0.0730725	0	5.1696	0.00640135	0.0422174	TRUE
LOC_Os02g14490	0.189763	1.75721	-3.12899	5.84385e-08	1.44607e-06	TRUE
LOC_Os02g14630	4.50997	1.00072	2.25804	4.2471e-07	8.75855e-06	TRUE
LOC_Os02g14670	0	0.101796	-5.61145	0.00108165	0.00933666	TRUE
LOC_Os02g14680	0.185072	3.6051	-4.27857	5.06064e-09	1.5304e-07	TRUE
LOC_Os02g15000	0.647175	0.109776	2.6125	0.000277238	0.00287629	TRUE
LOC_Os02g15050	0.083977	0.520219	-2.55221	0.000223295	0.00238768	TRUE
LOC_Os02g15120	4.1291	14.024	-1.72462	1.05643e-11	5.01351e-10	TRUE
LOC_Os02g15160	1.93129	0.604927	1.72113	2.05098e-06	3.66753e-05	TRUE
LOC_Os02g15230	140.234	69.7516	1.06783	6.56662e-08	1.6096e-06	TRUE
LOC_Os02g15350	12.9173	0.00581778	10.7681	6.45502e-99	1.67789e-95	TRUE
LOC_Os02g15500	0.749305	0.0556192	3.75352	3.37364e-09	1.05828e-07	TRUE
LOC_Os02g15670	0.258845	0.672913	-1.33403	0.00689172	0.0449589	TRUE
LOC_Os02g15750	62.2096	128.573	-1.01741	3.54064e-06	6.01172e-05	TRUE
LOC_Os02g15930	2.01085	11.0857	-2.42884	9.56133e-17	8.61062e-15	TRUE
LOC_Os02g16270	10.9659	27.019	-1.25381	3.85701e-12	1.94675e-10	TRUE
LOC_Os02g16280	0.0563502	0.343188	-2.51593	0.000149903	0.00168119	TRUE
LOC_Os02g16544	0.931819	0.269384	1.81296	0.000180525	0.00198224	TRUE
LOC_Os02g16730	0.120711	0.01127	3.25322	0.00151188	0.0124777	TRUE
LOC_Os02g16909	0.193784	0.0494359	1.97827	0.00295994	0.0221757	TRUE
LOC_Os02g17250	11.0969	2.6887	2.08325	2.28668e-16	1.9664e-14	TRUE
LOC_Os02g17260	7.73716	0	11.8639	3.38609e-68	5.53248e-65	TRUE
LOC_Os02g17270	0.171244	0	6.37579	7.67777e-06	0.000119831	TRUE
LOC_Os02g17390	204.274	101.54	1.07898	1.62381e-08	4.50555e-07	TRUE
LOC_Os02g17534	50.2251	21.0212	1.31704	4.68492e-16	3.88841e-14	TRUE
LOC_Os02g17710	3.19975	9.14518	-1.45712	1.2958e-10	5.17468e-09	TRUE
LOC_Os02g17730	0.192687	1.25889	-2.63992	7.06915e-09	2.09026e-07	TRUE
LOC_Os02g17780	4.96826	2.15806	1.22277	0.0025379	0.0194991	TRUE
LOC_Os02g17920	51.2455	173.505	-1.72302	1.62733e-17	1.56404e-15	TRUE
LOC_Os02g17930	0.482449	0	7.88752	1.09929e-09	3.76836e-08	TRUE
LOC_Os02g18000	17.2078	8.50269	1.07799	3.52042e-09	1.0989e-07	TRUE
LOC_Os02g18240	0.0458112	0.263201	-2.43652	0.000286471	0.00296027	TRUE
LOC_Os02g18310	0.0225401	0.238102	-3.22517	1.78091e-05	0.00025457	TRUE
LOC_Os02g18410	0.25452	0.00545226	5.14815	3.82566e-05	0.000504088	TRUE
LOC_Os02g18520	0.163964	0.0385313	2.08311	0.00256803	0.0197095	TRUE
LOC_Os02g18540	0.354854	3.13341	-3.10299	7.63275e-09	2.23887e-07	TRUE
LOC_Os02g19470	3.07538	11.9248	-1.89636	8.93537e-13	4.96577e-11	TRUE
LOC_Os02g19750	0	0.0883327	-5.39193	0.00062346	0.00581712	TRUE
LOC_Os02g19790	0.0174533	0.540931	-4.7729	2.01096e-12	1.06087e-10	TRUE
LOC_Os02g19820	10.9733	33.7679	-1.5924	2.32415e-08	6.26929e-07	TRUE
LOC_Os02g19990	0.709342	0.238833	1.61568	0.000111838	0.00130176	TRUE
LOC_Os02g20040	9.52727	1.95831	2.33411	3.95023e-13	2.31928e-11	TRUE
LOC_Os02g20150	0.0919879	0.682325	-2.81453	2.19292e-05	0.000306762	TRUE
LOC_Os02g21120	0.118153	0	5.86365	6.28764e-05	0.000784158	TRUE
LOC_Os02g21300	2.59043	0.471453	2.54923	5.17198e-06	8.40459e-05	TRUE
LOC_Os02g21320	0.307215	0.00545226	5.38429	1.74491e-09	5.79469e-08	TRUE
LOC_Os02g21330	1.81493	0.791004	1.25314	0.000128127	0.0014663	TRUE
LOC_Os02g21370	0.320313	0.0545226	2.55904	0.000124128	0.00142653	TRUE
LOC_Os02g21530	0.119249	0.01127	3.24946	0.00288107	0.0216728	TRUE
LOC_Os02g21590	0	0.163964	-6.29313	2.141e-05	0.000300233	TRUE
LOC_Os02g21700	16.9707	6.77479	1.3739	6.92228e-11	2.90218e-09	TRUE
LOC_Os02g21750	1.58655	5.43859	-1.7489	8.35238e-07	1.61583e-05	TRUE
LOC_Os02g21790	0.866057	1.92529	-1.10784	0.00397713	0.0284794	TRUE
LOC_Os02g21810	64.0485	136.831	-1.05409	3.15159e-08	8.27868e-07	TRUE
LOC_Os02g22020	20.0363	2.86085	2.87059	2.42438e-30	6.89754e-28	TRUE
LOC_Os02g22030	0.01127	0.122143	-3.15381	0.00121137	0.0102978	TRUE
LOC_Os02g22100	93.9164	245.604	-1.34664	8.47538e-13	4.74705e-11	TRUE
LOC_Os02g22110	0.13125	0.452233	-1.73063	0.000968455	0.0085007	TRUE
LOC_Os02g22160	4.40908	1.93095	1.26453	9.20455e-05	0.00109816	TRUE
LOC_Os02g22380	91.4115	32.3	1.57265	1.34804e-12	7.33485e-11	TRUE
LOC_Os02g22480	3.51062	1.48021	1.30929	2.60098e-05	0.000357805	TRUE
LOC_Os02g23960	0.366094	2.90931	-2.93984	3.20179e-11	1.41717e-09	TRUE
LOC_Os02g23970	0	0.0668892	-5.01396	0.00317276	0.0235603	TRUE
LOC_Os02g25080	21.0876	9.26178	1.24432	1.70116e-13	1.04923e-11	TRUE
LOC_Os02g25230	1.78112	0.488571	1.92412	3.27946e-08	8.5909e-07	TRUE
LOC_Os02g26430	2.26607	0.354092	2.71068	1.96373e-10	7.62893e-09	TRUE
LOC_Os02g26670	6.44884	1.90473	1.84986	1.83043e-05	0.000260976	TRUE
LOC_Os02g26700	343.118	139.012	1.34856	4.69842e-07	9.58899e-06	TRUE
LOC_Os02g26720	0.286868	0.00545226	5.28021	4.8376e-08	1.223e-06	TRUE
LOC_Os02g26770	0.130154	0.021809	2.50051	0.00781026	0.049926	TRUE
LOC_Os02g26794	8.37376	0.289335	4.92213	5.96546e-12	2.92072e-10	TRUE
LOC_Os02g26810	1.14817	0.24063	2.31998	7.97262e-05	0.000968194	TRUE
LOC_Os02g26860	50.2041	116.49	-1.16909	1.44176e-12	7.80023e-11	TRUE
LOC_Os02g26920	0.234874	1.32584	-2.45291	5.45661e-07	1.09874e-05	TRUE
LOC_Os02g26930	0.0919879	0.394451	-2.0674	0.00542951	0.0368493	TRUE
LOC_Os02g27190	1.37501	3.14513	-1.13362	0.000164368	0.00182657	TRUE
LOC_Os02g27260	0.143617	0.0174533	2.97817	0.00359584	0.0261851	TRUE
LOC_Os02g27350	1.50074	0.0349067	5.41154	5.76969e-16	4.74059e-14	TRUE
LOC_Os02g27592	45.2029	94.8938	-1.02347	1.42052e-11	6.60701e-10	TRUE
LOC_Os02g27920	0.0567157	0	4.83064	0.00625516	0.0414569	TRUE
LOC_Os02g28140	0.285406	0.0330791	3.06115	0.000189294	0.0020682	TRUE
LOC_Os02g28180	0.324303	0.106152	1.64902	0.00364694	0.0265204	TRUE
LOC_Os02g28410	0.00545226	0.181752	-4.49062	0.000176411	0.00194266	TRUE
LOC_Os02g29150	0	0.0941505	-5.49495	0.000926187	0.00817544	TRUE
LOC_Os02g29190	0	0.135972	-6.03413	8.83522e-05	0.00106034	TRUE
LOC_Os02g29410	0.328293	0.770322	-1.17879	0.00272416	0.0206747	TRUE
LOC_Os02g29500	5.72043	16.357	-1.46004	6.9408e-14	4.51555e-12	TRUE
LOC_Os02g30060	10.3503	0.207551	5.70321	1.6396e-20	2.11653e-18	TRUE
LOC_Os02g30070	12.3176	3.69295	1.79593	5.96449e-14	3.91153e-12	TRUE
LOC_Os02g30080	108.494	7.42963	3.91663	1.64535e-58	2.13843e-55	TRUE
LOC_Os02g30420	0.975437	3.47391	-1.78718	3.34807e-09	1.05084e-07	TRUE
LOC_Os02g30470	8.08056	1.85541	2.18626	1.14348e-07	2.67075e-06	TRUE
LOC_Os02g30540	2.10141	5.18815	-1.2418	0.000103811	0.0012205	TRUE
LOC_Os02g30714	3.17504	1.12798	1.56017	3.95665e-07	8.21885e-06	TRUE
LOC_Os02g30770	0.113797	0.820459	-2.77263	2.60375e-09	8.36037e-08	TRUE
LOC_Os02g30910	6.17574	0.01127	8.9381	8.43714e-21	1.12731e-18	TRUE
LOC_Os02g31030	72.5606	6.45478	3.56436	6.6415e-36	2.85565e-33	TRUE
LOC_Os02g31230	0.113431	0.0167223	2.67583	0.00386767	0.027814	TRUE
LOC_Os02g31860	3.53462	8.33118	-1.18165	5.26791e-08	1.31839e-06	TRUE
LOC_Os02g31920	4.10546	8.72898	-1.03343	1.84349e-06	3.33403e-05	TRUE
LOC_Os02g31924	0.990362	2.524	-1.29911	1.94707e-05	0.000275539	TRUE
LOC_Os02g31926	1.51387	3.37723	-1.11531	0.000191961	0.00209414	TRUE
LOC_Os02g32020	5.88768	1.88962	1.68786	1.61484e-08	4.48283e-07	TRUE
LOC_Os02g32060	0.189063	0.00581778	4.68029	4.20674e-06	7.0177e-05	TRUE
LOC_Os02g32140	12.2639	1.54783	3.03774	5.7735e-18	5.87479e-16	TRUE
LOC_Os02g32250	94.2446	257.186	-1.40814	2.77871e-15	2.1358e-13	TRUE
LOC_Os02g32270	2.0894	0.072707	4.85557	4.92339e-23	7.99855e-21	TRUE
LOC_Os02g32520	121.157	37.441	1.78287	5.72172e-07	1.14888e-05	TRUE
LOC_Os02g32550	1.03547	5.52061	-2.39235	3.53983e-07	7.45101e-06	TRUE
LOC_Os02g32580	100.64	50.6002	1.05589	4.89085e-08	1.23374e-06	TRUE
LOC_Os02g32690	0.106883	0.36719	-1.73125	0.00687627	0.0448837	TRUE
LOC_Os02g32860	7.40963	1.95502	1.97411	5.40063e-15	3.99535e-13	TRUE
LOC_Os02g32940	0.544983	1.35049	-1.25507	0.00226414	0.0176736	TRUE
LOC_Os02g33070	56.7009	23.8302	1.30577	1.71621e-08	4.73893e-07	TRUE
LOC_Os02g33240	2.60968	0.517295	2.38236	6.63285e-13	3.77419e-11	TRUE
LOC_Os02g33330	782.393	141.209	2.5438	1.76131e-12	9.37825e-11	TRUE
LOC_Os02g33340	1.7316	0	9.71342	2.29588e-24	4.15482e-22	TRUE
LOC_Os02g33550	0.49777	0.0545226	3.25905	0.00500175	0.0344947	TRUE
LOC_Os02g33560	1.43285	0.699778	1.08782	0.00272227	0.0206658	TRUE
LOC_Os02g33590	2.60554	0.352265	2.91909	4.51174e-11	1.95758e-09	TRUE
LOC_Os02g33670	0.702794	0.0766972	3.23086	2.36976e-05	0.000329004	TRUE
LOC_Os02g33680	36.346	5.45595	2.7751	5.53916e-23	8.94809e-21	TRUE
LOC_Os02g33830	1.10303	0.466031	1.28508	0.00432913	0.0305712	TRUE
LOC_Os02g33944	0.201399	0.01127	3.98054	0.000106258	0.00124518	TRUE
LOC_Os02g34130	0	0.275202	-7.04836	1.30461e-05	0.000193291	TRUE
LOC_Os02g34600	45.6278	23.4146	1.03553	3.7267e-06	6.2903e-05	TRUE
LOC_Os02g34790	0.00545226	0.105421	-3.73905	0.00109969	0.0094666	TRUE
LOC_Os02g34810	147.329	305.043	-1.01439	2.28572e-07	4.96951e-06	TRUE
LOC_Os02g34940	2.05812	0.706296	1.60899	6.20282e-06	9.89717e-05	TRUE
LOC_Os02g35000	1.38159	4.51715	-1.69219	6.3313e-05	0.000788978	TRUE
LOC_Os02g35320	6.07659	13.0744	-1.0626	8.20188e-05	0.000993293	TRUE
LOC_Os02g35490	3.28235	1.06721	1.72411	0.00293087	0.0220058	TRUE
LOC_Os02g35530	3.06131	0.618725	2.36241	8.79883e-09	2.55546e-07	TRUE
LOC_Os02g35740	0.560273	1.51518	-1.37914	0.00011279	0.00131152	TRUE
LOC_Os02g36000	55.1648	12.6854	2.17584	9.32215e-27	1.97443e-24	TRUE
LOC_Os02g36030	1.44948	4.13952	-1.4678	1.28267e-05	0.000190572	TRUE
LOC_Os02g36210	19.1043	92.5652	-2.23709	1.64218e-18	1.76522e-16	TRUE
LOC_Os02g36220	1.88761	4.44777	-1.18118	8.94916e-05	0.00107244	TRUE
LOC_Os02g36264	3.28586	17.7378	-2.3967	1.1023e-14	7.85989e-13	TRUE
LOC_Os02g36285	0.323572	0.0272613	3.5172	9.98406e-07	1.90063e-05	TRUE
LOC_Os02g36320	0.343218	0.0327136	3.36488	1.48406e-05	0.000216536	TRUE
LOC_Os02g36450	12.9829	5.36317	1.34838	1.49966e-06	2.76198e-05	TRUE
LOC_Os02g36505	0.132347	0.00545226	4.22598	0.00417097	0.029641	TRUE
LOC_Os02g36510	0.496978	1.3796	-1.42947	0.000371792	0.00370858	TRUE
LOC_Os02g36530	9.71042	4.14308	1.28609	8.56734e-09	2.49202e-07	TRUE
LOC_Os02g36590	5.25784	11.3572	-1.05465	3.88304e-07	8.09535e-06	TRUE
LOC_Os02g36619	2.16391	0.777572	1.5339	2.32909e-06	4.11847e-05	TRUE
LOC_Os02g36740	21.7384	5.88537	1.94979	1.1753e-21	1.64732e-19	TRUE
LOC_Os02g36780	4.54304	9.36787	-1.00001	0.000103847	0.00122068	TRUE
LOC_Os02g36840	7.7607	3.47921	1.2189	1.14522e-06	2.15712e-05	TRUE
LOC_Os02g36880	98.8942	6.36312	4.02651	1.35668e-32	4.70202e-30	TRUE
LOC_Os02g36890	0	0.072707	-5.12086	0.00201156	0.0160102	TRUE
LOC_Os02g36924	3.47428	1.4984	1.27254	3.63397e-05	0.000482835	TRUE
LOC_Os02g37000	18.7069	7.68851	1.33637	3.9522e-12	1.99304e-10	TRUE
LOC_Os02g37160	10.2433	3.38421	1.68381	5.08449e-06	8.28617e-05	TRUE
LOC_Os02g37180	2.25273	0.635782	1.88703	6.77814e-08	1.65294e-06	TRUE
LOC_Os02g37309	2.03047	4.65973	-1.16069	0.000448011	0.00436158	TRUE
LOC_Os02g37330	2.44389	6.80125	-1.43388	1.24019e-07	2.87947e-06	TRUE
LOC_Os02g37570	1.11321	0.0167223	5.93993	2.30727e-20	2.93862e-18	TRUE
LOC_Os02g37590	13.5502	0.387172	5.17689	2.17575e-49	2.03971e-46	TRUE
LOC_Os02g37654	9.35386	21.1111	-1.10894	4.12169e-05	0.00053875	TRUE
LOC_Os02g37770	1.98152	0.855761	1.26445	0.00098443	0.0086158	TRUE
LOC_Os02g37780	1.10416	0.198505	2.50095	7.01581e-05	0.000864505	TRUE
LOC_Os02g37800	25.387	9.01597	1.55206	1.99073e-08	5.42621e-07	TRUE
LOC_Os02g37930	34.6052	15.5361	1.22063	6.30481e-11	2.6727e-09	TRUE
LOC_Os02g38000	0.0287234	0.378399	-3.49334	0.00655861	0.0431055	TRUE
LOC_Os02g38020	163.535	340.558	-1.01333	5.05215e-10	1.83669e-08	TRUE
LOC_Os02g38130	0.963101	0.271181	1.867	3.63851e-05	0.000483326	TRUE
LOC_Os02g38210	584.696	1239.82	-1.04413	1.92482e-09	6.33694e-08	TRUE
LOC_Os02g38860	1.20921	2.51888	-1.01438	0.00105482	0.00913123	TRUE
LOC_Os02g39000	0.738431	0.0559847	3.73041	4.59075e-08	1.1673e-06	TRUE
LOC_Os02g39020	0.0170878	0.184676	-3.23886	0.000109419	0.00127672	TRUE
LOC_Os02g39090	4.94627	12.4407	-1.28078	3.12502e-09	9.88427e-08	TRUE
LOC_Os02g39155	0.147607	0.0287234	2.34779	0.00439966	0.0309927	TRUE
LOC_Os02g39330	38.8927	19.8578	1.02121	1.13293e-10	4.57865e-09	TRUE
LOC_Os02g39490	38.9841	11.4376	1.82135	3.08638e-25	5.98297e-23	TRUE
LOC_Os02g39790	114.166	56.7678	1.06485	1.12354e-12	6.172e-11	TRUE
LOC_Os02g39850	588.532	233.893	1.41589	2.16667e-08	5.87218e-07	TRUE
LOC_Os02g39930	222.886	69.2121	1.75803	4.31537e-15	3.24709e-13	TRUE
LOC_Os02g40010	7.22382	0.981102	2.951	4.23861e-18	4.35169e-16	TRUE
LOC_Os02g40410	0.210141	0.540931	-1.30364	0.00289644	0.0217827	TRUE
LOC_Os02g40730	10.2143	23.9267	-1.18361	4.63674e-09	1.41198e-07	TRUE
LOC_Os02g40784	31.8576	10.3986	1.6852	5.9909e-12	2.93067e-10	TRUE
LOC_Os02g40800	0.234143	0.0276268	3.03224	6.00071e-05	0.000752866	TRUE
LOC_Os02g40840	138.159	67.933	1.09376	1.22675e-08	3.47982e-07	TRUE
LOC_Os02g41460	0.403924	0.0501669	3.01514	7.57006e-06	0.000118376	TRUE
LOC_Os02g41510	1.9291	0.154491	3.68593	1.07159e-18	1.1762e-16	TRUE
LOC_Os02g41580	39.3242	14.1548	1.5292	3.08395e-15	2.36723e-13	TRUE
LOC_Os02g41590	87.9035	35.6986	1.37971	1.32773e-08	3.73291e-07	TRUE
LOC_Os02g41650	433.838	134.916	1.7685	6.39815e-10	2.28535e-08	TRUE
LOC_Os02g41670	8.5094	1.40598	2.68527	6.77856e-07	1.34038e-05	TRUE
LOC_Os02g41680	321.858	77.7893	2.14144	8.28214e-07	1.60441e-05	TRUE
LOC_Os02g41961	0.133078	0	6.04988	0.000324676	0.0033031	TRUE
LOC_Os02g42000	1.16267	0.485678	1.30606	0.000183551	0.0020116	TRUE
LOC_Os02g42160	6.03154	12.673	-1.02263	2.52762e-06	4.44753e-05	TRUE
LOC_Os02g42170	0.964167	2.28255	-1.18639	0.000101	0.00119187	TRUE
LOC_Os02g42180	0.0167223	0.252297	-3.70186	6.07536e-06	9.70734e-05	TRUE
LOC_Os02g42370	4.56766	12.7695	-1.43514	4.28443e-08	1.0982e-06	TRUE
LOC_Os02g42380	0.00581778	0.114863	-3.82673	0.00320235	0.0237491	TRUE
LOC_Os02g42520	28.4312	13.6932	1.12374	7.76953e-08	1.86998e-06	TRUE
LOC_Os02g42740	5.84333	0.541632	3.5028	6.86603e-18	6.91269e-16	TRUE
LOC_Os02g42780	0.343584	0.00545226	5.56175	2.51131e-08	6.73285e-07	TRUE
LOC_Os02g42790	0.178889	0.0276268	2.66109	0.00279224	0.0211185	TRUE
LOC_Os02g42850	4.85175	0.318424	4.01666	1.01046e-08	2.91104e-07	TRUE
LOC_Os02g42990	37.0509	17.798	1.1263	1.80643e-07	4.03269e-06	TRUE
LOC_Os02g43050	1.05555	0.0439836	4.55154	0.000146456	0.00164899	TRUE
LOC_Os02g43194	9.82626	39.2842	-1.9534	1.21217e-20	1.58625e-18	TRUE
LOC_Os02g43370	18.6533	3.8334	2.34359	1.39193e-08	3.89999e-07	TRUE
LOC_Os02g43540	60.7585	9.04823	2.80432	4.94287e-37	2.41592e-34	TRUE
LOC_Os02g43660	0.844979	0.242824	1.87994	0.00580946	0.0389694	TRUE
LOC_Os02g43740	2.98891	0.894232	1.81036	6.59058e-06	0.00010443	TRUE
LOC_Os02g43790	27.1369	12.9299	1.15042	0.000973877	0.00854436	TRUE
LOC_Os02g43840	1.03435	0.255556	2.06847	1.62788e-07	3.66648e-06	TRUE
LOC_Os02g43870	3.76596	1.31016	1.58066	2.30083e-05	0.000320447	TRUE
LOC_Os02g44120	0.00545226	0.211938	-4.73303	1.21464e-05	0.000181739	TRUE
LOC_Os02g44280	0.782049	1.65045	-1.03771	0.0027589	0.0208968	TRUE
LOC_Os02g44300	1.3387	0.436942	1.68037	1.85113e-05	0.000263461	TRUE
LOC_Os02g44410	0.00545226	0.0963436	-3.63991	0.0070678	0.0459272	TRUE
LOC_Os02g44480	0.349036	0.0996028	1.84481	0.000636855	0.00592471	TRUE
LOC_Os02g44670	0.121442	0	5.89659	0.000169219	0.00187465	TRUE
LOC_Os02g44820	93.4622	38.3079	1.37401	1.41568e-05	0.000207768	TRUE
LOC_Os02g45000	52.0003	122.794	-1.19219	8.64912e-14	5.55116e-12	TRUE
LOC_Os02g45010	0.741691	2.88397	-1.92422	1.67266e-07	3.76142e-06	TRUE
LOC_Os02g45040	1.72288	0.282086	2.65912	1.11167e-10	4.49907e-09	TRUE
LOC_Os02g45100	0.745285	0.216659	1.8189	0.000128453	0.00146942	TRUE
LOC_Os02g45170	107.389	18.0353	2.63228	9.71851e-34	3.75516e-31	TRUE
LOC_Os02g45310	1.4143	3.30699	-1.17226	3.03703e-05	0.000410678	TRUE
LOC_Os02g45380	0.226497	0.0381658	2.55452	0.00702326	0.045692	TRUE
LOC_Os02g45420	5.02912	0.0327136	7.20565	7.19837e-45	5.56278e-42	TRUE
LOC_Os02g45450	2.36193	0.0821494	4.86309	6.18821e-14	4.04896e-12	TRUE
LOC_Os02g45460	7.32784	26.4819	-1.80914	1.29157e-16	1.14157e-14	TRUE
LOC_Os02g45590	4.15267	8.63151	-1.00008	2.50911e-06	4.41767e-05	TRUE
LOC_Os02g45620	0.513731	0.123605	2.08829	0.000631857	0.00588587	TRUE
LOC_Os02g45710	139.386	57.662	1.33536	7.45785e-11	3.10396e-09	TRUE
LOC_Os02g45780	6.04726	0.913086	2.80897	2.23626e-05	0.000312443	TRUE
LOC_Os02g45830	0.614796	1.6842	-1.39928	7.80564e-06	0.000121661	TRUE
LOC_Os02g45880	3.9447	1.80196	1.1882	4.40571e-06	7.30911e-05	TRUE
LOC_Os02g46180	1.12134	0.15705	2.88495	0.00561404	0.0379037	TRUE
LOC_Os02g46360	0.181783	0.0109045	3.85705	1.83139e-05	0.000261041	TRUE
LOC_Os02g46370	2.79771	0.998982	1.53539	4.02885e-07	8.35365e-06	TRUE
LOC_Os02g46473	0.79798	1.93723	-1.23298	0.00152139	0.0125487	TRUE
LOC_Os02g46500	0.15705	0	6.2613	1.26575e-05	0.000188302	TRUE
LOC_Os02g46560	0.940896	0.0109045	6.21031	5.2114e-19	5.91308e-17	TRUE
LOC_Os02g46650	13.4933	4.33123	1.70837	3.425e-12	1.74254e-10	TRUE
LOC_Os02g46680	0.843852	0.0221746	5.17087	1.29878e-17	1.26744e-15	TRUE
LOC_Os02g46910	15.8294	2.81705	2.53454	7.29564e-20	8.82047e-18	TRUE
LOC_Os02g46940	1.59937	3.43928	-1.05023	0.000147196	0.00165472	TRUE
LOC_Os02g47020	931.256	2142.79	-1.16178	2.97777e-11	1.32416e-09	TRUE
LOC_Os02g47090	1.34372	0.366398	1.9667	0.0020341	0.0161564	TRUE
LOC_Os02g47100	0.166157	0.0163568	3.22931	0.00028303	0.0029263	TRUE
LOC_Os02g47370	2.188	0.247545	3.19664	7.87537e-15	5.70799e-13	TRUE
LOC_Os02g47470	28.2583	2.76201	3.42168	6.89451e-37	3.28558e-34	TRUE
LOC_Os02g47510	362.756	991.427	-1.40398	3.62214e-18	3.75246e-16	TRUE
LOC_Os02g47560	35.9393	98.8445	-1.41683	1.08388e-15	8.66889e-14	TRUE
LOC_Os02g47690	0.0290889	0.235209	-2.90942	0.000122826	0.00141454	TRUE
LOC_Os02g47810	5.89709	0.725577	3.07851	3.14931e-21	4.30853e-19	TRUE
LOC_Os02g47840	3.78725	1.4072	1.47862	4.04886e-08	1.0425e-06	TRUE
LOC_Os02g47920	0.0334446	0.995358	-4.75086	8.51522e-16	6.91692e-14	TRUE
LOC_Os02g48060	0.134875	0.00545226	4.19944	0.000513276	0.00491168	TRUE
LOC_Os02g48080	37.2618	6.66793	2.54764	1.94297e-27	4.39172e-25	TRUE
LOC_Os02g48190	9.9717	1.25332	3.08141	3.00886e-07	6.42032e-06	TRUE
LOC_Os02g48210	3.95237	1.71801	1.26496	9.08367e-05	0.00108605	TRUE
LOC_Os02g48320	11.9817	0.814976	3.94209	7.58578e-21	1.01831e-18	TRUE
LOC_Os02g48330	3.89822	1.04549	1.94229	3.44208e-10	1.28569e-08	TRUE
LOC_Os02g48360	0.579189	1.63297	-1.43994	0.000152955	0.00171172	TRUE
LOC_Os02g48470	9.08213	3.6232	1.39228	5.51407e-06	8.91763e-05	TRUE
LOC_Os02g48570	4.2429	0.193388	4.49263	8.18821e-30	2.23071e-27	TRUE
LOC_Os02g48630	22.5147	10.7489	1.12577	3.04164e-11	1.35151e-09	TRUE
LOC_Os02g48640	140.965	46.2327	1.67349	1.37949e-22	2.13787e-20	TRUE
LOC_Os02g48690	3.16015	0.814245	2.03605	1.47219e-06	2.71489e-05	TRUE
LOC_Os02g48710	13.1611	2.65589	2.37738	1.18701e-14	8.40103e-13	TRUE
LOC_Os02g48770	92.0104	20.6077	2.25333	0.00192994	0.0154444	TRUE
LOC_Os02g48850	9.91434	1.02871	3.30943	2.89488e-06	5.02112e-05	TRUE
LOC_Os02g48860	35.7509	15.7091	1.25924	6.72338e-08	1.64029e-06	TRUE
LOC_Os02g48940	0.448639	0	7.7708	1.04147e-13	6.61748e-12	TRUE
LOC_Os02g49010	0	0.133778	-5.97696	7.35739e-05	0.000901328	TRUE
LOC_Os02g49030	0.00581778	0.134144	-4.08313	0.00011805	0.00136545	TRUE
LOC_Os02g49140	17.3335	8.52865	1.07958	5.16861e-09	1.56035e-07	TRUE
LOC_Os02g49230	4.52096	2.19388	1.09895	3.49386e-05	0.000466931	TRUE
LOC_Os02g49290	0.0399934	0.255921	-2.5628	8.0209e-05	0.000973436	TRUE
LOC_Os02g49300	0.05236	0.303194	-2.44477	0.00406516	0.029008	TRUE
LOC_Os02g49440	25.6086	54.6725	-1.04691	3.97184e-10	1.46349e-08	TRUE
LOC_Os02g49555	0.437734	1.45487	-1.69074	5.94519e-06	9.52062e-05	TRUE
LOC_Os02g49580	0.157781	0.00545226	4.41223	0.00246522	0.019002	TRUE
LOC_Os02g49630	1.17763	0.00545226	7.31567	1.02147e-23	1.74892e-21	TRUE
LOC_Os02g49640	8.00682	0.373708	4.46736	1.46091e-51	1.57629e-48	TRUE
LOC_Os02g49680	341.511	771.973	-1.13251	2.84909e-11	1.27089e-09	TRUE
LOC_Os02g49710	19.4637	8.87171	1.2066	7.8155e-06	0.000121724	TRUE
LOC_Os02g49720	10.3741	3.91756	1.48005	1.07857e-06	2.04235e-05	TRUE
LOC_Os02g49860	3.17907	7.05014	-1.054	0.00725245	0.0469427	TRUE
LOC_Os02g49920	41.1161	88.1624	-1.05526	6.69782e-11	2.81427e-09	TRUE
LOC_Os02g49950	1.79861	0.227929	3.03816	5.75152e-11	2.45453e-09	TRUE
LOC_Os02g50060	9.85224	2.24828	2.1953	2.24664e-08	6.07453e-07	TRUE
LOC_Os02g50110	5.00539	0.683025	2.93513	5.53567e-08	1.37636e-06	TRUE
LOC_Os02g50250	0.134875	0.997124	-2.79693	1.78609e-07	3.9945e-06	TRUE
LOC_Os02g50340	19.3614	2.37447	3.08198	6.95247e-31	2.09255e-28	TRUE
LOC_Os02g50350	60.886	17.7721	1.84722	1.85089e-18	1.97841e-16	TRUE
LOC_Os02g50374	2.49564	0.458386	2.49785	3.62425e-06	6.14457e-05	TRUE
LOC_Os02g50460	7.56908	3.03204	1.39328	0.000223912	0.0023925	TRUE
LOC_Os02g50490	43.3103	12.2765	1.87871	1.50867e-25	2.99566e-23	TRUE
LOC_Os02g50600	17.3499	5.31404	1.75293	1.35516e-14	9.50871e-13	TRUE
LOC_Os02g50740	0.305753	1.45237	-2.21711	2.26336e-06	4.01014e-05	TRUE
LOC_Os02g50820	0.37118	0.0657926	2.52677	0.00035862	0.00359664	TRUE
LOC_Os02g51050	0.518452	0.160309	1.74239	0.000335244	0.00338954	TRUE
LOC_Os02g51290	1.34854	0.122143	3.524	1.77914e-08	4.90322e-07	TRUE
LOC_Os02g51350	38.961	11.1753	1.863	8.94654e-26	1.79515e-23	TRUE
LOC_Os02g51370	2.13193	0.929138	1.27351	0.00142025	0.0118188	TRUE
LOC_Os02g51510	0.184341	0.925575	-2.29364	7.83877e-05	0.000954574	TRUE
LOC_Os02g51610	12.738	6.08025	1.12498	9.17997e-08	2.1819e-06	TRUE
LOC_Os02g51710	76.2089	14.4712	2.45502	1.85186e-37	9.54057e-35	TRUE
LOC_Os02g51740	3.64909	0.983661	1.95479	3.92204e-10	1.44607e-08	TRUE
LOC_Os02g51890	7.02626	1.36754	2.42428	2.44037e-19	2.85973e-17	TRUE
LOC_Os02g51900	8.89197	21.9464	-1.24715	1.00671e-10	4.10331e-09	TRUE
LOC_Os02g51930	29.8016	12.3033	1.33763	0.00582206	0.0390404	TRUE
LOC_Os02g51950	1.51061	0.405325	1.95925	2.9527e-06	5.10903e-05	TRUE
LOC_Os02g51970	0.538068	0	8.01586	6.47406e-12	3.1455e-10	TRUE
LOC_Os02g52000	0.1876	0.00581778	4.67194	3.10704e-06	5.33893e-05	TRUE
LOC_Os02g52010	6.94314	0.193418	5.19534	1.31336e-27	3.01629e-25	TRUE
LOC_Os02g52040	0.775074	0	8.55157	5.44956e-15	4.02634e-13	TRUE
LOC_Os02g52130	7.40098	15.9311	-1.05245	0.000976769	0.00856316	TRUE
LOC_Os02g52170	3.81798	0.698346	2.4876	1.55643e-10	6.11724e-09	TRUE
LOC_Os02g52190	6.09517	13.4223	-1.0917	1.32667e-07	3.0552e-06	TRUE
LOC_Os02g52210	121.343	32.5279	1.9623	3.67574e-20	4.61521e-18	TRUE
LOC_Os02g52370	5.21919	1.72014	1.67191	1.29405e-06	2.41363e-05	TRUE
LOC_Os02g52380	2.29418	0.126133	4.22218	1.0092e-08	2.90887e-07	TRUE
LOC_Os02g52490	0.457046	0.105786	2.17209	0.00654323	0.0430291	TRUE
LOC_Os02g52550	2.52312	1.26943	1.04608	0.000789367	0.00711975	TRUE
LOC_Os02g52590	0.357778	0.00545226	5.60026	1.42507e-07	3.25716e-06	TRUE
LOC_Os02g52650	33.9438	74.8569	-1.09942	8.99298e-11	3.68654e-09	TRUE
LOC_Os02g52670	3.20234	0.440933	2.9155	8.26033e-11	3.41559e-09	TRUE
LOC_Os02g52730	23.1622	0.227929	6.70398	2.43975e-120	9.96567e-117	TRUE
LOC_Os02g53100	18.0205	0.48053	5.31658	1.49013e-22	2.28458e-20	TRUE
LOC_Os02g53130	6.2242	0.492927	3.72159	9.87858e-22	1.40526e-19	TRUE
LOC_Os02g53160	0.736573	0.280289	1.43094	0.000670667	0.00619772	TRUE
LOC_Os02g53169	1.42009	0.150866	3.26814	5.73808e-16	4.7214e-14	TRUE
LOC_Os02g53240	19.6271	0.150501	7.05933	6.15544e-107	1.85266e-103	TRUE
LOC_Os02g53410	3.34997	1.33781	1.36497	9.11573e-06	0.00014017	TRUE
LOC_Os02g53520	4.27308	1.94554	1.2025	2.69697e-05	0.000370031	TRUE
LOC_Os02g53690	0.571208	0.0708794	3.04595	9.06366e-05	0.00108389	TRUE
LOC_Os02g53810	5.81202	2.39893	1.32843	9.29878e-06	0.000142678	TRUE
LOC_Os02g53850	6.10897	13.3013	-1.09231	6.55904e-05	0.000814871	TRUE
LOC_Os02g53960	1.65194	4.31682	-1.33393	0.00275823	0.0208944	TRUE
LOC_Os02g54030	1.84877	0.871357	1.1458	0.000669269	0.00619001	TRUE
LOC_Os02g54050	0.730755	0.0272613	4.67918	4.33395e-11	1.88616e-09	TRUE
LOC_Os02g54100	3.77461	0.732857	2.42197	1.58727e-16	1.39218e-14	TRUE
LOC_Os02g54140	22.9236	70.8129	-1.5806	4.5589e-20	5.65521e-18	TRUE
LOC_Os02g54254	15.5373	5.99965	1.44963	7.7481e-05	0.000944739	TRUE
LOC_Os02g54720	0.461006	0.0770627	2.60886	0.000670753	0.00619772	TRUE
LOC_Os02g54790	1.98944	0	9.91713	1.27736e-32	4.48141e-30	TRUE
LOC_Os02g54890	15.0225	5.43405	1.51422	6.7552e-10	2.40687e-08	TRUE
LOC_Os02g54940	5.9974	2.12763	1.56212	2.01423e-08	5.48505e-07	TRUE
LOC_Os02g55330	4.44067	1.40388	1.73001	1.12714e-05	0.000169623	TRUE
LOC_Os02g55400	0	0.0916224	-5.49577	0.00310003	0.0230831	TRUE
LOC_Os02g55720	4.35788	1.6573	1.44883	0.00300165	0.0224499	TRUE
LOC_Os02g55870	0.371576	1.80717	-2.24036	3.41515e-07	7.21726e-06	TRUE
LOC_Os02g55900	0.0916224	0	5.50218	0.000280487	0.00290446	TRUE
LOC_Os02g55970	13.3999	5.77385	1.27338	1.32302e-07	3.04828e-06	TRUE
LOC_Os02g56060	9.31737	20.0745	-1.06691	3.19923e-06	5.48251e-05	TRUE
LOC_Os02g56070	2.28578	6.2415	-1.40956	4.64739e-06	7.65455e-05	TRUE
LOC_Os02g56310	50.4087	25.841	1.0063	3.4477e-06	5.86263e-05	TRUE
LOC_Os02g56370	6.04397	2.22288	1.5222	8.45449e-05	0.00101978	TRUE
LOC_Os02g56380	0.312667	0.0817839	1.97762	0.00287548	0.0216422	TRUE
LOC_Os02g56600	3.56922	0.756494	2.29905	1.00904e-11	4.80857e-10	TRUE
LOC_Os02g56690	0.696976	2.61888	-1.86797	4.09084e-08	1.05188e-06	TRUE
LOC_Os02g56810	7.28776	3.44948	1.13791	2.69877e-06	4.7153e-05	TRUE
LOC_Os02g56930	2.16939	0.251566	3.14667	7.70916e-17	7.00884e-15	TRUE
LOC_Os02g57030	30.8566	78.2802	-1.30375	1.09029e-11	5.16137e-10	TRUE
LOC_Os02g57210	0.407214	0.0552536	2.88014	1.94634e-05	0.000275503	TRUE
LOC_Os02g57305	0.0563502	0.662343	-3.44752	1.07013e-10	4.34943e-09	TRUE
LOC_Os02g57310	0.326131	0.936814	-1.4694	0.000746709	0.00679741	TRUE
LOC_Os02g57350	9.69394	1.50964	2.75235	4.82209e-16	3.99068e-14	TRUE
LOC_Os02g57400	2.25891	0.462407	2.34863	2.50932e-08	6.73068e-07	TRUE
LOC_Os02g57700	1.53464	0.583422	1.46951	0.000440551	0.00429554	TRUE
LOC_Os02g57720	1051.94	398.767	1.46853	8.34555e-16	6.78874e-14	TRUE
LOC_Os02g57810	0.251962	0.0109045	4.33254	1.64358e-06	2.99713e-05	TRUE
LOC_Os02g58000	0.630422	0.208313	1.63918	0.00290865	0.0218544	TRUE
LOC_Os02g58170	17.9177	6.05408	1.61746	7.73243e-14	4.99082e-12	TRUE
LOC_Os02g58210	0.109076	0.707058	-2.62792	2.79149e-08	7.4076e-07	TRUE
LOC_Os03g01290	0.0116356	0.437308	-4.94404	1.63363e-05	0.000235376	TRUE
LOC_Os03g01300	4972.86	187.516	4.7978	8.34113e-32	2.77323e-29	TRUE
LOC_Os03g01320	576.822	16.5424	5.19795	7.40521e-24	1.28716e-21	TRUE
LOC_Os03g01600	0.637702	0.109411	2.62592	0.000761873	0.00691125	TRUE
LOC_Os03g01740	7.3	2.30679	1.74176	3.3624e-07	7.11893e-06	TRUE
LOC_Os03g01820	0.499202	1.58764	-1.63552	0.00648956	0.04274	TRUE
LOC_Os03g02040	0.871905	0.158512	2.48754	0.000520944	0.00497923	TRUE
LOC_Os03g02070	11.1313	2.51514	2.21158	9.33202e-16	7.51635e-14	TRUE
LOC_Os03g02120	0.164664	0	6.31949	0.00117788	0.0100483	TRUE
LOC_Os03g02190	7.65291	1.72167	2.21458	2.98013e-06	5.14559e-05	TRUE
LOC_Os03g02350	0	0.127595	-5.895	0.000648118	0.00601774	TRUE
LOC_Os03g02460	5.8133	0.0614369	6.5664	2.92783e-49	2.65764e-46	TRUE
LOC_Os03g02470	98.6834	0.0498014	10.9378	1.94248e-306	5.55414e-302	TRUE
LOC_Os03g02544	0.01127	0.122143	-3.16633	0.00224704	0.0175545	TRUE
LOC_Os03g02700	0.437003	0.0988717	2.17637	0.00511878	0.0351239	TRUE
LOC_Os03g02750	13.5096	2.26418	2.60624	1.42436e-09	4.78586e-08	TRUE
LOC_Os03g02800	0.747143	0.112335	2.77289	7.8957e-06	0.000122864	TRUE
LOC_Os03g02820	1.76592	0.852837	1.09824	0.00257933	0.019767	TRUE
LOC_Os03g02830	5.00429	11.3678	-1.14887	3.04469e-05	0.000411519	TRUE
LOC_Os03g02874	5.23539	2.54657	1.07314	0.000238727	0.00252484	TRUE
LOC_Os03g03034	52.0088	10.3722	2.40113	1.53219e-27	3.49083e-25	TRUE
LOC_Os03g03050	0.0636301	0.289731	-2.09668	0.00296896	0.0222288	TRUE
LOC_Os03g03060	0.738401	3.35022	-2.12379	1.68072e-12	8.99758e-11	TRUE
LOC_Os03g03080	0.486805	1.34619	-1.43524	0.00068425	0.00630113	TRUE
LOC_Os03g03164	0.855822	0.207551	2.12021	0.00176666	0.0142877	TRUE
LOC_Os03g03270	0.00581778	0.109411	-3.76861	0.00406708	0.0290181	TRUE
LOC_Os03g03410	50.5625	17.3335	1.60233	1.27654e-23	2.15978e-21	TRUE
LOC_Os03g03520	60.0567	17.9102	1.81133	3.18373e-16	2.7093e-14	TRUE
LOC_Os03g03600	3.66965	0.314434	3.61771	1.37125e-05	0.000202312	TRUE
LOC_Os03g03670	228.851	474.802	-1.01189	1.06131e-08	3.04375e-07	TRUE
LOC_Os03g03790	74.3793	20.659	1.91076	5.24143e-11	2.25196e-09	TRUE
LOC_Os03g03810	174.914	11.9909	3.94109	7.75782e-23	1.21545e-20	TRUE
LOC_Os03g04060	193.831	73.701	1.44154	1.69548e-14	1.1724e-12	TRUE
LOC_Os03g04110	30.5099	14.609	1.12561	3.20326e-08	8.40283e-07	TRUE
LOC_Os03g04190	0.164695	1.64128	-3.21701	5.63606e-06	9.0841e-05	TRUE
LOC_Os03g04370	14.9307	6.64795	1.23005	2.89083e-08	7.65703e-07	TRUE
LOC_Os03g04480	0.476997	0.155222	1.66374	0.000779986	0.00704426	TRUE
LOC_Os03g04560	2.18359	0.985458	1.22896	0.00422133	0.0299245	TRUE
LOC_Os03g04570	56.9012	21.2105	1.49814	7.15039e-12	3.45065e-10	TRUE
LOC_Os03g04700	0.0407245	0.774312	-4.1535	3.32537e-11	1.46506e-09	TRUE
LOC_Os03g04720	0.672943	9.62336	-3.80896	3.27569e-24	5.83562e-22	TRUE
LOC_Os03g04740	1.45179	3.11102	-1.04358	0.00231822	0.0180269	TRUE
LOC_Os03g04760	1.17068	0.133413	3.16333	1.39582e-13	8.75236e-12	TRUE
LOC_Os03g04770	272.962	567.759	-1.00542	4.69922e-12	2.34289e-10	TRUE
LOC_Os03g04890	2.21992	0.572183	2.00453	1.27945e-10	5.11655e-09	TRUE
LOC_Os03g04950	0	0.0821494	-5.29106	0.00579092	0.0388776	TRUE
LOC_Os03g05110	9.36641	4.04055	1.27806	3.16201e-07	6.72453e-06	TRUE
LOC_Os03g05440	0.395548	0.0897948	2.17522	0.00211287	0.0166969	TRUE
LOC_Os03g05630	5.73782	2.76777	1.11902	5.52652e-05	0.000700442	TRUE
LOC_Os03g05640	0.612207	0.163964	1.92471	0.00249815	0.0192274	TRUE
LOC_Os03g05710	4.47549	2.02879	1.19732	3.24515e-06	5.55454e-05	TRUE
LOC_Os03g05750	8.91079	3.93994	1.22276	1.08265e-06	2.0494e-05	TRUE
LOC_Os03g05820	4.24582	2.14298	1.04473	0.000116604	0.00135019	TRUE
LOC_Os03g05840	41.6954	11.499	1.93105	4.93597e-21	6.70471e-19	TRUE
LOC_Os03g05860	0.155618	0.0167223	3.13588	0.00195769	0.0156373	TRUE
LOC_Os03g05880	182.171	22.2323	3.13374	1.94157e-15	1.51681e-13	TRUE
LOC_Os03g05900	29.3216	3.12972	3.31641	4.07403e-15	3.0858e-13	TRUE
LOC_Os03g05920	16.8005	7.55894	1.22178	5.35856e-08	1.33698e-06	TRUE
LOC_Os03g06170	0.401031	0.0229056	4.09351	3.96146e-05	0.000519349	TRUE
LOC_Os03g06330	59.0988	15.7472	1.9732	3.10057e-18	3.22967e-16	TRUE
LOC_Os03g06400	1.88036	5.35689	-1.45368	2.81746e-07	6.03896e-06	TRUE
LOC_Os03g06460	1.29359	3.37571	-1.33046	2.96822e-06	5.13122e-05	TRUE
LOC_Os03g06570	0.997277	4.3425	-2.09633	3.91259e-08	1.00923e-06	TRUE
LOC_Os03g06630	39.1684	117.535	-1.54175	6.87094e-19	7.65929e-17	TRUE
LOC_Os03g06900	1.39538	0.489302	1.56793	9.64126e-06	0.00014734	TRUE
LOC_Os03g06920	1.19213	2.64237	-1.07812	0.00257516	0.019749	TRUE
LOC_Os03g06970	33.2126	8.27921	2.03832	4.50078e-10	1.64566e-08	TRUE
LOC_Os03g07050	0.115259	0	5.84067	0.000304967	0.00312879	TRUE
LOC_Os03g07060	0.423936	0.0109045	5.08622	3.63429e-07	7.6268e-06	TRUE
LOC_Os03g07180	1.037	0.0436181	4.54746	1.60047e-05	0.00023115	TRUE
LOC_Os03g07200	3.13265	0.400574	3.05122	6.97551e-09	2.06364e-07	TRUE
LOC_Os03g07350	0.687472	0.110142	2.6727	4.62063e-07	9.45385e-06	TRUE
LOC_Os03g07400	3.556	0.675806	2.44065	9.83364e-12	4.69013e-10	TRUE
LOC_Os03g07440	41.357	92.2408	-1.11138	2.86913e-13	1.7091e-11	TRUE
LOC_Os03g07450	1.84189	0.0970747	4.25878	1.31691e-08	3.70614e-07	TRUE
LOC_Os03g07530	154.55	70.2495	1.19963	1.85609e-13	1.13521e-11	TRUE
LOC_Os03g07600	0.4003	0.105055	1.97274	0.00369857	0.0268375	TRUE
LOC_Os03g07890	16.3528	44.8892	-1.4123	5.80143e-14	3.81773e-12	TRUE
LOC_Os03g07920	0.416291	0.14977	1.5296	0.00427203	0.030224	TRUE
LOC_Os03g08080	9.01603	19.6372	-1.07563	7.25348e-08	1.75762e-06	TRUE
LOC_Os03g08150	0.936205	0.406787	1.2612	0.00393487	0.028251	TRUE
LOC_Os03g08310	21.5698	1.85087	3.62452	1.93155e-06	3.47339e-05	TRUE
LOC_Os03g08320	114.316	21.8902	2.47187	4.49107e-08	1.14399e-06	TRUE
LOC_Os03g08330	72.6463	20.4686	1.90234	2.57927e-12	1.33846e-10	TRUE
LOC_Os03g08380	0.679127	1.86595	-1.39074	0.000252271	0.00264801	TRUE
LOC_Os03g08410	1.15941	0.345685	1.81712	0.0074283	0.0478912	TRUE
LOC_Os03g08520	12.8207	5.64449	1.25546	0.000125877	0.00144373	TRUE
LOC_Os03g08550	5.34538	0.73109	2.92092	2.46253e-09	7.93812e-08	TRUE
LOC_Os03g08580	0.316688	0.0381658	3.05785	0.00117127	0.01	TRUE
LOC_Os03g08720	0.169782	1.01421	-2.50184	5.95163e-09	1.78101e-07	TRUE
LOC_Os03g08740	25.8863	57.1608	-1.09497	8.00806e-13	4.50737e-11	TRUE
LOC_Os03g08834	0.109441	0	5.74048	0.000282789	0.00292434	TRUE
LOC_Os03g08840	14.4088	3.16259	2.25322	7.57646e-22	1.09135e-19	TRUE
LOC_Os03g08900	17.7934	7.21885	1.35608	1.9447e-13	1.18687e-11	TRUE
LOC_Os03g08920	1.60476	0.38644	2.09215	1.1988e-08	3.40818e-07	TRUE
LOC_Os03g08930	0.0916224	0	5.4875	0.00100857	0.00879201	TRUE
LOC_Os03g08940	9.82406	1.08805	3.21859	5.63283e-28	1.33107e-25	TRUE
LOC_Os03g09020	379.457	140.787	1.49466	3.15133e-17	2.94464e-15	TRUE
LOC_Os03g09030	1.67963	0.84373	1.04506	0.00216811	0.0170708	TRUE
LOC_Os03g09070	11.2125	29.4267	-1.34103	6.23735e-15	4.56708e-13	TRUE
LOC_Os03g09170	2.06461	0.439166	2.26899	1.63417e-05	0.000235395	TRUE
LOC_Os03g09230	35.1978	11.0812	1.73809	5.03998e-13	2.9054e-11	TRUE
LOC_Os03g09840	7.1255	3.61083	1.04281	1.09378e-05	0.00016495	TRUE
LOC_Os03g09880	21.6497	7.15443	1.65534	1.69063e-15	1.32803e-13	TRUE
LOC_Os03g10050	5.65278	12.9758	-1.17175	2.59908e-05	0.00035763	TRUE
LOC_Os03g10240	4.27199	1.55913	1.52352	2.96922e-06	5.1314e-05	TRUE
LOC_Os03g10320	13.0408	3.80449	1.84994	3.37854e-09	1.05924e-07	TRUE
LOC_Os03g10820	0.630087	0.252997	1.38851	0.00689419	0.0449648	TRUE
LOC_Os03g10880	171.229	377.381	-1.09234	5.79061e-09	1.73645e-07	TRUE
LOC_Os03g10910	0.437003	0.1385	1.69889	0.00042237	0.00414868	TRUE
LOC_Os03g10950	34.0075	17.2398	1.0429	9.34283e-10	3.24592e-08	TRUE
LOC_Os03g11210	0.971478	0.122874	3.02781	6.28632e-09	1.87527e-07	TRUE
LOC_Os03g11250	7.83469	20.7435	-1.36868	4.44614e-09	1.36112e-07	TRUE
LOC_Os03g11320	24.568	11.3812	1.16352	6.88158e-10	2.44733e-08	TRUE
LOC_Os03g11420	1.86991	0.351899	2.47129	3.77953e-07	7.91127e-06	TRUE
LOC_Os03g11510	5.14081	2.58309	1.05397	0.00112956	0.00969151	TRUE
LOC_Os03g11540	0.0170878	0.133047	-2.756	0.00607938	0.0405004	TRUE
LOC_Os03g11980	97.4533	226.417	-1.17243	3.56084e-13	2.09928e-11	TRUE
LOC_Os03g12110	13.8658	2.24682	2.70861	3.13059e-14	2.11365e-12	TRUE
LOC_Os03g12140	0.357382	0.0774282	2.2601	0.00494828	0.0341837	TRUE
LOC_Os03g12180	0.0967091	0.00581778	3.72417	0.00142846	0.011872	TRUE
LOC_Os03g12250	6.62002	3.10706	1.15949	0.00119333	0.0101656	TRUE
LOC_Os03g12520	1.92648	11.4974	-2.52851	9.1898e-19	1.01649e-16	TRUE
LOC_Os03g12530	23.9813	78.8097	-1.67078	1.06217e-20	1.39634e-18	TRUE
LOC_Os03g12650	0.864229	0.405691	1.14818	0.00369175	0.0267976	TRUE
LOC_Os03g12660	63.6858	32.8856	1.00294	8.66553e-08	2.06995e-06	TRUE
LOC_Os03g12790	9.94377	63.8835	-2.64914	5.53432e-32	1.88384e-29	TRUE
LOC_Os03g12890	12.2949	57.9252	-2.1807	3.68016e-20	4.61521e-18	TRUE
LOC_Os03g13010	55.4283	132.984	-1.2206	3.9843e-12	2.00746e-10	TRUE
LOC_Os03g13050	13.2611	37.141	-1.45766	5.45398e-08	1.35782e-06	TRUE
LOC_Os03g13300	11.1599	2.62366	2.19841	0.000133391	0.00151894	TRUE
LOC_Os03g13320	0.142155	0	6.11786	1.09335e-05	0.000164929	TRUE
LOC_Os03g13540	104.58	44.1956	1.29797	1.01703e-17	1.00622e-15	TRUE
LOC_Os03g13570	0.211603	0.0439836	2.27951	0.00271666	0.0206402	TRUE
LOC_Os03g13740	5.87108	0.490734	3.63289	5.60454e-22	8.19696e-20	TRUE
LOC_Os03g13950	49.3982	20.5005	1.319	1.36407e-14	9.55955e-13	TRUE
LOC_Os03g14010	0.590093	0.0836115	2.84248	0.000165668	0.00183851	TRUE
LOC_Os03g14050	60.5557	12.717	2.31386	4.31453e-35	1.80095e-32	TRUE
LOC_Os03g14250	6.04485	0.71251	3.14384	4.50384e-15	3.38445e-13	TRUE
LOC_Os03g14654	0.252327	0	6.95937	3.69505e-07	7.74012e-06	TRUE
LOC_Os03g14820	2.53987	0.0221746	6.75546	4.77289e-33	1.72749e-30	TRUE
LOC_Os03g14900	13.8529	28.8059	-1.01237	1.7639e-07	3.95106e-06	TRUE
LOC_Os03g14910	47.0385	140.534	-1.53503	4.16081e-16	3.47866e-14	TRUE
LOC_Os03g14915	49.9742	137.849	-1.4181	2.91193e-18	3.03872e-16	TRUE
LOC_Os03g15020	33.1141	10.9117	1.65243	1.10154e-12	6.05701e-11	TRUE
LOC_Os03g15270	25.2305	5.58217	2.2427	7.38835e-20	8.89495e-18	TRUE
LOC_Os03g15380	0.624969	1.30108	-1.01081	0.00271838	0.0206473	TRUE
LOC_Os03g15550	0.242885	0.0447146	2.42568	0.00538853	0.036632	TRUE
LOC_Os03g16010	32.8778	12.8628	1.41533	4.81631e-13	2.78771e-11	TRUE
LOC_Os03g16060	24.8311	8.70288	1.56319	8.18281e-15	5.92332e-13	TRUE
LOC_Os03g16170	39.5184	13.7602	1.59186	2.86281e-13	1.70712e-11	TRUE
LOC_Os03g16260	0.121077	0.00581778	4.04632	0.000827552	0.00741994	TRUE
LOC_Os03g16350	19.3569	7.48997	1.45205	4.33283e-06	7.20491e-05	TRUE
LOC_Os03g16400	11.7355	5.60751	1.13788	3.49974e-05	0.000467389	TRUE
LOC_Os03g16600	10.9186	25.7819	-1.17066	2.47919e-06	4.36768e-05	TRUE
LOC_Os03g16900	0.301793	0.0109045	4.61627	0.000194167	0.00211578	TRUE
LOC_Os03g16940	7.63055	0.163568	5.58703	3.98523e-29	1.00396e-26	TRUE
LOC_Os03g16950	2.70179	0.152663	4.22121	4.48374e-08	1.14314e-06	TRUE
LOC_Os03g16960	1.12706	0.110507	3.38094	2.55943e-12	1.33058e-10	TRUE
LOC_Os03g17164	1.44123	0.524209	1.49773	0.00012518	0.00143717	TRUE
LOC_Os03g17230	0.496643	3.01662	-2.56241	2.04655e-12	1.07568e-10	TRUE
LOC_Os03g17410	0.905624	0.175934	2.40646	2.58283e-07	5.56734e-06	TRUE
LOC_Os03g17700	20.6002	9.09653	1.25329	5.39947e-08	1.3466e-06	TRUE
LOC_Os03g17760	0.912538	0.144683	2.69741	3.30157e-09	1.03795e-07	TRUE
LOC_Os03g17790	15.8166	2.03997	3.02441	1.63841e-12	8.78934e-11	TRUE
LOC_Os03g17810	2.76031	0.456193	2.6769	0.000221102	0.00236734	TRUE
LOC_Os03g17850	3.33118	0.854634	2.03207	0.000755979	0.0068654	TRUE
LOC_Os03g17870	8.74543	2.46384	1.8879	8.6043e-05	0.0010361	TRUE
LOC_Os03g17980	147.345	75.1189	1.04604	6.03745e-06	9.65486e-05	TRUE
LOC_Os03g18000	0.195611	0.0272613	2.78943	0.00308751	0.0230078	TRUE
LOC_Os03g18010	6.64262	0.624147	3.47432	1.00765e-14	7.20294e-13	TRUE
LOC_Os03g18030	160.905	29.1597	2.54696	2.24504e-15	1.73963e-13	TRUE
LOC_Os03g18060	12.2442	36.8306	-1.55631	1.15637e-05	0.000173747	TRUE
LOC_Os03g18110	0.431582	0.0167223	4.60329	1.89945e-06	3.42332e-05	TRUE
LOC_Os03g18300	2.29495	0.6038	2.00351	7.17397e-06	0.000112703	TRUE
LOC_Os03g18400	2.21855	0.846623	1.45289	2.99711e-05	0.000405663	TRUE
LOC_Os03g18470	1.38957	3.52295	-1.2972	4.86514e-06	7.96958e-05	TRUE
LOC_Os03g18490	0.209775	0.00545226	4.83418	6.04696e-07	1.20867e-05	TRUE
LOC_Os03g18540	1.93455	4.01378	-1.01194	0.000286626	0.00296134	TRUE
LOC_Os03g18740	8.19789	3.00161	1.51607	3.48914e-06	5.92957e-05	TRUE
LOC_Os03g18779	20.3562	0	13.2658	5.05992e-152	4.13367e-148	TRUE
LOC_Os03g18890	10.4073	4.2718	1.34557	1.27002e-05	0.000188888	TRUE
LOC_Os03g18910	11.0777	3.36551	1.7849	1.36338e-08	3.82562e-07	TRUE
LOC_Os03g18970	1.31978	0.0272613	5.54671	4.14573e-16	3.47112e-14	TRUE
LOC_Os03g18980	0.246875	0.0385313	2.68719	0.0015794	0.0129565	TRUE
LOC_Os03g19070	3.58546	0.319551	3.53533	7.46082e-15	5.42128e-13	TRUE
LOC_Os03g19120	0.0668892	1.53735	-4.41129	2.16569e-18	2.28922e-16	TRUE
LOC_Os03g19200	13.8934	2.69269	2.40857	1.46968e-21	2.0487e-19	TRUE
LOC_Os03g19220	2.4156	1.13307	1.15092	0.000933039	0.00822899	TRUE
LOC_Os03g19240	67.5867	218.406	-1.66023	1.62549e-14	1.12894e-12	TRUE
LOC_Os03g19280	35.9894	18.0625	1.05824	2.72901e-10	1.03971e-08	TRUE
LOC_Os03g19290	24.8109	8.90342	1.53225	5.61976e-15	4.14673e-13	TRUE
LOC_Os03g19470	0.0912569	0.40825	-2.09698	0.000151337	0.00169493	TRUE
LOC_Os03g19670	2.28057	1.02149	1.21951	0.000822973	0.00738583	TRUE
LOC_Os03g20090	11.0649	3.6461	1.66861	2.75204e-09	8.79699e-08	TRUE
LOC_Os03g20290	0.707119	0.0490703	3.85361	8.7395e-06	0.000134856	TRUE
LOC_Os03g20600	6.67427	3.22043	1.10407	2.53318e-06	4.45457e-05	TRUE
LOC_Os03g20660	0.0279923	0.173406	-2.48548	0.00146625	0.0121332	TRUE
LOC_Os03g20670	15.433	7.98467	1.01029	6.96304e-08	1.69442e-06	TRUE
LOC_Os03g20740	6.03763	29.3516	-2.21872	1.61504e-16	1.41436e-14	TRUE
LOC_Os03g20890	6.3217	0	11.5769	4.20497e-73	7.51454e-70	TRUE
LOC_Os03g21000	308.71	670.498	-1.07566	3.14586e-10	1.18277e-08	TRUE
LOC_Os03g21030	73.3221	30.8282	1.3229	5.16926e-10	1.8731e-08	TRUE
LOC_Os03g21040	45.0323	22.5196	1.07539	8.33867e-05	0.00100815	TRUE
LOC_Os03g21260	0.600602	0.166492	1.89097	0.00035746	0.00358563	TRUE
LOC_Os03g21450	0.705687	0.294087	1.30407	0.00212201	0.0167563	TRUE
LOC_Os03g21510	2.64279	0.570751	2.25833	2.41301e-09	7.8049e-08	TRUE
LOC_Os03g21800	0.86164	2.55665	-1.50424	2.87127e-06	4.98774e-05	TRUE
LOC_Os03g22040	0.0392624	0.229025	-2.41569	0.000977119	0.00856491	TRUE
LOC_Os03g22120	53.474	18.4725	1.59917	9.14145e-19	1.01311e-16	TRUE
LOC_Os03g22130	0.0570812	0	4.8344	0.00632591	0.0418167	TRUE
LOC_Os03g22210	14.8992	6.31104	1.27367	0.00538427	0.0366118	TRUE
LOC_Os03g22230	14.4097	5.62737	1.38243	0.00197189	0.015736	TRUE
LOC_Os03g22259	2.24758	6.1574	-1.40162	3.09485e-08	8.15211e-07	TRUE
LOC_Os03g22680	1.21796	0.249007	2.33132	4.80202e-08	1.21508e-06	TRUE
LOC_Os03g22780	23.7873	56.4577	-1.20341	9.36937e-13	5.20191e-11	TRUE
LOC_Os03g22820	4.13711	0.629965	2.76574	4.17364e-14	2.78499e-12	TRUE
LOC_Os03g23940	0.241057	0.0599749	2.03511	0.0068421	0.0446913	TRUE
LOC_Os03g23980	103.412	223.428	-1.07684	2.29679e-07	4.98459e-06	TRUE
LOC_Os03g24160	1.7637	6.54348	-1.88105	0.000128046	0.00146566	TRUE
LOC_Os03g24420	0.416291	0	7.65554	1.02662e-12	5.66683e-11	TRUE
LOC_Os03g24590	137.198	295.384	-1.06626	1.58872e-09	5.30681e-08	TRUE
LOC_Os03g24820	0.836176	0.103593	3.07669	3.77176e-05	0.000498394	TRUE
LOC_Os03g24860	21.6699	45.1583	-1.0111	3.01064e-10	1.13867e-08	TRUE
LOC_Os03g24910	0.825637	0.0926884	3.19347	0.00027469	0.00285245	TRUE
LOC_Os03g24990	0.00545226	0.200668	-4.65944	1.37106e-06	2.54812e-05	TRUE
LOC_Os03g25080	0.0349067	17.4428	-8.86717	2.00678e-96	4.78165e-93	TRUE
LOC_Os03g25090	0.0276268	1.56063	-5.63779	7.68113e-25	1.44968e-22	TRUE
LOC_Os03g25150	31.1445	12.8553	1.36705	4.34292e-05	0.000564441	TRUE
LOC_Os03g25440	4.5951	1.85042	1.36661	0.00367986	0.0267228	TRUE
LOC_Os03g25490	0.257414	0.062168	2.06989	0.00145342	0.0120526	TRUE
LOC_Os03g25790	14.9455	3.42795	2.19054	1.25573e-19	1.49917e-17	TRUE
LOC_Os03g25850	37.1507	82.9838	-1.11629	4.68924e-10	1.70911e-08	TRUE
LOC_Os03g25920	31.6213	13.774	1.26034	1.33997e-11	6.24511e-10	TRUE
LOC_Os03g26010	0.340325	0.0116356	4.73488	9.32326e-06	0.0001429	TRUE
LOC_Os03g26020	0.438831	0	7.73914	1.50912e-13	9.37028e-12	TRUE
LOC_Os03g26120	0.406087	0.0610714	2.72944	0.000101223	0.00119376	TRUE
LOC_Os03g26130	0.196312	0.94516	-2.20706	3.33006e-05	0.000446606	TRUE
LOC_Os03g26500	0.0894293	0.456589	-2.26207	2.5793e-05	0.000355164	TRUE
LOC_Os03g26590	0.160339	0.471484	-1.49277	0.00145859	0.012086	TRUE
LOC_Os03g26620	2.58026	0.271912	3.29501	3.50897e-21	4.78912e-19	TRUE
LOC_Os03g26840	0.136703	0.596885	-2.06397	0.00125827	0.0106397	TRUE
LOC_Os03g26870	77.6878	25.5964	1.66268	1.92085e-26	4.00898e-24	TRUE
LOC_Os03g26930	1.28229	0.421347	1.64187	2.65685e-05	0.000365052	TRUE
LOC_Os03g26990	1.23172	0.357352	1.82832	0.000129337	0.00147778	TRUE
LOC_Os03g27120	62.0897	274.92	-2.10144	1.16605e-25	2.3234e-23	TRUE
LOC_Os03g27160	0	0.0941505	-5.47473	0.000665847	0.00616334	TRUE
LOC_Os03g27170	2.78166	5.7645	-1.0139	0.000469571	0.0045398	TRUE
LOC_Os03g27390	19.168	9.91349	1.01577	8.44379e-07	1.63186e-05	TRUE
LOC_Os03g27870	0.27703	0.745559	-1.35278	0.00224294	0.0175273	TRUE
LOC_Os03g27980	0.98025	0.0730725	3.76097	3.07053e-08	8.09549e-07	TRUE
LOC_Os03g28040	0.120346	0.00581778	4.04106	0.000646803	0.00600846	TRUE
LOC_Os03g28090	1.86001	0.234813	3.05756	1.79748e-05	0.000256784	TRUE
LOC_Os03g28100	1.54183	0.668161	1.2642	0.00208725	0.0165183	TRUE
LOC_Os03g28160	3.26849	13.8467	-2.01625	5.38797e-09	1.62252e-07	TRUE
LOC_Os03g28170	0.12726	1.3461	-3.31339	1.29138e-07	2.98501e-06	TRUE
LOC_Os03g28190	0.273405	0.0505324	2.46273	0.00355832	0.0259615	TRUE
LOC_Os03g28330	8.66895	4.27552	1.11578	0.00424348	0.030048	TRUE
LOC_Os03g28940	246.577	114.59	1.17374	1.48966e-09	4.9905e-08	TRUE
LOC_Os03g29240	56.1491	19.2458	1.59428	1.70021e-20	2.18983e-18	TRUE
LOC_Os03g29250	7.81848	0.6794	3.58275	5.97285e-33	2.1482e-30	TRUE
LOC_Os03g29770	13.8527	6.2454	1.22761	1.49963e-05	0.000218492	TRUE
LOC_Os03g29920	0.321044	0.0545226	2.587	0.000915839	0.00809602	TRUE
LOC_Os03g30130	1.82736	0.672517	1.51195	0.000230232	0.0024495	TRUE
LOC_Os03g30250	6.01963	1.64092	1.95644	0.000252717	0.00265075	TRUE
LOC_Os03g30300	3.43858	7.15599	-1.00618	6.59057e-06	0.00010443	TRUE
LOC_Os03g30710	0	0.0948815	-5.48615	0.00418999	0.0297429	TRUE
LOC_Os03g30950	99.3558	14.3832	2.80582	2.07282e-16	1.79329e-14	TRUE
LOC_Os03g31510	33.3344	8.57199	2.00939	7.47641e-27	1.60129e-24	TRUE
LOC_Os03g31560	3.65232	0	10.7842	9.53489e-49	8.38865e-46	TRUE
LOC_Os03g31670	0.0512635	0.254124	-2.22914	0.00190175	0.0152465	TRUE
LOC_Os03g32040	1.39861	0.202099	2.85779	1.27535e-06	2.38185e-05	TRUE
LOC_Os03g32230	1.30154	0.158481	3.08182	3.51505e-07	7.40646e-06	TRUE
LOC_Os03g32314	276.129	130.277	1.14734	7.03038e-10	2.49869e-08	TRUE
LOC_Os03g32350	0.307215	1.23054	-1.95078	7.37606e-07	1.44455e-05	TRUE
LOC_Os03g32360	0.323572	0.994657	-1.58315	0.000344675	0.00347262	TRUE
LOC_Os03g32370	0.272674	0.99752	-1.81232	7.73507e-06	0.000120627	TRUE
LOC_Os03g32420	6.79979	2.39007	1.57519	1.49272e-05	0.00021765	TRUE
LOC_Os03g32470	2.21709	0.349737	2.71175	6.39484e-06	0.000101752	TRUE
LOC_Os03g32526	7.79643	3.05421	1.4274	3.77256e-06	6.35831e-05	TRUE
LOC_Os03g32790	0.71915	0.324638	1.19607	0.00467522	0.0325608	TRUE
LOC_Os03g35600	4.5573	1.27708	1.89323	5.81826e-09	1.74383e-07	TRUE
LOC_Os03g35640	4.19154	2.18761	1.00489	0.00129509	0.0109105	TRUE
LOC_Os03g36100	0.0978057	0.524605	-2.39456	0.00104555	0.00906335	TRUE
LOC_Os03g36279	0.22869	0.00545226	4.97179	7.90915e-07	1.54051e-05	TRUE
LOC_Os03g36530	0.083246	2.76411	-4.994	1.13764e-11	5.37662e-10	TRUE
LOC_Os03g36560	0.0897948	0.00581778	3.6226	0.00658358	0.0432646	TRUE
LOC_Os03g36630	2.39153	5.42211	-1.103	0.000343284	0.00346349	TRUE
LOC_Os03g37140	0.0349067	0.35263	-3.20774	0.00139083	0.0116043	TRUE
LOC_Os03g37350	0.0290889	0.160309	-2.33685	0.00413684	0.0294271	TRUE
LOC_Os03g37360	0.0967091	0.586012	-2.52353	1.82874e-06	3.31153e-05	TRUE
LOC_Os03g37450	2.67925	1.29852	1.09739	0.00439851	0.0309927	TRUE
LOC_Os03g37470	52.9501	26.1	1.07996	2.59962e-08	6.94033e-07	TRUE
LOC_Os03g37520	0.0694478	0.470448	-2.71182	0.000478416	0.00461205	TRUE
LOC_Os03g37780	1.28153	3.43934	-1.37827	0.000109259	0.00127511	TRUE
LOC_Os03g38170	0.26975	1.14592	-2.07162	0.00383252	0.0276132	TRUE
LOC_Os03g38250	0.555156	0.137038	2.08075	0.000498577	0.00478784	TRUE
LOC_Os03g38350	50.3302	8.64177	2.60486	2.40222e-26	4.94149e-24	TRUE
LOC_Os03g38560	0.706053	2.24883	-1.63212	2.9441e-06	5.09722e-05	TRUE
LOC_Os03g38570	0.348671	1.05025	-1.54952	0.00110001	0.00946797	TRUE
LOC_Os03g38710	0.504959	0.0712449	2.8465	1.86293e-05	0.000264878	TRUE
LOC_Os03g38730	1060.74	2386.33	-1.12464	9.88428e-13	5.47185e-11	TRUE
LOC_Os03g38790	3.61214	1.3945	1.42391	1.99304e-06	3.57398e-05	TRUE
LOC_Os03g39610	4213.95	10370.4	-1.26378	2.71647e-10	1.03563e-08	TRUE
LOC_Os03g39690	12.4329	6.36824	1.04855	0.000770828	0.0069814	TRUE
LOC_Os03g39760	97.2104	209.204	-1.06008	1.24174e-10	4.97269e-09	TRUE
LOC_Os03g40080	0.109807	0.0116356	3.09207	0.00706986	0.0459324	TRUE
LOC_Os03g40090	0.23195	0.587078	-1.27658	0.00503997	0.0346746	TRUE
LOC_Os03g40130	0.410808	0.0952471	2.14703	0.0052054	0.0355994	TRUE
LOC_Os03g40170	1.60842	0.679035	1.31739	0.00144794	0.0120194	TRUE
LOC_Os03g40194	13.5878	4.30037	1.71501	1.08943e-09	3.74176e-08	TRUE
LOC_Os03g40210	1.77025	0.61906	1.56827	4.25666e-05	0.000554491	TRUE
LOC_Os03g40600	0.0174533	0.205419	-3.41568	0.00147427	0.0121867	TRUE
LOC_Os03g40610	0.00581778	0.20941	-4.7489	3.66261e-05	0.00048585	TRUE
LOC_Os03g40670	12.5441	5.99779	1.12322	3.67037e-06	6.21171e-05	TRUE
LOC_Os03g40770	3.27785	1.02981	1.71782	0.000717461	0.0065709	TRUE
LOC_Os03g41030	1.05868	2.89762	-1.39305	3.34873e-06	5.71472e-05	TRUE
LOC_Os03g41060	0.351199	2.8155	-2.94892	1.24476e-14	8.78804e-13	TRUE
LOC_Os03g41064	0.395213	1.20623	-1.57462	0.000325514	0.00330872	TRUE
LOC_Os03g41070	1.07148	3.61074	-1.73513	0.000204201	0.00220913	TRUE
LOC_Os03g41080	173.805	387.802	-1.11471	5.02529e-12	2.49242e-10	TRUE
LOC_Os03g41130	0.107614	0	5.72923	9.28381e-05	0.00110651	TRUE
LOC_Os03g41200	6.33891	16.5939	-1.33827	2.10276e-08	5.71795e-07	TRUE
LOC_Os03g41290	0.119249	0	5.87163	4.01295e-05	0.000525618	TRUE
LOC_Os03g41390	5.68281	2.0502	1.54368	1.50364e-06	2.76754e-05	TRUE
LOC_Os03g42600	2.27487	0.836815	1.51412	0.000116139	0.00134689	TRUE
LOC_Os03g42630	1.37863	0.181752	2.9782	3.62288e-10	1.34444e-08	TRUE
LOC_Os03g42710	46.7405	114.877	-1.25637	1.77847e-11	8.15584e-10	TRUE
LOC_Os03g42720	0.109441	0.890272	-2.95457	3.42402e-10	1.28061e-08	TRUE
LOC_Os03g42830	72.2798	24.761	1.61391	2.17635e-15	1.68869e-13	TRUE
LOC_Os03g42870	0.267587	0.00545226	5.18667	1.70675e-08	4.71751e-07	TRUE
LOC_Os03g43010	4.62684	9.90125	-1.0615	0.000193919	0.00211348	TRUE
LOC_Os03g43100	14.87	0	12.8081	1.45329e-112	5.54053e-109	TRUE
LOC_Os03g43470	3.22436	6.90409	-1.04805	0.000323242	0.00329206	TRUE
LOC_Os03g43480	0.634077	0.127595	2.359	1.38044e-05	0.000203405	TRUE
LOC_Os03g43590	0.53883	0.0327136	4.02152	2.64008e-08	7.03849e-07	TRUE
LOC_Os03g43650	1.86044	0.0985062	4.2799	1.76658e-06	3.20404e-05	TRUE
LOC_Os03g43750	0.436638	0.0654271	2.74568	9.28963e-06	0.000142576	TRUE
LOC_Os03g43880	0.169051	0.00581778	4.52195	2.3405e-05	0.000325259	TRUE
LOC_Os03g44040	0.623538	2.93048	-2.18985	2.48737e-09	8.01368e-08	TRUE
LOC_Os03g44260	0.199236	0.520584	-1.33552	0.00357896	0.0260821	TRUE
LOC_Os03g44270	0.3745	1.81947	-2.22185	5.29493e-07	1.06806e-05	TRUE
LOC_Os03g44380	10.7396	4.45898	1.33015	2.73082e-07	5.86424e-06	TRUE
LOC_Os03g44420	2.0891	0.492227	2.13837	1.04957e-05	0.000159038	TRUE
LOC_Os03g44630	0.357748	0.0723415	2.32435	0.00033173	0.00335898	TRUE
LOC_Os03g44642	0.170147	0.0272613	2.5953	0.00445931	0.0313242	TRUE
LOC_Os03g44740	322.86	124.881	1.439	1.1021e-05	0.000166074	TRUE
LOC_Os03g44750	1.8269	0.648849	1.55933	0.00213527	0.0168424	TRUE
LOC_Os03g44810	2.89835	1.37628	1.13234	2.37037e-05	0.000329009	TRUE
LOC_Os03g44870	0.301397	0.770688	-1.30036	0.00118179	0.0100793	TRUE
LOC_Os03g44890	0.0109045	0.591129	-5.44076	1.18128e-10	4.76729e-09	TRUE
LOC_Os03g45210	2.389	0.19156	3.70434	5.52662e-06	8.93289e-05	TRUE
LOC_Os03g45250	1.25107	9.30747	-2.88868	5.07196e-10	1.84155e-08	TRUE
LOC_Os03g45340	3.43267	0.107979	5.03109	1.40384e-08	3.92758e-07	TRUE
LOC_Os03g45450	0.532281	3.62606	-2.69796	1.93034e-15	1.5101e-13	TRUE
LOC_Os03g45519	0	0.151963	-6.1832	1.3926e-05	0.000204987	TRUE
LOC_Os03g45750	0.271577	0.0330791	3.01665	3.55325e-05	0.00047354	TRUE
LOC_Os03g45800	0.161801	0	6.29121	0.000145978	0.00164458	TRUE
LOC_Os03g45920	15.9099	5.14297	1.71429	5.48554e-05	0.000695557	TRUE
LOC_Os03g45960	2.61398	0.531093	2.35626	2.35063e-11	1.06516e-09	TRUE
LOC_Os03g45980	0.192687	0.0385313	2.30115	0.00208372	0.0164949	TRUE
LOC_Os03g46040	0.0345412	0.442425	-3.57539	7.96208e-07	1.55029e-05	TRUE
LOC_Os03g46052	0.740228	0.0272613	4.69553	3.33812e-14	2.24845e-12	TRUE
LOC_Os03g46060	78.0568	2.35227	5.1208	1.13861e-90	2.41158e-87	TRUE
LOC_Os03g46070	45.3892	4.80372	3.32911	9.29817e-25	1.732e-22	TRUE
LOC_Os03g46200	24.8075	10.177	1.36121	6.86767e-07	1.35519e-05	TRUE
LOC_Os03g46280	0.0792558	0.38574	-2.24676	0.00350281	0.0256218	TRUE
LOC_Os03g46470	0.147973	0.812143	-2.40835	5.85816e-06	9.39441e-05	TRUE
LOC_Os03g46660	30.6008	11.5128	1.46908	4.37777e-17	4.04438e-15	TRUE
LOC_Os03g47022	0.520645	0.162136	1.71682	0.000492649	0.00473649	TRUE
LOC_Os03g47034	3.08997	1.2189	1.38785	9.93947e-07	1.8934e-05	TRUE
LOC_Os03g47270	26.692	12.0461	1.19275	1.29636e-09	4.39179e-08	TRUE
LOC_Os03g47280	5.20301	1.2617	2.12399	4.14042e-06	6.92119e-05	TRUE
LOC_Os03g47530	0.451533	0.106152	2.10525	0.00100978	0.00879727	TRUE
LOC_Os03g47560	0.749671	1.7082	-1.13435	0.000164949	0.0018309	TRUE
LOC_Os03g47564	0.796579	1.78855	-1.11494	0.000304896	0.00312862	TRUE
LOC_Os03g47570	0.0886982	0.546018	-2.52821	5.64732e-05	0.000713855	TRUE
LOC_Os03g47860	0.690793	0.163964	2.10871	7.30488e-05	0.000895662	TRUE
LOC_Os03g48300	58.4026	196.862	-1.70746	3.30913e-25	6.3502e-23	TRUE
LOC_Os03g48740	0	0.348945	-7.27692	0.00038619	0.00383614	TRUE
LOC_Os03g48750	0.266856	0	7.02248	1.09981e-09	3.76836e-08	TRUE
LOC_Os03g48760	0.101065	0	5.64312	0.000247613	0.00260678	TRUE
LOC_Os03g48780	2.6795	0.94583	1.57692	0.000148702	0.00167001	TRUE
LOC_Os03g48810	0.660272	1.49447	-1.12507	0.00368365	0.0267462	TRUE
LOC_Os03g48960	0.348305	0.0327136	3.37748	4.75166e-07	9.69075e-06	TRUE
LOC_Os03g49430	1.17866	4.77664	-1.96674	1.94749e-10	7.57615e-09	TRUE
LOC_Os03g49440	37.7246	12.615	1.64649	3.56243e-14	2.3911e-12	TRUE
LOC_Os03g49600	39.2706	16.4369	1.30948	1.67908e-12	8.99758e-11	TRUE
LOC_Os03g49610	1.8506	0.350072	2.46343	9.33223e-09	2.69804e-07	TRUE
LOC_Os03g49830	12.993	32.6567	-1.27299	2.37814e-13	1.43003e-11	TRUE
LOC_Os03g50040	35.0797	16.5355	1.15834	6.82689e-09	2.02176e-07	TRUE
LOC_Os03g50160	13.2868	3.32213	2.06507	1.21348e-17	1.18825e-15	TRUE
LOC_Os03g50260	0.534413	1.60973	-1.54897	0.000216824	0.00232763	TRUE
LOC_Os03g50280	23.8097	11.4639	1.1024	3.5778e-10	1.32943e-08	TRUE
LOC_Os03g50560	1.038	0.407518	1.40219	0.000836197	0.00748571	TRUE
LOC_Os03g50780	0.131981	0.591464	-2.09113	9.78976e-05	0.00115884	TRUE
LOC_Os03g50880	28.8858	9.84036	1.62265	1.23562e-16	1.10063e-14	TRUE
LOC_Os03g50960	40.565	3.28308	3.70081	4.80203e-13	2.78226e-11	TRUE
LOC_Os03g51010	42.3765	19.875	1.15852	6.70497e-08	1.63649e-06	TRUE
LOC_Os03g51330	14.2031	4.60223	1.68982	2.01875e-10	7.82673e-09	TRUE
LOC_Os03g51350	4.50357	0.424576	3.45447	1.67884e-18	1.80124e-16	TRUE
LOC_Os03g51390	28.8667	12.8499	1.22031	3.42953e-10	1.28184e-08	TRUE
LOC_Os03g51440	12.1872	5.71647	1.14707	2.19382e-07	4.78656e-06	TRUE
LOC_Os03g51459	2.59954	1.15999	1.21301	0.000261519	0.00273159	TRUE
LOC_Os03g51470	0.902365	0.428596	1.1234	0.00352968	0.0257887	TRUE
LOC_Os03g51580	15.5203	5.95731	1.45047	8.08888e-11	3.34954e-09	TRUE
LOC_Os03g51740	0.755824	0.314465	1.30439	0.00748447	0.0482098	TRUE
LOC_Os03g51910	40.3772	9.65964	2.11501	1.55533e-36	7.11545e-34	TRUE
LOC_Os03g51980	1.1256	0.152663	2.99875	0.00347084	0.0254205	TRUE
LOC_Os03g52370	28.3294	1.93312	3.95356	1.67082e-24	3.03325e-22	TRUE
LOC_Os03g52380	23.1363	2.3403	3.37588	6.16479e-23	9.9028e-21	TRUE
LOC_Os03g52390	159.995	9.43725	4.17486	6.90761e-31	2.09004e-28	TRUE
LOC_Os03g52410	5.04931	0.488906	3.43219	7.06048e-13	4.00159e-11	TRUE
LOC_Os03g52420	0.398107	0.127961	1.68722	0.00602801	0.0402191	TRUE
LOC_Os03g52630	53.2717	20.3769	1.45267	2.42581e-08	6.52503e-07	TRUE
LOC_Os03g52720	2.73841	1.26432	1.17067	0.000466314	0.00451212	TRUE
LOC_Os03g52860	9.17853	0.960329	3.35177	6.67777e-05	0.000827232	TRUE
LOC_Os03g52910	21.364	6.00934	1.87547	3.09004e-09	9.78985e-08	TRUE
LOC_Os03g52940	0.810377	0.28102	1.56573	0.000317335	0.00324114	TRUE
LOC_Os03g53050	49.6759	21.7629	1.25073	1.55987e-14	1.08707e-12	TRUE
LOC_Os03g53150	2.81657	6.47126	-1.16045	1.05449e-05	0.000159699	TRUE
LOC_Os03g53340	0.0912569	0.503497	-2.40674	0.00124908	0.0105728	TRUE
LOC_Os03g53350	0.316323	0.0381658	3.05785	0.000174491	0.00192337	TRUE
LOC_Os03g53524	0.0570812	0	4.84229	0.0073555	0.0475129	TRUE
LOC_Os03g53540	24.8719	7.69801	1.76066	1.59499e-12	8.57246e-11	TRUE
LOC_Os03g53550	0.169416	0.0109045	3.76737	0.000273058	0.00283808	TRUE
LOC_Os03g53570	0.261038	0.0545226	2.27353	0.007549	0.0485435	TRUE
LOC_Os03g53660	21.724	9.39583	1.25549	2.49911e-11	1.12177e-09	TRUE
LOC_Os03g53730	0.7271	0.23664	1.67605	0.000628525	0.00585847	TRUE
LOC_Os03g53800	42.549	5.14051	3.13522	1.53185e-17	1.47974e-15	TRUE
LOC_Os03g53900	1.54336	0.0657926	4.5469	3.43534e-13	2.03579e-11	TRUE
LOC_Os03g54100	15.6604	107.558	-2.73934	6.13049e-50	5.942e-47	TRUE
LOC_Os03g54130	6.29618	535.037	-6.35464	1.59389e-105	4.5574e-102	TRUE
LOC_Os03g54220	11.6383	5.9302	1.02489	2.62185e-07	5.64507e-06	TRUE
LOC_Os03g54230	0.820246	1.92017	-1.18766	0.00582268	0.0390404	TRUE
LOC_Os03g54750	6.51256	1.18177	2.54351	6.67483e-08	1.62983e-06	TRUE
LOC_Os03g54850	1.02088	2.27509	-1.13007	0.00701186	0.045623	TRUE
LOC_Os03g55030	82.6517	183.936	-1.121	7.42035e-09	2.1817e-07	TRUE
LOC_Os03g55034	1.25789	3.34428	-1.40025	0.00237131	0.0184047	TRUE
LOC_Os03g55070	171.353	83.7391	1.10387	1.06262e-08	3.04595e-07	TRUE
LOC_Os03g55090	25.4089	7.39671	1.86178	0.00210908	0.016675	TRUE
LOC_Os03g55120	3.44702	7.19327	-1.01852	9.20151e-05	0.00109816	TRUE
LOC_Os03g55180	26.1154	8.73757	1.64161	1.46435e-20	1.90319e-18	TRUE
LOC_Os03g55220	2.33415	0.0763316	4.94385	7.61027e-14	4.92729e-12	TRUE
LOC_Os03g55290	0.292686	0	7.15904	2.68458e-09	8.60058e-08	TRUE
LOC_Os03g55430	9.83591	2.20628	2.19737	1.4639e-13	9.1171e-12	TRUE
LOC_Os03g55510	0.00545226	0.115594	-3.86897	0.00073009	0.00667298	TRUE
LOC_Os03g55530	11.4863	47.0736	-1.98997	6.34269e-21	8.55455e-19	TRUE
LOC_Os03g55590	282.552	87.1143	1.75829	9.67996e-32	3.14522e-29	TRUE
LOC_Os03g55660	0.43411	0.128326	1.79968	0.00521241	0.0356381	TRUE
LOC_Os03g55760	0.439928	1.11604	-1.29994	0.00325384	0.0240872	TRUE
LOC_Os03g55776	22.0539	11.1575	1.05234	0.000250549	0.00263235	TRUE
LOC_Os03g55980	0.107614	0.343157	-1.58167	0.00626667	0.041506	TRUE
LOC_Os03g55990	4.5796	9.93097	-1.05069	4.80742e-06	7.88633e-05	TRUE
LOC_Os03g56180	0.0458112	0.283183	-2.52891	7.72644e-05	0.000942501	TRUE
LOC_Os03g56200	0.417388	0.0403589	3.37052	2.26452e-06	4.0105e-05	TRUE
LOC_Os03g56220	170.639	28.8595	2.62152	4.08779e-37	2.01521e-34	TRUE
LOC_Os03g56370	29.3221	79.9773	-1.40913	8.67282e-13	4.8434e-11	TRUE
LOC_Os03g56600	0.648972	1.59547	-1.23323	0.000134947	0.00153439	TRUE
LOC_Os03g56610	3.10666	1.44713	1.17109	0.000582657	0.00548384	TRUE
LOC_Os03g56782	1.34519	3.29959	-1.27394	0.00225052	0.0175793	TRUE
LOC_Os03g56820	0.796579	0.0345412	4.51197	2.0231e-07	4.46003e-06	TRUE
LOC_Os03g56900	11.4215	5.59828	1.07846	1.25101e-07	2.90342e-06	TRUE
LOC_Os03g57120	50.7245	21.324	1.30861	2.4243e-11	1.09507e-09	TRUE
LOC_Os03g57200	5.27864	2.37959	1.21673	0.0008992	0.00796247	TRUE
LOC_Os03g57460	3.31559	0.883023	1.98006	0.00233029	0.0181134	TRUE
LOC_Os03g57640	30.9569	6.50476	2.33863	3.30115e-07	6.99702e-06	TRUE
LOC_Os03g57680	3.41638	7.31194	-1.04289	1.73998e-05	0.000249443	TRUE
LOC_Os03g57880	9.95017	4.17339	1.2911	6.56452e-07	1.30166e-05	TRUE
LOC_Os03g58100	8.60769	21.2052	-1.2542	2.14743e-09	7.0053e-08	TRUE
LOC_Os03g58140	2.48279	0.369322	2.80324	2.11308e-11	9.62859e-10	TRUE
LOC_Os03g58220	0.101065	0.522747	-2.28262	0.000426728	0.00418072	TRUE
LOC_Os03g58280	0.166522	1.5086	-3.11697	6.34179e-11	2.68043e-09	TRUE
LOC_Os03g58300	79.6445	19.9201	2.08538	6.46648e-05	0.000804421	TRUE
LOC_Os03g58320	235.317	48.2302	2.38007	0.00291814	0.0219171	TRUE
LOC_Os03g58790	26.2532	10.7858	1.35396	4.44553e-11	1.93178e-09	TRUE
LOC_Os03g58800	0.838765	0.114497	2.97921	0.00563388	0.0379928	TRUE
LOC_Os03g58850	12.0926	3.68469	1.76176	1.37933e-16	1.21726e-14	TRUE
LOC_Os03g58900	1.80948	0.55872	1.75346	8.62233e-08	2.06136e-06	TRUE
LOC_Os03g59090	320.666	687.226	-1.05309	6.78918e-11	2.84847e-09	TRUE
LOC_Os03g59146	0.00581778	0.21742	-4.80796	0.00050545	0.00484749	TRUE
LOC_Os03g59180	10.1919	31.1937	-1.5565	8.89981e-16	7.19865e-14	TRUE
LOC_Os03g59210	0.529753	0.12723	2.12567	0.00762208	0.0489089	TRUE
LOC_Os03g59280	0.645012	0.0490703	3.74308	0.000134698	0.00153229	TRUE
LOC_Os03g59340	3.09235	0.625609	2.37912	2.80472e-06	4.89294e-05	TRUE
LOC_Os03g59350	0.51699	0.122508	2.11152	1.47131e-05	0.000214977	TRUE
LOC_Os03g59430	30.4409	14.9584	1.09292	3.78348e-06	6.37296e-05	TRUE
LOC_Os03g59670	4.16513	1.30431	1.72011	7.0375e-06	0.000110745	TRUE
LOC_Os03g60090	234.501	95.8277	1.37481	2.12139e-07	4.64982e-06	TRUE
LOC_Os03g60180	1.70555	0.81391	1.12716	0.0063785	0.0420959	TRUE
LOC_Os03g60220	13.6753	3.32579	2.11066	4.23103e-18	4.35169e-16	TRUE
LOC_Os03g60260	29.326	3.82264	3.02782	2.58107e-22	3.85382e-20	TRUE
LOC_Os03g60560	4.11232	0.428566	3.31408	2.59273e-12	1.34362e-10	TRUE
LOC_Os03g60570	3.1526	0.153029	4.40586	2.41452e-17	2.28604e-15	TRUE
LOC_Os03g60580	60.7553	28.3326	1.1504	2.26668e-10	8.71705e-09	TRUE
LOC_Os03g60639	17.2868	50.5117	-1.50462	2.27352e-14	1.55891e-12	TRUE
LOC_Os03g60660	0.131981	0	6.01686	1.75407e-05	0.000251273	TRUE
LOC_Os03g60810	103.494	52.7845	1.03333	9.0038e-10	3.13576e-08	TRUE
LOC_Os03g60840	66.4848	15.6634	2.16499	5.0202e-19	5.70745e-17	TRUE
LOC_Os03g60850	106.498	28.2758	1.97511	2.32147e-25	4.53091e-23	TRUE
LOC_Os03g61040	8.43109	41.744	-2.26796	8.04398e-30	2.21155e-27	TRUE
LOC_Os03g61080	0.60974	2.23832	-1.84416	8.17345e-05	0.000990269	TRUE
LOC_Os03g61120	5.54187	2.29159	1.34125	8.0023e-07	1.55653e-05	TRUE
LOC_Os03g61270	0.697402	0.0327136	4.38307	0.000408913	0.00403591	TRUE
LOC_Os03g61290	0.236305	0.0454457	2.38139	0.00142516	0.011851	TRUE
LOC_Os03g61310	5.77096	12.125	-1.01695	2.53474e-06	4.45594e-05	TRUE
LOC_Os03g61360	12.2437	4.42495	1.53143	0.000292545	0.0030165	TRUE
LOC_Os03g61490	2.75431	13.5516	-2.24214	3.78245e-19	4.32606e-17	TRUE
LOC_Os03g61530	0.130885	0	6.00751	1.03331e-05	0.000156906	TRUE
LOC_Os03g61550	4.51999	0.0109045	8.48905	2.13167e-29	5.49105e-27	TRUE
LOC_Os03g61620	1.27214	0.525275	1.33586	0.000514278	0.00492045	TRUE
LOC_Os03g61670	1.74625	0.732888	1.30389	0.00029915	0.00307573	TRUE
LOC_Os03g61740	0.363931	0.0436181	3.05895	4.5682e-05	0.000590232	TRUE
LOC_Os03g61829	7.07165	15.146	-1.04899	0.000109827	0.00128097	TRUE
LOC_Os03g61860	0	0.0796213	-5.2721	0.00363075	0.0264191	TRUE
LOC_Os03g61870	0	0.0657926	-4.96352	0.00718294	0.046556	TRUE
LOC_Os03g61890	136.222	294.223	-1.06408	9.60169e-12	4.58333e-10	TRUE
LOC_Os03g61910	4.82434	10.5068	-1.05177	0.00057752	0.00544176	TRUE
LOC_Os03g61920	22.7516	11.2234	1.09437	2.03939e-06	3.64881e-05	TRUE
LOC_Os03g61960	80.9631	39.0931	1.11372	6.47157e-11	2.72521e-09	TRUE
LOC_Os03g62040	4.60022	9.68486	-1.01089	2.8909e-06	5.01574e-05	TRUE
LOC_Os03g62080	0.186504	0.0167223	3.37174	6.91167e-05	0.000854412	TRUE
LOC_Os03g62090	6.5736	1.85072	1.89655	6.77429e-06	0.000106985	TRUE
LOC_Os03g62110	32.7131	72.8433	-1.11206	2.84985e-09	9.08931e-08	TRUE
LOC_Os03g62170	53.8442	126.59	-1.19561	6.65016e-11	2.79629e-09	TRUE
LOC_Os03g62200	238.775	34.8456	2.85558	3.5347e-34	1.40372e-31	TRUE
LOC_Os03g62210	0.612999	0.0926884	2.75461	0.00271977	0.0206524	TRUE
LOC_Os03g62220	0.677329	0.184311	1.92265	9.93694e-05	0.00117408	TRUE
LOC_Os03g62270	16.5597	42.6725	-1.31045	1.23937e-11	5.81895e-10	TRUE
LOC_Os03g62330	0.399234	0.00545226	5.78542	6.16322e-07	1.22933e-05	TRUE
LOC_Os03g62430	4.99147	10.8196	-1.06411	1.20345e-07	2.79986e-06	TRUE
LOC_Os03g62539	0.102892	0.432587	-1.99569	8.81099e-05	0.00105787	TRUE
LOC_Os03g62620	116.495	50.8884	1.25679	2.25103e-16	1.93867e-14	TRUE
LOC_Os03g62670	324.127	713.588	-1.10087	2.37909e-06	4.20039e-05	TRUE
LOC_Os03g62860	0.10143	0.447116	-2.04911	0.000333892	0.00337766	TRUE
LOC_Os03g63310	215.452	79.9344	1.50712	1.09784e-10	4.44942e-09	TRUE
LOC_Os03g63330	50.8143	10.0263	2.38509	8.40315e-28	1.95342e-25	TRUE
LOC_Os03g63390	3.07696	0.0109045	7.91405	8.73496e-37	4.0944e-34	TRUE
LOC_Os03g63540	1.65874	0.122508	3.80771	0.000209437	0.00225723	TRUE
LOC_Os03g63580	3.74519	0.417326	3.22371	1.85505e-17	1.76805e-15	TRUE
LOC_Os03g63620	2.0297	0.208282	3.33302	8.63019e-11	3.54799e-09	TRUE
LOC_Os03g63930	4.25609	1.63732	1.43589	2.84241e-05	0.000387383	TRUE
LOC_Os03g63970	2.95647	27.8036	-3.1779	3.69734e-40	2.22564e-37	TRUE
LOC_Os03g64030	0.488998	1.98532	-1.99063	3.67785e-06	6.22253e-05	TRUE
LOC_Os03g64140	1.94832	9.60835	-2.2517	2.41756e-20	3.07223e-18	TRUE
LOC_Os03g64150	3.78223	16.2942	-2.05016	7.6863e-23	1.20755e-20	TRUE
LOC_Os03g64340	0.00545226	0.0886982	-3.50776	0.0037659	0.0272259	TRUE
LOC_Os04g01310	8.5592	3.2352	1.48124	3.80098e-06	6.39679e-05	TRUE
LOC_Os04g01470	0.495882	1.41268	-1.46497	0.000548895	0.00521068	TRUE
LOC_Os04g01500	4.17007	0.0836115	5.70607	1.10546e-10	4.47711e-09	TRUE
LOC_Os04g01610	0.370114	2.07905	-2.43753	5.537e-11	2.36828e-09	TRUE
LOC_Os04g01810	1.04464	0	9.02638	8.04476e-08	1.93135e-06	TRUE
LOC_Os04g01890	0.0850736	0	5.41032	0.00175149	0.0141971	TRUE
LOC_Os04g01960	0.539561	0.109411	2.38001	0.00627168	0.0415251	TRUE
LOC_Os04g02510	0.944186	2.28474	-1.21491	2.83798e-05	0.000386872	TRUE
LOC_Os04g02580	3.49189	26.4704	-2.85849	7.27431e-20	8.81332e-18	TRUE
LOC_Os04g02590	0.241788	5.40456	-4.43786	5.68967e-18	5.79981e-16	TRUE
LOC_Os04g02620	0.470479	1.5196	-1.63927	0.00198283	0.0158167	TRUE
LOC_Os04g02650	0.601729	0.117056	2.40323	0.00137184	0.0114728	TRUE
LOC_Os04g02850	15.9458	36.3739	-1.14345	4.25856e-11	1.85618e-09	TRUE
LOC_Os04g02860	0.10143	0.791735	-2.87262	3.17592e-09	1.00286e-07	TRUE
LOC_Os04g02960	5.54583	13.6329	-1.24247	7.3301e-09	2.1596e-07	TRUE
LOC_Os04g02970	2.24024	6.50272	-1.48612	1.70101e-08	4.70833e-07	TRUE
LOC_Os04g03850	0.158146	0.0334446	2.22833	0.00779824	0.0498602	TRUE
LOC_Os04g03980	4.02682	1.21049	1.79691	9.45806e-08	2.24241e-06	TRUE
LOC_Os04g04060	1.49359	0.557654	1.49126	0.00253231	0.0194667	TRUE
LOC_Os04g04980	0.0781592	0.480256	-2.5551	0.000349792	0.00352045	TRUE
LOC_Os04g05050	0.778425	0.186839	2.13186	0.000130786	0.00149165	TRUE
LOC_Os04g05070	1.21141	0.0618025	4.31361	1.37161e-15	1.09005e-13	TRUE
LOC_Os04g05430	0.0403589	0.326801	-2.92184	0.000831746	0.00744937	TRUE
LOC_Os04g05650	10.9537	3.24358	1.82531	7.37843e-10	2.61589e-08	TRUE
LOC_Os04g05700	0.062168	0.286472	-2.12337	0.000628608	0.00585847	TRUE
LOC_Os04g06590	2.38474	0.711078	1.78177	1.8265e-05	0.000260539	TRUE
LOC_Os04g07110	1.53461	4.10363	-1.33856	0.000164808	0.00183004	TRUE
LOC_Os04g07260	0.021809	0.596154	-4.53021	5.25068e-08	1.31465e-06	TRUE
LOC_Os04g07600	0.0927189	0.00545226	3.69741	0.00693068	0.0451693	TRUE
LOC_Os04g07830	0.607547	0.0817839	2.94356	0.000633587	0.00589718	TRUE
LOC_Os04g07890	0.159608	0.0167223	3.17621	0.00505	0.0347311	TRUE
LOC_Os04g08430	0.0738035	0.321348	-2.03081	0.000219752	0.00235553	TRUE
LOC_Os04g08550	65.4167	33.1787	1.03731	2.42382e-11	1.09507e-09	TRUE
LOC_Os04g08730	0.247606	0.0327136	2.9213	0.000834615	0.00747273	TRUE
LOC_Os04g08824	0.113066	0.408219	-1.75347	0.00296766	0.0222219	TRUE
LOC_Os04g08828	29.6933	118.372	-1.94849	3.04097e-27	6.68851e-25	TRUE
LOC_Os04g08840	2.57804	1.17595	1.19692	0.000208713	0.0022507	TRUE
LOC_Os04g09260	13.5475	5.34526	1.40594	2.68014e-08	7.132e-07	TRUE
LOC_Os04g09430	0.401731	1.63297	-1.96919	3.86244e-08	9.97639e-07	TRUE
LOC_Os04g09450	0.0777937	0.440933	-2.38992	0.000431211	0.00422175	TRUE
LOC_Os04g09550	0.4381	0.104324	2.09061	0.00193853	0.0155001	TRUE
LOC_Os04g09580	10.1402	22.7961	-1.11496	6.35469e-11	2.68389e-09	TRUE
LOC_Os04g09604	31.7174	14.2805	1.21683	4.62924e-08	1.17552e-06	TRUE
LOC_Os04g09770	0.0858046	0	5.40835	0.000592246	0.00556402	TRUE
LOC_Os04g09830	3.10115	8.66514	-1.44523	1.70902e-06	3.10754e-05	TRUE
LOC_Os04g09840	3.93151	13.0831	-1.69265	1.02481e-11	4.87155e-10	TRUE
LOC_Os04g10050	0.0919879	0	5.49735	0.000665542	0.00616151	TRUE
LOC_Os04g10350	59.8167	9.75269	2.7026	1.97123e-09	6.47853e-08	TRUE
LOC_Os04g10530	7.35361	0.863681	3.16277	3.09793e-16	2.64022e-14	TRUE
LOC_Os04g10690	15.9548	0.327501	5.69481	1.77291e-13	1.08783e-11	TRUE
LOC_Os04g10800	2.39625	0.209745	3.56329	3.77834e-17	3.51903e-15	TRUE
LOC_Os04g10940	28.2975	14.2215	1.03948	4.81229e-05	0.000618696	TRUE
LOC_Os04g11200	0.159974	0.0221746	2.77897	0.000990985	0.00866521	TRUE
LOC_Os04g11660	0.936205	0.246113	1.96264	4.20965e-06	7.02005e-05	TRUE
LOC_Os04g11680	0.0632645	0	4.97167	0.00498888	0.0344101	TRUE
LOC_Os04g11690	0.073438	0	5.18797	0.00179873	0.0145101	TRUE
LOC_Os04g11700	0.0614369	0	4.94656	0.00581004	0.0389694	TRUE
LOC_Os04g11720	0.395548	0	7.5909	2.49072e-11	1.11889e-09	TRUE
LOC_Os04g11730	0.255586	0	6.96524	4.84825e-09	1.47161e-07	TRUE
LOC_Os04g11780	1.76005	0.514005	1.83096	7.58491e-08	1.83017e-06	TRUE
LOC_Os04g12000	0.13125	0.796122	-2.52502	4.4417e-08	1.13445e-06	TRUE
LOC_Os04g12060	2.66929	11.9611	-2.12984	6.62176e-13	3.77163e-11	TRUE
LOC_Os04g12070	0.650038	2.53128	-1.92391	3.29129e-06	5.6251e-05	TRUE
LOC_Os04g12080	4.01089	15.8466	-1.94406	6.62144e-13	3.77163e-11	TRUE
LOC_Os04g12400	0.555918	1.46468	-1.3523	0.000351064	0.00352952	TRUE
LOC_Os04g12430	2.25818	4.95757	-1.09214	0.000628115	0.00585579	TRUE
LOC_Os04g12499	16.303	43.6874	-1.3835	7.39578e-10	2.61879e-08	TRUE
LOC_Os04g12520	6.76647	16.3781	-1.23517	1.55276e-07	3.50972e-06	TRUE
LOC_Os04g12530	13.8786	36.5309	-1.35866	1.3162e-10	5.2525e-09	TRUE
LOC_Os04g12770	0.202495	0.00581778	4.77241	4.25636e-06	7.08807e-05	TRUE
LOC_Os04g12780	0.219217	0.00545226	4.8943	3.47594e-06	5.90889e-05	TRUE
LOC_Os04g12800	0.0912569	0	5.47365	0.00444753	0.0312683	TRUE
LOC_Os04g12950	0.909645	0.0607059	3.91701	6.15922e-14	4.03461e-12	TRUE
LOC_Os04g12960	1.19033	0.280258	2.16712	0.00026376	0.00275143	TRUE
LOC_Os04g12970	0.415956	0.0381658	3.43811	0.00128288	0.0108204	TRUE
LOC_Os04g12990	0.525367	0.160674	1.75548	0.00133814	0.011227	TRUE
LOC_Os04g13000	3.32841	0	10.6483	1.78202e-46	1.41537e-43	TRUE
LOC_Os04g13140	0.597708	2.53152	-2.00126	4.3089e-07	8.87001e-06	TRUE
LOC_Os04g13210	19.5741	6.1065	1.73112	3.76146e-20	4.70685e-18	TRUE
LOC_Os04g13540	0	0.109411	-5.66777	0.000709169	0.00650329	TRUE
LOC_Os04g13590	0.358844	1.23343	-1.71766	6.74874e-06	0.00010665	TRUE
LOC_Os04g14220	6.37193	18.451	-1.49253	5.31513e-13	3.05172e-11	TRUE
LOC_Os04g14250	0.633346	1.70391	-1.38873	0.000495031	0.00475694	TRUE
LOC_Os04g14260	0.250865	1.54802	-2.60856	3.23595e-06	5.54044e-05	TRUE
LOC_Os04g14280	0.0694478	0.581321	-3.006	2.1889e-05	0.000306349	TRUE
LOC_Os04g14304	3.59533	10.2495	-1.47262	3.33297e-09	1.04725e-07	TRUE
LOC_Os04g14680	0.931515	0.115259	3.01399	0.00064661	0.00600764	TRUE
LOC_Os04g14690	1.7997	0.0836115	4.46098	6.62431e-19	7.39879e-17	TRUE
LOC_Os04g14780	0.0174533	0.69393	-5.06133	1.13817e-05	0.000171192	TRUE
LOC_Os04g15600	0.291589	0.0494359	2.57078	0.000187364	0.00204946	TRUE
LOC_Os04g15620	0.131981	0.0109045	3.39387	0.000664142	0.00615254	TRUE
LOC_Os04g15690	72.496	16.1839	2.23649	4.55894e-27	9.98879e-25	TRUE
LOC_Os04g15920	265.605	33.8571	3.052	1.35136e-10	5.38154e-09	TRUE
LOC_Os04g16270	0.00545226	0.0908914	-3.56167	0.00637163	0.04207	TRUE
LOC_Os04g16728	0	0.0959781	-5.52701	0.000467422	0.00452207	TRUE
LOC_Os04g17660	15.811	1.59191	3.35035	5.44551e-39	3.05301e-36	TRUE
LOC_Os04g17669	1.08558	2.54572	-1.16485	0.000400698	0.00396579	TRUE
LOC_Os04g18770	4.25228	9.75595	-1.1552	2.51223e-05	0.000346837	TRUE
LOC_Os04g19790	0.289031	0.652535	-1.12479	0.00749308	0.048249	TRUE
LOC_Os04g19960	0.719851	0.120681	2.61006	0.000934191	0.00823534	TRUE
LOC_Os04g20080	0.389761	1.11564	-1.4553	0.000122837	0.00141454	TRUE
LOC_Os04g20164	348.804	728.374	-1.01777	1.48693e-10	5.85619e-09	TRUE
LOC_Os04g20290	0.291589	0.0330791	3.10465	6.44393e-06	0.00010239	TRUE
LOC_Os04g20400	0.457746	1.96997	-2.04667	6.89256e-06	0.000108643	TRUE
LOC_Os04g20960	6.15052	12.7624	-1.00569	1.39014e-06	2.58022e-05	TRUE
LOC_Os04g21350	5.0544	14.7748	-1.45686	6.45501e-05	0.000803168	TRUE
LOC_Os04g21820	26.3985	62.0839	-1.18647	1.70142e-13	1.04923e-11	TRUE
LOC_Os04g22660	1.83927	0.85101	1.16478	8.61284e-05	0.00103691	TRUE
LOC_Os04g22900	9.19425	19.2952	-1.03534	7.6531e-06	0.000119511	TRUE
LOC_Os04g23550	54.9407	13.0945	2.14923	4.95327e-06	8.0977e-05	TRUE
LOC_Os04g23620	0.951801	0.30027	1.7125	5.60495e-06	9.03905e-05	TRUE
LOC_Os04g24040	0	0.0723415	-5.11779	0.00145912	0.0120876	TRUE
LOC_Os04g24110	1.44552	3.98073	-1.42464	6.57126e-06	0.000104182	TRUE
LOC_Os04g24430	0.728989	0.00581778	6.63311	7.39484e-10	2.61879e-08	TRUE
LOC_Os04g24510	3.75174	1.02871	1.95051	1.23927e-06	2.31901e-05	TRUE
LOC_Os04g24600	39.0408	20.0132	1.03512	2.00096e-06	3.58704e-05	TRUE
LOC_Os04g24620	0.0287234	0.185773	-2.58626	0.00265019	0.0202099	TRUE
LOC_Os04g24630	0.188697	1.01284	-2.37794	3.25818e-06	5.57184e-05	TRUE
LOC_Os04g24650	0.206881	0.812539	-1.94338	0.000638406	0.0059372	TRUE
LOC_Os04g24750	0.630787	4.25724	-2.70647	6.58267e-13	3.75685e-11	TRUE
LOC_Os04g24804	3.9422	13.1864	-1.71815	2.2069e-08	5.97556e-07	TRUE
LOC_Os04g24850	0.534078	1.28536	-1.19808	0.00291708	0.0219149	TRUE
LOC_Os04g25100	0.0283579	0.222111	-2.82429	5.5211e-05	0.00069991	TRUE
LOC_Os04g25440	116.805	292.424	-1.27216	2.42516e-15	1.87666e-13	TRUE
LOC_Os04g26834	6.86714	15.9969	-1.17836	3.44354e-08	8.97959e-07	TRUE
LOC_Os04g26870	0.958014	0.149039	2.73449	5.88051e-09	1.76157e-07	TRUE
LOC_Os04g27096	3.48512	1.00913	1.84526	5.40862e-11	2.32031e-09	TRUE
LOC_Os04g27340	59.0529	7.59174	3.05239	0.00268978	0.0204791	TRUE
LOC_Os04g27670	7.15922	2.09416	1.86024	1.41034e-06	2.61094e-05	TRUE
LOC_Os04g27810	4.46848	2.09531	1.14607	0.000151021	0.00169207	TRUE
LOC_Os04g28000	0	0.0992372	-5.55991	0.000413065	0.00406777	TRUE
LOC_Os04g28420	4.64207	18.549	-1.95899	6.34123e-11	2.68043e-09	TRUE
LOC_Os04g28850	0.342853	0.0272613	3.59368	4.27778e-07	8.81547e-06	TRUE
LOC_Os04g29090	6.04324	1.51655	2.08112	6.81106e-07	1.34541e-05	TRUE
LOC_Os04g29210	0.370845	0.0221746	3.99089	2.40368e-08	6.47161e-07	TRUE
LOC_Os04g29550	19.9775	61.0256	-1.56166	3.25494e-15	2.49179e-13	TRUE
LOC_Os04g29580	0.712967	3.77059	-2.34876	2.02616e-10	7.85014e-09	TRUE
LOC_Os04g29680	0.130519	3.47745	-4.62505	7.74868e-10	2.7301e-08	TRUE
LOC_Os04g30030	0.933312	6.45834	-2.73108	1.94385e-12	1.02832e-10	TRUE
LOC_Os04g30040	0.299966	2.77447	-3.15376	1.23477e-10	4.95869e-09	TRUE
LOC_Os04g30250	64.084	25.9338	1.38115	5.93036e-11	2.52331e-09	TRUE
LOC_Os04g30330	0.0716104	0.497648	-2.67105	0.00447441	0.0313917	TRUE
LOC_Os04g30410	1.80948	4.87737	-1.37611	1.39459e-06	2.58597e-05	TRUE
LOC_Os04g30770	0.321044	0.0548881	2.57823	0.00115746	0.00989692	TRUE
LOC_Os04g30930	6.02237	2.7402	1.193	1.54591e-06	2.83257e-05	TRUE
LOC_Os04g31120	40.8335	108.838	-1.37146	5.07721e-11	2.18963e-09	TRUE
LOC_Os04g31610	5.14334	2.18218	1.30437	0.000154623	0.00172876	TRUE
LOC_Os04g31760	0.186869	1.28247	-2.70143	4.55013e-06	7.51899e-05	TRUE
LOC_Os04g31870	1.71454	9.00205	-2.34756	5.81188e-17	5.3348e-15	TRUE
LOC_Os04g31880	0.093785	0.485312	-2.29255	0.000955131	0.00839793	TRUE
LOC_Os04g32320	1.60763	0.291163	2.52337	1.35021e-06	2.511e-05	TRUE
LOC_Os04g32380	0.115259	0.0109045	3.19778	0.0043013	0.0303972	TRUE
LOC_Os04g32480	26.6052	1.69498	4.05123	1.5881e-17	1.53148e-15	TRUE
LOC_Os04g32510	2.29227	5.82289	-1.28036	8.82196e-06	0.000136092	TRUE
LOC_Os04g32610	1.038	0	8.97566	1.57519e-24	2.86874e-22	TRUE
LOC_Os04g32620	85.3317	17.4891	2.34773	6.10344e-30	1.70259e-27	TRUE
LOC_Os04g32800	21.805	10.9412	1.04494	0.00187638	0.0150642	TRUE
LOC_Os04g32920	254.221	87.241	1.62898	2.26722e-07	4.93728e-06	TRUE
LOC_Os04g33240	48.7462	17.503	1.54215	1.36095e-17	1.32134e-15	TRUE
LOC_Os04g33320	0.243951	0.0439836	2.4505	0.00311318	0.023172	TRUE
LOC_Os04g33370	1.79815	0.0679858	4.72622	8.81163e-17	7.97313e-15	TRUE
LOC_Os04g33390	123.514	31.2047	2.0669	4.70089e-13	2.72642e-11	TRUE
LOC_Os04g33450	1.27948	0.175569	2.93435	0.00579568	0.0389005	TRUE
LOC_Os04g33560	0.0494359	0.293722	-2.43974	0.00376716	0.0272316	TRUE
LOC_Os04g33600	13.9007	6.4312	1.15806	3.63519e-09	1.12979e-07	TRUE
LOC_Os04g33630	1.59937	3.74988	-1.18565	0.000154684	0.00172903	TRUE
LOC_Os04g33660	20.5791	58.2562	-1.46762	1.48261e-10	5.8432e-09	TRUE
LOC_Os04g33680	0.256287	0.760849	-1.50423	0.00564076	0.0380296	TRUE
LOC_Os04g33690	2.06839	0.990971	1.12016	0.000566529	0.00535143	TRUE
LOC_Os04g33710	0.104355	0.476235	-2.14492	0.00122202	0.0103822	TRUE
LOC_Os04g33820	1.41826	0.27773	2.41095	9.23841e-08	2.19306e-06	TRUE
LOC_Os04g33830	525.1	1159.98	-1.10156	6.34477e-10	2.27054e-08	TRUE
LOC_Os04g33920	0.246509	0	6.91521	2.61816e-08	6.98657e-07	TRUE
LOC_Os04g34000	20.7978	10.0555	1.11736	6.63962e-08	1.62401e-06	TRUE
LOC_Os04g34010	0.510441	0.113066	2.20907	0.00145489	0.0120586	TRUE
LOC_Os04g34120	0.80459	0.00545226	6.76336	5.63321e-19	6.35386e-17	TRUE
LOC_Os04g34140	68.2239	25.1941	1.50263	1.60165e-17	1.54195e-15	TRUE
LOC_Os04g34170	0.344681	0.0109045	4.83413	0.000700443	0.00643462	TRUE
LOC_Os04g34180	4.16675	0.430729	3.37871	2.78253e-05	0.00038031	TRUE
LOC_Os04g34190	0.941292	0.336243	1.53295	0.00672415	0.0440416	TRUE
LOC_Os04g34200	0.554791	0.170848	1.7377	0.000453532	0.00440409	TRUE
LOC_Os04g34370	9.23434	3.31022	1.53493	3.71805e-10	1.37886e-08	TRUE
LOC_Os04g34410	0.264663	0	7.00677	1.25517e-08	3.55336e-07	TRUE
LOC_Os04g34490	0.816865	0.114528	2.81337	0.00319728	0.0237208	TRUE
LOC_Os04g34500	0.427134	0	7.69049	4.34459e-07	8.94025e-06	TRUE
LOC_Os04g34600	169.465	45.397	1.94744	1.45584e-36	6.714e-34	TRUE
LOC_Os04g34630	0	0.0712449	-5.08139	0.00390307	0.0280544	TRUE
LOC_Os04g35030	174.72	31.0125	2.56689	1.42747e-16	1.2578e-14	TRUE
LOC_Os04g35130	46.262	9.06735	2.42513	1.83991e-25	3.62686e-23	TRUE
LOC_Os04g35140	49.678	9.16111	2.51213	6.08076e-22	8.87078e-20	TRUE
LOC_Os04g35240	6.3111	1.66349	1.97438	4.82495e-09	1.4661e-07	TRUE
LOC_Os04g35534	0.739162	0.2141	1.85192	0.000303854	0.00311905	TRUE
LOC_Os04g35540	44.6918	11.9505	1.96999	1.07712e-23	1.83869e-21	TRUE
LOC_Os04g35560	8.23587	3.97616	1.11562	2.0923e-06	3.73441e-05	TRUE
LOC_Os04g35860	0.00581778	0.117422	-3.88836	0.000360703	0.00361626	TRUE
LOC_Os04g35890	4.48322	1.84259	1.37511	0.00124859	0.0105728	TRUE
LOC_Os04g35940	0.620979	0.259911	1.29869	0.00480725	0.0333696	TRUE
LOC_Os04g36720	887.44	2083.93	-1.18958	4.55977e-13	2.65805e-11	TRUE
LOC_Os04g36770	0.335939	0.8921	-1.36622	0.00147596	0.0121989	TRUE
LOC_Os04g37490	66.0627	27.0178	1.36393	1.41286e-06	2.6139e-05	TRUE
LOC_Os04g37500	3.19561	0.2141	4.00112	2.50517e-08	6.72269e-07	TRUE
LOC_Os04g37520	0.393751	8.13745	-4.30972	3.8881e-48	3.26978e-45	TRUE
LOC_Os04g37670	31.2266	9.59814	1.77557	1.39571e-15	1.10701e-13	TRUE
[truncated: 3,145 more rows]
