# Supplementary material for: OsbZIP81, A Homologue of Arabidopsis VIP1, May Positively Regulate JA Levels by Directly Targetting the Genes in JA Signaling and Metabolism Pathway in Rice
Source: Int J Mol Sci. 2019 May 13;20(9):2360. doi: 10.3390/ijms20092360 (PMC6539606; doi:10.3390/ijms20092360)
Supplement: Supplementary file 1 [file ijms-20-02360-s001.zip › Supplementary File 6.xls]

## Sheet: bZIP81_2vsWT_OsbZIP81_2_VS_WT_1
Supplemental File 6. List of DEGs in OsbZIP81.2ox_vs_WT
GeneID	Readcount_bZIP81_2	Readcount_WT	log2FoldChange	pval	padj	significant
ChrSy.fgenesh.gene.26	0.21659	0.06852	1.82403	0.00417574	0.0301584	TRUE
ChrSy.fgenesh.gene.32	0.639398	1.56933	-1.10844	0.00523679	0.0364409	TRUE
ChrSy.fgenesh.gene.41	0.710448	0.284454	1.56805	0.000996158	0.00904514	TRUE
ChrSy.fgenesh.gene.47	0.441449	0.0620099	3.02616	0.000176019	0.00202573	TRUE
ChrSy.fgenesh.gene.82	48.3514	7.22574	3.00102	2.19237e-07	5.28332e-06	TRUE
ChrUn.fgenesh.gene.83	0.23954	2.98691	-3.24393	0.00428211	0.0307982	TRUE
LOC_Os01g01080	140.904	81.0669	1.04972	3.51764e-09	1.25803e-07	TRUE
LOC_Os01g01160	96.9335	251.299	-1.1575	3.08315e-14	2.73353e-12	TRUE
LOC_Os01g01200	0.0179848	0.230828	-3.32994	2.33201e-05	0.000341332	TRUE
LOC_Os01g01250	0.052409	0.289747	-2.19854	0.00403978	0.0293097	TRUE
LOC_Os01g01260	0.0868332	0.832382	-3.09267	1.81573e-05	0.000273537	TRUE
LOC_Os01g01270	0.0956614	1.03188	-3.2407	6.46666e-09	2.17403e-07	TRUE
LOC_Os01g01650	0.707357	0.078121	3.4812	3.37783e-06	6.07765e-05	TRUE
LOC_Os01g01660	162.601	58.3255	1.80401	0.000355362	0.00371973	TRUE
LOC_Os01g01680	1.37071	3.47941	-1.13552	0.000111717	0.00136306	TRUE
LOC_Os01g01840	165.503	45.5848	2.07337	9.5579e-17	1.28607e-14	TRUE
LOC_Os01g01850	0.27209	0.0505352	2.6005	4.48881e-05	0.000608575	TRUE
LOC_Os01g01860	0.233803	0	6.7635	3.32395e-06	5.99632e-05	TRUE
LOC_Os01g01890	1.4249	18.047	-3.47114	1.01634e-28	5.23608e-26	TRUE
LOC_Os01g01930	0.691034	0.244621	1.74162	0.000472982	0.0047561	TRUE
LOC_Os01g02000	6.94283	16.5773	-1.06986	0.000163041	0.00189351	TRUE
LOC_Os01g02130	7.88473	2.93158	1.67605	3.09433e-06	5.64552e-05	TRUE
LOC_Os01g02190	0.277828	0.859755	-1.43632	0.00059721	0.00580028	TRUE
LOC_Os01g02290	0.335201	0.131303	1.54548	0.00278812	0.0214819	TRUE
LOC_Os01g02300	0.593383	0.141676	2.38229	0.000407474	0.00418796	TRUE
LOC_Os01g02370	7.03351	27.7038	-1.77619	6.86641e-18	1.07579e-15	TRUE
LOC_Os01g02420	4.66687	2.60289	1.09151	3.56133e-05	0.00049697	TRUE
LOC_Os01g02610	0.28202	1.17069	-1.81135	1.26631e-06	2.5267e-05	TRUE
LOC_Os01g02670	0.704711	0	8.38996	2.41481e-15	2.59574e-13	TRUE
LOC_Os01g02730	1.0696	0.578064	1.11232	0.00224112	0.0178904	TRUE
LOC_Os01g02740	0.0286868	0.218136	-2.71077	0.00636495	0.0429128	TRUE
LOC_Os01g02790	11.8388	37.3667	-1.43238	4.32884e-10	1.84463e-08	TRUE
LOC_Os01g03130	1.4379	0.645811	1.39214	0.000213203	0.00239063	TRUE
LOC_Os01g03190	0.443439	0.0122474	5.12433	4.50994e-11	2.2864e-09	TRUE
LOC_Os01g03290	5.11543	1.99263	1.65713	9.70838e-05	0.00120352	TRUE
LOC_Os01g03300	2.71461	1.22069	1.43998	0.00133453	0.0115351	TRUE
LOC_Os01g03310	1947.4	284.786	3.07514	2.30824e-18	3.80699e-16	TRUE
LOC_Os01g03320	1093.73	103.472	3.73264	6.30216e-14	5.30773e-12	TRUE
LOC_Os01g03330	25.4092	10.0552	1.65212	0.00123523	0.0108174	TRUE
LOC_Os01g03340	175.822	29.6401	2.88833	1.35752e-05	0.000210846	TRUE
LOC_Os01g03390	299.623	9.31341	5.27022	1.005e-34	7.87283e-32	TRUE
LOC_Os01g03549	91.6706	239.001	-1.17235	1.12612e-13	8.98163e-12	TRUE
LOC_Os01g03680	27.0665	10.1262	1.74134	0.00677977	0.0452771	TRUE
LOC_Os01g03730	6.94175	3.18009	1.37764	0.000585013	0.00570021	TRUE
LOC_Os01g03740	1.65006	0.610614	1.65925	0.00142021	0.0121527	TRUE
LOC_Os01g03830	0.912261	11.1881	-3.35715	1.12088e-11	6.21716e-10	TRUE
LOC_Os01g03950	2.65599	0.997684	1.67681	0.00266372	0.0207136	TRUE
LOC_Os01g04050	387.243	54.1184	3.18288	3.33629e-06	6.0129e-05	TRUE
LOC_Os01g04230	0.553782	2.44066	-2.01996	2.67701e-05	0.000385417	TRUE
LOC_Os01g04260	1.7975	5.11839	-1.27488	1.97728e-05	0.000294844	TRUE
LOC_Os01g04280	34.0866	10.8419	1.9418	3.04991e-13	2.27099e-11	TRUE
LOC_Os01g04330	8.6222	4.95079	1.04879	4.33407e-06	7.5841e-05	TRUE
LOC_Os01g04350	645.765	274.224	1.49358	1.45066e-15	1.62982e-13	TRUE
LOC_Os01g04360	0.0260403	0.249141	-3.12892	0.00111916	0.00995649	TRUE
LOC_Os01g04370	0.10449	0.790347	-2.77495	2.57731e-05	0.00037294	TRUE
LOC_Os01g04380	0.322509	1.5795	-2.06448	3.48922e-06	6.25109e-05	TRUE
LOC_Os01g04440	0.622842	0.0903684	3.04941	2.24002e-07	5.38906e-06	TRUE
LOC_Os01g04470	0.90322	2.54231	-1.26659	0.00247261	0.0194342	TRUE
LOC_Os01g04540	1.02415	0.346135	1.8258	0.00126804	0.0110439	TRUE
LOC_Os01g04690	0.512731	0.158888	1.95358	0.000267826	0.00291954	TRUE
LOC_Os01g04800	4.25147	24.6496	-2.21596	0.000560056	0.00548508	TRUE
LOC_Os01g05064	5.37808	2.69216	1.24412	0.000937847	0.00856874	TRUE
LOC_Os01g05150	1.09829	3.91857	-1.60689	4.09736e-08	1.16457e-06	TRUE
LOC_Os01g05540	5.99244	30.0467	-2.0719	4.71078e-19	8.60674e-17	TRUE
LOC_Os01g05600	0.350424	0.0922422	2.10723	0.00268302	0.0208366	TRUE
LOC_Os01g05710	0.0482171	0.390817	-2.78508	2.78146e-05	0.000399448	TRUE
LOC_Os01g05840	9.60335	35.1893	-1.69917	4.88042e-14	4.20318e-12	TRUE
LOC_Os01g05960	7.41086	18.9085	-1.15965	2.75988e-07	6.50294e-06	TRUE
LOC_Os01g06080	0.212398	1.14002	-2.20712	9.6872e-08	2.53869e-06	TRUE
LOC_Os01g06230	0.11552	2.42932	-4.10608	3.26245e-18	5.25923e-16	TRUE
LOC_Os01g06240	1.37225	4.42457	-1.47116	3.30917e-07	7.68323e-06	TRUE
LOC_Os01g06450	0.29504	0.0945603	1.84209	0.000951399	0.00867592	TRUE
LOC_Os01g06454	4.0127	2.19055	1.11085	2.99124e-05	0.000425622	TRUE
LOC_Os01g06510	13.197	6.65564	1.23141	4.72895e-08	1.32629e-06	TRUE
LOC_Os01g06640	7.88822	4.41996	1.08334	0.000182788	0.00209268	TRUE
LOC_Os01g06670	0.653635	0.158116	2.27054	1.46096e-06	2.87497e-05	TRUE
LOC_Os01g06680	1.49738	0.801609	1.12342	0.00165904	0.0138624	TRUE
LOC_Os01g06750	2.05813	7.15477	-1.61984	0.000137283	0.00162708	TRUE
LOC_Os01g06920	6.31597	2.99195	1.32564	2.02278e-07	4.91604e-06	TRUE
LOC_Os01g07300	2.39177	9.26942	-1.74963	1.27393e-11	6.99817e-10	TRUE
LOC_Os01g07340	2.01861	6.7609	-1.51282	2.05692e-08	6.20991e-07	TRUE
LOC_Os01g07360	0.990266	0.347236	1.75028	2.01435e-06	3.8372e-05	TRUE
LOC_Os01g07420	2.04849	0.779877	1.67604	2.21256e-05	0.000326439	TRUE
LOC_Os01g07500	3.08711	11.9454	-1.73058	7.21602e-12	4.16403e-10	TRUE
LOC_Os01g07570	0.458332	0.172681	1.70066	0.00278828	0.0214819	TRUE
LOC_Os01g07640	0.117838	0.0122474	3.22302	0.00175694	0.0145359	TRUE
LOC_Os01g07770	17.8144	9.5425	1.11406	5.73962e-08	1.58181e-06	TRUE
LOC_Os01g07800	32.4066	82.6879	-1.13882	8.9165e-13	6.06301e-11	TRUE
LOC_Os01g08000	0.84915	0.279933	1.9308	0.00647026	0.0435099	TRUE
LOC_Os01g08020	50.0872	189.766	-1.75208	5.61209e-16	6.6861e-14	TRUE
LOC_Os01g08120	0.735503	1.9649	-1.21687	0.000153376	0.00179219	TRUE
LOC_Os01g08320	9.71823	28.0682	-1.33534	8.21188e-09	2.69578e-07	TRUE
LOC_Os01g08380	2.60382	0.438049	2.88283	4.26804e-09	1.49554e-07	TRUE
LOC_Os01g08440	141.654	1051.58	-2.6757	8.03948e-58	1.91561e-54	TRUE
LOC_Os01g08460	150.491	472.554	-1.4749	1.79806e-11	9.60972e-10	TRUE
LOC_Os01g08470	6.39108	3.07083	1.27871	2.78246e-05	0.000399492	TRUE
LOC_Os01g08520	0.690377	3.45724	-2.09666	4.93472e-10	2.07345e-08	TRUE
LOC_Os01g08630	1.45876	4.17874	-1.31731	5.49252e-06	9.36759e-05	TRUE
LOC_Os01g08710	2.10212	1.00916	1.30281	2.27722e-05	0.000335028	TRUE
LOC_Os01g08780	49.6335	12.924	2.18884	2.32227e-15	2.50096e-13	TRUE
LOC_Os01g08990	0.356161	0.0325504	3.69444	1.8228e-05	0.000274384	TRUE
LOC_Os01g09080	0.922731	0.233146	2.21631	5.08919e-05	0.00067966	TRUE
LOC_Os01g09100	0.915564	0.324287	1.75039	0.00440495	0.0315232	TRUE
LOC_Os01g09190	12.4966	7.26863	1.11378	0.0064643	0.0434851	TRUE
LOC_Os01g09220	28.9021	6.98667	2.30366	1.30762e-25	5.01861e-23	TRUE
LOC_Os01g09384	4.69512	1.25731	2.17051	9.06867e-12	5.13467e-10	TRUE
LOC_Os01g09410	6.2019	3.12171	1.22903	5.49692e-06	9.37229e-05	TRUE
LOC_Os01g09460	2.84303	1.60322	1.03608	0.000985414	0.00895469	TRUE
LOC_Os01g09590	53.1059	21.0064	1.5937	1.26658e-19	2.49761e-17	TRUE
LOC_Os01g09620	9.43523	72.3285	-2.71157	4.64077e-38	4.73905e-35	TRUE
LOC_Os01g09790	5.20621	2.29427	1.42896	4.38006e-07	9.85359e-06	TRUE
LOC_Os01g09990	0.836458	0.109899	3.21076	2.91476e-08	8.53911e-07	TRUE
LOC_Os01g10060	0.0187575	0.235464	-3.30545	6.81216e-05	0.000882756	TRUE
LOC_Os01g10110	23.9742	5.65801	2.48831	0.000660444	0.00632738	TRUE
LOC_Os01g10370	0	0.201368	-6.35895	1.14729e-06	2.31344e-05	TRUE
LOC_Os01g10504	2.57071	0.189121	3.9893	1.4081e-21	3.5473e-19	TRUE
LOC_Os01g10590	45.9391	7.57142	2.93724	7.41258e-08	2.00045e-06	TRUE
LOC_Os01g10640	0.827301	3.74246	-1.9654	1.94921e-07	4.75746e-06	TRUE
LOC_Os01g10680	75.2523	205.87	-1.23815	3.512e-15	3.67161e-13	TRUE
LOC_Os01g10980	0.776554	2.57351	-1.6114	0.000886661	0.00816105	TRUE
LOC_Os01g10990	1.02513	0.389059	1.74324	0.00690151	0.045972	TRUE
LOC_Os01g11054	214.693	525.077	-1.07594	1.9968e-10	8.89322e-09	TRUE
LOC_Os01g11130	0.118611	0	5.83545	4.06258e-05	0.000558333	TRUE
LOC_Os01g11270	0.127439	0.00573736	4.05706	0.00154132	0.0130233	TRUE
LOC_Os01g11520	4.81661	2.3627	1.31614	0.000302075	0.00323492	TRUE
LOC_Os01g11550	0.0195302	0.622089	-4.71297	2.49242e-09	9.166e-08	TRUE
LOC_Os01g11600	3.96966	1.65652	1.49448	3.30036e-07	7.67011e-06	TRUE
LOC_Os01g11830	1.2417	0.00651008	7.38953	6.23723e-13	4.41438e-11	TRUE
LOC_Os01g11860	18.8119	9.67029	1.19314	3.39082e-09	1.21572e-07	TRUE
LOC_Os01g11910	35.5554	18.2826	1.23523	1.39787e-05	0.000216284	TRUE
LOC_Os01g12000	6.70897	3.5999	1.12961	0.000112954	0.00137551	TRUE
LOC_Os01g12160	52.5594	17.8261	1.84019	3.29296e-10	1.42444e-08	TRUE
LOC_Os01g12290	0.713327	0.22057	1.99737	0.000707783	0.006719	TRUE
LOC_Os01g12330	0.0187575	0.399201	-4.17806	2.69356e-05	0.000387507	TRUE
LOC_Os01g12350	7.65063	18.3295	-1.09301	6.09376e-05	0.000799995	TRUE
LOC_Os01g12360	1.34975	4.76802	-1.67083	9.41396e-06	0.000151818	TRUE
LOC_Os01g12390	10.8368	31.3821	-1.3151	1.34591e-10	6.19206e-09	TRUE
LOC_Os01g12400	6.59019	15.2937	-1.01333	1.06695e-05	0.000169828	TRUE
LOC_Os01g12440	2.3891	0.964033	1.58593	1.18091e-05	0.000185884	TRUE
LOC_Os01g12460	0.115192	0.0130202	3.19369	0.00211928	0.0170382	TRUE
LOC_Os01g12490	2.50209	7.38142	-1.34992	1.31529e-07	3.34293e-06	TRUE
LOC_Os01g12520	11.9334	38.5164	-1.42723	2.10866e-09	7.90208e-08	TRUE
LOC_Os01g12580	2.92668	1.03895	1.72191	1.91929e-06	3.67939e-05	TRUE
LOC_Os01g12590	0.215818	1.05384	-2.07961	2.92945e-07	6.85448e-06	TRUE
LOC_Os01g12600	0.168818	0.726907	-1.94699	0.00204981	0.0165659	TRUE
LOC_Os01g12680	20.6437	60.3653	-1.35573	1.16064e-12	7.77193e-11	TRUE
LOC_Os01g13030	5.36821	22.4365	-1.87393	1.76296e-16	2.28609e-14	TRUE
LOC_Os01g13050	0	0.0750301	-4.97714	0.00249844	0.0196042	TRUE
LOC_Os01g13070	0.985301	0.249141	2.09652	4.59738e-05	0.000622114	TRUE
LOC_Os01g13090	10.5091	5.1697	1.25618	3.53855e-09	1.26393e-07	TRUE
LOC_Os01g13120	6.84949	25.9949	-1.75091	3.65954e-12	2.2216e-10	TRUE
LOC_Os01g13229	0.378338	0.052409	2.86925	0.00240968	0.0190174	TRUE
LOC_Os01g13310	0.0646564	0	4.9941	0.00414106	0.0299571	TRUE
LOC_Os01g13450	0.265136	2.31699	-2.91775	5.26753e-12	3.11509e-10	TRUE
LOC_Os01g13480	171.043	426.026	-1.09362	3.94502e-12	2.37974e-10	TRUE
LOC_Os01g13540	173.169	405.557	-1.03008	5.83359e-09	1.98099e-07	TRUE
LOC_Os01g13620	0.179075	1.20456	-2.56876	4.49183e-08	1.2635e-06	TRUE
LOC_Os01g13630	0.0742574	0.674382	-3.04164	3.66966e-06	6.53748e-05	TRUE
LOC_Os01g13650	0	0.0669746	-4.88912	0.00714405	0.0472518	TRUE
LOC_Os01g13660	7.21027	22.6345	-1.45231	3.06666e-12	1.88368e-10	TRUE
LOC_Os01g13690	624.695	197.661	1.84416	8.03778e-11	3.89863e-09	TRUE
LOC_Os01g14020	4.46033	2.22575	1.23829	3.41989e-06	6.14553e-05	TRUE
LOC_Os01g14030	0.202798	0.031005	2.82962	0.000148575	0.00174392	TRUE
LOC_Os01g14060	0.200479	0.630801	-1.44384	0.00292189	0.0223175	TRUE
LOC_Os01g14080	3.85039	2.12688	1.06859	0.000158823	0.00184979	TRUE
LOC_Os01g14130	0.299232	0.0677473	2.28201	0.000123182	0.00148457	TRUE
LOC_Os01g14170	0.113318	0.00573736	3.893	0.00660548	0.0442838	TRUE
LOC_Os01g14410	32.045	219.587	-2.50837	1.94157e-26	7.9878e-24	TRUE
LOC_Os01g14430	1.00162	0.21406	2.54556	0.000272672	0.00296124	TRUE
LOC_Os01g14590	10.504	4.61758	1.44895	6.97959e-10	2.85096e-08	TRUE
LOC_Os01g14630	128.639	39.5842	2.0216	0.00105076	0.00944493	TRUE
LOC_Os01g14670	10.5672	2.64703	2.27397	2.58525e-14	2.31362e-12	TRUE
LOC_Os01g14900	0.471469	0.0773483	2.8588	0.000426589	0.00435702	TRUE
LOC_Os01g15130	0.829948	0.326605	1.6351	0.000269281	0.00293373	TRUE
LOC_Os01g15240	0.0753585	0	5.23238	0.00204027	0.0164958	TRUE
LOC_Os01g15340	3.47126	1.03047	2.08783	0.00295827	0.0225562	TRUE
LOC_Os01g15448	6.08557	3.19882	1.16011	7.01682e-06	0.000116613	TRUE
LOC_Os01g15510	2.85263	9.32274	-1.47303	7.9788e-11	3.87331e-09	TRUE
LOC_Os01g15520	6.32005	3.66347	1.03056	7.02001e-05	0.000907428	TRUE
LOC_Os01g15550	0.15999	0.00651008	4.4309	0.000112954	0.00137551	TRUE
LOC_Os01g15580	3.512	9.40822	-1.2174	2.48452e-07	5.90767e-06	TRUE
LOC_Os01g15770	59.4303	29.985	1.21041	4.0713e-08	1.15829e-06	TRUE
LOC_Os01g15880	0.770372	2.05031	-1.20621	0.000441565	0.00448993	TRUE
LOC_Os01g15920	0.65661	0.174999	2.18485	0.00110359	0.00983631	TRUE
LOC_Os01g16200	4.6532	0.0260403	7.64384	2.1011e-50	4.00512e-47	TRUE
LOC_Os01g16400	0.135823	0.0317777	2.27757	0.007012	0.0465886	TRUE
LOC_Os01g16450	0.303095	0.0872775	1.96404	0.000641236	0.0061692	TRUE
LOC_Os01g16600	9.98223	4.28236	1.47085	6.5981e-09	2.21301e-07	TRUE
LOC_Os01g16810	0.209308	0.65122	-1.36912	0.00243181	0.0191629	TRUE
LOC_Os01g17150	22.5337	53.6424	-1.01292	9.02586e-09	2.93435e-07	TRUE
LOC_Os01g17214	2.76371	9.19291	-1.45795	1.99597e-05	0.000297321	TRUE
LOC_Os01g17320	1.01179	2.43595	-1.04777	0.00199399	0.0161788	TRUE
LOC_Os01g17330	0.515822	0.0849594	2.71287	2.75415e-06	5.08892e-05	TRUE
LOC_Os01g17390	175.259	439.594	-1.12903	2.09998e-11	1.11194e-09	TRUE
LOC_Os01g18390	2.83706	1.46641	1.23429	0.000577376	0.00563252	TRUE
LOC_Os01g18584	158.691	89.2184	1.11717	7.99023e-07	1.67989e-05	TRUE
LOC_Os01g18620	0.0891513	0.508984	-2.3297	0.00532846	0.0369574	TRUE
LOC_Os01g18670	55.4778	21.73	1.62792	6.84137e-14	5.72812e-12	TRUE
LOC_Os01g18744	43.8804	19.2377	1.4724	3.43983e-07	7.94467e-06	TRUE
LOC_Os01g18860	5.00331	13.8936	-1.24418	1.18077e-06	2.37341e-05	TRUE
LOC_Os01g18890	2.29133	0.104161	4.76459	8.24379e-09	2.7047e-07	TRUE
LOC_Os01g19010	0.0703938	0	5.11845	0.0026824	0.0208362	TRUE
LOC_Os01g19170	23.9679	12.2124	1.17233	1.42205e-07	3.58087e-06	TRUE
LOC_Os01g19200	0.184813	0.0195302	3.42043	0.00127925	0.0111314	TRUE
LOC_Os01g19260	20.8824	3.7255	2.802	5.31701e-14	4.55178e-12	TRUE
LOC_Os01g19270	6.72672	1.03454	2.99586	1.21945e-16	1.61425e-14	TRUE
LOC_Os01g19280	0.353514	0.0260403	3.93817	6.05467e-07	1.31551e-05	TRUE
LOC_Os01g19320	1.47056	0.547387	1.60823	1.27992e-05	0.000199903	TRUE
LOC_Os01g19330	0.992139	0.387842	1.66395	0.005759	0.0394932	TRUE
LOC_Os01g19460	2.37718	0.383206	2.85809	5.59138e-15	5.66931e-13	TRUE
LOC_Os01g19820	3.97474	1.69525	1.47159	0.00012259	0.00147899	TRUE
LOC_Os01g19970	27.8967	14.564	1.16759	5.55597e-09	1.90026e-07	TRUE
LOC_Os01g20120	17.1957	49.3982	-1.30092	2.42324e-14	2.17886e-12	TRUE
LOC_Os01g20206	23.7585	9.94306	1.56013	0.000451045	0.00457331	TRUE
LOC_Os01g20980	1.95824	0.299464	3.0178	0.00329531	0.0246882	TRUE
LOC_Os01g21960	0.419716	0.109126	2.2107	7.1789e-05	0.000924623	TRUE
LOC_Os01g21970	0.181722	0.0382878	2.48059	0.00321183	0.024161	TRUE
LOC_Os01g22080	0	0.079222	-5.126	0.00373999	0.027448	TRUE
LOC_Os01g22249	17.2676	3.8876	2.5076	1.09282e-06	2.22319e-05	TRUE
LOC_Os01g22352	10.3111	6.11756	1.05059	0.00403147	0.029268	TRUE
LOC_Os01g22370	53.1054	20.018	1.64543	1.64789e-12	1.06602e-10	TRUE
LOC_Os01g22430	6.76296	17.7066	-1.1935	5.56682e-08	1.53938e-06	TRUE
LOC_Os01g22440	2.48179	7.54802	-1.40313	2.71642e-08	8.02382e-07	TRUE
LOC_Os01g22710	0.579822	3.92573	-2.57547	7.69271e-09	2.53993e-07	TRUE
LOC_Os01g22900	175.336	78.2486	1.43368	1.26985e-10	5.87995e-09	TRUE
LOC_Os01g22980	12.6037	103.784	-2.83511	1.26449e-42	1.64343e-39	TRUE
LOC_Os01g23440	0	0.114419	-5.68035	0.000729274	0.00689327	TRUE
LOC_Os01g23580	1.4668	0.480529	1.92587	0.000492728	0.00492693	TRUE
LOC_Os01g23970	2.42982	9.23711	-1.72628	4.56228e-06	7.92282e-05	TRUE
LOC_Os01g23980	0.746205	3.9051	-2.17305	1.82428e-13	1.40597e-11	TRUE
LOC_Os01g23990	6.79175	26.3569	-1.75972	3.57781e-14	3.13324e-12	TRUE
LOC_Os01g24010	1.66762	0.958624	1.04285	0.000898523	0.00825548	TRUE
LOC_Os01g24030	0.748079	3.08188	-1.81792	8.4396e-06	0.00013754	TRUE
LOC_Os01g24100	0	0.0880503	-5.18231	0.00141117	0.0120843	TRUE
LOC_Os01g24120	0.990594	0.236237	2.34094	1.0611e-07	2.75068e-06	TRUE
LOC_Os01g24430	5.91721	3.52456	1.0074	8.00321e-05	0.00101547	TRUE
LOC_Os01g24710	8.93312	0.164626	5.97533	9.74666e-16	1.11698e-13	TRUE
LOC_Os01g24940	1.77972	0.993492	1.09274	0.00184056	0.0151206	TRUE
LOC_Os01g24980	1.24856	0.324287	2.19752	4.86128e-09	1.68279e-07	TRUE
LOC_Os01g25189	1.11494	0.589094	1.10575	0.0051746	0.0360872	TRUE
LOC_Os01g25470	2.06638	0.109126	4.48509	2.8979e-11	1.50791e-09	TRUE
LOC_Os01g25484	159.199	385.47	-1.08762	3.6923e-08	1.06104e-06	TRUE
LOC_Os01g25500	0.173338	0.0187575	3.2606	0.000151071	0.00177032	TRUE
LOC_Os01g25679	0.0424797	0.411448	-3.07766	1.15423e-05	0.000182185	TRUE
LOC_Os01g25688	0.144651	0.645811	-1.9271	2.06335e-05	0.000306083	TRUE
LOC_Os01g25700	0.052409	0.367539	-2.4889	0.000292546	0.00314642	TRUE
LOC_Os01g25710	2.51424	10.4111	-1.87968	1.57652e-08	4.87586e-07	TRUE
LOC_Os01g25720	3.04419	8.16339	-1.2168	3.09845e-06	5.65013e-05	TRUE
LOC_Os01g25820	24.2953	58.9939	-1.06634	5.77433e-07	1.26179e-05	TRUE
LOC_Os01g26039	53.0194	152.38	-1.33153	6.40266e-13	4.5036e-11	TRUE
LOC_Os01g26090	0.211954	0.00651008	4.86018	1.44912e-06	2.85462e-05	TRUE
LOC_Os01g26210	2.24779	8.78766	-1.79588	1.50572e-06	2.9549e-05	TRUE
LOC_Os01g26224	0.0765755	0.354848	-2.04608	0.00669438	0.0447748	TRUE
LOC_Os01g26240	10.5316	30.9645	-1.36512	1.04992e-09	4.16372e-08	TRUE
LOC_Os01g26300	0.148515	1.1302	-2.6754	5.39185e-05	0.000716233	TRUE
LOC_Os01g26310	0.263262	1.41962	-2.14825	2.25846e-06	4.25483e-05	TRUE
LOC_Os01g26370	1.94943	16.5398	-2.87136	2.80717e-30	1.57383e-27	TRUE
LOC_Os01g27050	0.139687	0.812311	-2.32357	6.5349e-07	1.41074e-05	TRUE
LOC_Os01g27140	0.200924	0.0390605	2.55771	0.000763311	0.00716909	TRUE
LOC_Os01g27230	5.86289	44.9916	-2.77473	2.25407e-16	2.8837e-14	TRUE
LOC_Os01g27449	1.69729	0.980472	1.03158	0.00356942	0.0264132	TRUE
LOC_Os01g27560	0.0122474	0.169919	-3.48153	0.00105706	0.00949263	TRUE
LOC_Os01g27750	11.3314	5.37516	1.33139	1.67129e-08	5.14671e-07	TRUE
LOC_Os01g27860	1.30825	0.350656	2.13967	6.87154e-06	0.000114364	TRUE
LOC_Os01g27890	0.0581464	1.32075	-4.17058	9.80232e-14	7.90629e-12	TRUE
LOC_Os01g28030	1.5523	0.0799948	4.52033	0.00105897	0.00950374	TRUE
LOC_Os01g28500	118.542	40.0934	1.87274	4.66824e-06	8.07496e-05	TRUE
LOC_Os01g29150	0.326817	1.53194	-2.04357	5.44107e-06	9.28538e-05	TRUE
LOC_Os01g29280	1.13977	0.0903684	3.93356	1.3814e-09	5.35569e-08	TRUE
LOC_Os01g29330	6.45203	1.48606	2.43227	3.4916e-08	1.00691e-06	TRUE
LOC_Os01g29780	0.302651	0.0937876	1.89368	0.000711404	0.00675114	TRUE
LOC_Os01g29860	0.2701	0.0130202	4.40799	4.20149e-06	7.39281e-05	TRUE
LOC_Os01g29870	0.465171	0.0700655	2.93627	0.000801136	0.00746882	TRUE
LOC_Os01g30956	0.0122474	0.583473	-5.11545	4.06957e-12	2.44971e-10	TRUE
LOC_Os01g31210	0.195515	0.0302323	2.77963	0.000522048	0.00517039	TRUE
LOC_Os01g31370	2.14736	0.429433	2.48316	8.36139e-10	3.37918e-08	TRUE
LOC_Os01g31690	1791.96	4160.54	-1.00878	5.3494e-09	1.83951e-07	TRUE
LOC_Os01g31800	5.55002	2.58259	1.33781	3.287e-08	9.54165e-07	TRUE
LOC_Os01g31910	1.10977	2.89529	-1.17596	0.00041992	0.0042996	TRUE
LOC_Os01g32364	15.1853	6.82531	1.38087	3.47583e-07	8.02458e-06	TRUE
LOC_Os01g32380	2.6282	0.197949	3.98225	1.888e-22	5.19074e-20	TRUE
LOC_Os01g32460	116.314	23.8317	2.48511	1.05701e-17	1.62055e-15	TRUE
LOC_Os01g32560	0.198161	0.0244949	3.09231	0.00046991	0.00473104	TRUE
LOC_Os01g32670	5.07015	1.19442	2.33613	4.92759e-08	1.3766e-06	TRUE
LOC_Os01g32770	0.559403	1.60078	-1.32316	0.00204127	0.0165016	TRUE
LOC_Os01g32780	22.5282	7.77713	1.78202	1.33213e-11	7.31087e-10	TRUE
LOC_Os01g33460	1.11859	3.18578	-1.34042	0.000145558	0.00171238	TRUE
LOC_Os01g33470	0.183267	0.77325	-1.83736	8.36253e-05	0.00105564	TRUE
LOC_Os01g33720	0.227292	0.713559	-1.42304	0.000466507	0.00470506	TRUE
LOC_Os01g33869	0.197389	0.0325504	2.81581	0.00411214	0.029778	TRUE
LOC_Os01g34010	0.403277	0.13704	1.75433	0.0031167	0.0235384	TRUE
LOC_Os01g34050	0.0466716	0.331009	-2.62692	0.00420552	0.0303307	TRUE
LOC_Os01g34630	5.15975	2.96746	1.05064	6.20084e-05	0.000812942	TRUE
LOC_Os01g34690	1.74816	0.586892	1.83806	9.31537e-06	0.00015044	TRUE
LOC_Os01g34810	0.0562726	0.262605	-2.02903	0.00510325	0.0356635	TRUE
LOC_Os01g34890	4.07991	1.68764	1.52869	8.01134e-08	2.14383e-06	TRUE
LOC_Os01g34970	1.28442	0.382762	1.92849	3.28006e-06	5.93024e-05	TRUE
LOC_Os01g35030	3.9646	2.12843	1.12005	0.000110993	0.00135481	TRUE
LOC_Os01g35230	6.27853	2.54728	1.54417	8.26179e-06	0.000134757	TRUE
LOC_Os01g35610	0.219237	2.44143	-3.32914	1.73552e-10	7.79634e-09	TRUE
LOC_Os01g36060	3.28096	1.89694	1.03634	0.0003132	0.0033403	TRUE
LOC_Os01g36240	1.28442	0.576847	1.34486	0.000453422	0.00459266	TRUE
LOC_Os01g36270	0.00651008	0.200595	-4.41893	8.27714e-06	0.000134969	TRUE
LOC_Os01g36460	0.0646564	0	5.00842	0.00322235	0.0242242	TRUE
LOC_Os01g36720	61.7807	297.931	-2.07451	1.61106e-30	9.80106e-28	TRUE
LOC_Os01g36830	0.0646564	0	5.0291	0.00713057	0.0471813	TRUE
LOC_Os01g37470	7.64795	21.9195	-1.28534	7.10901e-09	2.36771e-07	TRUE
LOC_Os01g37580	11.6525	0.0114747	9.81172	1.32771e-88	7.59263e-85	TRUE
LOC_Os01g37590	936.805	3331.8	-1.6579	5.81363e-14	4.93994e-12	TRUE
LOC_Os01g37690	320.217	969.508	-1.38183	2.59994e-11	1.36279e-09	TRUE
LOC_Os01g37710	1.07953	7.21825	-2.54258	4.67664e-09	1.62478e-07	TRUE
LOC_Os01g38180	0.2605	0.0635554	2.28774	0.00387697	0.0282766	TRUE
LOC_Os01g38190	6.07067	2.50149	1.53936	1.47229e-08	4.57577e-07	TRUE
LOC_Os01g38500	0.208207	0.0195302	3.52942	8.79371e-05	0.00110425	TRUE
LOC_Os01g39136	0.907953	0.0244949	5.28018	2.52949e-16	3.21066e-14	TRUE
LOC_Os01g39830	0.412434	0.0692927	2.76983	4.27774e-06	7.50389e-05	TRUE
LOC_Os01g40140	0.212727	0.659604	-1.3732	0.00188574	0.015439	TRUE
LOC_Os01g40200	13.1217	6.75648	1.20033	2.40737e-07	5.74814e-06	TRUE
LOC_Os01g40290	0.596474	0.140904	2.36982	0.00117591	0.01038	TRUE
LOC_Os01g40580	3.6447	0.722947	2.66569	3.17046e-06	5.75941e-05	TRUE
LOC_Os01g40650	4.12934	2.36246	1.04383	6.02405e-05	0.000791389	TRUE
LOC_Os01g40660	4.19672	2.45758	1.03367	0.00316545	0.0238403	TRUE
LOC_Os01g40800	0.220782	0.965462	-1.89255	1.27054e-06	2.53425e-05	TRUE
LOC_Os01g41240	141.037	47.7597	1.81166	1.15355e-17	1.75911e-15	TRUE
LOC_Os01g41420	44.015	8.56893	2.62109	1.50809e-31	9.91281e-29	TRUE
LOC_Os01g41430	2.18907	5.79501	-1.14305	0.000241754	0.0026684	TRUE
LOC_Os01g41550	5.11565	22.2361	-1.89966	7.04871e-15	6.99805e-13	TRUE
LOC_Os01g41710	1988.46	5658.79	-1.27819	1.25299e-07	3.19882e-06	TRUE
LOC_Os01g41750	16.8794	7.62089	1.40444	1.11022e-09	4.38157e-08	TRUE
LOC_Os01g41790	0.442666	0.194858	1.41346	0.00297489	0.0226557	TRUE
LOC_Os01g41960	0	0.0784493	-5.12802	0.00333025	0.0248849	TRUE
LOC_Os01g41970	0.767165	0.314242	1.45781	0.000748135	0.00704708	TRUE
LOC_Os01g42000	1.26423	3.59152	-1.287	2.72105e-06	5.03091e-05	TRUE
LOC_Os01g42020	0.981437	3.17588	-1.46363	2.92089e-07	6.83725e-06	TRUE
LOC_Os01g42160	0.340166	0.926402	-1.22249	0.000878794	0.00809704	TRUE
LOC_Os01g42200	0.197833	0.0130202	3.97426	1.7188e-05	0.000260027	TRUE
LOC_Os01g42210	4.29085	0.701427	2.88032	6.07956e-14	5.1506e-12	TRUE
LOC_Os01g42220	0.549474	0.264151	1.28274	0.0021883	0.017534	TRUE
LOC_Os01g42294	3.47934	8.47552	-1.07606	6.83684e-06	0.000113914	TRUE
LOC_Os01g42370	15.3368	1.09866	4.1807	0.000625375	0.00603488	TRUE
LOC_Os01g42380	137.023	45.1764	1.86661	6.75892e-15	6.72201e-13	TRUE
LOC_Os01g42410	35.7584	8.88089	2.29587	9.22886e-17	1.24472e-14	TRUE
LOC_Os01g42690	3.94827	1.10824	2.05448	2.14192e-06	4.05454e-05	TRUE
LOC_Os01g42780	11.1015	1.07339	3.72422	5.45748e-05	0.00072411	TRUE
LOC_Os01g42790	20.2991	9.58311	1.3305	0.000405818	0.00417319	TRUE
LOC_Os01g42810	2.75741	8.47997	-1.39906	5.04299e-09	1.74358e-07	TRUE
LOC_Os01g42860	27.4094	1.28942	4.66283	4.62069e-58	1.20108e-54	TRUE
LOC_Os01g42900	0.162964	0.0252676	2.8434	0.00213002	0.0171126	TRUE
LOC_Os01g43160	6.40777	3.52698	1.09585	3.45084e-06	6.1959e-05	TRUE
LOC_Os01g43274	0	0.0807675	-5.10541	0.00343434	0.0255691	TRUE
LOC_Os01g43280	0.0646564	0.497741	-2.56052	0.00137008	0.0117979	TRUE
LOC_Os01g43500	0.00651008	0.418731	-5.54071	3.43733e-07	7.94211e-06	TRUE
LOC_Os01g43560	0.617994	2.60643	-1.80757	4.24634e-07	9.59429e-06	TRUE
LOC_Os01g43590	8.24222	25.9999	-1.44731	3.08729e-06	5.63517e-05	TRUE
LOC_Os01g43650	9.6495	3.41654	1.76786	1.87722e-09	7.10792e-08	TRUE
LOC_Os01g43700	7.82928	37.7036	-2.07863	8.13398e-18	1.25716e-15	TRUE
LOC_Os01g43720	1.03043	0.261504	2.24095	1.43158e-07	3.60328e-06	TRUE
LOC_Os01g43740	5.64999	2.78813	1.20368	2.44903e-05	0.000356091	TRUE
LOC_Os01g43750	3.22832	1.60048	1.29924	0.000485032	0.00486103	TRUE
LOC_Os01g43774	0.654176	0.187575	2.03649	0.00026455	0.00288933	TRUE
LOC_Os01g43851	18.0997	10.1645	1.11053	1.8981e-05	0.000284298	TRUE
LOC_Os01g44090	2.67133	0.978366	1.66307	0.000103631	0.0012761	TRUE
LOC_Os01g44120	1.66959	0.453271	2.15062	1.08677e-05	0.000172585	TRUE
LOC_Os01g44330	0.167601	0.0114747	3.70902	6.52376e-05	0.000850975	TRUE
LOC_Os01g44390	6.86135	17.0337	-1.10941	0.000150293	0.00176159	TRUE
LOC_Os01g45140	9.17204	36.9668	-1.7767	3.84428e-05	0.00053204	TRUE
LOC_Os01g45460	6.02184	14.7359	-1.09813	2.09269e-06	3.97056e-05	TRUE
LOC_Os01g45520	2.73622	1.04403	1.62523	2.62231e-05	0.000378494	TRUE
LOC_Os01g45550	0.68265	2.251	-1.53225	0.000586752	0.0057123	TRUE
LOC_Os01g46030	0.689488	2.87477	-1.82175	2.15571e-06	4.07929e-05	TRUE
LOC_Os01g46040	1.78148	0.588766	1.80836	7.76043e-07	1.63458e-05	TRUE
LOC_Os01g46120	22.7281	6.78076	1.99417	4.01837e-17	5.73053e-15	TRUE
LOC_Os01g46270	0.0122474	0.188676	-3.61071	0.000645872	0.00620753	TRUE
LOC_Os01g46290	0.104045	0.00573736	3.84794	0.00281049	0.0215935	TRUE
LOC_Os01g46420	0.140788	0.0179848	2.97333	0.00154633	0.0130618	TRUE
LOC_Os01g46440	0.221555	0.0773483	1.76589	0.00465906	0.0330562	TRUE
LOC_Os01g46650	0.0505352	0.266025	-2.22928	0.00277586	0.0214022	TRUE
LOC_Os01g46760	1.61179	5.34665	-1.52817	1.94338e-05	0.000290395	TRUE
LOC_Os01g46860	0.0677473	0.696907	-3.01695	0.000648778	0.00623023	TRUE
LOC_Os01g46900	0.00573736	0.110227	-3.62998	0.00167516	0.0139754	TRUE
LOC_Os01g47050	0.148843	1.36036	-2.98103	1.06985e-09	4.23396e-08	TRUE
LOC_Os01g47070	71.8165	41.7165	1.06627	0.000176583	0.00203058	TRUE
LOC_Os01g47270	14.7291	38.4856	-1.16031	4.26155e-12	2.55988e-10	TRUE
LOC_Os01g47290	0.244505	0.0187575	3.77997	8.63595e-06	0.000140499	TRUE
LOC_Os01g47300	0.377681	0.0130202	4.87771	1.2541e-09	4.9054e-08	TRUE
LOC_Os01g47370	0	0.631902	-8.07392	7.11631e-13	4.96285e-11	TRUE
LOC_Os01g47410	37.9182	17.1646	1.36001	2.64576e-14	2.36407e-12	TRUE
LOC_Os01g47510	1.3909	0.0179848	6.26726	9.26487e-21	2.11928e-18	TRUE
LOC_Os01g47760	35.009	19.9746	1.06045	2.88031e-09	1.04713e-07	TRUE
LOC_Os01g47830	0.874746	0.496524	1.04903	0.00439	0.0314359	TRUE
LOC_Os01g47870	0	0.0880503	-5.17151	0.00381577	0.0279099	TRUE
LOC_Os01g47890	0.128212	0.58413	-1.98093	0.000389734	0.00403172	TRUE
LOC_Os01g47900	0.506666	8.72351	-3.85999	6.0682e-26	2.39321e-23	TRUE
LOC_Os01g48020	1.0515	0.436832	1.54063	0.000760762	0.00715072	TRUE
LOC_Os01g48030	1.65472	0.887785	1.13241	0.000665648	0.00636764	TRUE
LOC_Os01g48130	2.2119	0.583473	2.17956	1.17341e-08	3.74458e-07	TRUE
LOC_Os01g48390	28.8844	12.393	1.47231	7.3607e-12	4.24323e-10	TRUE
LOC_Os01g48530	0.370398	0.148186	1.60739	0.0038422	0.0280805	TRUE
LOC_Os01g48700	3.89223	2.14806	1.02515	0.00193341	0.0157859	TRUE
LOC_Os01g48760	15.8946	8.25942	1.20051	2.86789e-08	8.41906e-07	TRUE
LOC_Os01g48900	2.08348	0.25455	3.22902	3.0521e-16	3.8192e-14	TRUE
LOC_Os01g48910	17.038	7.87963	1.3601	2.26573e-11	1.19638e-09	TRUE
LOC_Os01g49020	0.102944	0	5.60328	0.000305737	0.00327168	TRUE
LOC_Os01g49030	11.6338	5.18876	1.37471	9.20412e-08	2.42892e-06	TRUE
LOC_Os01g49160	0.298459	1.02682	-1.51851	0.000605392	0.00586779	TRUE
LOC_Os01g49210	2.01242	6.3933	-1.49688	1.81586e-06	3.49754e-05	TRUE
LOC_Os01g49320	34.0998	11.9501	1.81169	2.79777e-07	6.57999e-06	TRUE
LOC_Os01g49550	0.496736	2.09422	-1.89457	3.41757e-07	7.90284e-06	TRUE
LOC_Os01g49630	0.559847	1.92774	-1.48598	0.00253842	0.0198852	TRUE
LOC_Os01g49750	2.88153	0.63368	2.47928	1.1623e-08	3.71325e-07	TRUE
LOC_Os01g49820	17.9237	9.26518	1.23071	1.96022e-07	4.78027e-06	TRUE
LOC_Os01g49880	1.29458	0.740816	1.06063	0.00470814	0.0333589	TRUE
LOC_Os01g49970	0	0.0987523	-5.38792	0.00104993	0.00944044	TRUE
LOC_Os01g50000	0.358151	1.17676	-1.48124	0.000133009	0.00158529	TRUE
LOC_Os01g50030	6.69159	15.6229	-1.01668	6.97133e-06	0.000115924	TRUE
LOC_Os01g50070	1.30837	5.90209	-1.9899	1.06634e-10	5.03547e-09	TRUE
LOC_Os01g50080	12.3639	44.9806	-1.69814	6.82117e-12	3.96016e-10	TRUE
LOC_Os01g50090	0.384191	1.03089	-1.2165	0.00106019	0.00951027	TRUE
LOC_Os01g50240	0.366863	0.0260403	4.02083	3.17225e-05	0.000447922	TRUE
LOC_Os01g50290	0.0803231	0	5.33863	0.00475325	0.0336202	TRUE
LOC_Os01g50350	6.14673	0.505468	3.9315	1.5063e-10	6.8473e-09	TRUE
LOC_Os01g50400	1.54934	0.645927	1.51676	0.00729538	0.0480749	TRUE
LOC_Os01g50410	31.4249	12.9103	1.55006	1.29154e-07	3.28989e-06	TRUE
LOC_Os01g50420	11.7542	1.67562	3.09552	1.99802e-08	6.05459e-07	TRUE
LOC_Os01g50440	0.214272	0	6.66821	9.69519e-08	2.53869e-06	TRUE
LOC_Os01g50460	123.424	329.121	-1.18319	6.08296e-11	3.017e-09	TRUE
LOC_Os01g50480	0.245277	0	6.87118	6.055e-09	2.05131e-07	TRUE
LOC_Os01g50700	0.896478	0.406484	1.33059	0.00601344	0.0409017	TRUE
LOC_Os01g50720	5.97382	1.91659	1.89756	1.5673e-06	3.06418e-05	TRUE
LOC_Os01g50730	1.01244	2.94881	-1.27402	0.000130907	0.00156546	TRUE
LOC_Os01g50820	12.9491	4.83355	1.59581	0.000105199	0.0012918	TRUE
LOC_Os01g50870	7.30135	2.75583	1.67936	9.92166e-09	3.20373e-07	TRUE
LOC_Os01g50940	76.9782	25.1247	1.88336	6.98695e-14	5.82443e-12	TRUE
LOC_Os01g50980	0.0758028	0	5.14691	0.0058509	0.0400179	TRUE
LOC_Os01g51140	2.56375	1.2283	1.34726	0.00209653	0.0168744	TRUE
LOC_Os01g51210	2.92148	1.37803	1.36687	0.00101303	0.00917649	TRUE
LOC_Os01g51250	6.76416	3.59584	1.17673	8.88498e-06	0.000144018	TRUE
LOC_Os01g51320	12.864	36.6047	-1.30331	1.01372e-11	5.65569e-10	TRUE
LOC_Os01g51400	0.359368	5.92263	-3.85622	1.02954e-24	3.56821e-22	TRUE
LOC_Os01g51410	2205.04	5735.84	-1.16276	2.62942e-12	1.62734e-10	TRUE
LOC_Os01g51540	230.344	69.218	1.9856	7.87526e-18	1.22047e-15	TRUE
LOC_Os01g51670	9.75074	4.1525	1.51381	2.60295e-07	6.16621e-06	TRUE
LOC_Os01g51690	0.108682	0.00651008	3.91585	0.00388037	0.0282931	TRUE
LOC_Os01g51980	20.5544	63.6103	-1.43065	1.65194e-08	5.08986e-07	TRUE
LOC_Os01g51990	0.00573736	0.167717	-4.08755	0.000749653	0.00706022	TRUE
LOC_Os01g52010	60.5806	153.586	-1.09942	2.59506e-07	6.15008e-06	TRUE
LOC_Os01g52050	9.96932	24.889	-1.08802	9.35564e-09	3.0278e-07	TRUE
LOC_Os01g52070	0.0474443	0.425241	-2.92593	6.35503e-06	0.000106606	TRUE
LOC_Os01g52110	479.712	1319.69	-1.24779	5.90079e-15	5.95137e-13	TRUE
LOC_Os01g52320	0.427772	0.0773483	2.71137	2.1202e-06	4.01609e-05	TRUE
LOC_Os01g52330	3.18032	1.22245	1.62664	5.47909e-07	1.20233e-05	TRUE
LOC_Os01g52380	0.231484	0.0252676	3.3156	1.21116e-05	0.000190075	TRUE
LOC_Os01g52470	2.06031	0.176873	3.7671	6.205e-20	1.26277e-17	TRUE
LOC_Os01g52514	0.19706	0	6.56562	2.09302e-07	5.06951e-06	TRUE
LOC_Os01g52530	14.7517	2.20844	3.01582	4.68758e-13	3.39322e-11	TRUE
LOC_Os01g52540	1.06331	0.586448	1.07358	0.00235306	0.0186359	TRUE
LOC_Os01g52570	2.65623	0.573544	2.49622	1.62007e-08	5.00514e-07	TRUE
LOC_Os01g52594	19.415	10.3291	1.14321	1.69675e-06	3.28693e-05	TRUE
LOC_Os01g52610	1.9129	0.235464	3.3063	1.86048e-09	7.05059e-08	TRUE
LOC_Os01g52730	7.38376	1.28865	2.76743	2.783e-17	4.0703e-15	TRUE
LOC_Os01g52750	21.3385	54.4271	-1.12927	3.17507e-09	1.14555e-07	TRUE
LOC_Os01g53100	0.209752	1.03817	-2.09833	4.35714e-05	0.00059255	TRUE
LOC_Os01g53240	147.33	51.3422	1.7399	4.267e-08	1.20726e-06	TRUE
LOC_Os01g53330	35.7916	114.026	-1.48201	4.5854e-14	3.96703e-12	TRUE
LOC_Os01g53340	0.104818	0.446317	-1.84291	0.00154262	0.0130324	TRUE
LOC_Os01g53370	0.119055	0.825659	-2.59527	0.00331069	0.024784	TRUE
LOC_Os01g53450	8.32768	4.84916	1.01648	0.000152784	0.001786	TRUE
LOC_Os01g53570	0.512287	1.57619	-1.33769	0.00220035	0.0176083	TRUE
LOC_Os01g53630	1.93	1.10592	1.02622	0.00119662	0.0105267	TRUE
LOC_Os01g53750	0.215045	0.839008	-1.77349	0.00040143	0.0041355	TRUE
LOC_Os01g53779	3.78545	8.8914	-1.03976	0.000445665	0.00452358	TRUE
LOC_Os01g53920	14.2985	7.91583	1.13231	5.25144e-05	0.000698718	TRUE
LOC_Os01g54270	0.884347	8.69101	-3.10299	1.9135e-26	7.92938e-24	TRUE
LOC_Os01g54340	42.3813	16.0437	1.65304	6.05481e-18	9.53858e-16	TRUE
LOC_Os01g54424	1.39389	3.9605	-1.27872	0.000317239	0.00337562	TRUE
LOC_Os01g54490	3.69123	13.5046	-1.73501	0.000113074	0.00137668	TRUE
LOC_Os01g54520	0.128985	0	5.91173	0.000129353	0.00155012	TRUE
LOC_Os01g54590	1.05436	0.210969	2.63016	0.000186314	0.00212581	TRUE
LOC_Os01g54620	10.4404	1.52069	3.04849	3.24043e-09	1.16619e-07	TRUE
LOC_Os01g54670	1.94126	1.03862	1.1334	0.000293832	0.00315847	TRUE
LOC_Os01g54860	26.9801	15.4804	1.04683	1.62101e-07	4.01778e-06	TRUE
LOC_Os01g55070	0.0367423	0.188348	-2.10607	0.00502921	0.0352495	TRUE
LOC_Os01g55160	0.101399	0.0130202	3.04892	0.00690315	0.0459776	TRUE
LOC_Os01g55190	0.96919	0.310822	1.85313	1.2112e-05	0.000190075	TRUE
LOC_Os01g55280	0.77412	2.01722	-1.12467	0.00176044	0.0145565	TRUE
LOC_Os01g55340	1.66585	0.532165	1.87912	4.65198e-05	0.000628315	TRUE
LOC_Os01g55350	0.255979	0.0122474	4.32185	3.87883e-07	8.85489e-06	TRUE
LOC_Os01g55400	0.117838	0	5.83963	4.8767e-05	0.000654521	TRUE
LOC_Os01g55420	0.773231	0.309721	1.557	0.000432156	0.00440651	TRUE
LOC_Os01g55440	0	0.109454	-5.60304	0.00276676	0.0213439	TRUE
LOC_Os01g55450	9.81455	32.879	-1.52344	2.27468e-15	2.45898e-13	TRUE
LOC_Os01g55510	0.641155	0.260732	1.57992	0.00699335	0.0464809	TRUE
LOC_Os01g55560	0.0948887	0.656842	-2.57935	1.59248e-06	3.10811e-05	TRUE
LOC_Os01g55820	1.17176	0.0382878	5.14422	4.54639e-12	2.71956e-10	TRUE
LOC_Os01g55940	34.4124	88.1121	-1.05257	0.00100277	0.00909365	TRUE
LOC_Os01g56210	0.678014	0.0455706	4.14197	1.49215e-10	6.79379e-09	TRUE
LOC_Os01g56220	1.35614	0.61867	1.39586	0.00107827	0.00964976	TRUE
LOC_Os01g56235	2.23815	0.207434	3.58196	6.4165e-11	3.16869e-09	TRUE
LOC_Os01g56240	13.9062	1.15481	3.8832	2.37768e-23	7.08176e-21	TRUE
LOC_Os01g56320	0.743771	0.263822	1.8074	0.000637206	0.00613352	TRUE
LOC_Os01g56370	8.49851	20.7768	-1.0676	1.13991e-06	2.30017e-05	TRUE
LOC_Os01g56450	12.8122	4.44269	1.78355	8.13711e-11	3.94012e-09	TRUE
LOC_Os01g56610	0.312252	0.795099	-1.12828	0.00289941	0.0221843	TRUE
LOC_Os01g56690	11.6403	1.62597	3.16777	3.91395e-05	0.000540766	TRUE
LOC_Os01g56810	13.2777	3.91992	2.05718	1.67544e-07	4.12981e-06	TRUE
LOC_Os01g56880	31.1212	18.1191	1.04777	2.44026e-07	5.81211e-06	TRUE
LOC_Os01g57004	3.5273	1.24097	1.75465	0.00329851	0.024709	TRUE
LOC_Os01g57020	0.262818	2.34944	-2.88603	1.29357e-12	8.55193e-11	TRUE
LOC_Os01g57082	1.30097	17.8515	-3.58013	8.0403e-14	6.63481e-12	TRUE
LOC_Os01g57240	28.4265	13.3365	1.31985	1.70831e-12	1.09889e-10	TRUE
LOC_Os01g57430	0.147742	0.568019	-1.77959	0.00125237	0.010939	TRUE
LOC_Os01g57440	0.84716	2.18084	-1.15289	0.000310839	0.00331915	TRUE
LOC_Os01g57560	23.7904	71.3839	-1.39211	3.82219e-13	2.8167e-11	TRUE
LOC_Os01g57570	251.471	145.186	1.03463	6.76719e-12	3.93281e-10	TRUE
LOC_Os01g57599	27.3896	64.9655	-1.04833	3.68908e-07	8.44868e-06	TRUE
LOC_Os01g57700	0.843296	1.96821	-1.03575	0.00481167	0.0339578	TRUE
LOC_Os01g57730	8.68409	1.25378	3.04337	3.73045e-25	1.35019e-22	TRUE
LOC_Os01g57770	1.819	0.490458	2.17498	1.62156e-07	4.01778e-06	TRUE
LOC_Os01g58010	1.51592	0.767513	1.16991	0.00199449	0.0161806	TRUE
LOC_Os01g58100	219.744	26.3691	3.37577	8.55907e-12	4.8654e-10	TRUE
LOC_Os01g58130	1.09729	0.288646	2.15985	1.17994e-06	2.37257e-05	TRUE
LOC_Os01g58140	8.41254	3.94395	1.35069	3.83187e-07	8.75116e-06	TRUE
LOC_Os01g58150	2.68323	0.612604	2.44163	3.67081e-06	6.5375e-05	TRUE
LOC_Os01g58240	35.7001	16.0601	1.39948	4.30693e-08	1.21628e-06	TRUE
LOC_Os01g58290	6.87346	2.43506	1.73283	1.95797e-08	5.95262e-07	TRUE
LOC_Os01g58340	0.0883786	0.00651008	3.64247	0.00453706	0.0323391	TRUE
LOC_Os01g58350	2.99152	0.804371	2.17268	3.75466e-08	1.07781e-06	TRUE
LOC_Os01g58490	0.089924	0	5.46976	0.00160701	0.0134927	TRUE
LOC_Os01g58500	5.24683	2.64064	1.26859	8.27528e-05	0.00104627	TRUE
LOC_Os01g58510	2.12652	1.17179	1.08568	0.00174597	0.0144682	TRUE
LOC_Os01g58640	24.9987	67.1033	-1.22209	1.10481e-11	6.13541e-10	TRUE
LOC_Os01g58790	68.9627	22.2613	1.89126	3.47599e-20	7.33499e-18	TRUE
LOC_Os01g58890	445.599	219.754	1.27383	1.32982e-14	1.25822e-12	TRUE
LOC_Os01g59100	7.06956	3.96294	1.10614	2.44111e-05	0.0003553	TRUE
LOC_Os01g59110	4.54002	17.6196	-1.74762	4.3659e-15	4.49853e-13	TRUE
LOC_Os01g59160	2.49624	1.20545	1.26657	2.06235e-05	0.000306014	TRUE
LOC_Os01g59350	9.45804	21.8534	-1.0052	2.37191e-05	0.000346729	TRUE
LOC_Os01g59360	0.0711665	0.859871	-3.30278	4.93866e-10	2.07358e-08	TRUE
LOC_Os01g59410	4.69402	1.63764	1.72472	1.75713e-07	4.31629e-06	TRUE
LOC_Os01g59580	0.5476	0.183383	1.81556	0.000111489	0.00136057	TRUE
LOC_Os01g60170	0.376464	1.51528	-1.75271	7.58122e-05	0.000969453	TRUE
LOC_Os01g60280	44.6637	25.8212	1.02084	2.4555e-08	7.32118e-07	TRUE
LOC_Os01g60450	3.80474	39.6115	-3.13966	3.6725e-43	4.88408e-40	TRUE
LOC_Os01g60490	0.206217	0.00651008	4.84043	6.21733e-06	0.000104726	TRUE
LOC_Os01g60600	8.76919	1.3179	3.01559	3.09343e-15	3.26386e-13	TRUE
LOC_Os01g60640	25.1628	2.81506	3.36177	7.96796e-30	4.33958e-27	TRUE
LOC_Os01g60690	0.283121	0.0195302	4.00697	1.86223e-06	3.57961e-05	TRUE
LOC_Os01g60730	2.45818	9.96189	-1.81674	9.92283e-14	7.99221e-12	TRUE
LOC_Os01g60760	0.113646	0.402292	-1.6121	0.0050662	0.0354696	TRUE
LOC_Os01g60770	8.88745	0.661806	4.0145	4.34238e-06	7.59399e-05	TRUE
LOC_Os01g60810	0.940387	3.65814	-1.74212	5.94499e-05	0.000781361	TRUE
LOC_Os01g60830	258.851	669.884	-1.16806	4.07364e-13	2.98278e-11	TRUE
LOC_Os01g60890	0.277055	0	7.02793	1.71541e-09	6.53984e-08	TRUE
LOC_Os01g60910	7.85229	18.3091	-1.00025	9.1392e-08	2.4129e-06	TRUE
LOC_Os01g61010	77.4773	214.771	-1.2692	2.50939e-14	2.24925e-12	TRUE
LOC_Os01g61080	51.1609	18.8775	1.68108	7.21878e-15	7.14209e-13	TRUE
LOC_Os01g61110	0.427443	1.24903	-1.35607	0.000246676	0.00271591	TRUE
LOC_Os01g61180	27.1204	68.4139	-1.1128	5.93911e-13	4.21906e-11	TRUE
LOC_Os01g61200	0.44962	0.21858	1.24716	0.00708208	0.0469451	TRUE
LOC_Os01g61510	19.1872	4.01877	2.5277	3.88458e-23	1.12194e-20	TRUE
LOC_Os01g61610	6.11684	0.742149	3.38374	0.000385709	0.00399948	TRUE
LOC_Os01g61620	2.57073	1.3116	1.22249	0.000154801	0.00180662	TRUE
LOC_Os01g61630	2.01055	6.1324	-1.37859	1.547e-07	3.8636e-06	TRUE
LOC_Os01g61760	5.44963	2.54376	1.35868	0.000128438	0.00154013	TRUE
LOC_Os01g61880	11.5635	37.48	-1.46274	2.13324e-12	1.34907e-10	TRUE
LOC_Os01g62090	0.760771	2.08473	-1.26236	0.000244237	0.00269372	TRUE
LOC_Os01g62140	2.58869	0	10.2602	4.35604e-36	3.83238e-33	TRUE
LOC_Os01g62190	1.10038	0.0390605	5.0303	4.91564e-17	6.85625e-15	TRUE
LOC_Os01g62200	0.0868332	1.3235	-3.69348	5.33652e-08	1.48071e-06	TRUE
LOC_Os01g62360	3.05444	8.47346	-1.25103	1.53629e-06	3.00871e-05	TRUE
LOC_Os01g62420	21.7273	11.5067	1.14304	7.308e-10	2.96935e-08	TRUE
LOC_Os01g62430	24.1803	9.99747	1.52939	1.3603e-12	8.95169e-11	TRUE
LOC_Os01g62460	149.04	369.449	-1.10673	2.64401e-11	1.38462e-09	TRUE
LOC_Os01g62670	12.3891	4.88679	1.58588	8.75561e-13	5.9678e-11	TRUE
LOC_Os01g62730	0.420933	1.14212	-1.16328	0.00692809	0.0461115	TRUE
LOC_Os01g62740	6.1284	0	11.5036	1.56994e-68	5.61117e-65	TRUE
LOC_Os01g62770	3.66484	18.2447	-2.16386	8.05896e-11	3.90559e-09	TRUE
LOC_Os01g62790	9.43878	2.25809	2.33027	6.61943e-16	7.77287e-14	TRUE
LOC_Os01g62850	5.5168	2.89275	1.177	2.23788e-06	4.225e-05	TRUE
LOC_Os01g62900	23.6901	12.2064	1.18779	4.71476e-09	1.63603e-07	TRUE
LOC_Os01g62950	3.28019	0.916917	2.1064	1.8903e-07	4.62751e-06	TRUE
LOC_Os01g62980	3.89946	0.171136	4.76609	1.04799e-13	8.38927e-12	TRUE
LOC_Os01g63050	30.045	102.269	-1.53293	4.85541e-15	4.97601e-13	TRUE
LOC_Os01g63170	0.0195302	0.201368	-3.10506	0.000313822	0.00334568	TRUE
LOC_Os01g63230	77.4954	45.4233	1.00986	1.96109e-09	7.41224e-08	TRUE
LOC_Os01g63260	3.23385	8.377	-1.15229	1.04801e-05	0.00016722	TRUE
LOC_Os01g63380	0.24605	0.0620099	2.12881	0.000844894	0.00781561	TRUE
LOC_Os01g63460	16.0838	59.1882	-1.68902	4.22817e-17	5.9998e-15	TRUE
LOC_Os01g63920	0.462312	0.0799948	2.67269	9.40305e-06	0.000151685	TRUE
LOC_Os01g63960	0.569989	0	8.05314	1.38701e-08	4.33904e-07	TRUE
LOC_Os01g63980	9.03413	1.67749	2.75021	2.71989e-09	9.93864e-08	TRUE
LOC_Os01g64110	14.5149	7.63866	1.21063	0.000188726	0.00215033	TRUE
LOC_Os01g64256	12.0163	31.5298	-1.16268	5.4025e-11	2.71159e-09	TRUE
LOC_Os01g64300	2.30194	1.14322	1.27138	6.83808e-05	0.000885914	TRUE
LOC_Os01g64440	31.6468	15.5092	1.29789	6.68773e-10	2.73565e-08	TRUE
LOC_Os01g64450	0.250242	0.0260403	3.4707	2.98892e-05	0.000425397	TRUE
LOC_Os01g64470	15.1393	3.97221	2.19971	3.44393e-19	6.43609e-17	TRUE
LOC_Os01g64480	0.411332	0.0195302	4.51136	3.70563e-10	1.59451e-08	TRUE
LOC_Os01g64520	16.2369	8.8341	1.15676	7.72306e-05	0.000984509	TRUE
LOC_Os01g64570	7.67055	3.63676	1.29444	1.4372e-07	3.61582e-06	TRUE
LOC_Os01g64790	19.8596	7.20094	1.73272	4.91559e-12	2.91904e-10	TRUE
LOC_Os01g64880	0.218464	1.64118	-2.65948	1.41355e-10	6.47719e-09	TRUE
LOC_Os01g64910	0.0390605	2.54664	-5.75331	1.31918e-10	6.08577e-09	TRUE
LOC_Os01g64960	1489.21	3609.88	-1.06547	6.58151e-10	2.69606e-08	TRUE
LOC_Os01g65010	2.07345	6.19528	-1.38418	4.56556e-06	7.92385e-05	TRUE
LOC_Os01g65100	20.883	56.4023	-1.19803	9.00705e-08	2.38131e-06	TRUE
LOC_Os01g65200	8.96743	5.3776	1.01457	0.000175703	0.0020225	TRUE
LOC_Os01g65210	1.91587	1.12248	1.00931	0.000789007	0.00736591	TRUE
LOC_Os01g65240	0.928604	7.117	-2.80933	2.75371e-08	8.12139e-07	TRUE
LOC_Os01g65260	64.8614	318.64	-2.12595	1.38655e-20	3.09732e-18	TRUE
LOC_Os01g65420	0.712882	0.204787	1.98786	2.57486e-06	4.78848e-05	TRUE
LOC_Os01g65440	0.193969	0.713887	-1.69287	0.00344753	0.0256454	TRUE
LOC_Os01g65700	3.91505	1.46597	1.68841	9.75897e-07	2.0053e-05	TRUE
LOC_Os01g65780	16.0825	6.50036	1.5251	1.31011e-09	5.09661e-08	TRUE
LOC_Os01g65880	18.8816	67.6839	-1.66012	1.63138e-15	1.80588e-13	TRUE
LOC_Os01g65970	1.98009	5.83293	-1.32614	6.97316e-07	1.48683e-05	TRUE
LOC_Os01g65992	0.725246	0.262605	1.67202	0.000767699	0.00720053	TRUE
LOC_Os01g66040	0.173338	0.540549	-1.40042	0.00200376	0.0162397	TRUE
LOC_Os01g66100	29.2384	201.099	-2.52233	4.83629e-40	5.64424e-37	TRUE
LOC_Os01g66160	1.96784	6.91934	-1.58928	3.32079e-07	7.70708e-06	TRUE
LOC_Os01g66180	8.01962	2.88966	1.74317	4.76551e-08	1.33589e-06	TRUE
LOC_Os01g66310	0.215818	0.953871	-1.95186	7.49121e-06	0.00012336	TRUE
LOC_Os01g66340	0.00573736	0.115636	-3.57146	0.00255014	0.0199579	TRUE
LOC_Os01g66480	3.09314	0.27607	3.79011	1.43375e-13	1.12162e-11	TRUE
LOC_Os01g66490	23.7495	11.2999	1.3134	8.04951e-12	4.5986e-10	TRUE
LOC_Os01g66530	2.21113	0.821584	1.68878	2.65652e-06	4.92753e-05	TRUE
LOC_Os01g66650	1.86117	4.31313	-1.02417	0.00474168	0.033558	TRUE
LOC_Os01g66700	0.7152	0.401964	1.04647	0.00530718	0.036841	TRUE
LOC_Os01g66760	8.08615	3.19875	1.63367	9.94077e-05	0.00122887	TRUE
LOC_Os01g66830	8.08464	1.86032	2.40711	2.46832e-12	1.53261e-10	TRUE
LOC_Os01g66990	6.95234	1.2765	2.64114	2.82093e-09	1.0275e-07	TRUE
LOC_Os01g67120	373.281	900.463	-1.06929	1.21431e-10	5.65485e-09	TRUE
LOC_Os01g67430	0.504019	3.15656	-2.42953	1.33906e-07	3.38978e-06	TRUE
LOC_Os01g67520	0.340494	0.102944	1.86802	0.00587857	0.0401814	TRUE
LOC_Os01g67680	0.0696211	0	5.10988	0.00377277	0.0276496	TRUE
LOC_Os01g67820	0.758125	0.276843	1.74856	0.00126803	0.0110439	TRUE
LOC_Os01g67950	0.150717	0	6.24341	0.000264136	0.00288592	TRUE
LOC_Os01g68050	0.379999	1.08761	-1.2798	0.00313996	0.0236951	TRUE
LOC_Os01g68269	10.0315	190.799	-4.08974	2.12518e-54	4.19071e-51	TRUE
LOC_Os01g68290	0.0810958	0.647917	-2.63129	0.00322662	0.0242531	TRUE
LOC_Os01g68300	563.901	2258.53	-1.77044	8.5677e-32	5.83277e-29	TRUE
LOC_Os01g68450	151.275	460.217	-1.41212	9.12761e-14	7.41437e-12	TRUE
LOC_Os01g68510	0.337519	0.114863	1.82777	0.0073245	0.0482278	TRUE
LOC_Os01g68589	0.142333	0.0252676	2.62778	0.00280726	0.0215861	TRUE
LOC_Os01g68640	0.104045	0.00651008	3.86813	0.00277017	0.021365	TRUE
LOC_Os01g68660	0.161419	0	6.3159	0.000114096	0.00138735	TRUE
LOC_Os01g68710	23.2585	12.3057	1.16698	2.96583e-09	1.07387e-07	TRUE
LOC_Os01g68720	3.9209	22.002	-2.26417	9.43868e-25	3.29122e-22	TRUE
LOC_Os01g68740	4.62872	13.4974	-1.3321	1.4125e-07	3.56151e-06	TRUE
LOC_Os01g68830	1.42907	0.65265	1.34283	0.000614279	0.00594184	TRUE
LOC_Os01g68840	2.2652	1.02405	1.39037	4.03136e-05	0.000554442	TRUE
LOC_Os01g68960	1.42113	3.98003	-1.23012	3.87268e-05	0.000535453	TRUE
LOC_Os01g69010	0.659817	17.4058	-4.55536	8.72943e-34	6.48313e-31	TRUE
LOC_Os01g69070	35.1436	100.885	-1.33093	1.13564e-12	7.62236e-11	TRUE
LOC_Os01g69200	1.98152	5.19904	-1.15777	4.75862e-05	0.000639696	TRUE
LOC_Os01g69240	0.0883786	0.373605	-1.84162	0.00111405	0.00991718	TRUE
LOC_Os01g69890	0.191651	0.0325504	2.78587	0.00128845	0.0112046	TRUE
LOC_Os01g70120	0.212398	0.0195302	3.5712	7.93093e-05	0.00100786	TRUE
LOC_Os01g70130	95.9887	51.137	1.1744	8.64944e-10	3.48018e-08	TRUE
LOC_Os01g70150	0.692579	0.0195302	5.28768	1.56922e-12	1.01974e-10	TRUE
LOC_Os01g70190	4.32397	2.39787	1.07258	0.00162433	0.0136181	TRUE
LOC_Os01g70220	3.26738	1.75063	1.13441	3.79873e-05	0.000526501	TRUE
LOC_Os01g70240	0.635862	0.146641	2.35491	3.07079e-05	0.000435423	TRUE
LOC_Os01g70310	45.3019	117.705	-1.17555	1.22697e-12	8.16831e-11	TRUE
LOC_Os01g70490	19.5241	5.9176	2.01895	3.61549e-12	2.19719e-10	TRUE
LOC_Os01g70525	1.33739	0.773695	1.02275	0.00482924	0.034065	TRUE
LOC_Os01g70770	140.314	68.7856	1.30943	4.9234e-10	2.07022e-08	TRUE
LOC_Os01g70870	0.119828	0.533266	-1.95547	0.00369777	0.027208	TRUE
LOC_Os01g70890	0.996331	0.248812	2.2072	4.67636e-06	8.08411e-05	TRUE
LOC_Os01g71090	0.43262	0.0114747	5.12018	0.000264136	0.00288592	TRUE
LOC_Os01g71210	1.73458	0.785498	1.36823	0.00163825	0.0137147	TRUE
LOC_Os01g71256	0.421262	0.176873	1.48044	0.00219185	0.0175551	TRUE
LOC_Os01g71690	19.2641	10.1233	1.20499	8.76883e-07	1.82546e-05	TRUE
LOC_Os01g71700	1.75589	0.701872	1.67269	0.0035209	0.0261183	TRUE
LOC_Os01g71810	21.5734	2.0042	3.70776	2.66479e-17	3.93769e-15	TRUE
LOC_Os01g71820	0.20357	0.0325504	2.86012	0.000340418	0.00358693	TRUE
LOC_Os01g71830	0.144207	0	6.16989	0.000292723	0.00314774	TRUE
LOC_Os01g71840	3.29321	0.112545	5.04041	2.40265e-28	1.19476e-25	TRUE
LOC_Os01g71950	0.280803	0.0505352	2.67622	0.000210515	0.00236559	TRUE
LOC_Os01g72120	35.5448	17.8894	1.25374	7.36154e-10	2.98777e-08	TRUE
LOC_Os01g72130	36.4546	17.2455	1.34645	3.64962e-11	1.87517e-09	TRUE
LOC_Os01g72140	1.42743	0.259843	2.57205	1.80547e-05	0.000272063	TRUE
LOC_Os01g72150	0.576943	0.0122474	5.52113	4.95104e-11	2.49894e-09	TRUE
LOC_Os01g72160	0.427115	0.114091	2.09777	0.0030932	0.0234134	TRUE
LOC_Os01g72205	9.88558	31.3741	-1.44172	2.22811e-16	2.85688e-14	TRUE
LOC_Os01g72220	14.255	36.8424	-1.14961	1.10507e-11	6.13541e-10	TRUE
LOC_Os01g72230	1.08162	0.285883	2.07453	0.000571265	0.00558052	TRUE
LOC_Os01g72300	2.48132	0.105262	4.72128	4.4573e-16	5.4233e-14	TRUE
LOC_Os01g72490	18.6721	9.70647	1.25143	0.00324651	0.0243833	TRUE
LOC_Os01g72520	2.8545	9.33692	-1.50299	7.07703e-08	1.92077e-06	TRUE
LOC_Os01g72530	10.4902	2.2154	2.5432	6.15512e-14	5.20691e-12	TRUE
LOC_Os01g72560	1.19416	0.402736	1.80063	6.91557e-07	1.47785e-05	TRUE
LOC_Os01g72610	23.6034	58.343	-1.07032	2.96573e-06	5.44282e-05	TRUE
LOC_Os01g72630	0.233803	0.00651008	4.96991	5.16249e-07	1.1403e-05	TRUE
LOC_Os01g72900	2.48355	0.730887	2.02314	1.03267e-07	2.68673e-06	TRUE
LOC_Os01g72910	3.5784	0.809008	2.41847	1.39432e-08	4.35712e-07	TRUE
LOC_Os01g72970	8.38861	2.97408	1.77158	6.29533e-10	2.58624e-08	TRUE
LOC_Os01g73005	0.254434	0.0252676	3.4487	5.65017e-06	9.61067e-05	TRUE
LOC_Os01g73110	1.75432	0.243848	3.05205	6.32878e-07	1.37038e-05	TRUE
LOC_Os01g73250	297.01	994.878	-1.51254	1.38454e-13	1.08759e-11	TRUE
LOC_Os01g73310	19.4348	45.4125	-1.02171	6.90754e-09	2.30598e-07	TRUE
LOC_Os01g73490	0.329908	1.40991	-1.88102	4.10423e-06	7.23504e-05	TRUE
LOC_Os01g73840	0.358479	0.0734847	2.46363	0.00103506	0.00933608	TRUE
LOC_Os01g74110	5.08806	1.62916	1.92947	1.37623e-07	3.47927e-06	TRUE
LOC_Os01g74152	0.591181	0.228954	1.61679	0.000152595	0.00178452	TRUE
LOC_Os01g74360	1.12763	3.30774	-1.28548	0.000105264	0.00129232	TRUE
LOC_Os01g74370	5.94555	1.95521	1.87906	5.4025e-09	1.85554e-07	TRUE
LOC_Os01g74450	714.199	2883.5	-1.78521	3.36513e-14	2.95604e-12	TRUE
LOC_Os01g74500	1.90925	1.07768	1.07974	0.00348952	0.0259192	TRUE
LOC_Os02g01160	0.0769039	0.334545	-1.90608	0.00233014	0.0184866	TRUE
LOC_Os02g01540	0.449292	1.31888	-1.32219	0.000487958	0.00488522	TRUE
LOC_Os02g01840	0.0114747	0.396342	-4.49439	0.00020816	0.0023419	TRUE
LOC_Os02g02040	0.489782	1.80744	-1.67649	0.000144677	0.00170342	TRUE
LOC_Os02g02070	0.134722	0.0179848	2.86933	0.00306791	0.0232496	TRUE
LOC_Os02g02100	0.0662019	0	5.01596	0.00291566	0.0222818	TRUE
LOC_Os02g02320	11.0854	5.91546	1.12083	1.74619e-06	3.37472e-05	TRUE
LOC_Os02g02540	11.023	4.70043	1.46506	4.02731e-11	2.05447e-09	TRUE
LOC_Os02g02640	0.949776	0.469711	1.23185	0.0016993	0.0141424	TRUE
LOC_Os02g02820	0.304196	2.88292	-3.07189	6.01161e-06	0.00010162	TRUE
LOC_Os02g02930	437.888	60.4863	3.1987	0.000230486	0.00255521	TRUE
LOC_Os02g03210	0.102171	0	5.64924	0.00101683	0.00920649	TRUE
LOC_Os02g03310	1.67688	0.0455706	5.44126	1.49846e-14	1.40707e-12	TRUE
LOC_Os02g03360	2.80374	1.30277	1.33599	5.75959e-05	0.000759725	TRUE
LOC_Os02g03400	0.245606	1.48273	-2.29452	3.10432e-06	5.65903e-05	TRUE
LOC_Os02g03570	4.01426	11.1633	-1.31623	7.69761e-06	0.000126384	TRUE
LOC_Os02g03790	0.287757	0.78318	-1.24526	0.00224386	0.0179064	TRUE
LOC_Os02g03840	36.7965	104.537	-1.33757	1.04554e-09	4.15499e-08	TRUE
LOC_Os02g03960	54.9122	195.455	-1.63207	3.58183e-21	8.42924e-19	TRUE
LOC_Os02g04120	40.8522	15.1961	1.68221	3.31675e-16	4.1233e-14	TRUE
LOC_Os02g04340	3.98907	0.480413	3.26514	5.34088e-19	9.69599e-17	TRUE
LOC_Os02g04380	1.12686	0.528958	1.25075	0.00246015	0.0193489	TRUE
LOC_Os02g04510	224.94	693.249	-1.41854	3.08973e-19	5.83132e-17	TRUE
LOC_Os02g04550	6.99151	19.6508	-1.27638	4.055e-07	9.20927e-06	TRUE
LOC_Os02g04630	2.92059	0.35562	3.24666	2.52446e-12	1.56483e-10	TRUE
LOC_Os02g04640	16.6845	5.70486	1.79575	1.79807e-10	8.06464e-09	TRUE
LOC_Os02g04780	1.75156	0.402408	2.40851	0.000414358	0.00425178	TRUE
LOC_Os02g04945	0.243403	0.0229495	3.33553	0.00127711	0.0111178	TRUE
LOC_Os02g05040	0.721266	0.251459	1.68297	0.000934515	0.00854512	TRUE
LOC_Os02g05190	0.0114747	0.253449	-3.92541	3.75128e-06	6.66627e-05	TRUE
LOC_Os02g05230	0.0604645	0.256095	-1.83349	0.00678155	0.0452837	TRUE
LOC_Os02g05240	0	0.240429	-6.58876	1.04883e-07	2.72505e-06	TRUE
LOC_Os02g05600	1.10281	0.540549	1.24811	0.00103142	0.00931205	TRUE
LOC_Os02g05610	1.94081	0.906215	1.35158	0.000185995	0.00212387	TRUE
LOC_Os02g05960	2.85472	1.2849	1.44229	7.39759e-05	0.000949368	TRUE
LOC_Os02g05980	1.86513	4.86195	-1.18889	3.07608e-05	0.000435957	TRUE
LOC_Os02g06030	0.984528	0.514953	1.19136	0.00387135	0.0282453	TRUE
LOC_Os02g06090	2.68136	0.83273	1.99916	0.000188618	0.00214952	TRUE
LOC_Os02g06140	1.34368	5.47816	-1.87642	6.68798e-07	1.4362e-05	TRUE
LOC_Os02g06150	1.4537	4.63409	-1.48961	0.000269801	0.00293826	TRUE
LOC_Os02g06200	9.19617	1.96094	2.49984	3.78362e-16	4.66315e-14	TRUE
LOC_Os02g06310	0.0604645	0	4.87317	0.00629422	0.042511	TRUE
LOC_Os02g06380	8.3713	20.6955	-1.08224	1.09636e-08	3.5203e-07	TRUE
LOC_Os02g06420	0.180621	0.570337	-1.46364	0.00462769	0.0328622	TRUE
LOC_Os02g06480	5.12741	2.75979	1.12716	2.60595e-05	0.000376418	TRUE
LOC_Os02g06490	1.07136	0.349883	1.83219	1.14577e-06	2.31118e-05	TRUE
LOC_Os02g06630	1.29348	0.0432524	5.01278	1.15563e-18	1.97271e-16	TRUE
LOC_Os02g06754	15.3088	7.95367	1.20134	4.64409e-09	1.61445e-07	TRUE
LOC_Os02g06779	6.97223	3.99846	1.05605	2.49319e-05	0.000362051	TRUE
LOC_Os02g06930	14.4316	6.45448	1.39434	5.14367e-12	3.04814e-10	TRUE
LOC_Os02g06950	0.122803	0.570897	-1.85762	0.00554553	0.038185	TRUE
LOC_Os02g07030	0.651529	0.280262	1.50004	0.00370474	0.0272523	TRUE
LOC_Os02g07140	3.18584	7.4325	-1.0112	1.76046e-05	0.00026577	TRUE
LOC_Os02g07330	0.177202	0.00651008	4.56911	1.43635e-05	0.000221459	TRUE
LOC_Os02g07700	0.171793	0.562281	-1.5189	0.00344773	0.0256454	TRUE
LOC_Os02g08030	0.904862	0.107581	3.28136	3.53684e-10	1.52647e-08	TRUE
LOC_Os02g08080	0.990594	0.401964	1.5073	0.00161162	0.0135254	TRUE
LOC_Os02g08230	5.85978	2.68022	1.35163	0.00138147	0.0118726	TRUE
LOC_Os02g08270	0.775549	0.0195302	5.4256	2.08042e-16	2.67351e-14	TRUE
LOC_Os02g08420	63.0999	33.5581	1.17746	1.4833e-07	3.72525e-06	TRUE
LOC_Os02g08440	115.995	63.7295	1.11594	9.15166e-11	4.39418e-09	TRUE
LOC_Os02g08490	6.79298	19.0155	-1.28453	4.47837e-09	1.56276e-07	TRUE
LOC_Os02g09050	16.0578	6.88859	1.50881	1.62565e-08	5.01969e-07	TRUE
LOC_Os02g09100	1.86459	4.28974	-1.00177	0.0023532	0.0186359	TRUE
LOC_Os02g09200	0.0244949	0.154252	-2.40168	0.00369464	0.027192	TRUE
LOC_Os02g09220	10.0571	4.54871	1.35829	4.14585e-05	0.000568139	TRUE
LOC_Os02g09490	67.8083	38.7105	1.1111	9.09283e-05	0.00113707	TRUE
LOC_Os02g09710	0.247924	1.72129	-2.53825	1.55041e-08	4.80291e-07	TRUE
LOC_Os02g09750	30.5316	81.4617	-1.20835	7.26619e-13	5.0489e-11	TRUE
LOC_Os02g09810	5.52537	3.0297	1.15008	0.00256184	0.0200412	TRUE
LOC_Os02g10000	1.26788	5.78027	-2.01553	2.02315e-09	7.6166e-08	TRUE
LOC_Os02g10120	584.572	2798.06	-2.04073	1.73732e-23	5.22897e-21	TRUE
LOC_Os02g10280	0.189005	0.0390605	2.48777	0.00475498	0.0336283	TRUE
LOC_Os02g10390	2325.7	5607.75	-1.05658	3.25159e-12	1.98872e-10	TRUE
LOC_Os02g10450	0.0750301	0.478751	-2.57488	0.00171092	0.0142314	TRUE
LOC_Os02g10460	0.136596	0.0325504	2.298	0.00680104	0.0453873	TRUE
LOC_Os02g10490	1.04003	0.531721	1.17481	0.000927663	0.00849333	TRUE
LOC_Os02g10500	39.0066	20.7715	1.17496	7.9949e-07	1.68012e-05	TRUE
LOC_Os02g10830	2.41758	5.83921	-1.0719	2.88894e-05	0.000413327	TRUE
LOC_Os02g10920	76.3112	43.527	1.05883	1.19099e-09	4.66814e-08	TRUE
LOC_Os02g10950	7.15529	3.90522	1.10841	8.49441e-06	0.000138354	TRUE
LOC_Os02g10960	0.0596918	0	4.88091	0.00469341	0.0332669	TRUE
LOC_Os02g11070	80.993	24.5528	2.0253	3.85521e-09	1.36426e-07	TRUE
LOC_Os02g11640	116.75	279.318	-1.03948	1.06444e-10	5.03066e-09	TRUE
LOC_Os02g11710	0.0244949	0.239984	-3.05047	0.000140604	0.00166092	TRUE
LOC_Os02g11790	3.65169	10.3342	-1.2859	0.000183997	0.00210483	TRUE
LOC_Os02g11859	16.2654	3.44578	2.52279	6.95454e-18	1.08662e-15	TRUE
LOC_Os02g11870	4.54218	1.20027	2.1844	7.20966e-09	2.39565e-07	TRUE
LOC_Os02g11890	0.578489	0.0815402	3.0336	3.02576e-07	7.06537e-06	TRUE
LOC_Os02g11970	0.174111	0.00651008	4.57618	1.58731e-05	0.000242577	TRUE
LOC_Os02g12010	4.09843	1.3222	1.92992	0.000224281	0.00249577	TRUE
LOC_Os02g12080	5.05715	1.57024	1.99419	5.61013e-07	1.22873e-05	TRUE
LOC_Os02g12090	9.58217	2.53404	2.18165	1.66844e-09	6.39058e-08	TRUE
LOC_Os02g12110	0.0252676	0.219681	-2.92988	0.00197302	0.0160428	TRUE
LOC_Os02g12120	1.36144	5.91986	-1.94113	2.63275e-08	7.79276e-07	TRUE
LOC_Os02g12220	0.41255	2.33551	-2.36721	7.20075e-07	1.52982e-05	TRUE
LOC_Os02g12250	1.26081	0.428004	1.7994	1.47436e-06	2.89734e-05	TRUE
LOC_Os02g12260	0.746534	0.25003	1.85964	3.91874e-05	0.000541297	TRUE
LOC_Os02g12270	0.48161	0.0976512	2.62707	0.00218868	0.0175346	TRUE
LOC_Os02g12350	3.08863	1.13517	1.70382	7.76569e-08	2.08492e-06	TRUE
LOC_Os02g12560	1.7583	0.216706	3.28918	2.15987e-09	8.07811e-08	TRUE
LOC_Os02g12790	17.5279	61.2178	-1.56557	8.55253e-22	2.21305e-19	TRUE
LOC_Os02g12820	0.282464	1.52432	-2.24123	1.48923e-07	3.73847e-06	TRUE
LOC_Os02g12890	10.8918	55.0919	-2.07455	3.45562e-25	1.25868e-22	TRUE
LOC_Os02g13020	13.6471	33.6783	-1.07307	3.20424e-07	7.46385e-06	TRUE
LOC_Os02g13060	102.287	279.137	-1.24467	1.34127e-13	1.05505e-11	TRUE
LOC_Os02g13190	25.4832	118.721	-2.00519	9.68019e-26	3.74035e-23	TRUE
LOC_Os02g13260	0.117065	0.712013	-2.33262	3.62311e-05	0.000505099	TRUE
LOC_Os02g13350	26.8156	71.7783	-1.20212	6.74557e-06	0.00011253	TRUE
LOC_Os02g13380	59.9703	21.9333	1.72638	5.37054e-14	4.59073e-12	TRUE
LOC_Os02g13410	0.105262	0.00573736	3.8121	0.0051257	0.0357985	TRUE
LOC_Os02g13430	31.2399	15.2406	1.30169	7.5214e-11	3.67623e-09	TRUE
LOC_Os02g13670	2.53033	0.270989	3.39028	2.86624e-08	8.41853e-07	TRUE
LOC_Os02g13780	0.685625	0.140131	2.52858	9.01315e-07	1.87087e-05	TRUE
LOC_Os02g13870	16.9582	4.16751	2.30221	3.77988e-10	1.62401e-08	TRUE
LOC_Os02g13965	5.42382	14.6259	-1.2496	1.64097e-06	3.19295e-05	TRUE
LOC_Os02g13980	0.187459	0.63169	-1.4826	0.00552725	0.0380684	TRUE
LOC_Os02g14540	0.0646564	0	5.00099	0.00426085	0.0306723	TRUE
LOC_Os02g14630	2.52183	1.16706	1.38772	0.0061766	0.0418551	TRUE
LOC_Os02g14670	0	0.109454	-5.57807	0.00108216	0.00967997	TRUE
LOC_Os02g14680	0.640615	3.83177	-2.47906	2.0313e-05	0.000301955	TRUE
LOC_Os02g14800	36.6704	98.0241	-1.21046	5.78546e-13	4.11501e-11	TRUE
LOC_Os02g15000	0.467489	0.128656	2.17783	0.00469828	0.0332973	TRUE
LOC_Os02g15050	0.0286868	0.57762	-4.00118	1.05461e-08	3.39578e-07	TRUE
LOC_Os02g15120	6.1809	15.6421	-1.14764	4.05558e-06	7.16235e-05	TRUE
LOC_Os02g15160	2.23562	0.669089	1.93799	2.82138e-07	6.62601e-06	TRUE
LOC_Os02g15350	7.31993	0.00573736	9.93064	7.87446e-77	3.75258e-73	TRUE
LOC_Os02g15500	1.00846	0.0627827	4.18582	2.37834e-10	1.04944e-08	TRUE
LOC_Os02g15740	0.00573736	0.100298	-3.45566	0.00458701	0.0326259	TRUE
LOC_Os02g15820	0	0.0677473	-4.87736	0.00651497	0.0437643	TRUE
LOC_Os02g15860	97.7302	314.386	-1.46132	3.36532e-11	1.74004e-09	TRUE
LOC_Os02g15930	2.50221	12.2583	-2.09699	2.49613e-11	1.31078e-09	TRUE
LOC_Os02g16030	0.0440251	0.253004	-2.34589	0.00220611	0.017647	TRUE
LOC_Os02g16270	9.94803	30.2128	-1.4101	5.286e-12	3.11956e-10	TRUE
LOC_Os02g16730	0.325272	0.0122474	4.65715	1.15642e-08	3.69863e-07	TRUE
LOC_Os02g17000	0.41056	0.110671	2.20534	0.00406333	0.0294656	TRUE
LOC_Os02g17250	22.3965	2.99149	3.08541	2.7328e-35	2.23254e-32	TRUE
LOC_Os02g17260	16.0683	0	12.8776	1.77572e-112	1.45066e-108	TRUE
LOC_Os02g17270	0.277383	0	7.05379	2.13547e-09	7.99208e-08	TRUE
LOC_Os02g17390	207.687	116.018	1.09509	1.92794e-10	8.61337e-09	TRUE
LOC_Os02g17400	1.80279	0.622862	1.76846	6.56476e-07	1.41612e-05	TRUE
LOC_Os02g17534	53.8416	23.8821	1.41977	7.78062e-16	9.00694e-14	TRUE
LOC_Os02g17730	0.279701	1.41487	-2.08482	6.54282e-06	0.000109371	TRUE
LOC_Os02g17920	65.2437	193.106	-1.37316	5.54378e-13	3.96779e-11	TRUE
LOC_Os02g17940	1.51248	3.89571	-1.13891	0.000616786	0.00596028	TRUE
LOC_Os02g18000	21.2872	9.67473	1.38114	3.35022e-14	2.94747e-12	TRUE
LOC_Os02g18140	1.61819	0.826432	1.1682	0.000369713	0.00384968	TRUE
LOC_Os02g18180	15.2707	8.9423	1.01419	6.30974e-07	1.36781e-05	TRUE
LOC_Os02g18310	0.0409343	0.272206	-2.39246	0.000625234	0.00603453	TRUE
LOC_Os02g18450	213.232	514.716	-1.0855	1.19925e-08	3.81212e-07	TRUE
LOC_Os02g18510	0.74068	0.209424	2.07061	4.07343e-05	0.000559556	TRUE
LOC_Os02g18540	0.994245	3.42212	-1.64103	0.00100034	0.00907853	TRUE
LOC_Os02g18880	0.609165	0.224762	1.71393	0.00113422	0.010067	TRUE
LOC_Os02g19060	0.878165	0.502706	1.07582	0.00620965	0.0420243	TRUE
LOC_Os02g19470	3.8988	13.5867	-1.55628	6.05462e-06	0.000102317	TRUE
LOC_Os02g19750	0	0.101843	-5.35872	0.000614056	0.0059417	TRUE
LOC_Os02g19790	0.109783	0.605978	-2.21637	0.000260724	0.00285246	TRUE
LOC_Os02g19820	13.134	36.9398	-1.31316	1.94246e-05	0.000290395	TRUE
LOC_Os02g20060	0.233358	0.0294595	3.01762	0.000700788	0.00666477	TRUE
LOC_Os02g20190	0.0972068	0.405383	-1.84152	0.00162765	0.0136419	TRUE
LOC_Os02g20500	0.432737	0.057818	3.10834	3.14102e-06	5.715e-05	TRUE
LOC_Os02g20700	0.208535	0.0252676	3.1489	0.000188398	0.00214745	TRUE
LOC_Os02g21120	0.119384	0	5.84913	3.90693e-05	0.000539927	TRUE
LOC_Os02g21300	1.58629	0.554458	1.86633	0.00217946	0.0174803	TRUE
LOC_Os02g21320	0.145752	0.00651008	4.30422	0.000521883	0.00516965	TRUE
LOC_Os02g21330	2.25803	0.906987	1.56859	7.36709e-07	1.56151e-05	TRUE
LOC_Os02g21530	0.146525	0.0122474	3.52585	0.000586993	0.00571295	TRUE
LOC_Os02g21890	0.188232	0.686301	-1.64668	0.00119849	0.0105392	TRUE
LOC_Os02g22020	5.63564	3.27685	1.03312	0.000170354	0.00196884	TRUE
LOC_Os02g22030	0.0172121	0.138585	-2.58187	0.00361225	0.0266887	TRUE
LOC_Os02g22250	0.0964341	0	5.56211	0.00118283	0.0104272	TRUE
LOC_Os02g22380	78.2529	37.031	1.3503	1.47025e-10	6.70475e-09	TRUE
LOC_Os02g22480	3.62542	1.70452	1.36616	3.65761e-05	0.000509535	TRUE
LOC_Os02g22600	4.69195	17.4957	-1.69787	1.67043e-14	1.56087e-12	TRUE
LOC_Os02g22650	10.8418	5.93677	1.10402	4.68155e-07	1.04701e-05	TRUE
LOC_Os02g22680	0	0.106363	-5.63195	0.00311503	0.023535	TRUE
LOC_Os02g23960	0.536898	3.26458	-2.40687	5.71631e-10	2.36879e-08	TRUE
LOC_Os02g24100	1.58653	3.98676	-1.10468	7.98107e-05	0.00101311	TRUE
LOC_Os02g24205	0.226191	0.675155	-1.44073	0.00742645	0.0488092	TRUE
LOC_Os02g24430	0.239096	0.0440251	2.61777	0.000426423	0.0043561	TRUE
LOC_Os02g25080	19.885	10.5049	1.1619	1.9524e-10	8.70906e-09	TRUE
LOC_Os02g25230	2.8439	0.554342	2.62275	2.54004e-10	1.11906e-08	TRUE
LOC_Os02g25870	3.15528	1.682	1.11998	0.000227841	0.00252997	TRUE
LOC_Os02g26430	3.22191	0.387726	3.24463	1.66589e-12	1.07645e-10	TRUE
LOC_Os02g26670	5.38526	2.23195	1.59177	0.0002811	0.00304105	TRUE
LOC_Os02g26720	0.279701	0.00651008	5.23181	2.09359e-08	6.31454e-07	TRUE
LOC_Os02g26770	0.298015	0.0260403	3.73311	0.000218905	0.00244402	TRUE
LOC_Os02g26794	12.4795	0.344262	5.50936	1.69838e-14	1.58181e-12	TRUE
LOC_Os02g26810	2.37994	0.284898	3.36892	6.12511e-10	2.52174e-08	TRUE
LOC_Os02g26840	0.0964341	0.0122474	2.93071	0.00508225	0.0355515	TRUE
LOC_Os02g26920	0.255979	1.4537	-2.33609	1.50155e-06	2.94774e-05	TRUE
LOC_Os02g27260	0.469479	0.0172121	4.66468	1.40256e-09	5.4267e-08	TRUE
LOC_Os02g27350	2.13314	0.0344242	5.92354	1.32485e-21	3.36724e-19	TRUE
LOC_Os02g27592	45.9832	106.514	-1.00245	1.73239e-10	7.78842e-09	TRUE
LOC_Os02g27920	0.152262	0	6.20482	8.24923e-06	0.000134591	TRUE
LOC_Os02g28140	0.239212	0.0382878	2.80109	0.000928644	0.00849823	TRUE
LOC_Os02g28200	0.902003	2.57596	-1.30379	3.7383e-05	0.000519258	TRUE
LOC_Os02g28410	0	0.210969	-6.35534	3.26913e-05	0.000460464	TRUE
LOC_Os02g28820	4.59629	10.9113	-1.02499	3.0782e-06	5.62575e-05	TRUE
LOC_Os02g28960	0.00573736	0.0937876	-3.35933	0.00497795	0.0349545	TRUE
LOC_Os02g29150	0.00651008	0.107581	-3.52089	0.0064262	0.0432543	TRUE
LOC_Os02g29190	0.0130202	0.145424	-3.25819	0.00244158	0.019232	TRUE
LOC_Os02g29210	28.9676	9.78077	1.80946	6.06448e-24	1.8951e-21	TRUE
LOC_Os02g29450	0.174439	0.0130202	3.81149	0.000355841	0.00372286	TRUE
LOC_Os02g29500	7.10933	18.5378	-1.16346	1.09242e-06	2.22316e-05	TRUE
LOC_Os02g30060	13.7874	0.24661	6.13454	1.98083e-20	4.30707e-18	TRUE
LOC_Os02g30070	12.8085	4.22323	1.86022	4.03344e-13	2.96092e-11	TRUE
LOC_Os02g30080	130.25	8.42613	4.19681	3.90283e-39	4.21108e-36	TRUE
LOC_Os02g30090	0.164181	0.799175	-2.08631	0.00722562	0.0476976	TRUE
LOC_Os02g30150	4.35783	2.50304	1.05041	5.85655e-05	0.000771155	TRUE
LOC_Os02g30190	13.7854	3.40794	2.27656	7.8545e-15	7.70441e-13	TRUE
LOC_Os02g30420	1.20807	3.87464	-1.4694	6.69327e-06	0.000111722	TRUE
LOC_Os02g30470	3.8206	2.10173	1.09951	0.00157955	0.0132894	TRUE
LOC_Os02g30714	3.04992	1.29483	1.48693	2.29635e-06	4.32113e-05	TRUE
LOC_Os02g30770	0.218909	0.934901	-1.82973	0.000699808	0.00665877	TRUE
LOC_Os02g30910	0.123576	0.0122474	3.28452	0.00144187	0.0123012	TRUE
LOC_Os02g30955	0.372272	0.174555	1.30227	0.00721329	0.0476327	TRUE
LOC_Os02g31030	15.8561	7.47494	1.36193	1.57643e-06	3.07994e-05	TRUE
LOC_Os02g31040	0.238767	0.0455706	2.6157	0.00013338	0.00158872	TRUE
LOC_Os02g32020	6.10842	2.1196	1.74927	2.34079e-10	1.03447e-08	TRUE
LOC_Os02g32140	7.3009	1.77801	2.3148	7.67705e-09	2.53769e-07	TRUE
LOC_Os02g32250	101.2	286.765	-1.30649	1.17332e-13	9.31912e-12	TRUE
LOC_Os02g32520	77.4755	43.6399	1.12166	0.000335024	0.00353926	TRUE
LOC_Os02g32550	0.949119	5.93271	-2.53513	1.5499e-07	3.86873e-06	TRUE
LOC_Os02g32610	26.4184	71.514	-1.22193	4.95051e-10	2.07703e-08	TRUE
LOC_Os02g32840	3.29307	1.96172	1.00124	0.00407051	0.0295027	TRUE
LOC_Os02g32860	10.1633	2.21582	2.43674	2.00555e-22	5.4614e-20	TRUE
LOC_Os02g33310	1.06883	0.522236	1.28192	0.00185258	0.0152084	TRUE
LOC_Os02g33330	678.213	164.598	2.342	8.37809e-11	4.03971e-09	TRUE
LOC_Os02g33340	0.114747	0	5.87932	0.00593238	0.0404639	TRUE
LOC_Os02g33590	1.88112	0.39159	2.44186	2.62657e-10	1.15541e-08	TRUE
LOC_Os02g33670	0.476317	0.0903684	2.67954	0.000302873	0.00324275	TRUE
LOC_Os02g33680	15.9142	6.05138	1.59565	1.00883e-10	4.78763e-09	TRUE
LOC_Os02g33780	0.0482171	0.346464	-2.56419	0.000191047	0.00217331	TRUE
LOC_Os02g34790	0.0122474	0.119828	-2.8783	0.00372519	0.0273711	TRUE
LOC_Os02g34940	2.58141	0.815518	1.93025	1.94258e-06	3.71657e-05	TRUE
LOC_Os02g35090	142.161	372.602	-1.16924	7.3914e-14	6.13465e-12	TRUE
LOC_Os02g35210	5.8338	2.82379	1.29338	1.339e-07	3.38978e-06	TRUE
LOC_Os02g35315	3.41281	1.50777	1.36067	1.01783e-05	0.000162676	TRUE
LOC_Os02g35320	4.8208	14.6195	-1.37856	9.48536e-08	2.49278e-06	TRUE
LOC_Os02g35460	0.267898	0.780533	-1.34431	0.00302149	0.0229526	TRUE
LOC_Os02g35490	5.33625	1.26097	2.44794	5.58081e-05	0.000738247	TRUE
LOC_Os02g35660	2.32367	1.18924	1.25567	0.00094905	0.00866002	TRUE
LOC_Os02g35740	0.666539	1.70274	-1.131	0.00104339	0.00939918	TRUE
LOC_Os02g36000	46.5498	14.3957	1.95627	4.27012e-17	6.04434e-15	TRUE
LOC_Os02g36210	41.9585	103.176	-1.09472	2.49778e-07	5.93427e-06	TRUE
LOC_Os02g36500	0.788569	0.293939	1.58803	0.00230141	0.0182993	TRUE
LOC_Os02g36510	0.474888	1.53845	-1.48519	0.00055594	0.0054513	TRUE
LOC_Os02g36530	11.7349	4.67847	1.56407	2.36216e-12	1.4747e-10	TRUE
LOC_Os02g36619	2.22061	0.881275	1.55037	0.000298646	0.00320299	TRUE
LOC_Os02g36740	14.2012	6.6947	1.34221	2.27857e-09	8.47769e-08	TRUE
LOC_Os02g36780	3.91474	10.443	-1.22052	2.87334e-06	5.28344e-05	TRUE
LOC_Os02g36840	11.0282	3.97165	1.72571	9.972e-12	5.57438e-10	TRUE
LOC_Os02g36850	1.01211	0.350211	1.70318	0.000166182	0.00192569	TRUE
LOC_Os02g36880	35.2362	7.39815	2.54489	2.90712e-13	2.17032e-11	TRUE
LOC_Os02g36890	0	0.0807675	-5.08774	0.00301075	0.0228922	TRUE
LOC_Os02g36924	5.0472	1.72019	1.80895	2.72305e-09	9.94384e-08	TRUE
LOC_Os02g37160	7.65086	3.93802	1.25845	0.0042104	0.030355	TRUE
LOC_Os02g37180	1.9119	0.730114	1.66157	4.43774e-06	7.73708e-05	TRUE
LOC_Os02g37200	8.26351	4.65849	1.05998	5.14976e-06	8.84102e-05	TRUE
LOC_Os02g37280	2.87094	1.61977	1.08195	0.000729049	0.00689228	TRUE
LOC_Os02g37590	3.22015	0.426014	3.11913	3.83047e-11	1.9593e-09	TRUE
LOC_Os02g37700	60.8268	23.2374	1.62267	1.74943e-15	1.9239e-13	TRUE
LOC_Os02g37760	0.817044	0.204459	2.25739	1.95931e-06	3.74483e-05	TRUE
LOC_Os02g37800	18.3888	10.0506	1.083	0.000521592	0.00516766	TRUE
LOC_Os02g37830	139.676	75.1482	1.13881	1.17454e-12	7.83746e-11	TRUE
LOC_Os02g37930	36.061	17.6761	1.28176	2.12785e-12	1.34754e-10	TRUE
LOC_Os02g38120	7.81756	21.9019	-1.3118	1.86922e-08	5.69186e-07	TRUE
LOC_Os02g38130	1.01741	0.310494	1.97136	7.74358e-06	0.000126993	TRUE
LOC_Os02g38210	501.983	1382.58	-1.26443	5.20464e-13	3.7391e-11	TRUE
LOC_Os02g38320	6.88045	3.84531	1.088	5.67404e-06	9.64553e-05	TRUE
LOC_Os02g38740	2.55241	6.07983	-1.08638	0.000445239	0.00452005	TRUE
LOC_Os02g38840	26.3868	15.6531	1.02454	7.81163e-07	1.64415e-05	TRUE
LOC_Os02g39490	76.9693	12.8671	2.81449	9.70029e-45	1.3868e-41	TRUE
LOC_Os02g39510	5.94526	27.4873	-2.01973	2.57699e-20	5.54014e-18	TRUE
LOC_Os02g39710	97.0443	237.019	-1.05211	1.57293e-07	3.91936e-06	TRUE
LOC_Os02g39740	167.857	427.699	-1.14094	7.77408e-13	5.36271e-11	TRUE
LOC_Os02g39930	159.534	79.6246	1.2836	3.57343e-08	1.02844e-06	TRUE
LOC_Os02g39950	8.58754	4.47347	1.18591	5.00136e-07	1.10888e-05	TRUE
LOC_Os02g40010	4.79663	1.13639	2.39603	1.22489e-07	3.13408e-06	TRUE
LOC_Os02g40180	1.29568	0.726251	1.0854	0.00201096	0.0162934	TRUE
LOC_Os02g40200	0.502802	0.211742	1.54178	0.0039528	0.0287809	TRUE
LOC_Os02g40420	0.656281	0.305858	1.3099	0.00185341	0.015213	TRUE
LOC_Os02g40500	1.27737	3.79696	-1.36359	8.7269e-06	0.0001418	TRUE
LOC_Os02g40530	0.342928	0.0187575	4.22207	3.91605e-07	8.92205e-06	TRUE
LOC_Os02g40730	10.6726	26.8301	-1.1081	9.12376e-09	2.96113e-07	TRUE
LOC_Os02g40800	0.263262	0.0317777	3.19356	1.35347e-05	0.000210324	TRUE
LOC_Os02g40840	131.287	77.2063	1.02425	1.53199e-06	3.00338e-05	TRUE
LOC_Os02g41510	1.60428	0.178419	3.41922	1.38958e-13	1.09005e-11	TRUE
LOC_Os02g41610	0.375247	0.0677473	2.60839	0.00359217	0.0265609	TRUE
LOC_Os02g41650	299.27	156.096	1.23225	5.84846e-07	1.27604e-05	TRUE
LOC_Os02g41670	15.4695	1.66305	3.55902	4.86307e-11	2.45888e-09	TRUE
LOC_Os02g41680	310.997	91.3423	2.09035	2.83489e-07	6.655e-06	TRUE
LOC_Os02g41720	0.846715	0.155798	2.64259	7.4042e-09	2.45317e-07	TRUE
LOC_Os02g41820	341.832	202.247	1.0024	3.8548e-09	1.36426e-07	TRUE
LOC_Os02g41850	0.189005	0.784397	-1.79895	2.11245e-05	0.000312915	TRUE
LOC_Os02g41961	4.8632	0	11.166	2.34073e-48	3.93697e-45	TRUE
LOC_Os02g42000	2.64288	0.542423	2.49304	8.32149e-15	8.07933e-13	TRUE
LOC_Os02g42150	34.2502	10.8916	1.90742	1.17886e-20	2.66459e-18	TRUE
LOC_Os02g42220	44.3709	104.605	-1.00987	2.84687e-11	1.48406e-09	TRUE
LOC_Os02g42370	5.22046	14.218	-1.25972	1.12301e-07	2.89542e-06	TRUE
LOC_Os02g42430	3.07704	8.25596	-1.20366	9.64051e-07	1.9831e-05	TRUE
LOC_Os02g42470	5.22883	2.888	1.08951	0.00131839	0.011425	TRUE
LOC_Os02g42520	27.0532	15.6921	1.04648	1.73736e-07	4.2714e-06	TRUE
LOC_Os02g42740	3.69989	0.622534	2.87578	2.98466e-08	8.73049e-07	TRUE
LOC_Os02g42780	0.279257	0.00651008	5.27244	1.12382e-06	2.27413e-05	TRUE
LOC_Os02g42800	0.258297	0.0716109	2.1141	0.00124955	0.0109194	TRUE
LOC_Os02g43050	0.892943	0.0513079	4.37071	3.26261e-09	1.17343e-07	TRUE
LOC_Os02g43194	14.2882	43.7113	-1.41396	1.2016e-11	6.6391e-10	TRUE
LOC_Os02g43230	0.00651008	0.15006	-4.01486	0.000118648	0.00143652	TRUE
LOC_Os02g43330	6.70045	3.8622	1.06155	0.000999069	0.00907013	TRUE
LOC_Os02g43370	7.41144	4.30507	1.00031	0.00593614	0.0404847	TRUE
LOC_Os02g43550	9.21402	22.8338	-1.11336	3.01558e-06	5.52366e-05	TRUE
LOC_Os02g43740	2.58475	1.03145	1.58707	7.38809e-05	0.000948575	TRUE
LOC_Os02g43790	27.5713	14.979	1.1689	3.1599e-05	0.000446509	TRUE
LOC_Os02g43840	1.71992	0.289418	2.81096	2.01947e-12	1.28175e-10	TRUE
LOC_Os02g44080	0.894604	0.424256	1.37017	0.00276232	0.0213251	TRUE
LOC_Os02g44280	0.604317	1.83161	-1.43935	0.0011579	0.0102379	TRUE
LOC_Os02g44300	1.22264	0.50116	1.51657	0.00072807	0.00688545	TRUE
LOC_Os02g44680	0.346232	1.0278	-1.37443	0.00578913	0.0396476	TRUE
LOC_Os02g44704	2.05545	4.91946	-1.01746	0.000166036	0.00192438	TRUE
LOC_Os02g44750	0.250242	0.645811	-1.12997	0.0063342	0.0427256	TRUE
LOC_Os02g45000	59.4586	137.823	-1.0096	2.35127e-08	7.03241e-07	TRUE
LOC_Os02g45170	44.87	20.6892	1.39397	1.68848e-08	5.19125e-07	TRUE
LOC_Os02g45310	1.17817	3.72249	-1.44375	1.11279e-06	2.25499e-05	TRUE
LOC_Os02g45440	0.0114747	0.11751	-2.89599	0.00478196	0.0337731	TRUE
LOC_Os02g45460	8.57294	29.7432	-1.58904	5.07206e-15	5.17025e-13	TRUE
LOC_Os02g45520	77.9893	226.241	-1.35455	8.85337e-09	2.88484e-07	TRUE
LOC_Os02g45590	3.04044	9.7451	-1.46634	3.95853e-09	1.39392e-07	TRUE
LOC_Os02g45780	6.29391	1.08177	2.85631	9.26733e-06	0.000149707	TRUE
LOC_Os02g45830	0.821236	1.90456	-1.00164	0.00368479	0.0271405	TRUE
LOC_Os02g45880	4.94835	2.05241	1.52737	1.59343e-07	3.96353e-06	TRUE
LOC_Os02g46340	26.2094	74.1687	-1.27614	2.66677e-15	2.83989e-13	TRUE
LOC_Os02g46460	13.8633	33.9575	-1.09347	4.6856e-05	0.000632258	TRUE
LOC_Os02g46473	0.883129	2.18128	-1.09461	0.0010655	0.00955195	TRUE
LOC_Os02g46560	0.826857	0.0130202	6.04302	5.01472e-14	4.30588e-12	TRUE
LOC_Os02g46650	13.1088	4.98413	1.66426	1.2132e-11	6.69096e-10	TRUE
LOC_Os02g46680	0.649771	0.0252676	4.79899	2.52728e-13	1.91171e-11	TRUE
LOC_Os02g46690	1.02359	0.587221	1.00508	0.00738565	0.0485689	TRUE
LOC_Os02g47020	1035.55	2396.9	-1.00527	4.80334e-10	2.02719e-08	TRUE
LOC_Os02g47090	2.83893	0.433857	3.058	1.08002e-06	2.20107e-05	TRUE
LOC_Os02g47100	0.29305	0.0195302	4.05002	3.33595e-07	7.73599e-06	TRUE
LOC_Os02g47370	2.72826	0.288317	3.53092	1.25133e-14	1.18671e-12	TRUE
LOC_Os02g47510	282.39	1118.33	-1.78613	8.76604e-13	5.9678e-11	TRUE
LOC_Os02g47520	0.0447978	0.632675	-3.66551	9.12718e-06	0.000147651	TRUE
LOC_Os02g47560	34.8731	110.842	-1.46163	1.69507e-19	3.29708e-17	TRUE
LOC_Os02g47840	3.81112	1.58832	1.49345	1.38931e-08	4.34385e-07	TRUE
LOC_Os02g47920	0.0122474	1.10625	-6.10305	5.01492e-18	7.9884e-16	TRUE
LOC_Os02g47930	1.8852	1.07801	1.02417	0.0011499	0.0101832	TRUE
LOC_Os02g48080	22.9699	7.63756	1.85635	8.1693e-13	5.60828e-11	TRUE
LOC_Os02g48190	5.13535	1.48076	2.12656	0.000310808	0.00331915	TRUE
LOC_Os02g48320	13.8303	0.946492	4.13802	8.17706e-25	2.8865e-22	TRUE
LOC_Os02g48330	3.45086	1.18062	1.78262	6.35722e-09	2.13975e-07	TRUE
LOC_Os02g48360	0.567246	1.8325	-1.50291	0.000674905	0.00644433	TRUE
LOC_Os02g48600	0.554883	1.31579	-1.01615	0.00475627	0.0336333	TRUE
LOC_Os02g48640	109.791	52.7758	1.32016	6.36978e-13	4.49061e-11	TRUE
LOC_Os02g48690	2.61419	0.948038	1.78921	0.000228755	0.00253814	TRUE
LOC_Os02g48710	6.70546	3.00673	1.41714	1.62671e-05	0.000247671	TRUE
LOC_Os02g48770	119.171	24.4136	2.62446	0.00015944	0.00185589	TRUE
LOC_Os02g48850	5.79236	1.19807	2.5947	9.09178e-05	0.00113707	TRUE
LOC_Os02g48860	33.1637	18.0677	1.14586	1.04816e-06	2.14302e-05	TRUE
LOC_Os02g49010	0	0.15006	-5.94342	7.10823e-05	0.000916739	TRUE
LOC_Os02g49030	0.0114747	0.149287	-3.23153	0.00061681	0.00596028	TRUE
LOC_Os02g49230	6.92765	2.46838	1.7136	2.44664e-11	1.28715e-09	TRUE
LOC_Os02g49290	0.072712	0.288646	-1.74111	0.00347429	0.0258262	TRUE
LOC_Os02g49340	0.150389	0.658271	-1.98878	0.000706696	0.0067098	TRUE
LOC_Os02g49520	22.6045	54.7027	-1.07868	8.13741e-08	2.1735e-06	TRUE
LOC_Os02g49580	0.282348	0.00651008	5.2777	8.87361e-08	2.34929e-06	TRUE
LOC_Os02g49630	1.6898	0.00651008	7.81604	5.92161e-33	4.18065e-30	TRUE
LOC_Os02g49640	1.03539	0.418403	1.51925	2.5806e-05	0.000373228	TRUE
LOC_Os02g49690	4.78684	21.5733	-1.95469	1.617e-15	1.79553e-13	TRUE
LOC_Os02g49710	22.2847	10.2834	1.40237	1.56883e-07	3.91085e-06	TRUE
LOC_Os02g49720	9.92572	4.50592	1.41789	8.57685e-07	1.7881e-05	TRUE
LOC_Os02g49790	0.176757	0.0286868	2.59675	0.00486036	0.0342634	TRUE
LOC_Os02g49850	0.138141	1.174	-2.87549	3.49813e-07	8.05979e-06	TRUE
LOC_Os02g50060	6.9908	2.60589	1.69427	1.96764e-05	0.000293636	TRUE
LOC_Os02g50110	7.93756	0.792568	3.58256	2.76716e-12	1.70888e-10	TRUE
LOC_Os02g50140	0.564368	3.87077	-2.58515	5.77401e-13	4.11501e-11	TRUE
LOC_Os02g50250	0.0891513	1.13859	-3.35794	1.19894e-08	3.81212e-07	TRUE
LOC_Os02g50340	18.3106	2.71787	3.02274	5.77465e-22	1.51481e-19	TRUE
LOC_Os02g50350	48.2046	20.4161	1.50807	9.03189e-12	5.12399e-10	TRUE
LOC_Os02g50404	1.08834	0.1665	2.93854	0.000538868	0.00530782	TRUE
LOC_Os02g50410	0.148843	0.00651008	4.35516	5.18215e-05	0.000691081	TRUE
LOC_Os02g50460	11.1712	3.49213	1.99822	3.52849e-06	6.31946e-05	TRUE
LOC_Os02g50490	24.8696	13.9074	1.08746	1.18751e-06	2.38611e-05	TRUE
LOC_Os02g50600	11.3482	5.97262	1.15306	5.8517e-07	1.27626e-05	TRUE
LOC_Os02g50740	0.220454	1.58301	-2.68891	3.3034e-06	5.96677e-05	TRUE
LOC_Os02g50820	0.320964	0.0773483	2.37355	0.00512122	0.0357716	TRUE
LOC_Os02g51070	151.21	366.568	-1.08142	1.45739e-09	5.61986e-08	TRUE
LOC_Os02g51110	6.04954	23.2914	-1.70969	5.51709e-09	1.89036e-07	TRUE
LOC_Os02g51290	0.424353	0.138585	1.82081	0.000411923	0.00422988	TRUE
LOC_Os02g51350	21.7867	12.7002	1.02457	2.46986e-08	7.35248e-07	TRUE
LOC_Os02g51610	12.749	6.89595	1.1282	2.87441e-07	6.73671e-06	TRUE
LOC_Os02g51710	57.3251	16.5183	2.06811	4.13107e-15	4.28747e-13	TRUE
LOC_Os02g51740	3.7833	1.13098	2.01635	9.67397e-10	3.85785e-08	TRUE
LOC_Os02g51750	61.1124	29.7964	1.26791	1.43747e-10	6.58151e-09	TRUE
LOC_Os02g51890	5.10952	1.56395	1.96007	3.27592e-08	9.5143e-07	TRUE
LOC_Os02g51900	5.12239	24.9383	-2.07539	2.44994e-08	7.30842e-07	TRUE
LOC_Os02g51930	4.11777	14.4098	-1.54731	0.00748126	0.0491299	TRUE
LOC_Os02g52010	1.07014	0.204343	2.52926	0.00227172	0.0180859	TRUE
LOC_Os02g52130	7.44227	17.7246	-1.05893	4.63862e-06	8.031e-05	TRUE
LOC_Os02g52150	4.14777	10.8276	-1.18658	7.98946e-07	1.67989e-05	TRUE
LOC_Os02g52170	2.00194	0.778215	1.57196	5.0701e-06	8.7121e-05	TRUE
LOC_Os02g52190	3.54113	15.0023	-1.89367	2.20111e-13	1.6873e-11	TRUE
LOC_Os02g52370	3.36988	1.97286	1.04397	0.00159231	0.013387	TRUE
LOC_Os02g52540	0.355833	0.0643281	2.68333	0.000565807	0.0055376	TRUE
LOC_Os02g52550	3.38398	1.42866	1.48516	5.74252e-05	0.000757885	TRUE
LOC_Os02g53000	0.444984	1.30453	-1.34032	0.000477364	0.0047951	TRUE
LOC_Os02g53050	3.2697	8.21813	-1.09105	1.90738e-06	3.65902e-05	TRUE
LOC_Os02g53100	11.8463	0.571342	4.72565	1.05764e-15	1.20965e-13	TRUE
LOC_Os02g53130	0.0669746	0.56317	-2.81801	3.25883e-06	5.90118e-05	TRUE
LOC_Os02g53160	0.844842	0.309277	1.62799	9.4259e-05	0.00117359	TRUE
LOC_Os02g53200	0.926382	3.23543	-1.61944	7.02549e-05	0.000907931	TRUE
LOC_Os02g53240	1.35612	0.168818	3.1675	0.000137757	0.00163168	TRUE
LOC_Os02g53400	0.645135	2.67736	-1.81218	3.01726e-05	0.000428471	TRUE
LOC_Os02g53410	3.20547	1.4825	1.31207	9.18216e-05	0.00114699	TRUE
LOC_Os02g53580	2.19017	1.03972	1.29501	3.30767e-05	0.000465549	TRUE
LOC_Os02g53790	11.8865	6.73507	1.05732	4.82303e-07	1.07486e-05	TRUE
LOC_Os02g53840	4.91177	11.6985	-1.01699	0.00420902	0.0303489	TRUE
LOC_Os02g53850	6.47614	14.8251	-1.00368	0.00234814	0.0186084	TRUE
LOC_Os02g53900	0.223429	0.0317777	2.99102	4.01392e-05	0.000552311	TRUE
LOC_Os02g53960	1.51747	4.88834	-1.4475	0.000209659	0.00235679	TRUE
LOC_Os02g54050	0.388827	0.0325504	3.73556	1.50075e-05	0.000230384	TRUE
LOC_Os02g54060	0.402176	0.112545	2.05041	0.00145458	0.0123893	TRUE
LOC_Os02g54100	3.90603	0.831513	2.46624	4.59626e-15	4.71888e-13	TRUE
LOC_Os02g54140	15.9193	79.5772	-2.1102	2.53684e-30	1.45072e-27	TRUE
LOC_Os02g54720	0.341267	0.0895957	2.17801	0.00287565	0.0220339	TRUE
LOC_Os02g54920	0.687615	0.151606	2.40782	1.24524e-07	3.18044e-06	TRUE
LOC_Os02g55250	0.433838	1.37658	-1.41626	0.000899981	0.00826503	TRUE
LOC_Os02g55330	3.01602	1.61338	1.17994	0.00309711	0.0234368	TRUE
LOC_Os02g55540	0.63167	2.03255	-1.42922	0.000159182	0.00185359	TRUE
LOC_Os02g55870	0.117838	1.98729	-3.86063	1.04892e-13	8.38927e-12	TRUE
LOC_Os02g55970	17.2295	6.5156	1.63114	8.81424e-16	1.01623e-13	TRUE
LOC_Os02g56060	6.33475	22.4747	-1.62336	8.01947e-15	7.85276e-13	TRUE
LOC_Os02g56070	2.38514	6.95186	-1.34265	1.16154e-06	2.3397e-05	TRUE
LOC_Os02g56120	0.150389	0.656301	-1.82124	0.00372681	0.0273794	TRUE
LOC_Os02g56354	3.49114	8.5531	-1.07905	3.56327e-06	6.37775e-05	TRUE
LOC_Os02g56370	5.1356	2.55137	1.29289	0.00119354	0.0105054	TRUE
LOC_Os02g56380	0.297686	0.0976512	1.93191	0.00750129	0.0492445	TRUE
LOC_Os02g56420	0.126222	0.00651008	4.16828	0.00483998	0.0341323	TRUE
LOC_Os02g56600	2.42694	0.85369	1.73352	3.05943e-08	8.92636e-07	TRUE
LOC_Os02g56810	7.98665	3.89021	1.27547	4.48358e-07	1.00686e-05	TRUE
LOC_Os02g56930	1.06155	0.279817	2.11332	8.65334e-07	1.80273e-05	TRUE
LOC_Os02g56950	0.441565	1.41365	-1.45901	0.000122125	0.00147424	TRUE
LOC_Os02g56970	21.1341	54.9725	-1.17001	1.35985e-11	7.43446e-10	TRUE
LOC_Os02g57010	18.2694	43.2053	-1.01608	1.78143e-06	3.437e-05	TRUE
LOC_Os02g57210	0.849478	0.0635554	3.93228	2.3636e-13	1.79264e-11	TRUE
LOC_Os02g57350	21.626	1.75054	3.93567	2.55505e-29	1.3529e-26	TRUE
LOC_Os02g57400	1.57295	0.519473	1.8454	8.42729e-05	0.00106244	TRUE
LOC_Os02g57740	0.131631	0.681337	-2.16199	1.3609e-05	0.000211193	TRUE
LOC_Os02g58000	1.69729	0.226964	3.05156	3.11151e-09	1.12403e-07	TRUE
LOC_Os02g58210	0.198606	0.795872	-1.7705	3.93157e-05	0.000542807	TRUE
LOC_Os02g58330	0.41906	1.12402	-1.1938	0.0034554	0.0256958	TRUE
LOC_Os03g01020	100.795	249.766	-1.09568	2.26258e-12	1.41873e-10	TRUE
LOC_Os03g01120	0.215818	0.0505352	2.28168	0.000495695	0.00494709	TRUE
LOC_Os03g01290	0.00651008	0.500387	-5.6699	3.24069e-06	5.87019e-05	TRUE
LOC_Os03g01300	5376.84	218.389	4.93674	6.72898e-26	2.63564e-23	TRUE
LOC_Os03g01320	289.56	19.4084	4.23061	6.41057e-15	6.39781e-13	TRUE
LOC_Os03g01330	3.76049	9.31724	-1.07111	9.92343e-06	0.000158914	TRUE
LOC_Os03g01460	0.0933433	0	5.54669	0.00115312	0.0102031	TRUE
LOC_Os03g01590	0.209308	0.0505352	2.22619	0.000786623	0.0073467	TRUE
LOC_Os03g01600	0.955841	0.129429	3.21965	1.84616e-05	0.000277462	TRUE
LOC_Os03g01740	7.84478	2.68059	1.8497	4.27078e-08	1.20726e-06	TRUE
LOC_Os03g01820	0.198606	1.71188	-2.97481	3.19723e-06	5.80251e-05	TRUE
LOC_Os03g01840	10.4348	5.32186	1.22707	6.55236e-08	1.78856e-06	TRUE
LOC_Os03g01880	47.608	17.9441	1.56746	7.58996e-11	3.70657e-09	TRUE
LOC_Os03g01930	81.7231	196.071	-1.06663	2.83166e-09	1.03075e-07	TRUE
LOC_Os03g02070	8.34489	2.88945	1.80729	1.37323e-08	4.30768e-07	TRUE
LOC_Os03g02290	0.0122474	0.15999	-3.34956	0.000461303	0.0046639	TRUE
LOC_Os03g02460	12.5481	0.06852	7.65676	1.73034e-63	5.27508e-60	TRUE
LOC_Os03g02470	190.615	0.0570453	11.88	0	0	TRUE
LOC_Os03g02800	0.533807	0.123247	2.29056	3.72166e-05	0.000517198	TRUE
LOC_Os03g03034	34.5136	11.8549	1.80601	1.62921e-16	2.12712e-14	TRUE
LOC_Os03g03060	1.30462	3.79344	-1.32368	6.58024e-05	0.000856634	TRUE
LOC_Os03g03080	0.300777	1.48283	-2.12928	1.00143e-06	2.05334e-05	TRUE
LOC_Os03g03164	1.16702	0.24661	2.59269	0.00012965	0.00155271	TRUE
LOC_Os03g03300	0.389484	0.0589191	2.7762	0.000288564	0.00311003	TRUE
LOC_Os03g03790	85.4717	23.6018	2.11614	5.4965e-14	4.69139e-12	TRUE
LOC_Os03g03810	127.303	13.9521	3.50589	1.03179e-14	9.85403e-13	TRUE
LOC_Os03g03910	1795.21	4446.34	-1.09248	1.28566e-12	8.51932e-11	TRUE
LOC_Os03g04060	209.016	82.2373	1.58169	4.20944e-08	1.19287e-06	TRUE
LOC_Os03g04110	30.4448	16.4796	1.11877	4.56074e-09	1.58837e-07	TRUE
LOC_Os03g04190	0.0799948	1.86903	-4.26177	1.46679e-07	3.68702e-06	TRUE
LOC_Os03g04340	23.3744	58.253	-1.12037	1.4201e-07	3.57911e-06	TRUE
LOC_Os03g04370	15.6057	7.60766	1.30514	5.97765e-09	2.02631e-07	TRUE
LOC_Os03g04470	6.61628	22.1037	-1.51234	1.26404e-06	2.52372e-05	TRUE
LOC_Os03g04480	1.04874	0.176873	2.81961	6.88531e-09	2.2999e-07	TRUE
LOC_Os03g04570	49.4189	24.4018	1.29534	3.02817e-07	7.06812e-06	TRUE
LOC_Os03g04700	0.0761312	0.870129	-3.23689	4.22453e-10	1.80421e-08	TRUE
LOC_Os03g04720	0.514393	10.5521	-4.23834	1.03275e-13	8.29479e-12	TRUE
LOC_Os03g04740	1.50566	3.52356	-1.0019	0.00537088	0.0371839	TRUE
LOC_Os03g04760	1.15302	0.150833	3.13699	2.65301e-13	1.99625e-11	TRUE
LOC_Os03g04770	166.616	641.61	-1.72709	7.86222e-25	2.7926e-22	TRUE
LOC_Os03g04830	1.98582	0.594832	1.92286	6.19708e-08	1.69644e-06	TRUE
LOC_Os03g04890	1.41043	0.64813	1.35309	3.42072e-05	0.000479571	TRUE
LOC_Os03g04950	0	0.0968785	-5.25783	0.00581414	0.039795	TRUE
LOC_Os03g05210	1.32856	4.21061	-1.46858	9.04735e-06	0.000146443	TRUE
LOC_Os03g05630	6.18844	3.18505	1.21869	2.25461e-05	0.000331872	TRUE
LOC_Os03g05700	0.655393	0.135166	2.5791	0.000703432	0.00668658	TRUE
LOC_Os03g05750	8.33755	4.40448	1.12271	1.49088e-06	2.92779e-05	TRUE
LOC_Os03g05820	4.13496	2.41366	1.00234	0.000131717	0.00157318	TRUE
LOC_Os03g05840	24.9233	13.1883	1.18778	7.1366e-06	0.000118328	TRUE
LOC_Os03g05880	117.414	25.9932	2.50096	1.47287e-12	9.63701e-11	TRUE
LOC_Os03g05900	7.30017	3.66438	1.30113	0.00124226	0.0108649	TRUE
LOC_Os03g06170	0.21008	0.0237222	3.1497	5.99865e-05	0.000788232	TRUE
LOC_Os03g06330	42.7724	17.933	1.50155	1.81438e-13	1.40023e-11	TRUE
LOC_Os03g06550	0.0317777	0.250358	-2.74142	0.00179382	0.0147876	TRUE
LOC_Os03g06570	0.941604	4.77994	-2.15079	1.45618e-08	4.53065e-07	TRUE
LOC_Os03g06580	77.2168	35.0136	1.37426	1.26839e-10	5.87796e-09	TRUE
LOC_Os03g06630	37.7396	131.95	-1.59521	3.26952e-23	9.63767e-21	TRUE
LOC_Os03g06720	63.4726	26.2011	1.5271	4.41483e-15	4.54077e-13	TRUE
LOC_Os03g06730	7.59927	4.27165	1.08405	1.30955e-05	0.000203887	TRUE
LOC_Os03g06750	1.43977	0.673397	1.33659	0.000107165	0.00131284	TRUE
LOC_Os03g06900	1.12267	0.552796	1.24855	0.0001922	0.00218425	TRUE
LOC_Os03g06920	1.13414	3.03532	-1.1473	0.000880955	0.00811506	TRUE
LOC_Os03g06970	19.6983	9.37162	1.33925	0.00112674	0.0100083	TRUE
LOC_Os03g07400	2.32334	0.75372	1.835	2.6392e-07	6.23659e-06	TRUE
LOC_Os03g07440	37.3597	103.537	-1.26045	7.99106e-16	9.23186e-14	TRUE
LOC_Os03g07450	0.534696	0.101399	2.44514	0.00517409	0.0360872	TRUE
LOC_Os03g07600	0.348994	0.120601	1.75338	0.00265131	0.0206395	TRUE
LOC_Os03g07890	18.5283	50.1511	-1.2438	4.11929e-09	1.44608e-07	TRUE
LOC_Os03g08080	6.70248	21.9743	-1.49873	1.05938e-12	7.15249e-11	TRUE
LOC_Os03g08310	36.5632	2.20151	4.39272	1.81192e-08	5.5321e-07	TRUE
LOC_Os03g08320	163.909	25.6523	2.98303	3.83586e-12	2.32124e-10	TRUE
LOC_Os03g08330	66.8129	23.7518	1.77949	2.21011e-10	9.79746e-09	TRUE
LOC_Os03g08380	0.84573	2.11552	-1.08243	0.00384769	0.0281086	TRUE
LOC_Os03g08410	1.9728	0.405499	2.60324	9.29852e-05	0.00115971	TRUE
LOC_Os03g08490	46.1343	136.059	-1.31327	9.76147e-11	4.65183e-09	TRUE
LOC_Os03g08520	17.0368	6.55461	1.64979	1.29327e-06	2.5742e-05	TRUE
LOC_Os03g08580	0.289186	0.0455706	2.96968	0.00601374	0.0409017	TRUE
LOC_Os03g08720	0.099525	1.15657	-3.30443	5.11319e-10	2.14058e-08	TRUE
LOC_Os03g08740	26.5005	64.3393	-1.0649	8.21359e-11	3.97043e-09	TRUE
LOC_Os03g08840	7.41337	3.61294	1.30441	1.65995e-06	3.2222e-05	TRUE
LOC_Os03g08880	0.311807	0.0643281	2.54516	0.000424481	0.00433858	TRUE
LOC_Os03g08900	26.6809	8.15027	1.94805	3.4815e-21	8.26113e-19	TRUE
LOC_Os03g08940	2.78102	1.21692	1.41082	1.64668e-05	0.000250178	TRUE
LOC_Os03g09020	321.081	161.126	1.25588	2.8354e-11	1.47943e-09	TRUE
LOC_Os03g09070	9.87314	33.0949	-1.54537	4.55128e-11	2.30531e-09	TRUE
LOC_Os03g09230	23.505	12.791	1.17113	6.95719e-05	0.000899715	TRUE
LOC_Os03g09840	9.15137	4.10825	1.41116	5.53443e-09	1.89403e-07	TRUE
LOC_Os03g09910	3.19079	1.48186	1.42364	0.00505571	0.0354091	TRUE
LOC_Os03g10040	0.0482171	0.315014	-2.47709	0.00044637	0.00452912	TRUE
LOC_Os03g10050	5.37727	14.3047	-1.25349	1.59227e-05	0.000243204	TRUE
LOC_Os03g10090	758.736	1899.92	-1.11349	2.52802e-09	9.27905e-08	TRUE
LOC_Os03g10290	1.36762	0.67218	1.21609	0.00457013	0.0325342	TRUE
LOC_Os03g10300	2.87118	0.752619	2.14435	0.000172686	0.00199338	TRUE
LOC_Os03g10440	0.62858	0.10107	2.84778	1.30349e-06	2.59093e-05	TRUE
LOC_Os03g10710	0.282792	0.0903684	1.91425	0.00235018	0.0186172	TRUE
LOC_Os03g10910	0.382974	0.158116	1.52864	0.00341952	0.025482	TRUE
LOC_Os03g10950	36.2332	19.6475	1.14215	8.84636e-10	3.55009e-08	TRUE
LOC_Os03g11030	0.70019	0.240429	1.75938	0.000703828	0.00668812	TRUE
LOC_Os03g11180	1.74827	0.460999	2.22596	2.0257e-06	3.85625e-05	TRUE
LOC_Os03g11335	0.0784493	0.00651008	3.43755	0.0072975	0.0480833	TRUE
LOC_Os03g11420	2.36503	0.392363	2.83261	1.52623e-07	3.81965e-06	TRUE
LOC_Os03g11590	35.5324	20.6523	1.02743	9.61683e-08	2.52385e-06	TRUE
LOC_Os03g11980	66.3218	254.001	-1.74145	4.6096e-17	6.4609e-15	TRUE
LOC_Os03g12110	9.05779	2.60898	2.1023	3.85314e-09	1.36426e-07	TRUE
LOC_Os03g12520	4.42536	13.0292	-1.34604	4.54721e-06	7.89905e-05	TRUE
LOC_Os03g12530	27.5429	88.7882	-1.48363	1.02275e-12	6.91336e-11	TRUE
LOC_Os03g12650	1.73647	0.459009	2.15769	2.68006e-09	9.79936e-08	TRUE
LOC_Os03g12660	86.1202	37.272	1.45066	4.93003e-13	3.55522e-11	TRUE
LOC_Os03g12730	0.512403	1.44885	-1.30211	0.00143058	0.0122242	TRUE
LOC_Os03g12790	8.67616	70.833	-2.85419	9.13863e-21	2.0988e-18	TRUE
LOC_Os03g12890	21.1893	65.7174	-1.40589	3.41047e-07	7.8928e-06	TRUE
LOC_Os03g13010	58.9961	148.565	-1.12952	4.94037e-11	2.49576e-09	TRUE
LOC_Os03g13110	2.46888	0.689508	2.0781	1.22007e-10	5.67244e-09	TRUE
LOC_Os03g13200	0.199707	0.00573736	4.79729	0.00357116	0.0264226	TRUE
LOC_Os03g13740	4.71422	0.567806	3.328	2.28549e-18	3.78835e-16	TRUE
LOC_Os03g13830	2.22625	5.49804	-1.09435	0.000117128	0.00141998	TRUE
LOC_Os03g13984	0.395221	0.0620099	2.85201	3.84357e-06	6.81545e-05	TRUE
LOC_Os03g14010	0.481398	0.0937876	2.53682	5.91841e-05	0.000778518	TRUE
LOC_Os03g14250	3.59064	0.802382	2.41382	7.31637e-08	1.97963e-06	TRUE
LOC_Os03g14420	0.718504	2.52102	-1.54229	5.1947e-05	0.000692134	TRUE
LOC_Os03g14560	0.196287	0.0325504	2.81224	0.000372057	0.00387196	TRUE
LOC_Os03g14630	0.427443	0.103389	2.31303	8.39173e-05	0.00105819	TRUE
LOC_Os03g14654	0.126995	0	5.9658	0.000233034	0.00258062	TRUE
LOC_Os03g14700	1.1785	0.439807	1.60662	2.40714e-05	0.000351209	TRUE
LOC_Os03g14820	0.820231	0.0252676	5.1704	1.65454e-11	8.9093e-10	TRUE
LOC_Os03g14910	42.9496	158.325	-1.66875	1.09053e-24	3.73433e-22	TRUE
LOC_Os03g14915	57.9175	155.253	-1.21297	1.26756e-12	8.41887e-11	TRUE
LOC_Os03g15020	26.2074	12.2295	1.3105	1.99295e-06	3.80022e-05	TRUE
LOC_Os03g15050	256.032	770.347	-1.33554	2.19542e-11	1.1614e-09	TRUE
LOC_Os03g15270	20.614	6.3617	1.9458	3.1681e-13	2.35593e-11	TRUE
LOC_Os03g15340	0.0122474	0.255767	-3.92697	5.0497e-05	0.000674859	TRUE
LOC_Os03g15370	2.19017	0.0589191	5.28025	1.11408e-18	1.9132e-16	TRUE
LOC_Os03g15530	11.1594	36.0428	-1.53476	8.06665e-09	2.65267e-07	TRUE
LOC_Os03g15740	87.3921	207.372	-1.03508	1.2603e-10	5.8547e-09	TRUE
LOC_Os03g15860	23.761	13.9073	1.0245	1.19082e-07	3.05099e-06	TRUE
LOC_Os03g16060	20.2993	9.75656	1.28139	3.91565e-08	1.11848e-06	TRUE
LOC_Os03g16170	26.9711	15.6766	1.03914	1.22857e-07	3.14209e-06	TRUE
LOC_Os03g16350	14.7417	8.7134	1.04021	0.0066766	0.0446698	TRUE
LOC_Os03g16530	0.0237222	0.154252	-2.41089	0.00351224	0.0260612	TRUE
LOC_Os03g16600	9.74128	29.4914	-1.34569	3.55046e-07	8.15735e-06	TRUE
LOC_Os03g16670	88.0071	231.266	-1.18404	7.41452e-09	2.45516e-07	TRUE
LOC_Os03g16940	2.62302	0.195302	4.04337	2.51051e-11	1.31712e-09	TRUE
LOC_Os03g16950	3.73555	0.182282	4.68944	1.70435e-12	1.09758e-10	TRUE
LOC_Os03g16960	0.978038	0.127111	3.16001	6.44959e-06	0.000108033	TRUE
LOC_Os03g17070	499.646	1250.05	-1.10845	3.18329e-13	2.36415e-11	TRUE
LOC_Os03g17164	1.1647	0.587221	1.21536	0.0023872	0.0188634	TRUE
LOC_Os03g17200	0.190994	1.4706	-2.67282	0.000804955	0.0074959	TRUE
LOC_Os03g17230	0.489782	3.34434	-2.57863	1.19286e-13	9.44804e-12	TRUE
LOC_Os03g17270	0.00573736	0.106035	-3.52553	0.00241304	0.0190334	TRUE
LOC_Os03g17530	0.131631	0.00651008	4.15304	0.000149886	0.00175751	TRUE
LOC_Os03g17600	84.0855	195.18	-1.00437	1.27141e-10	5.88241e-09	TRUE
LOC_Os03g17680	9.21079	4.95629	1.12167	0.000105092	0.00129108	TRUE
LOC_Os03g17700	26.1194	10.4394	1.59222	1.30865e-13	1.03365e-11	TRUE
LOC_Os03g17870	21.9661	2.8536	3.21262	1.01823e-08	3.28233e-07	TRUE
LOC_Os03g18000	0.357378	0.0325504	3.68925	8.64536e-05	0.0010873	TRUE
LOC_Os03g18010	4.92056	0.718639	3.03068	5.66612e-14	4.82177e-12	TRUE
LOC_Os03g18030	145.898	33.984	2.39386	4.48598e-14	3.8869e-12	TRUE
LOC_Os03g18060	8.20307	40.6197	-2.14979	1.20467e-06	2.41467e-05	TRUE
LOC_Os03g18200	214.11	564.631	-1.18848	2.13549e-14	1.93228e-12	TRUE
LOC_Os03g18540	1.76129	4.46483	-1.15832	0.000191158	0.00217414	TRUE
LOC_Os03g18600	88.3352	220.39	-1.10943	3.68066e-06	6.55095e-05	TRUE
LOC_Os03g18729	0.10449	0.448307	-1.86025	0.000814544	0.00757653	TRUE
LOC_Os03g18740	8.40657	3.39413	1.55937	3.24798e-07	7.55959e-06	TRUE
LOC_Os03g18779	24.0598	0	13.472	6.58402e-162	9.41285e-158	TRUE
LOC_Os03g18930	0.149616	0.491559	-1.46299	0.00173476	0.0143941	TRUE
LOC_Os03g18970	0.398312	0.0325504	3.82163	2.00836e-08	6.07673e-07	TRUE
LOC_Os03g19120	0.266353	1.72801	-2.47613	1.32642e-10	6.11222e-09	TRUE
LOC_Os03g19240	81.611	242.332	-1.38962	1.53286e-12	9.98385e-11	TRUE
LOC_Os03g19709	4.15859	9.83192	-1.04037	1.75275e-05	0.000264815	TRUE
LOC_Os03g19990	0.0638837	0	5.00053	0.00597348	0.040686	TRUE
LOC_Os03g20290	0.444211	0.0585907	3.21368	0.000316518	0.0033694	TRUE
LOC_Os03g20500	0.970851	4.54892	-2.00921	7.75089e-08	2.08257e-06	TRUE
LOC_Os03g20600	7.00235	3.65298	1.18131	1.03125e-06	2.11071e-05	TRUE
LOC_Os03g20660	0.0302323	0.19254	-2.40135	0.0023198	0.0184122	TRUE
LOC_Os03g20670	16.5518	9.09247	1.1095	2.49542e-08	7.41701e-07	TRUE
LOC_Os03g20740	2.14825	33.8129	-3.72798	3.96326e-26	1.61888e-23	TRUE
LOC_Os03g21060	46.6906	117.004	-1.1073	0.000533812	0.00526411	TRUE
LOC_Os03g21270	74.837	42.497	1.05825	1.31498e-08	4.14315e-07	TRUE
LOC_Os03g21320	0	0.193313	-6.31851	9.05218e-07	1.8783e-05	TRUE
LOC_Os03g21419	4.83859	14.4235	-1.40751	5.63047e-06	9.58286e-05	TRUE
LOC_Os03g21460	46.5174	26.4055	1.05891	1.29346e-09	5.04555e-08	TRUE
LOC_Os03g21510	1.26379	0.63312	1.20397	0.00257068	0.0200994	TRUE
LOC_Os03g21710	4.11941	2.32452	1.12687	0.0027463	0.0212315	TRUE
LOC_Os03g21800	0.742342	2.89187	-1.72605	1.96546e-08	5.9712e-07	TRUE
LOC_Os03g22040	0.0294595	0.255323	-2.79196	0.000587476	0.00571544	TRUE
LOC_Os03g22130	0.140015	0	6.10005	3.12303e-05	0.000442063	TRUE
LOC_Os03g22259	2.21335	6.93124	-1.41249	1.67537e-06	3.24882e-05	TRUE
LOC_Os03g22470	0.0252676	0.218136	-2.95023	0.00552577	0.0380627	TRUE
LOC_Os03g22620	17.3977	8.85622	1.18391	0.00444282	0.0317584	TRUE
LOC_Os03g22780	17.0404	63.3728	-1.6764	7.41126e-22	1.93525e-19	TRUE
LOC_Os03g22820	2.48244	0.724377	2.0522	5.31994e-07	1.16965e-05	TRUE
LOC_Os03g23940	0.254878	0.0716109	2.09051	0.0031537	0.0237832	TRUE
LOC_Os03g24120	0.971952	2.31291	-1.03801	0.000688401	0.00656115	TRUE
LOC_Os03g24130	0.31909	0.0375151	3.22978	5.28183e-06	9.03764e-05	TRUE
LOC_Os03g24160	1.88079	7.14314	-1.75882	5.23368e-06	8.96625e-05	TRUE
LOC_Os03g24530	0.418171	0.0627827	2.93168	1.13077e-06	2.28495e-05	TRUE
LOC_Os03g24560	0.178303	2.107	-3.3721	1.45442e-10	6.63831e-09	TRUE
LOC_Os03g24590	129.831	330.481	-1.13907	1.59541e-12	1.03324e-10	TRUE
LOC_Os03g24820	1.34399	0.123692	3.73372	0.000137464	0.00162855	TRUE
LOC_Os03g24910	0.530272	0.110671	2.577	0.00297027	0.0226326	TRUE
LOC_Os03g25080	3.83644	19.3808	-2.17418	1.27758e-08	4.04093e-07	TRUE
LOC_Os03g25090	0.257641	1.75096	-2.59555	4.09526e-05	0.00056227	TRUE
LOC_Os03g25410	0.00573736	0.099525	-3.45555	0.00341471	0.0254495	TRUE
LOC_Os03g25500	13.8434	46.3918	-1.52161	7.36844e-12	4.24342e-10	TRUE
LOC_Os03g25610	1.03605	0.401964	1.58511	0.000294367	0.00316303	TRUE
LOC_Os03g25850	33.0958	93.257	-1.27943	1.69528e-14	1.58151e-12	TRUE
LOC_Os03g25869	8.60348	20.7391	-1.05664	2.40009e-08	7.17093e-07	TRUE
LOC_Os03g26130	0.174883	1.06808	-2.38695	8.23757e-08	2.19615e-06	TRUE
LOC_Os03g26280	0.0646564	0	4.97726	0.00558916	0.0384531	TRUE
LOC_Os03g26500	0.14156	0.513736	-1.60779	0.000545412	0.00536001	TRUE
LOC_Os03g26530	0.540974	0.250358	1.33605	0.00509805	0.0356334	TRUE
LOC_Os03g26620	1.35867	0.308949	2.40169	5.84019e-07	1.27472e-05	TRUE
LOC_Os03g26990	0.963008	0.398873	1.4764	0.000467782	0.00471517	TRUE
LOC_Os03g27120	88.0996	310.185	-1.60658	3.73099e-15	3.88635e-13	TRUE
LOC_Os03g27390	24.2848	11.2915	1.35797	9.83913e-12	5.50549e-10	TRUE
LOC_Os03g27590	21.411	12.6239	1.01897	3.32514e-05	0.000467892	TRUE
LOC_Os03g27850	0.331338	0.0179848	4.2004	4.1232e-08	1.17133e-06	TRUE
LOC_Os03g28040	0.138469	0.00573736	4.25088	0.000948186	0.0086549	TRUE
LOC_Os03g28120	1.16812	0.527085	1.34197	0.00118653	0.0104535	TRUE
LOC_Os03g28160	3.50812	15.584	-1.89465	6.6848e-07	1.43605e-05	TRUE
LOC_Os03g28170	0.373373	1.53713	-1.7351	0.00226051	0.0180091	TRUE
LOC_Os03g28190	0.409903	0.0554999	3.01812	2.06646e-05	0.000306384	TRUE
LOC_Os03g28260	14.5827	7.92321	1.10997	6.82803e-07	1.46188e-05	TRUE
LOC_Os03g28940	283.903	131.519	1.36732	8.30559e-11	4.00813e-09	TRUE
LOC_Os03g29190	122.959	61.4877	1.25304	3.81607e-11	1.95368e-09	TRUE
LOC_Os03g29240	44.6612	21.6835	1.27524	2.89099e-10	1.26394e-08	TRUE
LOC_Os03g29244	0.246378	0.0187575	3.79193	6.15558e-06	0.000103839	TRUE
LOC_Os03g29410	21.8344	6.87302	1.93261	1.7134e-14	1.59062e-12	TRUE
LOC_Os03g30130	2.35423	0.760675	1.87867	1.1597e-07	2.9766e-06	TRUE
LOC_Os03g30150	0.171793	0.0244949	2.89082	0.000647861	0.00622456	TRUE
LOC_Os03g30740	0.446413	0.0872775	2.51916	0.00143884	0.012279	TRUE
LOC_Os03g30800	0.399858	0.06852	2.73544	4.09614e-05	0.00056227	TRUE
LOC_Os03g31510	21.9554	9.61842	1.4156	1.44702e-10	6.61993e-09	TRUE
LOC_Os03g32040	1.57901	0.2401	3.02952	1.59867e-07	3.97486e-06	TRUE
LOC_Os03g32230	2.80905	0.18802	4.16917	6.56154e-12	3.82106e-10	TRUE
LOC_Os03g32270	21.048	55.6666	-1.11959	3.34381e-05	0.000470031	TRUE
LOC_Os03g32314	272.157	148.029	1.12416	7.78148e-11	3.79039e-09	TRUE
LOC_Os03g32350	0.280919	1.38464	-2.07765	7.75787e-06	0.000127191	TRUE
LOC_Os03g32360	0.16451	1.08969	-2.52372	9.52087e-07	1.96202e-05	TRUE
LOC_Os03g32370	0.330237	1.11971	-1.54494	7.75484e-05	0.0009879	TRUE
LOC_Os03g32400	0.182495	0.031005	2.72011	0.00489809	0.0345056	TRUE
LOC_Os03g32470	2.77802	0.378898	3.06244	7.99721e-07	1.68012e-05	TRUE
LOC_Os03g32526	6.55184	3.51739	1.17281	0.000555003	0.00544398	TRUE
LOC_Os03g32580	324.54	170.279	1.17979	1.46847e-11	7.9749e-10	TRUE
LOC_Os03g32790	0.795408	0.359812	1.34564	0.00267245	0.0207673	TRUE
LOC_Os03g33090	1.23444	0.372388	1.87864	0.000250772	0.00275728	TRUE
LOC_Os03g35600	3.63567	1.43054	1.56087	4.40148e-07	9.89788e-06	TRUE
LOC_Os03g36279	0.145752	0.00651008	4.33054	0.000155173	0.00181022	TRUE
LOC_Os03g36530	0.17301	2.97634	-3.98754	7.00257e-10	2.85423e-08	TRUE
LOC_Os03g36920	0.19055	0.0375151	2.50243	0.000730422	0.00689956	TRUE
LOC_Os03g37350	0.0187575	0.184156	-2.95335	0.000552403	0.0054222	TRUE
LOC_Os03g37360	0.119384	0.654968	-2.22331	7.33559e-06	0.000121276	TRUE
LOC_Os03g37520	0.0172121	0.502474	-4.55484	3.74238e-07	8.5639e-06	TRUE
LOC_Os03g37640	264.119	608.161	-1.00066	4.86368e-10	2.04812e-08	TRUE
LOC_Os03g37670	0.00651008	0.0930149	-3.35871	0.00551985	0.0380449	TRUE
LOC_Os03g37680	0.175656	0.60113	-1.48468	0.00504387	0.0353436	TRUE
LOC_Os03g38230	46.2751	136.06	-1.34414	7.12459e-16	8.31484e-14	TRUE
LOC_Os03g38350	49.0835	9.92181	2.5893	1.95877e-17	2.94e-15	TRUE
LOC_Os03g38560	1.02823	2.49651	-1.11466	0.00670304	0.0448223	TRUE
LOC_Os03g38710	1.55264	0.0838583	4.46745	8.44124e-19	1.50046e-16	TRUE
LOC_Os03g38730	927.805	2677.9	-1.32245	3.73834e-16	4.6173e-14	TRUE
LOC_Os03g38745	15.2175	40.3358	-1.1887	9.535e-11	4.56292e-09	TRUE
LOC_Os03g38790	4.65329	1.56107	1.7932	2.42167e-09	8.95188e-08	TRUE
LOC_Os03g38800	3.50315	1.12955	1.93613	6.53248e-05	0.000851913	TRUE
LOC_Os03g39110	6.39556	15.7176	-1.11444	8.51119e-06	0.000138588	TRUE
LOC_Os03g39230	17.7448	4.0043	2.35805	5.10918e-22	1.34642e-19	TRUE
LOC_Os03g39610	4217.26	11548.3	-1.25298	6.23838e-12	3.64773e-10	TRUE
LOC_Os03g39690	17.5216	7.38734	1.54341	7.53216e-08	2.02889e-06	TRUE
LOC_Os03g39760	94.8647	235.559	-1.09817	1.75526e-12	1.12782e-10	TRUE
LOC_Os03g40040	1.66331	1.00122	1.00609	0.00513391	0.0358403	TRUE
LOC_Os03g40060	2.83839	7.5606	-1.21886	4.1567e-06	7.32076e-05	TRUE
LOC_Os03g40130	0.622958	0.105262	2.75171	7.60853e-07	1.60317e-05	TRUE
LOC_Os03g40170	1.46625	0.782967	1.18103	0.00102277	0.00924862	TRUE
LOC_Os03g40194	14.6083	4.92311	1.82216	4.37026e-10	1.86089e-08	TRUE
LOC_Os03g40210	1.55496	0.711357	1.39178	0.000302919	0.00324275	TRUE
LOC_Os03g40560	0.0294595	0.189893	-2.34781	0.00199377	0.0161788	TRUE
LOC_Os03g40600	0	0.215045	-6.60956	3.28672e-05	0.000462713	TRUE
LOC_Os03g40610	0	0.224646	-6.62254	4.7988e-06	8.28325e-05	TRUE
LOC_Os03g41060	0.522661	3.17433	-2.37819	2.88766e-12	1.77672e-10	TRUE
LOC_Os03g41064	0.422034	1.3278	-1.461	0.000496182	0.00495108	TRUE
LOC_Os03g41070	0.923079	3.94611	-1.96176	3.04484e-06	5.5719e-05	TRUE
LOC_Os03g41080	174.844	434.151	-1.10833	5.35978e-12	3.15334e-10	TRUE
LOC_Os03g41200	7.72122	18.6502	-1.07085	6.97045e-06	0.000115924	TRUE
LOC_Os03g41290	0.312696	0	7.19114	4.47901e-09	1.56276e-07	TRUE
LOC_Os03g41390	6.98666	2.35729	1.85417	1.35648e-08	4.26453e-07	TRUE
LOC_Os03g41480	0.0187575	0.160762	-2.82886	0.00116664	0.0103052	TRUE
LOC_Os03g41675	1.61709	0.831841	1.17846	0.000740703	0.00698283	TRUE
LOC_Os03g42100	0.382201	0.0742574	2.53675	0.000134677	0.00160251	TRUE
LOC_Os03g42230	10.0602	5.84134	1.02655	7.44923e-06	0.000122906	TRUE
LOC_Os03g42350	4.1887	1.12976	2.1213	4.44191e-13	3.23586e-11	TRUE
LOC_Os03g42600	2.62623	0.954432	1.71393	9.15245e-06	0.000148018	TRUE
LOC_Os03g42630	0.0122474	0.210969	-3.62074	0.000309859	0.00331084	TRUE
LOC_Os03g42710	45.1713	128.119	-1.30472	1.73982e-13	1.34998e-11	TRUE
LOC_Os03g42720	0.300004	1.00375	-1.50476	0.000114793	0.00139374	TRUE
LOC_Os03g42760	5.80973	3.31139	1.0834	0.000256006	0.00280943	TRUE
LOC_Os03g42870	0.304969	0.00651008	5.38994	2.61115e-07	6.17795e-06	TRUE
LOC_Os03g43100	24.7955	0	13.5061	4.14776e-145	4.74387e-141	TRUE
LOC_Os03g43130	0.273191	0	7.03231	1.45459e-09	5.61285e-08	TRUE
LOC_Os03g43440	4.6957	16.5693	-1.61924	3.22548e-10	1.39949e-08	TRUE
LOC_Os03g43470	2.78631	7.7696	-1.24456	3.27809e-06	5.93024e-05	TRUE
LOC_Os03g43480	0.906736	0.145096	2.88258	1.18764e-08	3.78574e-07	TRUE
LOC_Os03g43540	0.186358	0.501489	-1.20189	0.00750349	0.0492533	TRUE
LOC_Os03g43590	0.378782	0.0390605	3.49259	1.24261e-06	2.48201e-05	TRUE
LOC_Os03g43650	2.81023	0.116409	4.88895	1.04732e-07	2.72236e-06	TRUE
LOC_Os03g43684	9.2008	5.07863	1.05192	0.000461366	0.0046639	TRUE
LOC_Os03g43750	0.566241	0.078121	3.12266	1.31139e-06	2.60483e-05	TRUE
LOC_Os03g43880	0.438146	0.00573736	5.89165	2.3122e-09	8.59166e-08	TRUE
LOC_Os03g43990	6.83589	18.2763	-1.21105	1.15907e-08	3.705e-07	TRUE
LOC_Os03g44040	1.04864	3.23787	-1.45641	0.000133452	0.00158925	TRUE
LOC_Os03g44100	0.454469	0.12402	2.0797	0.00255669	0.0200037	TRUE
LOC_Os03g44250	0	0.197833	-6.47328	9.85311e-05	0.00121935	TRUE
LOC_Os03g44270	0.469479	2.03342	-1.89873	5.53824e-08	1.5337e-06	TRUE
LOC_Os03g44420	1.8478	0.546615	1.97386	7.77299e-05	0.000989991	TRUE
LOC_Os03g44450	5.44188	2.56053	1.35199	4.09823e-07	9.28532e-06	TRUE
LOC_Os03g44630	0.502358	0.0815402	2.8216	3.12123e-06	5.68623e-05	TRUE
LOC_Os03g44642	0.211181	0.0325504	2.88033	0.00569602	0.0391176	TRUE
LOC_Os03g44750	10.2565	0.756599	4.03199	1.52993e-20	3.40429e-18	TRUE
LOC_Os03g44760	8061.57	17.4304	9.0769	0	0	TRUE
LOC_Os03g44810	3.55624	1.5635	1.41129	6.50635e-06	0.000108825	TRUE
LOC_Os03g44890	0.0696211	0.64415	-3.03312	0.000301132	0.00322723	TRUE
LOC_Os03g45250	2.33592	9.97545	-1.96772	1.31974e-05	0.000205307	TRUE
LOC_Os03g45390	7.12759	3.39865	1.29607	2.85543e-08	8.3911e-07	TRUE
LOC_Os03g45450	0.824983	4.1482	-2.08201	4.23383e-10	1.80683e-08	TRUE
LOC_Os03g45750	0.201252	0.0382878	2.59871	0.000286657	0.00309356	TRUE
LOC_Os03g45960	4.54909	0.608741	3.13312	3.1835e-06	5.78124e-05	TRUE
LOC_Os03g45980	0.418615	0.0447978	3.42736	6.72977e-08	1.83349e-06	TRUE
LOC_Os03g46040	1.54438	0.489569	1.84867	6.31682e-07	1.36864e-05	TRUE
LOC_Os03g46052	0.692135	0.0325504	4.62116	1.77997e-12	1.14114e-10	TRUE
LOC_Os03g46060	49.1268	2.7107	4.48548	1.39808e-29	7.47203e-27	TRUE
LOC_Os03g46070	30.3187	5.57247	2.74727	2.84189e-20	6.0415e-18	TRUE
LOC_Os03g46200	32.5454	11.8166	1.77687	2.42459e-08	7.23656e-07	TRUE
LOC_Os03g46290	1.27339	0.578392	1.34821	0.000387293	0.00401202	TRUE
LOC_Os03g46470	0.0351969	0.898371	-4.39047	4.59928e-13	3.33775e-11	TRUE
LOC_Os03g46660	29.36	12.9968	1.41533	2.15818e-12	1.36073e-10	TRUE
LOC_Os03g46910	2.08094	1.22167	1.02383	0.00123836	0.0108399	TRUE
LOC_Os03g47034	5.66218	1.37316	2.27342	1.14854e-10	5.37044e-09	TRUE
LOC_Os03g47130	1.02921	0	8.96016	2.43805e-17	3.62136e-15	TRUE
LOC_Os03g47270	29.3812	13.6009	1.3565	3.37951e-07	7.83066e-06	TRUE
LOC_Os03g47280	11.071	1.48109	3.21793	5.78245e-13	4.11501e-11	TRUE
LOC_Os03g47300	0.102171	0.0122474	3.02295	0.00398332	0.0289773	TRUE
LOC_Os03g47530	0.733842	0.118283	2.81946	1.28563e-06	2.55989e-05	TRUE
LOC_Os03g47564	0.647898	2.0086	-1.41392	6.51931e-05	0.000850589	TRUE
LOC_Os03g47650	0.34855	0.0447978	3.25452	0.00524353	0.0364833	TRUE
LOC_Os03g47720	0.158	0.0122474	3.6581	0.000218628	0.00244141	TRUE
LOC_Os03g48060	30.7004	89.2322	-1.33263	4.67584e-13	3.38901e-11	TRUE
LOC_Os03g48300	86.2019	221.088	-1.15538	1.49428e-10	6.7981e-09	TRUE
LOC_Os03g48600	1.78579	0.806902	1.35082	0.000194897	0.00221095	TRUE
LOC_Os03g48770	0.413651	0.115636	2.09537	7.18665e-05	0.000925204	TRUE
LOC_Os03g48780	3.68192	1.10273	2.04823	5.80777e-06	9.85528e-05	TRUE
LOC_Os03g48960	0.354616	0.0390605	3.49221	0.00055149	0.00541416	TRUE
LOC_Os03g49070	0.404378	0.146641	1.71922	0.0028409	0.0217979	TRUE
LOC_Os03g49160	0.228065	0.694357	-1.40698	0.00212774	0.0171014	TRUE
LOC_Os03g49350	7.22754	4.19487	1.04355	6.53393e-05	0.000851913	TRUE
LOC_Os03g49430	1.50045	5.43132	-1.6043	1.00257e-05	0.000160462	TRUE
LOC_Os03g49440	41.1898	14.4724	1.77551	3.21338e-15	3.37795e-13	TRUE
LOC_Os03g49600	44.3761	18.441	1.49574	2.37527e-12	1.48127e-10	TRUE
LOC_Os03g49610	0.816155	0.396226	1.28026	0.000662296	0.00633982	TRUE
LOC_Os03g49830	11.9429	37.1426	-1.4057	1.5874e-12	1.02922e-10	TRUE
LOC_Os03g50160	9.74649	3.81674	1.63565	3.18951e-08	9.28692e-07	TRUE
LOC_Os03g50470	2.35657	5.77533	-1.10471	0.000214437	0.00240259	TRUE
LOC_Os03g50560	1.0526	0.455145	1.42369	0.000123958	0.00149298	TRUE
LOC_Os03g50710	0.413651	0.0382878	3.61671	1.33933e-08	4.21291e-07	TRUE
LOC_Os03g50810	2.3943	10.6264	-1.9356	1.01357e-16	1.35743e-14	TRUE
LOC_Os03g50870	171.493	532.389	-1.39954	4.02238e-19	7.42013e-17	TRUE
LOC_Os03g50880	23.4902	11.2477	1.32488	2.28309e-11	1.20443e-09	TRUE
LOC_Os03g50960	13.0026	3.86322	2.08854	0.00017146	0.00198043	TRUE
LOC_Os03g50970	1.22671	4.48647	-1.6136	0.000853985	0.00789333	TRUE
LOC_Os03g51230	0.551019	1.98322	-1.64493	4.24851e-06	7.45834e-05	TRUE
LOC_Os03g51390	28.6312	14.4989	1.21994	6.97295e-10	2.85029e-08	TRUE
LOC_Os03g51530	0.0761312	0.624736	-2.81406	0.000220732	0.00246107	TRUE
LOC_Os03g51770	0.0172121	0.125565	-2.45213	0.0066589	0.0445688	TRUE
LOC_Os03g51910	43.5039	10.8542	2.23772	4.84566e-23	1.38552e-20	TRUE
LOC_Os03g51984	0.71663	1.78318	-1.07115	0.00336902	0.0251384	TRUE
LOC_Os03g52370	20.881	2.24408	3.50097	5.95035e-18	9.39991e-16	TRUE
LOC_Os03g52380	13.4384	2.6819	2.59849	1.68744e-12	1.08914e-10	TRUE
LOC_Os03g52390	90.1148	10.9817	3.33471	8.2039e-19	1.46609e-16	TRUE
LOC_Os03g52410	7.30371	0.57167	3.96	1.36465e-25	5.16814e-23	TRUE
LOC_Os03g52420	0.926054	0.144323	2.89329	5.17896e-10	2.16336e-08	TRUE
LOC_Os03g52680	35.6604	83.6887	-1.01491	3.76105e-07	8.60317e-06	TRUE
LOC_Os03g52720	5.00097	1.43948	2.06633	1.38067e-09	5.35569e-08	TRUE
LOC_Os03g52810	4.37993	11.4343	-1.21032	1.26676e-05	0.000197981	TRUE
LOC_Os03g52820	5.6787	15.9696	-1.28069	5.26241e-08	1.46086e-06	TRUE
LOC_Os03g52860	11.3959	1.14423	3.69994	4.27468e-05	0.00058314	TRUE
LOC_Os03g52990	0.322626	1.04998	-1.54065	0.00293444	0.0224074	TRUE
LOC_Os03g53200	18.6183	8.66219	1.39855	8.79168e-06	0.000142708	TRUE
LOC_Os03g53220	0.14498	0	6.12427	9.63822e-05	0.0011956	TRUE
LOC_Os03g53300	212.863	517.256	-1.06531	2.85618e-12	1.76006e-10	TRUE
LOC_Os03g53340	0.0114747	0.558862	-5.12002	4.01392e-10	1.71683e-08	TRUE
LOC_Os03g53360	4.1667	2.21217	1.12762	0.00135122	0.0116547	TRUE
LOC_Os03g53540	22.7911	8.88684	1.63562	2.91645e-09	1.05892e-07	TRUE
LOC_Os03g53730	0.722367	0.275297	1.68525	0.000399299	0.00411503	TRUE
LOC_Os03g53800	18.3043	5.85248	1.91729	1.83341e-12	1.17276e-10	TRUE
LOC_Os03g53900	0.6416	0.0773483	3.31418	4.32533e-05	0.000588924	TRUE
LOC_Os03g54000	145.055	351.884	-1.06837	4.28669e-11	2.17901e-09	TRUE
LOC_Os03g54100	20.5796	120.27	-2.34903	3.51408e-38	3.65375e-35	TRUE
LOC_Os03g54130	9.45348	603.975	-5.7818	2.07244e-133	1.97524e-129	TRUE
LOC_Os03g54160	28.3715	4.1938	2.88679	1.68026e-16	2.18878e-14	TRUE
LOC_Os03g54750	2.78622	1.36148	1.3128	0.00204573	0.0165353	TRUE
LOC_Os03g55020	3.36414	13.5873	-1.78695	1.29186e-15	1.4658e-13	TRUE
LOC_Os03g55030	78.8814	204.387	-1.17786	4.09319e-09	1.4378e-07	TRUE
LOC_Os03g55120	3.26089	7.98792	-1.09501	0.00057284	0.00559304	TRUE
LOC_Os03g55220	1.92337	0.0911411	4.70921	5.55579e-08	1.53782e-06	TRUE
LOC_Os03g55240	48.2454	154.902	-1.45921	1.98849e-21	4.85956e-19	TRUE
LOC_Os03g55510	0.0187575	0.134394	-2.48379	0.00716267	0.0473531	TRUE
LOC_Os03g55530	9.69897	53.0181	-2.23789	1.45236e-26	6.06237e-24	TRUE
LOC_Os03g55550	0.341711	0.0172121	4.21723	2.48668e-08	7.39485e-07	TRUE
LOC_Os03g55660	0.41056	0.14355	1.7216	0.00642131	0.0432315	TRUE
LOC_Os03g55760	0.32108	1.24793	-1.74294	0.00163368	0.0136844	TRUE
LOC_Os03g56290	0.391802	1.5102	-1.70823	1.04222e-06	2.13163e-05	TRUE
LOC_Os03g56370	34.6901	89.2779	-1.16601	6.95598e-11	3.42033e-09	TRUE
LOC_Os03g56590	0.481398	1.21317	-1.10162	0.00146507	0.0124619	TRUE
LOC_Os03g56600	0.51163	1.82159	-1.59493	2.34901e-05	0.000343644	TRUE
LOC_Os03g56610	3.20879	1.66623	1.21445	0.000114788	0.00139374	TRUE
LOC_Os03g56670	423.187	986.786	-1.01042	1.29328e-09	5.04555e-08	TRUE
LOC_Os03g56860	6.47362	3.53271	1.11991	2.43208e-05	0.000354436	TRUE
LOC_Os03g57190	0.23811	1.23479	-2.23474	0.00037922	0.00394006	TRUE
LOC_Os03g57200	7.12198	2.70705	1.64731	3.67241e-08	1.05586e-06	TRUE
LOC_Os03g57240	118.351	289.885	-1.06461	2.7593e-13	2.06806e-11	TRUE
LOC_Os03g57490	0.856316	0.414984	1.25786	0.00353011	0.026173	TRUE
LOC_Os03g57569	5.36764	15.6042	-1.31612	6.99479e-10	2.85402e-08	TRUE
LOC_Os03g57640	30.7871	7.63982	2.31936	8.74661e-08	2.31889e-06	TRUE
LOC_Os03g57960	0.44311	0.0773483	2.80761	0.000520807	0.00516168	TRUE
LOC_Os03g58100	9.00819	23.872	-1.19071	2.6337e-10	1.15765e-08	TRUE
LOC_Os03g58140	2.41591	0.427676	2.77977	8.52008e-10	3.43603e-08	TRUE
LOC_Os03g58220	0.0914695	0.590312	-2.47194	8.10859e-06	0.000132523	TRUE
LOC_Os03g58280	0.253449	1.71665	-2.55772	0.000235379	0.00260457	TRUE
LOC_Os03g58300	87.9837	23.5044	2.22444	1.59335e-05	0.000243304	TRUE
LOC_Os03g58320	324.736	57.4449	2.84209	0.000358016	0.00374355	TRUE
LOC_Os03g58790	29.0078	12.3874	1.50832	7.77443e-11	3.79018e-09	TRUE
LOC_Os03g58850	8.3028	4.15049	1.21856	4.26996e-08	1.20726e-06	TRUE
LOC_Os03g58900	2.33161	0.640518	2.14007	3.29349e-08	9.55562e-07	TRUE
LOC_Os03g58980	17.7661	6.50933	1.70654	4.38291e-11	2.22397e-09	TRUE
LOC_Os03g59146	0	0.225747	-6.69481	0.000109885	0.00134243	TRUE
LOC_Os03g59200	1.34677	3.2274	-1.05972	0.00210022	0.0169016	TRUE
LOC_Os03g59550	0.849806	0.409575	1.25405	0.0017384	0.0144122	TRUE
LOC_Os03g60220	17.1778	3.80901	2.44834	2.1436e-21	5.19423e-19	TRUE
LOC_Os03g60260	19.8683	4.41799	2.45819	1.69493e-11	9.10105e-10	TRUE
LOC_Os03g60560	3.0851	0.500832	2.91537	3.00558e-09	1.08645e-07	TRUE
LOC_Os03g60570	1.79836	0.18151	3.60339	1.41286e-12	9.28685e-11	TRUE
LOC_Os03g60639	24.4402	56.5356	-1.00895	6.30797e-09	2.12568e-07	TRUE
LOC_Os03g60810	108.38	59.9555	1.09762	4.94363e-12	2.93264e-10	TRUE
LOC_Os03g60840	93.2516	17.9479	2.64871	2.66681e-24	8.81527e-22	TRUE
LOC_Os03g61040	7.40897	46.5915	-2.43557	6.22864e-24	1.93582e-21	TRUE
LOC_Os03g61080	0.674266	2.46461	-1.68087	9.41194e-05	0.00117211	TRUE
LOC_Os03g61290	0.350868	0.0482171	2.97671	0.00083074	0.00770338	TRUE
LOC_Os03g61360	11.111	5.12869	1.37907	0.00173131	0.0143697	TRUE
LOC_Os03g61490	4.23868	15.3961	-1.61551	2.31624e-14	2.08922e-12	TRUE
LOC_Os03g61500	0.89161	0.0585907	4.2425	0.00106093	0.00951539	TRUE
LOC_Os03g61530	0.167929	0	6.35491	2.44388e-05	0.000355523	TRUE
LOC_Os03g61550	0.747519	0.0130202	5.90511	3.68999e-11	1.89252e-09	TRUE
LOC_Os03g61620	1.34223	0.603003	1.42974	0.000654279	0.00627568	TRUE
LOC_Os03g61720	0.935751	0.139687	2.8953	3.75616e-05	0.000521486	TRUE
LOC_Os03g61740	0.400514	0.0520806	3.23152	0.000258962	0.00283706	TRUE
LOC_Os03g62080	0.456459	0.0187575	4.66081	9.3312e-11	4.47288e-09	TRUE
LOC_Os03g62170	51.5747	141.215	-1.25611	2.6219e-13	1.97805e-11	TRUE
LOC_Os03g62200	205.838	40.1625	2.66153	1.41246e-19	2.7757e-17	TRUE
LOC_Os03g62210	0.746746	0.110671	3.07977	0.00198474	0.0161198	TRUE
LOC_Os03g62270	12.6844	48.0375	-1.707	1.08637e-16	1.44477e-14	TRUE
LOC_Os03g62480	1.28432	0.680352	1.1666	0.00631317	0.0426089	TRUE
LOC_Os03g62670	130.814	799.129	-2.40575	1.83488e-19	3.54491e-17	TRUE
LOC_Os03g62690	2.27955	8.07997	-1.60744	7.61625e-11	3.71624e-09	TRUE
LOC_Os03g62830	0.31909	0.0513079	2.861	1.05628e-05	0.000168398	TRUE
LOC_Os03g62860	0.0627827	0.515726	-2.77896	2.80688e-05	0.000402696	TRUE
LOC_Os03g63074	5.57815	13.202	-1.04208	1.53412e-06	3.00548e-05	TRUE
LOC_Os03g63260	1.92725	4.90344	-1.14629	0.000130251	0.00155827	TRUE
LOC_Os03g63300	1.48888	0.802498	1.16334	0.00224153	0.0178904	TRUE
LOC_Os03g63330	56.7119	11.1252	2.55882	9.0931e-23	2.54918e-20	TRUE
LOC_Os03g63390	0.668413	0.0130202	5.72179	4.83533e-16	5.83361e-14	TRUE
LOC_Os03g63620	1.78589	0.245065	3.16128	6.49175e-09	2.18118e-07	TRUE
LOC_Os03g63650	0.0516363	0.663352	-3.4077	4.80632e-07	1.07156e-05	TRUE
LOC_Os03g63930	5.40665	1.84133	1.80083	3.1263e-06	5.69281e-05	TRUE
LOC_Os03g63950	43.1236	109.441	-1.062	0.00420299	0.0303214	TRUE
LOC_Os03g63970	8.14293	31.4942	-1.73109	1.94311e-12	1.2374e-10	TRUE
LOC_Os03g64030	0.518797	2.16979	-1.86924	0.000141351	0.00166861	TRUE
LOC_Os03g64140	2.44064	10.8184	-1.93357	8.2297e-17	1.11522e-14	TRUE
LOC_Os03g64150	5.1655	18.4	-1.61488	3.05819e-15	3.23264e-13	TRUE
LOC_Os03g64230	0.165283	0.835144	-2.16117	0.00460946	0.032753	TRUE
LOC_Os03g64340	0.00573736	0.10107	-3.44906	0.00524684	0.0364903	TRUE
LOC_Os03g64415	0.939074	2.71401	-1.27095	0.000151441	0.00177339	TRUE
LOC_Os04g01140	8.23471	26.6536	-1.47594	1.282e-10	5.92184e-09	TRUE
LOC_Os04g01170	0.343257	0.0612372	2.61355	1.69891e-05	0.000257293	TRUE
LOC_Os04g01310	6.70368	3.74801	1.1153	0.000636238	0.00612626	TRUE
LOC_Os04g01610	0.73164	2.31434	-1.46683	6.58841e-06	0.000110037	TRUE
LOC_Os04g01810	2.68246	0	10.3067	1.50896e-22	4.16866e-20	TRUE
LOC_Os04g01890	0.570878	0	8.07346	1.5086e-15	1.68827e-13	TRUE
LOC_Os04g02580	0.247267	29.6593	-6.72183	1.52227e-98	9.6725e-95	TRUE
LOC_Os04g02590	0.118283	6.06983	-5.49364	2.6841e-36	2.4364e-33	TRUE
LOC_Os04g02850	14.9271	40.8095	-1.24785	5.54728e-11	2.77539e-09	TRUE
LOC_Os04g03860	0.404822	0.119828	1.98564	0.000114657	0.00139299	TRUE
LOC_Os04g04780	0.21008	0	6.65525	1.71617e-07	4.22111e-06	TRUE
LOC_Os04g05070	1.56742	0.0677473	4.71444	1.47278e-12	9.63701e-11	TRUE
LOC_Os04g05650	18.4712	3.74834	2.59021	6.27692e-16	7.41636e-14	TRUE
LOC_Os04g06520	31.0854	14.6059	1.33746	2.06073e-10	9.16369e-09	TRUE
LOC_Os04g06590	3.38796	0.787372	2.30194	8.82635e-09	2.87931e-07	TRUE
LOC_Os04g06734	21.127	12.1293	1.02604	1.52648e-08	4.73392e-07	TRUE
LOC_Os04g07280	0.226848	0.00573736	4.96104	9.8774e-06	0.00015831	TRUE
LOC_Os04g07740	0.00573736	0.109899	-3.48516	0.00651587	0.0437652	TRUE
LOC_Os04g08415	1.02734	0.593402	1.04784	0.00534779	0.0370645	TRUE
LOC_Os04g08430	0.031005	0.366767	-3.27318	2.25889e-06	4.25483e-05	TRUE
LOC_Os04g08440	0	0.0964341	-5.42703	0.00447695	0.0319603	TRUE
LOC_Os04g08550	72.0626	37.518	1.18845	4.27111e-10	1.82138e-08	TRUE
LOC_Os04g08730	0.322181	0.0390605	3.26217	1.42176e-06	2.80554e-05	TRUE
LOC_Os04g08824	0.0482171	0.471701	-2.95209	1.58896e-05	0.000242764	TRUE
LOC_Os04g08828	13.029	132.867	-3.162	4.21983e-26	1.6994e-23	TRUE
LOC_Os04g08840	4.40653	1.35574	1.97985	3.99688e-06	7.06758e-05	TRUE
LOC_Os04g09260	13.3511	6.03287	1.38966	1.15643e-08	3.69863e-07	TRUE
LOC_Os04g09430	0.202025	1.8325	-2.95615	4.78738e-13	3.45671e-11	TRUE
LOC_Os04g09450	0.0883786	0.510761	-2.22941	0.000955414	0.00870698	TRUE
LOC_Os04g09550	0.549474	0.122146	2.41381	2.60095e-05	0.000375885	TRUE
LOC_Os04g09580	9.65158	25.8114	-1.19472	6.42901e-10	2.63737e-08	TRUE
LOC_Os04g09604	32.503	16.4164	1.24751	2.05189e-08	6.1986e-07	TRUE
LOC_Os04g09620	1.14143	0.496524	1.43999	0.00418265	0.0302006	TRUE
LOC_Os04g09670	0.401732	0.106035	2.11686	0.000149689	0.00175592	TRUE
LOC_Os04g09680	1.03108	0.426574	1.60089	0.00664918	0.044509	TRUE
LOC_Os04g09720	0.831377	0.259514	1.88792	0.00231117	0.0183539	TRUE
LOC_Os04g09830	2.58209	9.67401	-1.71188	3.13844e-10	1.36587e-08	TRUE
LOC_Os04g09840	3.43367	14.6371	-1.89198	2.9382e-16	3.69283e-14	TRUE
LOC_Os04g09860	0.843412	0.212398	2.12179	0.000479262	0.00480826	TRUE
LOC_Os04g09900	10.1438	5.35567	1.23342	0.00568874	0.0390723	TRUE
LOC_Os04g10010	0.746534	0.238555	1.94575	0.000205823	0.00231834	TRUE
LOC_Os04g10160	2.00195	0.843432	1.51995	0.00208823	0.0168217	TRUE
LOC_Os04g10350	46.1469	11.397	2.3263	7.36983e-08	1.99173e-06	TRUE
LOC_Os04g10434	1.40689	0.414539	1.95826	6.97034e-07	1.48678e-05	TRUE
LOC_Os04g10460	16.8024	8.52612	1.24476	3.39452e-08	9.82385e-07	TRUE
LOC_Os04g10530	2.29147	1.00586	1.48405	0.000418446	0.00428686	TRUE
LOC_Os04g10800	0.629797	0.241974	1.65666	0.000925953	0.00848175	TRUE
LOC_Os04g10940	29.259	15.7836	1.10172	0.000585457	0.0057026	TRUE
LOC_Os04g11480	0.0302323	0.170692	-2.29362	0.0064311	0.0432822	TRUE
LOC_Os04g11540	1.86656	1.02262	1.12582	0.000523893	0.00518417	TRUE
LOC_Os04g11660	1.05558	0.273307	2.15943	1.92203e-06	3.68341e-05	TRUE
LOC_Os04g12060	1.54042	13.2395	-2.91798	6.54989e-16	7.70704e-14	TRUE
LOC_Os04g12070	0.179848	2.81925	-3.75903	2.26305e-21	5.46055e-19	TRUE
LOC_Os04g12080	2.75048	17.5426	-2.48707	1.75086e-14	1.62276e-12	TRUE
LOC_Os04g12430	0.965558	5.4817	-2.33947	3.48236e-11	1.79246e-09	TRUE
LOC_Os04g12499	16.7864	48.958	-1.34453	5.25048e-13	3.7673e-11	TRUE
LOC_Os04g12520	6.29658	18.3127	-1.34728	1.78387e-09	6.77822e-08	TRUE
LOC_Os04g12530	12.0824	40.8023	-1.56015	1.46602e-16	1.92727e-14	TRUE
LOC_Os04g12720	0.69567	0.0758028	3.41156	2.09644e-09	7.86146e-08	TRUE
LOC_Os04g12770	0.2786	0.00573736	5.17935	3.14817e-06	5.72618e-05	TRUE
LOC_Os04g12780	0.2786	0.00651008	5.22311	2.61982e-08	7.75853e-07	TRUE
LOC_Os04g12800	0.0719392	0	5.13199	0.00156704	0.0131997	TRUE
LOC_Os04g12950	0.421706	0.0700655	2.80528	1.35387e-06	2.68176e-05	TRUE
LOC_Os04g12960	1.03804	0.327378	1.96855	0.00140692	0.0120552	TRUE
LOC_Os04g12970	0.896266	0.0455706	4.52143	4.7655e-13	3.44526e-11	TRUE
LOC_Os04g13180	0.128985	1.31689	-3.13508	1.69738e-08	5.21581e-07	TRUE
LOC_Os04g13210	14.7064	6.87652	1.32939	3.62723e-09	1.29158e-07	TRUE
LOC_Os04g14140	12.5673	29.7944	-1.0335	2.19071e-08	6.58318e-07	TRUE
LOC_Os04g14260	0.339393	1.6694	-2.15478	2.91646e-05	0.000416744	TRUE
LOC_Os04g14270	0.00573736	0.304641	-5.10083	2.04932e-06	3.89732e-05	TRUE
LOC_Os04g14280	0.0581464	0.628812	-3.20907	4.83388e-06	8.33626e-05	TRUE
LOC_Os04g14330	0.0807675	0	5.26669	0.00280412	0.0215678	TRUE
LOC_Os04g14690	1.25948	0.0937876	3.96212	1.49055e-12	9.73042e-11	TRUE
LOC_Os04g14780	0	0.805589	-8.25742	2.24582e-07	5.40074e-06	TRUE
LOC_Os04g15600	0.569332	0.057818	3.53945	1.20245e-08	3.82018e-07	TRUE
LOC_Os04g15670	7.30064	17.8019	-1.07949	6.57652e-07	1.4181e-05	TRUE
LOC_Os04g15680	2.81367	7.52277	-1.18602	1.25063e-05	0.000195727	TRUE
LOC_Os04g15690	88.983	18.5971	2.53695	4.09643e-31	2.63212e-28	TRUE
LOC_Os04g15920	275.285	39.5649	3.10789	2.37914e-11	1.25279e-09	TRUE
LOC_Os04g16270	0.00573736	0.0964341	-3.48686	0.00643299	0.0432898	TRUE
LOC_Os04g16450	7.05126	25.0779	-1.62837	4.94203e-14	4.24985e-12	TRUE
LOC_Os04g16728	0	0.103717	-5.49362	0.00046401	0.004684	TRUE
LOC_Os04g16740	2.54536	5.96379	-1.01902	0.000439041	0.00446744	TRUE
LOC_Os04g16830	0.0114747	0.323282	-4.52946	0.000532282	0.00525627	TRUE
LOC_Os04g17660	20.5544	1.77501	3.72216	6.16521e-50	1.10176e-46	TRUE
LOC_Os04g17669	0.801261	2.89695	-1.61987	2.16064e-05	0.000319602	TRUE
LOC_Os04g18780	0.356605	1.30134	-1.59168	6.2698e-05	0.000821032	TRUE
LOC_Os04g19260	0.616448	2.06576	-1.52274	4.29976e-05	0.000586002	TRUE
LOC_Os04g19740	18.0884	5.53492	1.94432	5.72549e-21	1.33097e-18	TRUE
LOC_Os04g19810	0.479852	0.113318	2.32383	0.000746529	0.00703427	TRUE
LOC_Os04g19960	1.08581	0.141676	3.21641	3.01397e-05	0.000428215	TRUE
LOC_Os04g20164	308.296	819.636	-1.20369	1.98263e-12	1.26116e-10	TRUE
LOC_Os04g20210	23.128	54.213	-1.02488	3.70732e-08	1.06483e-06	TRUE
LOC_Os04g20290	0.318434	0.0382878	3.22058	8.9663e-06	0.000145213	TRUE
LOC_Os04g20810	9.42667	5.26217	1.095	1.74464e-06	3.37285e-05	TRUE
LOC_Os04g21130	0.998109	4.43522	-1.84872	0.00120278	0.0105738	TRUE
LOC_Os04g22080	2.36627	0.704518	2.06197	1.49588e-05	0.000229708	TRUE
LOC_Os04g23550	65.894	15.4246	2.3953	7.48385e-07	1.58156e-05	TRUE
LOC_Os04g23630	0.95474	0.533711	1.10863	0.00616674	0.0418031	TRUE
LOC_Os04g23780	3.61792	9.44881	-1.18889	7.57251e-07	1.59617e-05	TRUE
LOC_Os04g24110	1.53974	4.40844	-1.31947	3.52766e-05	0.000492873	TRUE
LOC_Os04g24160	1.78469	4.73364	-1.19361	0.000180191	0.00206523	TRUE
LOC_Os04g24530	0	0.158888	-5.98491	2.62405e-05	0.00037865	TRUE
LOC_Os04g24620	0	0.202469	-6.43021	2.7856e-06	5.14028e-05	TRUE
LOC_Os04g24630	0.23303	1.10536	-2.07669	1.98823e-05	0.000296323	TRUE
LOC_Os04g24650	0.164954	0.879498	-2.29727	0.000208918	0.0023495	TRUE
LOC_Os04g24730	0.00573736	0.20755	-4.35411	0.00596603	0.0406498	TRUE
LOC_Os04g24750	1.42157	4.79785	-1.5358	1.63636e-08	5.04457e-07	TRUE
LOC_Os04g24804	3.70159	14.4728	-1.829	2.57059e-07	6.09966e-06	TRUE
LOC_Os04g25100	0.00573736	0.251903	-4.74106	3.48687e-07	8.04033e-06	TRUE
LOC_Os04g25440	68.0276	331.563	-2.07769	1.13004e-13	8.9984e-12	TRUE
LOC_Os04g25454	0.557529	0.181838	1.82781	3.96482e-05	0.00054687	TRUE
LOC_Os04g25650	0.354732	0.0708382	2.5771	4.69237e-05	0.000633021	TRUE
LOC_Os04g25800	4.56629	11.0085	-1.02908	0.00069503	0.00661912	TRUE
LOC_Os04g27060	1.1293	0.542867	1.28797	0.000971463	0.00884196	TRUE
LOC_Os04g27092	0.174111	0.0130202	3.78456	4.36352e-05	0.000593276	TRUE
LOC_Os04g27096	5.22253	1.14929	2.43016	1.46872e-18	2.47031e-16	TRUE
LOC_Os04g27170	0.124348	0.375923	-1.34806	0.00719149	0.0475052	TRUE
LOC_Os04g27180	0.305742	0.816503	-1.20241	0.00263229	0.0205165	TRUE
LOC_Os04g27670	15.3379	2.42669	2.94407	3.0316e-05	0.000430293	TRUE
LOC_Os04g28000	0.0122474	0.114863	-2.78719	0.00759231	0.0497564	TRUE
LOC_Os04g28420	4.41829	20.8117	-1.99735	2.63985e-13	1.98896e-11	TRUE
LOC_Os04g29090	8.59944	1.75395	2.57744	6.0801e-09	2.05616e-07	TRUE
LOC_Os04g29210	0.550246	0.0252676	4.53687	5.33833e-10	2.2283e-08	TRUE
LOC_Os04g29680	0.3426	3.93931	-3.28665	5.05568e-06	8.69302e-05	TRUE
LOC_Os04g30030	0.752271	7.30508	-3.06227	6.70833e-12	3.90257e-10	TRUE
LOC_Os04g30040	0.175656	3.09874	-3.94028	4.37373e-17	6.16049e-15	TRUE
LOC_Os04g30250	51.5808	29.6752	1.05599	1.82334e-06	3.50958e-05	TRUE
LOC_Os04g30340	0.112545	0.727139	-2.3868	0.00676243	0.0451877	TRUE
LOC_Os04g30410	0.916665	5.52499	-2.3275	2.86085e-11	1.48999e-09	TRUE
LOC_Os04g30770	0.263262	0.0643281	2.26672	0.000321134	0.00341029	TRUE
LOC_Os04g30930	7.11149	3.11707	1.4379	1.33041e-09	5.16855e-08	TRUE
LOC_Os04g31030	36.679	21.3368	1.05154	5.82212e-07	1.27126e-05	TRUE
LOC_Os04g31760	0.176757	1.47325	-2.79197	1.38222e-05	0.000214211	TRUE
LOC_Os04g31870	3.40576	10.0981	-1.35903	4.56839e-09	1.59007e-07	TRUE
LOC_Os04g32080	0.630898	0.00651008	6.43429	1.80032e-13	1.39126e-11	TRUE
LOC_Os04g32404	1.53763	0.354075	2.33176	0.00017482	0.00201467	TRUE
LOC_Os04g32480	27.4753	1.98998	4.10708	8.61524e-18	1.32795e-15	TRUE
LOC_Os04g32610	1.41726	0	9.40594	2.99161e-25	1.09666e-22	TRUE
LOC_Os04g32620	54.8086	19.9501	1.72343	8.63713e-12	4.9049e-10	TRUE
LOC_Os04g32770	4.33355	1.3437	1.93127	1.25755e-09	4.91553e-08	TRUE
LOC_Os04g32800	27.004	12.0228	1.34603	0.000114425	0.00139076	TRUE
LOC_Os04g32940	0.257196	0.0260403	3.47283	3.16262e-05	0.000446783	TRUE
LOC_Os04g32960	0.352742	0.116409	1.88695	0.00247794	0.0194728	TRUE
LOC_Os04g33140	0.00651008	0.0987523	-3.45802	0.00322763	0.0242575	TRUE
LOC_Os04g33240	44.2111	19.9388	1.39377	7.16643e-10	2.91686e-08	TRUE
LOC_Os04g33320	0.424681	0.0513079	3.26859	2.40608e-07	5.74745e-06	TRUE
LOC_Os04g33370	0.577388	0.072712	3.12469	0.00021584	0.00241499	TRUE
LOC_Os04g33390	123.432	36.0098	2.05586	8.82158e-19	1.55701e-16	TRUE
LOC_Os04g33570	0.651201	0.0651008	3.56235	9.02317e-08	2.38447e-06	TRUE
LOC_Os04g33600	18.4061	7.20013	1.56982	5.66992e-13	4.053e-11	TRUE
LOC_Os04g33620	0.0409343	0.393908	-2.9717	2.53834e-06	4.72825e-05	TRUE
LOC_Os04g33630	1.72401	4.15698	-1.0813	0.00142365	0.0121748	TRUE
LOC_Os04g33640	9.5078	25.0211	-1.22041	8.37602e-07	1.75198e-05	TRUE
LOC_Os04g33660	20.9457	64.8733	-1.43507	6.37634e-13	4.49061e-11	TRUE
LOC_Os04g33880	10.4374	5.86044	1.10267	6.18869e-06	0.000104305	TRUE
LOC_Os04g33900	1.93309	4.85422	-1.11587	0.000128906	0.00154509	TRUE
LOC_Os04g33950	7.3175	3.9295	1.15368	3.95507e-06	6.99797e-05	TRUE
LOC_Os04g34010	0.819574	0.121702	2.88741	2.41292e-07	5.75659e-06	TRUE
LOC_Os04g34120	0.340939	0.00651008	5.53532	2.22153e-09	8.28706e-08	TRUE
LOC_Os04g34140	55.8075	28.8222	1.22263	3.93797e-10	1.68687e-08	TRUE
LOC_Os04g34270	7.09683	17.6612	-1.09139	2.133e-08	6.42327e-07	TRUE
LOC_Os04g34290	7.59734	18.9781	-1.10166	7.4149e-06	0.000122375	TRUE
LOC_Os04g34370	10.6717	3.75174	1.7555	1.06842e-10	5.04112e-09	TRUE
LOC_Os04g34490	1.75046	0.118611	3.91944	1.45589e-05	0.00022417	TRUE
LOC_Os04g34500	0.896246	0	8.72498	2.81061e-10	1.23069e-08	TRUE
LOC_Os04g34590	0.120156	0.450509	-1.70927	0.00267053	0.020758	TRUE
LOC_Os04g34610	81.3705	336.75	-1.87791	2.56025e-16	3.23918e-14	TRUE
LOC_Os04g34630	0	0.0838583	-5.04841	0.00386677	0.0282228	TRUE
LOC_Os04g35030	94.9897	35.911	1.66113	2.83903e-05	0.0004069	TRUE
LOC_Os04g35130	19.938	10.465	1.21117	7.17526e-07	1.52594e-05	TRUE
LOC_Os04g35140	30.7306	10.5915	1.81843	7.39949e-13	5.12285e-11	TRUE
LOC_Os04g35240	3.76157	1.8762	1.22764	0.000135632	0.00161152	TRUE
LOC_Os04g35534	0.612585	0.250802	1.57311	0.00127949	0.0111317	TRUE
LOC_Os04g35540	27.0596	13.6766	1.24956	8.13624e-09	2.67248e-07	TRUE
LOC_Os04g35680	2.33215	0.801281	1.80959	8.84847e-05	0.00111089	TRUE
LOC_Os04g35690	0.502918	1.95221	-1.77136	3.99704e-05	0.000550517	TRUE
LOC_Os04g35860	0.0122474	0.13053	-3.03687	0.00182309	0.0149964	TRUE
LOC_Os04g35890	4.92948	2.14688	1.50632	5.7298e-05	0.000756381	TRUE
LOC_Os04g35940	1.83466	0.298247	2.86405	4.65602e-12	2.77932e-10	TRUE
LOC_Os04g36010	0.0604645	0	4.86608	0.00660826	0.0442972	TRUE
LOC_Os04g36070	3.51598	8.97338	-1.14158	1.12523e-06	2.27617e-05	TRUE
LOC_Os04g36720	872.672	2333.04	-1.21741	1.23288e-13	9.75152e-12	TRUE
LOC_Os04g36770	0.0466716	0.999886	-4.10876	3.93654e-12	2.37714e-10	TRUE
LOC_Os04g36780	3.55514	1.99085	1.10225	0.000176453	0.00202949	TRUE
LOC_Os04g36900	0.369297	0.108353	1.98704	0.000326265	0.00345771	TRUE
LOC_Os04g37490	74.3668	31.3878	1.53261	9.64135e-08	2.52797e-06	TRUE
LOC_Os04g37500	2.27124	0.250802	3.4566	3.62651e-07	8.31539e-06	TRUE
LOC_Os04g37520	0.654524	9.20235	-3.60805	4.11841e-20	8.59545e-18	TRUE
LOC_Os04g37550	76.8874	44.686	1.05719	9.38272e-07	1.93844e-05	TRUE
LOC_Os04g37640	0.0294595	0.197176	-2.39063	0.00290552	0.0222162	TRUE
LOC_Os04g37650	0.854559	0.326161	1.58837	0.000173575	0.00200244	TRUE
LOC_Os04g37670	29.0164	11.0383	1.66908	3.0809e-14	2.73353e-12	TRUE
LOC_Os04g37690	44.5079	118.996	-1.19092	8.6938e-11	4.18136e-09	TRUE
LOC_Os04g37700	7.26117	1.09545	3.04655	1.57568e-11	8.52477e-10	TRUE
LOC_Os04g37760	2.39296	1.35054	1.0432	0.000322552	0.0034228	TRUE
LOC_Os04g37820	91.205	42.0405	1.39089	1.54494e-09	5.94942e-08	TRUE
LOC_Os04g37880	7.38403	0.715548	3.61445	4.51265e-16	5.47899e-14	TRUE
LOC_Os04g38042	34.7811	18.9497	1.13963	0.000935211	0.00854875	TRUE
LOC_Os04g38060	0.554438	2.3908	-1.93694	1.08569e-06	2.21105e-05	TRUE
LOC_Os04g38070	0.0711665	0.502261	-2.54951	2.09453e-06	3.97142e-05	TRUE
LOC_Os04g38220	1.06651	4.23201	-1.7853	3.3389e-06	6.01571e-05	TRUE
LOC_Os04g38390	672.251	363.718	1.14397	3.11394e-10	1.35624e-08	TRUE
LOC_Os04g38540	7.3661	0.855351	3.38479	1.51941e-10	6.90144e-09	TRUE
LOC_Os04g38560	0	0.0758028	-4.97211	0.00540546	0.0373781	TRUE
LOC_Os04g38600	2329.56	5769.87	-1.1117	1.04765e-09	4.1605e-08	TRUE
LOC_Os04g38680	12.3945	1.76742	3.11848	2.62179e-13	1.97805e-11	TRUE
LOC_Os04g38790	15.5926	4.26161	2.10127	1.45058e-15	1.62982e-13	TRUE
LOC_Os04g38830	0.27352	1.17278	-1.91394	0.000520153	0.00515609	TRUE
LOC_Os04g38850	2.57413	6.34391	-1.0594	0.000846697	0.00782976	TRUE
LOC_Os04g38940	8.9177	25.5141	-1.30806	1.77585e-10	7.97124e-09	TRUE
LOC_Os04g39010	1.77806	0.392807	2.45126	1.11256e-08	3.56831e-07	TRUE
LOC_Os04g39100	1.25683	0.423368	1.79686	0.00109218	0.00975134	TRUE
LOC_Os04g39130	1.75567	5.10029	-1.32888	1.16381e-05	0.000183343	TRUE
LOC_Os04g39140	14.8367	44.9078	-1.38635	7.18015e-16	8.36261e-14	TRUE
LOC_Os04g39300	13.1814	5.38457	1.60594	7.17795e-05	0.000924623	TRUE
LOC_Os04g39320	186.108	41.3608	2.47336	1.89249e-14	1.73715e-12	TRUE
LOC_Os04g39360	0.480954	0.0838583	2.77748	4.59599e-07	1.03029e-05	TRUE
LOC_Os04g39380	3.56203	0.611059	2.83015	3.00385e-05	0.000427135	TRUE
LOC_Os04g39470	0.410231	1.33455	-1.45614	0.000166683	0.00193033	TRUE
LOC_Os04g39570	0.697988	1.97483	-1.29279	0.00167548	0.0139754	TRUE
LOC_Os04g39864	0.285883	0.976937	-1.55765	0.000160876	0.00187103	TRUE
LOC_Os04g39880	33.9382	11.3015	1.86581	1.5579e-15	1.74004e-13	TRUE
LOC_Os04g39900	51.9951	16.7176	1.91125	1.97386e-16	2.54802e-14	TRUE
LOC_Os04g39930	1.92835	7.23312	-1.69598	7.67998e-10	3.1148e-08	TRUE
LOC_Os04g40070	0.498494	0.125565	2.1936	0.00153677	0.0129868	TRUE
LOC_Os04g40460	0.110227	0.602115	-2.22508	0.0027415	0.0212002	TRUE
LOC_Os04g40510	0.180176	1.60671	-3.09509	0.00034283	0.00360719	TRUE
LOC_Os04g40560	1.26467	0.489241	1.5931	3.15649e-05	0.000446136	TRUE
LOC_Os04g40920	0.422807	0.171909	1.53118	0.00702744	0.0466749	TRUE
LOC_Os04g41170	0.198161	0.0382878	2.55122	0.00567694	0.0390007	TRUE
LOC_Os04g41229	3.93062	12.9645	-1.47546	4.9114e-06	8.46484e-05	TRUE
LOC_Os04g41350	19.5942	54.6253	-1.27009	5.03134e-13	3.61915e-11	TRUE
LOC_Os04g41500	62.6553	36.4039	1.02362	1.675e-09	6.41143e-08	TRUE
LOC_Os04g41680	45.7896	24.4444	1.20239	0.00243535	0.0191882	TRUE
LOC_Os04g41930	5.19388	13.3858	-1.16432	4.60645e-05	0.000622753	TRUE
LOC_Os04g41960	255.151	73.7096	2.05749	1.87834e-20	4.0998e-18	TRUE
LOC_Os04g42050	16.9302	0.465635	5.52341	1.30274e-09	5.07482e-08	TRUE
LOC_Os04g42120	0.0122474	0.245393	-3.90275	4.42657e-06	7.72232e-05	TRUE
LOC_Os04g42360	0.487792	0.127111	2.19007	8.22191e-05	0.00104022	TRUE
LOC_Os04g42800	43.6566	115.7	-1.20189	2.29031e-12	1.43454e-10	TRUE
LOC_Os04g43070	411.757	1034.79	-1.11096	1.12327e-13	8.97137e-12	TRUE
LOC_Os04g43090	2.99	0	10.4706	2.41605e-44	3.36985e-41	TRUE
LOC_Os04g43200	9.36182	1.17512	3.2764	2.69793e-08	7.97333e-07	TRUE
LOC_Os04g43380	24.0928	13.9795	1.05112	1.15748e-05	0.000182598	TRUE
LOC_Os04g43390	223.34	114.92	1.2081	5.59163e-11	2.79513e-09	TRUE
LOC_Os04g43440	4.91936	1.46133	1.99718	1.75382e-11	9.39084e-10	TRUE
LOC_Os04g43490	2.35545	1.21427	1.18657	0.000134523	0.00160134	TRUE
LOC_Os04g43680	28.3259	4.79447	2.854	8.20682e-23	2.3349e-20	TRUE
LOC_Os04g43800	308.607	63.3812	2.56667	1.20762e-16	1.60229e-14	TRUE
LOC_Os04g44020	0.083414	0	5.3103	0.002409	0.0190147	TRUE
LOC_Os04g44110	56.1057	30.4371	1.1332	4.38854e-10	1.8659e-08	TRUE
LOC_Os04g44230	1.27151	0.359928	2.12328	8.51018e-05	0.00107194	TRUE
LOC_Os04g44240	6.38443	2.12866	1.88653	0.000156041	0.00181961	TRUE
LOC_Os04g44250	0.77412	2.77756	-1.59069	2.88391e-07	6.75558e-06	TRUE
LOC_Os04g44300	36.3075	17.5066	1.3351	7.82455e-09	2.5775e-07	TRUE
LOC_Os04g44600	2.43224	1.25223	1.2078	0.000239983	0.00265089	TRUE
LOC_Os04g44670	0.560948	4.90918	-2.91501	6.88769e-16	8.05479e-14	TRUE
LOC_Os04g44750	2.86598	1.61514	1.07244	0.000400217	0.00412374	TRUE
LOC_Os04g44830	44.1987	111.3	-1.09991	3.12499e-12	1.91745e-10	TRUE
LOC_Os04g45020	3.15395	1.63787	1.20779	9.80994e-05	0.00121453	TRUE
LOC_Os04g45130	1.05504	2.7471	-1.16899	0.000151457	0.00177339	TRUE
LOC_Os04g45170	5.23215	13.6721	-1.18044	8.57993e-08	2.27892e-06	TRUE
LOC_Os04g45270	0.570665	2.0438	-1.64512	4.48866e-05	0.000608575	TRUE
LOC_Os04g45470	95.5278	41.51	1.46469	5.29123e-14	4.5365e-12	TRUE
LOC_Os04g45600	33.0077	80.7001	-1.08281	6.19285e-10	2.54597e-08	TRUE
LOC_Os04g45700	0.315787	0.0937876	1.92549	0.00710685	0.0470602	TRUE
LOC_Os04g45750	1.36275	0.692599	1.26835	0.00493134	0.0346973	TRUE
LOC_Os04g45834	91.157	259.701	-1.30661	6.24818e-13	4.41666e-11	TRUE
LOC_Os04g45890	0.624504	2.45911	-1.78349	1.52495e-06	2.99059e-05	TRUE
LOC_Os04g45920	0.811074	0.220126	2.11596	0.000214888	0.00240654	TRUE
LOC_Os04g46000	22.2255	2.55943	3.39986	9.0937e-23	2.54918e-20	TRUE
LOC_Os04g46020	17.8292	7.25642	1.53894	8.07509e-14	6.65392e-12	TRUE
LOC_Os04g46200	2.9094	0.171909	4.38765	4.93031e-08	1.37668e-06	TRUE
LOC_Os04g46280	123.883	67.2264	1.12094	1.36895e-11	7.47704e-10	TRUE
LOC_Os04g46300	2.69252	1.40925	1.17441	0.000141452	0.00166888	TRUE
LOC_Os04g46330	0.0286868	0.512191	-3.79011	1.82576e-08	5.57139e-07	TRUE
LOC_Os04g46600	0.384075	0.0773483	2.58379	0.000385784	0.00399954	TRUE
LOC_Os04g46680	0.919099	0.251903	2.10441	2.2518e-07	5.41284e-06	TRUE
LOC_Os04g46950	0.110555	0.571554	-2.07095	0.000436847	0.0044467	TRUE
LOC_Os04g46990	11.9657	49.7442	-1.86917	7.01626e-12	4.06517e-10	TRUE
LOC_Os04g47080	0.0784493	2.02129	-4.43642	1.72809e-19	3.34991e-17	TRUE
LOC_Os04g47170	0.734731	0.399317	1.12861	0.00377918	0.0276797	TRUE
LOC_Os04g47300	3.12231	9.44077	-1.38441	4.16217e-08	1.18123e-06	TRUE
LOC_Os04g47360	140.889	757.791	-2.26411	5.96286e-15	5.99283e-13	TRUE
LOC_Os04g47450	3.22975	0.542983	2.87994	3.19431e-08	9.29618e-07	TRUE
LOC_Os04g47480	1.12972	0.0964341	3.68408	1.70858e-07	4.20426e-06	TRUE
LOC_Os04g47620	1.95967	0.21406	3.51467	1.0794e-06	2.20107e-05	TRUE
LOC_Os04g47650	0.2786	0.944386	-1.55093	0.000108914	0.00133113	TRUE
LOC_Os04g47720	0.591837	0.159217	2.05184	0.00052668	0.00520905	TRUE
LOC_Os04g47890	1.54756	0.644382	1.55512	0.000730806	0.00690204	TRUE
LOC_Os04g48070	16.9416	6.93812	1.55501	2.4582e-08	7.32541e-07	TRUE
LOC_Os04g48150	0.443555	0.0229495	4.19787	3.04411e-08	8.89074e-07	TRUE
LOC_Os04g48160	26.2678	78.0216	-1.36534	5.82765e-16	6.91411e-14	TRUE
LOC_Os04g48270	9.26677	4.32064	1.32755	1.65163e-06	3.21041e-05	TRUE
LOC_Os04g48880	90.6272	319.024	-1.6136	1.63168e-21	4.02195e-19	TRUE
LOC_Os04g48930	0.0294595	1.12555	-5.00522	4.52303e-06	7.86183e-05	TRUE
LOC_Os04g48950	3.43035	1.64647	1.30014	0.000161812	0.00188038	TRUE
LOC_Os04g49150	0.202025	0.00651008	4.78204	9.95825e-07	2.04332e-05	TRUE
LOC_Os04g49160	7.74658	3.8813	1.28462	0.000409253	0.00420398	TRUE
LOC_Os04g49170	1.48976	0.441468	2.04016	3.47046e-06	6.22527e-05	TRUE
LOC_Os04g49194	36.358	8.48468	2.41119	5.40554e-11	2.71159e-09	TRUE
LOC_Os04g49210	28.9379	8.68972	1.99081	7.402e-14	6.13465e-12	TRUE
LOC_Os04g49310	0.425898	0.0447978	3.43659	2.72636e-08	8.04901e-07	TRUE
LOC_Os04g49360	3.67813	0.565044	2.93654	2.16435e-12	1.36311e-10	TRUE
LOC_Os04g49410	10.0564	5.21274	1.20627	2.66119e-06	4.933e-05	TRUE
LOC_Os04g49460	3.37516	1.15889	1.81657	6.66262e-05	0.000866125	TRUE
LOC_Os04g49500	0.557201	0.203686	1.69101	0.000545318	0.00536001	TRUE
LOC_Os04g49550	2.63505	8.29925	-1.40827	8.84792e-09	2.88471e-07	TRUE
LOC_Os04g49757	41.7047	20.4935	1.30543	2.12255e-07	5.13452e-06	TRUE
LOC_Os04g49850	0.135823	0.467064	-1.50885	0.00157865	0.0132838	TRUE
LOC_Os04g49920	0.00651008	0.126338	-3.74761	0.000700779	0.00666477	TRUE
LOC_Os04g49980	0.610266	0.26956	1.4773	0.00290949	0.0222436	TRUE
LOC_Os04g50700	1.67931	0.392691	2.25682	5.21703e-07	1.14923e-05	TRUE
LOC_Os04g50790	7.45365	4.24882	1.06965	1.62761e-05	0.000247694	TRUE
LOC_Os04g50950	0.939943	0.243848	2.12814	0.00195612	0.0159303	TRUE
LOC_Os04g51454	16.0063	39.732	-1.09716	3.05935e-10	1.33348e-08	TRUE
LOC_Os04g51460	1.10049	0.0375151	5.02639	8.31194e-15	8.07933e-13	TRUE
LOC_Os04g51660	4.9073	2.81342	1.04825	0.000775858	0.00726276	TRUE
LOC_Os04g51680	0.90718	0.120601	3.15209	3.2051e-11	1.6602e-09	TRUE
LOC_Os04g51820	94.6913	41.4426	1.41431	2.59457e-15	2.76815e-13	TRUE
LOC_Os04g51930	0.202469	0.0424797	2.32502	0.0054317	0.0375323	TRUE
LOC_Os04g51970	10.7744	6.20921	1.03688	4.84506e-07	1.07893e-05	TRUE
LOC_Os04g51990	0.260944	0.0382878	2.95408	1.20639e-05	0.000189478	TRUE
LOC_Os04g52210	0.991154	0.0643281	4.16029	1.72123e-10	7.75041e-09	TRUE
LOC_Os04g52440	4.4306	0.20104	4.78939	4.8096e-09	1.66793e-07	TRUE
LOC_Os04g52504	10.3628	3.10162	1.99305	1.84048e-11	9.81807e-10	TRUE
LOC_Os04g52510	0.0122474	0.153479	-3.30022	0.0010367	0.00934793	TRUE
LOC_Os04g52606	17.1659	9.37202	1.07329	1.12565e-07	2.89961e-06	TRUE
LOC_Os04g52650	0.0807675	0.705175	-2.87322	3.78179e-05	0.000524661	TRUE
LOC_Os04g52730	33.9347	19.5357	1.05786	3.55053e-08	1.02287e-06	TRUE
LOC_Os04g52790	1.46813	0.104161	4.0855	3.33803e-14	2.94128e-12	TRUE
LOC_Os04g52920	0.437701	0.0643281	2.99511	7.37763e-07	1.56316e-05	TRUE
LOC_Os04g53030	2.72013	6.50565	-1.06886	0.000135736	0.00161242	TRUE
LOC_Os04g53050	3.72869	1.11674	1.99061	1.905e-10	8.51754e-09	TRUE
LOC_Os04g53210	9.62226	5.62332	1.03009	0.000270026	0.00293959	TRUE
LOC_Os04g53230	342.732	803.927	-1.02487	1.27407e-08	4.03203e-07	TRUE
LOC_Os04g53310	134.785	364.882	-1.23702	1.40638e-11	7.66684e-10	TRUE
LOC_Os04g53340	1.25386	0.703629	1.06311	0.00118339	0.0104305	TRUE
LOC_Os04g53370	3.63834	9.21953	-1.14639	1.26026e-05	0.000197125	TRUE
LOC_Os04g53606	2.1372	0.151606	4.06714	1.49277e-16	1.95792e-14	TRUE
LOC_Os04g53680	39.0267	93.5682	-1.05599	6.00728e-11	2.98464e-09	TRUE
LOC_Os04g53720	18.1466	7.15064	1.6027	9.3951e-12	5.30374e-10	TRUE
LOC_Os04g53780	9.99598	4.60077	1.3299	1.32697e-07	3.36514e-06	TRUE
LOC_Os04g53800	1.58662	0.0911411	4.40969	3.6277e-10	1.56333e-08	TRUE
LOC_Os04g53810	113.502	32.8107	2.06128	5.37027e-21	1.25349e-18	TRUE
LOC_Os04g53830	3.03412	1.34504	1.44333	0.00430418	0.0309219	TRUE
LOC_Os04g53850	15.4789	7.61287	1.31029	0.000900189	0.00826561	TRUE
LOC_Os04g54020	8.81138	23.6093	-1.24264	4.79977e-07	1.07051e-05	TRUE
LOC_Os04g54070	8.85448	21.493	-1.06387	7.39224e-08	1.9959e-06	TRUE
LOC_Os04g54120	0.318646	0.0865048	2.05761	0.00525984	0.0365575	TRUE
LOC_Os04g54240	0.275838	3.13231	-3.17568	1.8868e-06	3.62319e-05	TRUE
LOC_Os04g54300	1.38263	4.85978	-1.53979	0.00068212	0.00650562	TRUE
LOC_Os04g54310	0.187904	1.21516	-2.41358	4.21971e-05	0.000576879	TRUE
LOC_Os04g54570	1.16109	0.164954	2.90588	0.00129074	0.0112228	TRUE
LOC_Os04g54600	0.16451	1.09379	-2.45518	4.01506e-08	1.14345e-06	TRUE
LOC_Os04g54610	5.54859	0.631806	3.4248	1.02225e-05	0.000163337	TRUE
[truncated: 3,004 more rows]
