# Supplementary material for: OsbZIP81, A Homologue of Arabidopsis VIP1, May Positively Regulate JA Levels by Directly Targetting the Genes in JA Signaling and Metabolism Pathway in Rice
Source: Int J Mol Sci. 2019 May 13;20(9):2360. doi: 10.3390/ijms20092360 (PMC6539606; doi:10.3390/ijms20092360)
Supplement: Supplementary file 1 [file ijms-20-02360-s001.zip › Supplementary File 7.xls]

## Sheet: Sheet1
Supplemental File 7. List of genes bound and regulated by OsbZIP81.1
Gene_ID	Putative function
LOC_Os01g01170	expressed protein
LOC_Os01g01340	light-induced protein 1-like, putative, expressed
LOC_Os01g01350	SNF7 domain containing protein, putative, expressed
LOC_Os01g01840	helix-loop-helix DNA-binding domain containing protein, expressed
LOC_Os01g01890	expressed protein
LOC_Os01g02390	protein kinase domain containing protein, expressed
LOC_Os01g02400	protein kinase domain containing protein, expressed
LOC_Os01g02760	receptor-like kinase, putative, expressed
LOC_Os01g02770	resistance-related receptor-like kinase, putative, expressed
LOC_Os01g02790	protein kinase domain containing protein, expressed
LOC_Os01g02840	resistance-related receptor-like kinase, putative, expressed
LOC_Os01g03080	expressed protein
LOC_Os01g03130	expressed protein
LOC_Os01g03310	BBTI1 - Bowman-Birk type bran trypsin inhibitor precursor, expressed
LOC_Os01g03730	nuclease PA3, putative, expressed
LOC_Os01g03740	nuclease PA3, putative, expressed
LOC_Os01g03950	glycosyl hydrolase, family 31, putative, expressed
LOC_Os01g03980	expressed protein
LOC_Os01g04050	BBTI12 - Bowman-Birk type bran trypsin inhibitor precursor, expressed
LOC_Os01g04070	verticillium wilt disease resistance protein, putative, expressed
LOC_Os01g04160	expressed protein
LOC_Os01g04230	inactive receptor kinase At2g26730 precursor, putative, expressed
LOC_Os01g04330	OsCML16 - Calmodulin-related calcium sensor protein, expressed
LOC_Os01g04350	hsp20/alpha crystallin family protein, putative, expressed
LOC_Os01g04450	OsWAK2 - OsWAK receptor-like cytoplasmic kinase OsWAK-RLCK, expressed
LOC_Os01g04470	expressed protein
LOC_Os01g04480	expressed protein
LOC_Os01g04800	B3 DNA binding domain containing protein, expressed
LOC_Os01g04920	glycosyl transferase, group 1 domain containing protein, expressed
LOC_Os01g05064	expressed protein
LOC_Os01g05260	expressed protein
LOC_Os01g05310	expressed protein
LOC_Os01g05620	NBS-LRR disease resistance protein, putative, expressed
LOC_Os01g05780	expressed protein
LOC_Os01g06310	glycine-rich cell wall structural protein precursor, putative, expressed
LOC_Os01g06640	basic helix-loop-helix, putative, expressed
LOC_Os01g06740	ribosome inactivating protein, putative, expressed
LOC_Os01g06870	resistance protein SlVe1 precursor, putative, expressed
LOC_Os01g08020	boron transporter protein, putative, expressed
LOC_Os01g08440	UDP-glucoronosyl and UDP-glucosyl transferase domain containing protein, expressed
LOC_Os01g08470	retrotransposon protein, putative, unclassified, expressed
LOC_Os01g09100	WRKY10, expressed
LOC_Os01g09220	transposon protein, putative, CACTA, En/Spm sub-class, expressed
LOC_Os01g09280	myb-related transcription activator, putative, expressed
LOC_Os01g09540	HAD superfamily phosphatase, putative, expressed
LOC_Os01g09590	myb-like DNA-binding domain containing protein, putative, expressed
LOC_Os01g09650	expressed protein
LOC_Os01g10640	expressed protein
LOC_Os01g11130	RNA recognition motif containing protein, putative, expressed
LOC_Os01g11520	RING-H2 finger protein, putative, expressed
LOC_Os01g11600	expressed protein
LOC_Os01g12160	OsGH3.3 - Probable indole-3-acetic acid-amido synthetase, expressed
LOC_Os01g12290	S-locus lectin protein kinase family protein, putative, expressed
LOC_Os01g12430	receptor-like protein kinase, putative, expressed
LOC_Os01g12440	AP2 domain containing protein, expressed
LOC_Os01g13690	ligA, putative, expressed
LOC_Os01g14200	retrotransposon protein, putative, unclassified, expressed
LOC_Os01g14430	DNA binding protein, putative, expressed
LOC_Os01g14590	pathogen-related protein, putative, expressed
LOC_Os01g15000	lipase, putative, expressed
LOC_Os01g15270	expressed protein
LOC_Os01g15399	expressed protein
LOC_Os01g16450	peroxidase precursor, putative, expressed
LOC_Os01g17390	OsFBX5 - F-box domain containing protein, expressed
LOC_Os01g18584	WRKY9, expressed
LOC_Os01g18670	MDR-like ABC transporter, putative, expressed
LOC_Os01g18744	transferase family protein, putative, expressed
LOC_Os01g19270	expressed protein
LOC_Os01g19820	universal stress protein domain containing protein, putative, expressed
LOC_Os01g20206	methyltransferase, putative, expressed
LOC_Os01g21120	AP2 domain containing protein, expressed
LOC_Os01g22336	peroxidase precursor, putative, expressed
LOC_Os01g22900	neutral/alkaline invertase, putative, expressed
LOC_Os01g22980	OsSCP3 - Putative Serine Carboxypeptidase homologue, expressed
LOC_Os01g25710	transposon protein, putative, CACTA, En/Spm sub-class, expressed
LOC_Os01g25820	respiratory burst oxidase, putative, expressed
LOC_Os01g26039	expressed protein
LOC_Os01g26310	wall-associated kinase-like 2, putative, expressed
LOC_Os01g27230	12-oxophytodienoate reductase, putative, expressed
LOC_Os01g27240	12-oxophytodienoate reductase, putative, expressed
LOC_Os01g28840	C4-dicarboxylate transporter/malic acid transport protein, expressed
LOC_Os01g29180	expressed protein
LOC_Os01g29330	expressed protein
LOC_Os01g31370	glycosyltransferase, putative, expressed
LOC_Os01g31690	oxygen-evolving enhancer protein 1, chloroplast precursor, putative, expressed
LOC_Os01g34690	expressed protein
LOC_Os01g36064	hAT dimerisation domain-containing protein, putative, expressed
LOC_Os01g36850	transposon protein, putative, Pong sub-class, expressed
LOC_Os01g38510	protein transport protein Sec61 subunit beta, putative, expressed
LOC_Os01g39830	beta-galactosidase, putative, expressed
LOC_Os01g39860	1-aminocyclopropane-1-carboxylate oxidase protein, putative, expressed
LOC_Os01g40070	expressed protein
LOC_Os01g40120	expressed protein
LOC_Os01g41010	DUF581 domain containing protein, expressed
LOC_Os01g41420	transmembrane amino acid transporter protein, putative, expressed
LOC_Os01g41550	aspartic proteinase, putative, expressed
LOC_Os01g41710	chlorophyll A-B binding protein, putative, expressed
LOC_Os01g41930	leucine rich repeat protein, putative, expressed
LOC_Os01g42160	MEGL14 - Maternally expressed gene MEG family protein precursor, putative, expressed
LOC_Os01g42190	heat shock protein DnaJ, putative, expressed
LOC_Os01g42690	OsPOP2 - Putative Prolyl Oligopeptidase homologue, expressed
LOC_Os01g42810	leaf senescence related protein, putative, expressed
LOC_Os01g43160	polygalacturonase, putative, expressed
LOC_Os01g43460	C4-dicarboxylate transporter/malic acid transport protein, expressed
LOC_Os01g43700	cytochrome P450 72A1, putative, expressed
LOC_Os01g43851	cytochrome P450 72A1, putative, expressed
LOC_Os01g44110	serine/threonine-protein kinase, putative, expressed
LOC_Os01g45274	carbonic anhydrase, chloroplast precursor, putative, expressed
LOC_Os01g45450	AAA family ATPase, putative, expressed
LOC_Os01g45830	sulfate transporter, putative, expressed
LOC_Os01g45840	CRR2, putative, expressed
LOC_Os01g46130	expressed protein
LOC_Os01g47470	serine/threonine-protein kinase, putative, expressed
LOC_Os01g47510	retrotransposon protein, putative, unclassified, expressed
LOC_Os01g47570	expressed protein
LOC_Os01g48640	expressed protein
LOC_Os01g48950	expressed protein
LOC_Os01g49210	expressed protein
LOC_Os01g49750	expressed protein
LOC_Os01g50410	STE_MEKK_ste11_MAP3K.6 - STE kinases include homologs to sterile 7, sterile 11 and sterile 20 from yeast, expressed
LOC_Os01g50440	AWPM-19-like membrane family protein, putative, expressed
LOC_Os01g50720	MYB family transcription factor, putative, expressed
LOC_Os01g50940	helix-loop-helix DNA-binding domain containing protein, expressed
LOC_Os01g50980	cullin, putative, expressed
LOC_Os01g51140	helix-loop-helix DNA-binding domain containing protein, expressed
LOC_Os01g51410	glycine dehydrogenase, putative, expressed
LOC_Os01g51540	cytidine/deoxycytidylate deaminase, putative, expressed
LOC_Os01g51670	expressed protein
LOC_Os01g51980	alliin lyase precursor, putative, expressed
LOC_Os01g52110	RING finger and CHY zinc finger domain-containing protein 1, putative, expressed
LOC_Os01g52514	B3 DNA binding domain containing protein, expressed
LOC_Os01g52530	phosphoribosyl transferase, putative, expressed
LOC_Os01g52570	lachrymatory factor synthase, putative, expressed
LOC_Os01g52710	glycosyl transferase 8 domain containing protein, putative, expressed
LOC_Os01g52730	DUF584 domain containing protein, putative, expressed
LOC_Os01g52740	expressed protein
LOC_Os01g52750	OsSub3 - Putative Subtilisin homologue, expressed
LOC_Os01g53160	DUF623 domain containing protein, expressed
LOC_Os01g53294	respiratory burst oxidase protein B, putative, expressed
LOC_Os01g53330	anthocyanidin 5,3-O-glucosyltransferase, putative, expressed
LOC_Os01g53430	anthocyanidin 5,3-O-glucosyltransferase, putative, expressed
LOC_Os01g53640	retrotransposon protein, putative, unclassified, expressed
LOC_Os01g53790	stress-induced protein, putative, expressed
LOC_Os01g53820	expressed protein
LOC_Os01g54270	transposon protein, putative, unclassified, expressed
LOC_Os01g54340	plant-specific domain TIGR01615 family protein, expressed
LOC_Os01g54370	dihydropyrimidinase, putative, expressed
LOC_Os01g54620	CESA4 - cellulose synthase, expressed
LOC_Os01g54670	coiled-coil domain-containing protein 25, putative, expressed
LOC_Os01g54700	retrotransposon protein, putative, unclassified, expressed
LOC_Os01g55160	expressed protein
LOC_Os01g55340	dof zinc finger domain containing protein, putative, expressed
LOC_Os01g55510	dynein light chain type 1 domain containing protein, expressed
LOC_Os01g55820	X8 domain containing protein, expressed
LOC_Os01g56330	TKL_IRAK_CrRLK1L-1.5 - The CrRLK1L-1 subfamily has homology to the CrRLK1L homolog, expressed
LOC_Os01g56450	DUF567 domain containing protein, putative, expressed
LOC_Os01g56690	helix-loop-helix DNA-binding domain containing protein, expressed
LOC_Os01g57430	hypothetical protein
LOC_Os01g57560	serine/threonine-protein kinase receptor precursor, putative, expressed
LOC_Os01g57730	peroxidase precursor, putative, expressed
LOC_Os01g58130	expressed protein
LOC_Os01g58140	expressed protein
LOC_Os01g58150	expressed protein
LOC_Os01g58170	expressed protein
LOC_Os01g58300	expressed protein
LOC_Os01g58760	bZIP transcription factor domain containing protein, expressed
LOC_Os01g58890	cysteine proteinase inhibitor precursor protein, putative, expressed
LOC_Os01g58910	auxin-induced protein 5NG4, putative, expressed
LOC_Os01g59000	cytochrome P450, putative, expressed
LOC_Os01g59150	tubulin/FtsZ domain containing protein, putative, expressed
LOC_Os01g59580	retrotransposon protein, putative, unclassified, expressed
LOC_Os01g60020	NAC domain transcription factor, putative, expressed
LOC_Os01g60480	retrotransposon protein, putative, unclassified, expressed
LOC_Os01g60600	WRKY108, expressed
LOC_Os01g60730	RING-H2 finger protein, putative, expressed
LOC_Os01g61044	transmembrane amino acid transporter protein, putative, expressed
LOC_Os01g61180	exo70 exocyst complex subunit domain containing protein, expressed
LOC_Os01g61380	lactate/malate dehydrogenase, putative, expressed
LOC_Os01g61610	flavonol synthase/flavanone 3-hydroxylase, putative, expressed
LOC_Os01g61760	myosin heavy chain-related, putative, expressed
LOC_Os01g62200	domain of unknown function DUF966 domain containing protein, expressed
LOC_Os01g62310	homeobox domain containing protein, expressed
LOC_Os01g62360	expressed protein
LOC_Os01g62380	fasciclin-like arabinogalactan protein, putative, expressed
LOC_Os01g62500	OsFtsH3 FtsH protease, homologue of AtFtsH3/10, expressed
LOC_Os01g62670	avr9/Cf-9 rapidly elicited protein, putative, expressed
LOC_Os01g62830	expressed protein
LOC_Os01g62880	oxidoreductase, aldo/keto reductase family protein, putative, expressed
LOC_Os01g62950	ras-related protein, putative, expressed
LOC_Os01g63050	expressed protein
LOC_Os01g63870	nucleobase-ascorbate transporter, putative, expressed
LOC_Os01g64170	glycosyl hydrolases family 17, putative, expressed
LOC_Os01g64360	MYB family transcription factor, putative, expressed
LOC_Os01g64440	expressed protein
LOC_Os01g64790	AP2 domain containing protein, expressed
LOC_Os01g65030	S-locus-specific glycoprotein precursor, putative, expressed
LOC_Os01g65110	POT family protein, expressed
LOC_Os01g65260	amidophosphoribosyltransferase, chloroplast precursor, putative, expressed
LOC_Os01g65380	patellin protein, putative, expressed
LOC_Os01g65510	OsFBX31 - F-box domain containing protein, expressed
LOC_Os01g65520	Sad1 / UNC-like C-terminal domain containing protein, putative, expressed
LOC_Os01g65550	RNA recognition motif containing protein, putative, expressed
LOC_Os01g65630	expressed protein
LOC_Os01g65650	receptor-like protein kinase HAIKU2 precursor, putative, expressed
LOC_Os01g65780	glycosyl transferase, putative, expressed
LOC_Os01g65830	acyl-desaturase, chloroplast precursor, putative, expressed
LOC_Os01g65880	nodulin MtN3 family protein, putative, expressed
LOC_Os01g66110	methyltransferase, putative, expressed
LOC_Os01g66270	AP2 domain containing protein, expressed
LOC_Os01g66530	ARGOS, putative, expressed
LOC_Os01g66760	inactive receptor kinase At2g26730 precursor, putative, expressed
LOC_Os01g66830	pectinacetylesterase domain containing protein, expressed
LOC_Os01g67520	VTC2, putative, expressed
LOC_Os01g67540	AMP-binding domain containing protein, expressed
LOC_Os01g67630	peptide transporter PTR2, putative, expressed
LOC_Os01g68020	BTBZ2 - Bric-a-Brac, Tramtrack, and Broad Complex BTB domain with TAZ zinc finger and Calmodulin-binding domains, expressed
LOC_Os01g68160	ZOS1-22 - C2H2 zinc finger protein, expressed
LOC_Os01g68650	plant-specific domain TIGR01615 family protein, expressed
LOC_Os01g68870	leucine-rich repeat receptor protein kinase EXS precursor, putative, expressed
LOC_Os01g68960	expressed protein
LOC_Os01g69200	regulatory protein, putative, expressed
LOC_Os01g70120	expressed protein
LOC_Os01g70130	protein kinase domain containing protein, expressed
LOC_Os01g70170	transaldolase, putative, expressed
LOC_Os01g70180	exostosin family domain containing protein, expressed
LOC_Os01g70190	exostosin family domain containing protein, expressed
LOC_Os01g70240	expressed protein
LOC_Os01g70410	protein kinase, putative, expressed
LOC_Os01g70710	heavy metal-associated domain containing protein, expressed
LOC_Os01g70930	leucoanthocyanidin dioxygenase, putative, expressed
LOC_Os01g71474	glycosyl hydrolases family 17, putative, expressed
LOC_Os01g71810	glycosyl hydrolases family 17, putative, expressed
LOC_Os01g71840	retrotransposon protein, putative, unclassified, expressed
LOC_Os01g72009	expressed protein
LOC_Os01g72420	C2 domain containing protein, putative, expressed
LOC_Os01g72490	LRP1, putative, expressed
LOC_Os01g72530	OsCML31 - Calmodulin-related calcium sensor protein, expressed
LOC_Os01g72810	secreted glycoprotein, putative, expressed
LOC_Os01g74020	MYB family transcription factor, putative, expressed
LOC_Os01g74370	domain of unknown function DUF966 domain containing protein, expressed
LOC_Os01g74450	aquaporin protein, putative, expressed
LOC_Os02g02460	transposon protein, putative, unclassified, expressed
LOC_Os02g02500	remorin family protein, putative, expressed
LOC_Os02g02540	glutamate receptor, putative, expressed
LOC_Os02g02930	terpene synthase, putative, expressed
LOC_Os02g03310	KH domain containing protein, putative, expressed
LOC_Os02g03400	microtubule associated protein, putative, expressed
LOC_Os02g03830	expressed protein
LOC_Os02g03840	expressed protein
LOC_Os02g04130	DUF1645 domain containing protein, putative, expressed
LOC_Os02g04640	Myb-like DNA-binding domain containing protein, putative, expressed
LOC_Os02g04680	OsSPL3 - SBP-box gene family member, expressed
LOC_Os02g04720	expressed protein
LOC_Os02g05744	endoglucanase, putative, expressed
LOC_Os02g06420	expressed protein
LOC_Os02g06480	SCO1 protein homolog, mitochondrial precursor, putative, expressed
LOC_Os02g06605	expressed protein
LOC_Os02g06960	expressed protein
LOC_Os02g07060	tubulin/FtsZ domain containing protein, putative, expressed
LOC_Os02g08100	AMP-binding domain containing protein, expressed
LOC_Os02g08440	WRKY71, expressed
LOC_Os02g09100	isoleucyl-tRNA synthetase, cytoplasmic, putative, expressed
LOC_Os02g09480	myb-like DNA-binding domain containing protein, putative, expressed
LOC_Os02g09630	GA20292-PA, putative, expressed
LOC_Os02g10120	lipoxygenase, putative, expressed
LOC_Os02g10450	expressed protein
LOC_Os02g10490	expressed protein
LOC_Os02g11859	expressed protein
LOC_Os02g11870	expressed protein
LOC_Os02g12890	cytochrome P450, putative, expressed
LOC_Os02g14630	hydroquinone glucosyltransferase, putative, expressed
LOC_Os02g15120	RING-H2 finger protein, putative, expressed
LOC_Os02g15230	GDSL-like lipase/acylhydrolase, putative, expressed
LOC_Os02g15750	expressed protein
LOC_Os02g16544	expressed protein
LOC_Os02g16909	dynein light chain type 1 domain containing protein, expressed
LOC_Os02g17534	xyloglucan fucosyltransferase, putative, expressed
LOC_Os02g17920	glyoxalase family protein, putative, expressed
LOC_Os02g18410	salt stress root protein RS1, putative, expressed
LOC_Os02g19750	NBS-LRR type disease resistance protein, putative, expressed
LOC_Os02g19990	reticulon domain containing protein, putative, expressed
LOC_Os02g21300	transposon protein, putative, unclassified, expressed
LOC_Os02g22100	OsRhmbd6 - Putative Rhomboid homologue, expressed
LOC_Os02g22160	DNA binding protein, putative, expressed
LOC_Os02g22380	glycosyltransferase protein, putative, expressed
LOC_Os02g26794	expressed protein
LOC_Os02g26860	START domain containing protein, putative, expressed
LOC_Os02g29500	expressed protein
LOC_Os02g30540	protein kinase, putative, expressed
LOC_Os02g32020	expressed protein
LOC_Os02g32250	retrotransposon protein, putative, unclassified, expressed
LOC_Os02g32550	expressed protein
LOC_Os02g32580	expressed protein
LOC_Os02g32940	expressed protein
LOC_Os02g33330	expressed protein
LOC_Os02g33680	U-box domain containing protein, expressed
LOC_Os02g34600	CAMK_CAMK_like.13 - CAMK includes calcium/calmodulin depedent protein kinases, expressed
LOC_Os02g36000	zinc finger protein, putative, expressed
LOC_Os02g36285	terpene synthase family, metal binding domain containing protein, expressed
LOC_Os02g36530	expressed protein
LOC_Os02g36740	zinc finger, C3HC4 type, putative, expressed
LOC_Os02g36840	cytokinin-O-glucosyltransferase 2, putative, expressed
LOC_Os02g36880	No apical meristem protein, putative, expressed
LOC_Os02g37309	expressed protein
LOC_Os02g37330	heavy metal associated domain containing protein, expressed
LOC_Os02g37590	glycerophosphoryl diester phosphodiesterase family protein, putative, expressed
LOC_Os02g37930	hypoxia-responsive family protein, putative, expressed
LOC_Os02g38000	retrotransposon protein, putative, unclassified, expressed
LOC_Os02g38130	no apical meristem protein, putative, expressed
LOC_Os02g39490	carbonyl reductase 3, putative, expressed
LOC_Os02g39790	CPuORF9 - conserved peptide uORF-containing transcript, expressed
LOC_Os02g39850	transferase family protein, putative, expressed
LOC_Os02g40840	alcohol oxidase, putative, expressed
LOC_Os02g41460	DUF640 domain containing protein, putative, expressed
LOC_Os02g41580	CAMK_CAMK_like.14 - CAMK includes calcium/calmodulin depedent protein kinases, expressed
LOC_Os02g41650	phenylalanine ammonia-lyase, putative, expressed
LOC_Os02g41961	expressed protein
LOC_Os02g42380	TCP family transcription factor, putative, expressed
LOC_Os02g42850	MYB family transcription factor, putative, expressed
LOC_Os02g42990	OsSAUR11 - Auxin-responsive SAUR gene family member, expressed
LOC_Os02g43540	retrotransposon protein, putative, unclassified, expressed
LOC_Os02g43660	plastocyanin-like domain containing protein, putative, expressed
LOC_Os02g43790	ethylene-responsive transcription factor, putative, expressed
LOC_Os02g44120	ZOS2-13 - C2H2 zinc finger protein, expressed
LOC_Os02g44300	MSP domain containing protein, expressed
LOC_Os02g45000	expressed protein
LOC_Os02g45100	mitochondrial import inner membrane translocase subunit Tim17, putative, expressed
LOC_Os02g45170	helix-loop-helix DNA-binding protein, putative, expressed
LOC_Os02g45420	AP2 domain containing protein, expressed
LOC_Os02g45450	dehydration-responsive element-binding protein, putative, expressed
LOC_Os02g45590	PPR repeat domain containing protein, putative, expressed
LOC_Os02g45710	zinc finger, C3HC4 type domain containing protein, expressed
LOC_Os02g45780	zinc finger, C3HC4 type domain containing protein, expressed
LOC_Os02g46180	DUF581 domain containing protein, expressed
LOC_Os02g46500	U-box, putative, expressed
LOC_Os02g46650	ubiquitin carboxyl-terminal hydrolase domain containing protein, expressed
LOC_Os02g46910	glycosyl hydrolases family 16, putative, expressed
LOC_Os02g46940	MYB family transcription factor, putative, expressed
LOC_Os02g47020	phosphoribulokinase/Uridine kinase family protein, expressed
LOC_Os02g47470	cytochrome P450, putative, expressed
LOC_Os02g47510	9-cis-epoxycarotenoid dioxygenase 1, chloroplast precursor, putative, expressed
LOC_Os02g47810	dof zinc finger domain containing protein, putative, expressed
LOC_Os02g48080	cysteine-rich receptor-like protein kinase 7 precursor, putative, expressed
LOC_Os02g48210	lectin-like protein kinase, putative, expressed
LOC_Os02g48360	pyrophosphate--fructose 6-phosphate 1-phosphotransferase subunit alpha, putative, expressed
LOC_Os02g48470	expressed protein
LOC_Os02g48570	peptide transporter PTR2, putative, expressed
LOC_Os02g48630	expressed protein
LOC_Os02g48690	expressed protein
LOC_Os02g48860	aspartic proteinase nepenthesin-2 precursor, putative, expressed
LOC_Os02g49140	glycosyltransferase, putative, expressed
LOC_Os02g49230	CCT/B-box zinc finger protein, putative, expressed
LOC_Os02g49555	expressed protein
LOC_Os02g49630	tetraspanin family protein, putative, expressed
LOC_Os02g49640	expressed protein
LOC_Os02g49710	RING finger protein, putative, expressed
LOC_Os02g49860	AWPM-19-like membrane family protein, putative, expressed
LOC_Os02g49950	spotted leaf 11, putative, expressed
LOC_Os02g50060	OsCML20 - Calmodulin-related calcium sensor protein, expressed
LOC_Os02g50110	expressed protein
LOC_Os02g50340	membrane attack complex component/perforin/complement C9, putative, expressed
LOC_Os02g50350	dihydroorotate dihydrogenase protein, putative, expressed
LOC_Os02g50374	expressed protein
LOC_Os02g50490	endoglucanase, putative, expressed
LOC_Os02g50820	nucleobase-ascorbate transporter, putative, expressed
LOC_Os02g51350	OsFBK10 - F-box domain and kelch repeat containing protein, expressed
LOC_Os02g51370	glutaredoxin, putative, expressed
LOC_Os02g51610	CRAL/TRIO domain containing protein, expressed
LOC_Os02g51710	wound/stress protein, putative, expressed
LOC_Os02g51740	VQ domain containing protein, putative, expressed
LOC_Os02g51890	RNA recognition motif containing protein, putative, expressed
LOC_Os02g51950	expressed protein
LOC_Os02g52010	phosphate-induced protein 1 conserved region domain containing protein, expressed
LOC_Os02g52040	phosphate-induced protein 1 conserved region domain containing protein, expressed
LOC_Os02g52170	expressed protein
LOC_Os02g52210	zinc finger, C3HC4 type domain containing protein, expressed
LOC_Os02g52650	chlorophyll A-B binding protein, putative, expressed
LOC_Os02g53100	WRKY32, expressed
LOC_Os02g53130	nitrate reductase, putative, expressed
LOC_Os02g53410	expressed protein
LOC_Os02g53520	kinesin motor domain containing protein, putative, expressed
LOC_Os02g53810	expressed protein
LOC_Os02g54050	ethylene-responsive transcription factor, putative, expressed
LOC_Os02g54140	hsp20/alpha crystallin family protein, putative, expressed
LOC_Os02g54254	saccharopine dehydrogenase, putative, expressed
LOC_Os02g54790	expressed protein
LOC_Os02g55900	expressed protein
LOC_Os02g55970	ANTH, putative, expressed
LOC_Os02g56930	expressed protein
LOC_Os02g57030	expressed protein
LOC_Os02g57700	protein kinase, putative, expressed
LOC_Os02g57810	cytochrome P450, putative, expressed
LOC_Os02g58000	expressed protein
LOC_Os02g58170	transposon protein, putative, unclassified, expressed
LOC_Os02g58210	jmjC domain containing protein, expressed
LOC_Os03g01740	expressed protein
LOC_Os03g02040	remorin, putative, expressed
LOC_Os03g02070	heavy-metal-associated domain-containing protein, putative, expressed
LOC_Os03g02750	OsSub25 - Putative Subtilisin homologue, expressed
LOC_Os03g03034	flavonol synthase/flavanone 3-hydroxylase, putative, expressed
LOC_Os03g03060	transposon protein, putative, unclassified, expressed
LOC_Os03g03164	homeobox protein knotted-1, putative, expressed
LOC_Os03g03410	serine/threonine-protein kinase, putative, expressed
LOC_Os03g03520	expressed protein
LOC_Os03g04060	CHIT16 - Chitinase family protein precursor, expressed
LOC_Os03g04110	lysM domain-containing GPI-anchored protein precursor, putative, expressed
LOC_Os03g04570	peptide transporter PTR3-A, putative, expressed
LOC_Os03g04740	expressed protein
LOC_Os03g04760	expressed protein
LOC_Os03g04770	beta-amylase, putative, expressed
LOC_Os03g05110	xyloglucan galactosyltransferase KATAMARI1, putative, expressed
LOC_Os03g05440	DUF677 domain containing protein, putative, expressed
LOC_Os03g05630	expressed protein
LOC_Os03g05750	heavy-metal-associated domain-containing protein, putative, expressed
LOC_Os03g05840	FAD dependent oxidoreductase domain containing protein, expressed
LOC_Os03g05880	monooxygenase, putative, expressed
LOC_Os03g05920	expressed protein
LOC_Os03g06330	tyrosine protein kinase domain containing protein, putative, expressed
LOC_Os03g06400	expressed protein
LOC_Os03g06630	heat stress transcription factor, putative, expressed
LOC_Os03g07350	CSLA4 - cellulose synthase-like family A; mannan synthase, expressed
LOC_Os03g07400	expressed protein
LOC_Os03g07440	putativ eribonuclease P, putative, expressed
LOC_Os03g07530	OsFBK12 - F-box domain and kelch repeat containing protein, expressed
LOC_Os03g08330	ZIM domain containing protein, putative, expressed
LOC_Os03g08520	DUF581 domain containing protein, expressed
LOC_Os03g08550	STRUBBELIG-RECEPTOR FAMILY 6 precursor, putative, expressed
LOC_Os03g08580	expressed protein
LOC_Os03g08834	expressed protein
LOC_Os03g08840	zinc finger protein, putative, expressed
LOC_Os03g08900	MATE efflux family protein, putative, expressed
LOC_Os03g08920	Zinc finger, C3HC4 type domain containing protein, expressed
LOC_Os03g08940	expressed protein
LOC_Os03g09170	ethylene-responsive transcription factor, putative, expressed
LOC_Os03g09840	C2 domain containing protein, putative, expressed
LOC_Os03g10240	DUF677 domain containing protein, putative, expressed
LOC_Os03g10820	expressed protein
LOC_Os03g10880	BTBN5 - Bric-a-Brac, Tramtrack, Broad Complex BTB domain with non-phototropic hypocotyl 3 NPH3 and coiled-coil domains, expressed
LOC_Os03g11210	DUF538 domain containing protein, putative, expressed
LOC_Os03g11510	mitochondrial carrier protein, putative, expressed
LOC_Os03g12110	homocysteine S-methyltransferase protein, putative, expressed
LOC_Os03g12140	glucan endo-1,3-beta-glucosidase precursor, putative, expressed
LOC_Os03g12520	STRUBBELIG-RECEPTOR FAMILY 7 precursor, putative, expressed
LOC_Os03g12650	retrotransposon protein, putative, unclassified
LOC_Os03g12660	cytochrome P450, putative, expressed
LOC_Os03g12890	aminotransferase domain containing protein, putative, expressed
LOC_Os03g13010	U-box domain containing protein, expressed
LOC_Os03g13540	Ser/Thr protein phosphatase family protein, putative, expressed
LOC_Os03g13570	glycosyl hydrolases family 16, putative, expressed
LOC_Os03g13950	actin-depolymerizing factor, putative, expressed
LOC_Os03g14050	thaumatin-like protein 1 precursor, putative, expressed
LOC_Os03g14820	expressed protein
LOC_Os03g15270	gibberellin receptor GID1L2, putative, expressed
LOC_Os03g16010	BRASSINOSTEROID INSENSITIVE 1-associated receptor kinase 1 precursor, putative, expressed
LOC_Os03g16060	expressed protein
LOC_Os03g16260	protein kinase, putative, expressed
LOC_Os03g16350	DNA binding protein, putative, expressed
LOC_Os03g16400	expressed protein
LOC_Os03g16950	cysteine-rich repeat secretory protein 55 precursor, putative, expressed
LOC_Os03g17230	NAD dependent epimerase/dehydratase family domain containing protein, expressed
LOC_Os03g17700	CGMC_MAPKCGMC_2_ERK.2 - CGMC includes CDA, MAPK, GSK3, and CLKC kinases, expressed
LOC_Os03g17790	OsRCI2-5 - Putative low temperature and salt responsive protein, expressed
LOC_Os03g17850	glycosyltransferase family 43 protein, putative, expressed
LOC_Os03g17980	CAMK_KIN1/SNF1/Nim1_like_AMPKh.2 - CAMK includes calcium/calmodulin depedent protein kinases, expressed
LOC_Os03g18010	phospholipase C, putative, expressed
LOC_Os03g18060	transposon protein, putative, unclassified, expressed
LOC_Os03g18110	proteins of unknown function domain containing protein, putative, expressed
LOC_Os03g18400	expressed protein
LOC_Os03g18540	expressed protein
LOC_Os03g18779	expressed protein
LOC_Os03g18890	glycosyl transferase 8 domain containing protein, putative, expressed
LOC_Os03g18910	COBRA-like protein 7 precursor, putative, expressed
LOC_Os03g18970	protein phosphotase protein, putative, expressed
LOC_Os03g19070	long cell-linked locus protein, putative, expressed
LOC_Os03g19120	MYB family transcription factor, putative, expressed
LOC_Os03g19200	DNAJ heat shock N-terminal domain-containing protein, putative, expressed
LOC_Os03g19470	proteins of unknown function domain containing protein, expressed
LOC_Os03g20090	MYB family transcription factor, putative, expressed
LOC_Os03g21000	thioredoxin, putative, expressed
LOC_Os03g21030	no apical meristem protein, putative, expressed
LOC_Os03g21040	stress responsive protein, putative, expressed
LOC_Os03g21510	inactive receptor kinase At2g26730 precursor, putative, expressed
LOC_Os03g22130	expressed protein
LOC_Os03g22210	POEI46 - Pollen Ole e I allergen and extensin family protein precursor, expressed
LOC_Os03g22259	expressed protein
LOC_Os03g22780	DVR, putative, expressed
LOC_Os03g22820	expressed protein
LOC_Os03g24590	mTERF domain containing protein, expressed
LOC_Os03g24910	nodulation protein-related, putative, expressed
LOC_Os03g24990	ulp1 protease family, C-terminal catalytic domain containing protein
LOC_Os03g25790	glycosyl hydrolases family 17 protein, expressed
LOC_Os03g26870	WD-40 repeat family protein, putative, expressed
LOC_Os03g28940	ZIM domain containing protein, putative, expressed
LOC_Os03g29240	PDI, putative, expressed
LOC_Os03g29770	EF hand family protein, expressed
LOC_Os03g30250	COBRA-like protein precursor, putative, expressed
LOC_Os03g31510	cysteine proteinase inhibitor 8 precursor, putative, expressed
LOC_Os03g32230	ZOS3-12 - C2H2 zinc finger protein, expressed
LOC_Os03g32314	allene oxide cyclase 4, chloroplast precursor, putative, expressed
LOC_Os03g32470	leucoanthocyanidin dioxygenase, putative, expressed
LOC_Os03g35600	serine/threonine-protein kinase receptor precursor, putative, expressed
LOC_Os03g38710	protein kinase, putative, expressed
LOC_Os03g38730	peroxisomal membrane protein, putative, expressed
LOC_Os03g39610	chlorophyll A-B binding protein, putative, expressed
LOC_Os03g40210	expressed protein
LOC_Os03g41070	metal transporter Nramp2, putative, expressed
LOC_Os03g41080	seed maturation protein PM23, putative, expressed
LOC_Os03g41390	ZOS3-15 - C2H2 zinc finger protein, expressed
LOC_Os03g42600	expressed protein
LOC_Os03g42630	No apical meristem protein, putative, expressed
LOC_Os03g42830	MATE efflux family protein, putative, expressed
LOC_Os03g43010	expressed protein
LOC_Os03g44420	tubulin/FtsZ domain containing protein, putative, expressed
LOC_Os03g44740	cytochrome P450, putative, expressed
LOC_Os03g45210	2-aminoethanethiol dioxygenase, putative, expressed
LOC_Os03g46060	thaumatin family domain containing protein, expressed
LOC_Os03g48960	expressed protein
LOC_Os03g49440	phosphatase, putative, expressed
LOC_Os03g49600	Os3bglu7 - beta-glucosidase, exo-beta-glucanse, expressed
LOC_Os03g49610	Os3bglu8 - beta-glucosidase, exo-beta-glucansase, high similarity to Os3bglu7, expressed
LOC_Os03g50280	GLTP domain containing protein, putative, expressed
LOC_Os03g50780	PHD-finger domain containing protein, putative, expressed
LOC_Os03g51010	hydrolase, alpha/beta fold family domain containing protein, expressed
LOC_Os03g51440	LRR receptor-like protein kinase, putative, expressed
LOC_Os03g51470	expressed protein
LOC_Os03g51740	aminotransferase, classes I and II, domain containing protein, expressed
LOC_Os03g52720	magnesium-dependent phosphatase 1, putative, expressed
LOC_Os03g52910	uncharacterized UPF0114 domain containing protein, expressed
LOC_Os03g52940	expressed protein
LOC_Os03g53150	OsIAA13 - Auxin-responsive Aux/IAA gene family member, expressed
LOC_Os03g53340	HSF-type DNA-binding domain containing protein, expressed
LOC_Os03g53540	expressed protein
LOC_Os03g53550	retrotransposon protein, putative, unclassified, expressed
LOC_Os03g53660	Myosin head domain containing protein, expressed
LOC_Os03g53800	periplasmic beta-glucosidase precursor, putative, expressed
LOC_Os03g54100	potassium channel protein, putative, expressed
LOC_Os03g54220	expressed protein
LOC_Os03g55070	UDP-glucose 6-dehydrogenase, putative, expressed
LOC_Os03g55090	alpha-glucan phosphorylast isozyme, putative, expressed
LOC_Os03g55120	plastocyanin-like domain containing protein, putative, expressed
LOC_Os03g55290	GASR3 - Gibberellin-regulated GASA/GAST/Snakin family protein precursor, expressed
LOC_Os03g55430	expressed protein
LOC_Os03g55590	MYB family transcription factor, putative, expressed
LOC_Os03g55776	expressed protein
LOC_Os03g55980	expressed protein
LOC_Os03g55990	homeobox domain containing protein, expressed
LOC_Os03g56220	stress-induced protein, putative, expressed
LOC_Os03g56370	methyltransferase, putative, expressed
LOC_Os03g56820	fatty acid hydroxylase, putative, expressed
LOC_Os03g57120	ferredoxin--NADP reductase, chloroplast precursor, putative, expressed
LOC_Os03g57640	gibberellin receptor GID1L2, putative, expressed
LOC_Os03g58100	pentatricopeptide, putative, expressed
LOC_Os03g58220	transposon protein, putative, unclassified, expressed
LOC_Os03g58280	expressed protein
LOC_Os03g58300	indole-3-glycerol phosphate lyase, chloroplast precursor, putative, expressed
LOC_Os03g58790	ATPase, putative, expressed
LOC_Os03g58800	ATPase, putative, expressed
LOC_Os03g59090	retrotransposon protein, putative, unclassified, expressed
LOC_Os03g59180	expressed protein
LOC_Os03g59340	CESA2 - cellulose synthase, expressed
LOC_Os03g59350	anthocyanin 3-O-beta-glucosyltransferase, putative, expressed
LOC_Os03g59670	basic helix-loop-helix, putative, expressed
LOC_Os03g60260	ANT1, putative, expressed
LOC_Os03g60560	ZOS3-21 - C2H2 zinc finger protein, expressed
LOC_Os03g60570	ZOS3-22 - C2H2 zinc finger protein, expressed
LOC_Os03g60580	actin-depolymerizing factor, putative, expressed
LOC_Os03g60810	lectin-like receptor kinase, putative, expressed
LOC_Os03g60840	BBTI13 - Bowman-Birk type bran trypsin inhibitor precursor, expressed
LOC_Os03g61040	GIL1, putative, expressed
LOC_Os03g61080	expressed protein
LOC_Os03g61120	anthranilate synthase component I-1, chloroplast precursor, putative, expressed
LOC_Os03g61890	chloroplast protein import component Toc159, putative, expressed
LOC_Os03g61910	retrotransposon protein, putative, unclassified, expressed
LOC_Os03g61920	electron transfer flavoprotein subunit alpha, mitochondrial precursor, putative, expressed
LOC_Os03g62040	retrotransposon protein, putative, unclassified, expressed
LOC_Os03g62080	mRNA-decapping enzyme, putative, expressed
LOC_Os03g62090	CESA5 - cellulose synthase, expressed
LOC_Os03g62110	nicotinate phosphoribosyltransferase family domain containing protein, expressed
LOC_Os03g62220	expressed protein
LOC_Os03g62270	MATE efflux family protein, putative, expressed
LOC_Os03g62330	expressed protein
LOC_Os03g62860	glucan endo-1,3-beta-glucosidase precursor, putative, expressed
LOC_Os03g63310	cytochrome P450 71E1, putative, expressed
LOC_Os03g63330	aspartokinase, chloroplast precursor, putative, expressed
LOC_Os04g01310	serine/threonine-protein kinase receptor precursor, putative, expressed
LOC_Os04g07260	expressed protein
LOC_Os04g08840	hypothetical protein
LOC_Os04g10800	inorganic phosphate transporter, putative, expressed
LOC_Os04g12950	indole-3-acetate beta-glucosyltransferase, putative, expressed
LOC_Os04g12960	UDP-glucoronosyl/UDP-glucosyl transferase, putative, expressed
LOC_Os04g13210	multidrug resistance-associated protein, putative, expressed
LOC_Os04g14680	OsAPx3 - Peroxisomal Ascorbate Peroxidase encoding gene 5,8, expressed
LOC_Os04g14690	flavin-containing monooxygenase family protein, putative, expressed
LOC_Os04g16728	chloroplast 30S ribosomal protein S15, putative, expressed
LOC_Os04g20164	amine oxidase precursor, putative, expressed
LOC_Os04g20400	cytokinin-O-glucosyltransferase 1, putative, expressed
LOC_Os04g21350	flowering promoting factor-like 1, putative, expressed
LOC_Os04g22660	tropinone reductase, putative, expressed
LOC_Os04g23550	basic helix-loop-helix family protein, putative, expressed
LOC_Os04g24510	OsWAK36 - OsWAK receptor-like protein kinase, expressed
LOC_Os04g24600	cysteine proteinase 1 precursor, putative, expressed
LOC_Os04g24804	expressed protein
LOC_Os04g25440	cytokinin-O-glucosyltransferase 2, putative, expressed
LOC_Os04g30930	NB-ARC domain containing protein, expressed
LOC_Os04g31120	OsFBK14 - F-box domain and kelch repeat containing protein, expressed
LOC_Os04g32610	expressed protein
LOC_Os04g32620	ethylene-responsive transcription factor ERF114, putative, expressed
LOC_Os04g32800	basic proline-rich protein, putative, expressed
LOC_Os04g33630	2Fe-2S iron-sulfur cluster binding domain containing protein, expressed
LOC_Os04g33830	membrane protein, putative, expressed
LOC_Os04g34600	abscisic stress-ripening, putative, expressed
LOC_Os04g35130	expressed protein
LOC_Os04g35240	CAMK_CAMK_like.25 - CAMK includes calcium/calmodulin depedent protein kinases, expressed
LOC_Os04g35540	amino acid permease family protein, putative, expressed
LOC_Os04g35560	glutathione S-transferase, putative, expressed
LOC_Os04g36720	ferric-chelate reductase, putative, expressed
LOC_Os04g37670	steroid nuclear receptor, ligand-binding, putative, expressed
LOC_Os04g38060	retrotransposon protein, putative, unclassified, expressed
LOC_Os04g38560	pectinesterase, putative, expressed
LOC_Os04g38680	transmembrane amino acid transporter protein, putative, expressed
LOC_Os04g38880	dynein light chain type 1 domain containing protein, expressed
LOC_Os04g38914	expressed protein
LOC_Os04g39010	heavy metal associated domain containing protein, expressed
LOC_Os04g39880	Os4bglu12 - beta-glucosidase, exo-beta-glucanase, expressed
LOC_Os04g39900	Os4bglu13 - beta-glucosidase homologue, similar to Os4Bglu12 exoglucanase/b-glucosidase, expressed
LOC_Os04g39930	receptor-like protein kinase, putative, expressed
LOC_Os04g39980	gibberellin 20 oxidase 2, putative, expressed
LOC_Os04g40140	expressed protein
LOC_Os04g40460	cytochrome P450, putative, expressed
LOC_Os04g40630	BTBZ4 - Bric-a-Brac, Tramtrack, Broad Complex BTB domain with TAZ zinc finger and Calmodulin-binding domains, expressed
LOC_Os04g40680	expressed protein
LOC_Os04g40874	glucose-6-phosphate 1-dehydrogenase, cytoplasmic isoform, putative, expressed
LOC_Os04g41570	ethylene-responsive protein related, putative, expressed
LOC_Os04g41960	NADP-dependent oxidoreductase, putative, expressed
LOC_Os04g41970	endoglucanase, putative, expressed
LOC_Os04g42250	transferase family protein, putative, expressed
LOC_Os04g43070	ammonium transporter protein, putative, expressed
LOC_Os04g43390	Os4bglu16 - monolignol beta-glucoside homologue, expressed
LOC_Os04g43440	NB-ARC/LRR disease resistance protein, putative, expressed
LOC_Os04g44020	expressed protein
LOC_Os04g44210	expressed protein
LOC_Os04g44300	transposon protein, putative, unclassified, expressed
LOC_Os04g44470	KUN1 - Kunitz-type trypsin inhibitor precursor, expressed
LOC_Os04g44480	retrotransposon protein, putative, unclassified, expressed
LOC_Os04g44950	short-chain dehydrogenase/reductase, putative, expressed
LOC_Os04g44980	short-chain dehydrogenase/reductase, putative, expressed
LOC_Os04g45020	MYB family transcription factor, putative, expressed
LOC_Os04g45470	vacuolar-processing enzyme precursor, putative, expressed
LOC_Os04g45600	NDH-M H PLASTOQUINONE DEHY, putative, expressed
LOC_Os04g45700	COBRA, putative, expressed
LOC_Os04g45860	transposon protein, putative, unclassified, expressed
LOC_Os04g45980	glycine-rich cell wall protein, putative, expressed
LOC_Os04g46020	GATA zinc finger domain containing protein, expressed
LOC_Os04g46079	ELMO/CED-12 family protein, putative, expressed
LOC_Os04g46610	PAP fibrillin family domain containing protein, expressed
LOC_Os04g46970	glucosyltransferase, putative, expressed
LOC_Os04g46990	cis-zeatin O-glucosyltransferase, putative, expressed
LOC_Os04g47360	OsPOP9 - Putative Prolyl Oligopeptidase homologue, expressed
LOC_Os04g47720	cis-zeatin O-glucosyltransferase, putative, expressed
LOC_Os04g48250	expressed protein
LOC_Os04g48270	OsFBX148 - F-box domain containing protein, expressed
LOC_Os04g48320	expressed protein
LOC_Os04g48350	dehydration-responsive element-binding protein, putative, expressed
LOC_Os04g48380	lysM domain containing protein, putative, expressed
LOC_Os04g48880	fatty acid hydroxylase, putative, expressed
LOC_Os04g49450	MYB family transcription factor, putative, expressed
LOC_Os04g49500	U-box domain-containing protein, putative, expressed
LOC_Os04g49690	FERONIA receptor-like kinase, putative, expressed
LOC_Os04g50780	expressed protein
LOC_Os04g51150	transposon protein, putative, unclassified, expressed
LOC_Os04g51400	zinc finger, C3HC4 type domain containing protein, expressed
LOC_Os04g51404	expressed protein
LOC_Os04g51454	expressed protein
LOC_Os04g51460	glycosyl hydrolases family 16, putative, expressed
LOC_Os04g51660	transferase family protein, putative, expressed
LOC_Os04g51680	expressed protein
LOC_Os04g51930	retrotransposon protein, putative, LINE subclass, expressed
LOC_Os04g52630	leucine-rich repeat-containing protein kinase family protein, putative, expressed
LOC_Os04g52730	NAD dependent epimerase/dehydratase family domain containing protein, expressed
LOC_Os04g53180	expressed protein
LOC_Os04g53810	leucoanthocyanidin reductase, putative, expressed
LOC_Os04g54230	wound induced protein, putative, expressed
LOC_Os04g54300	wound induced protein, putative, expressed
LOC_Os04g54310	expressed protein
LOC_Os04g54610	expressed protein
LOC_Os04g54830	expressed protein
LOC_Os04g55640	plant-specific domain TIGR01627 family protein, expressed
LOC_Os04g55710	transposon protein, putative, unclassified, expressed
LOC_Os04g56580	inositol 1,3,4,5,6-pentakisphosphate 2-kinase, putative, expressed
LOC_Os04g56970	tubulin/FtsZ domain containing protein, putative, expressed
LOC_Os04g57200	heavy metal transport/detoxification protein, putative, expressed
LOC_Os04g57350	EH domain-containing protein 1, putative, expressed
LOC_Os04g57410	methylthioribose kinase, putative, expressed
LOC_Os04g57550	amine oxidase, flavin-containing, domain containing protein, expressed
LOC_Os04g57720	OsRR6 type-A response regulator, expressed
LOC_Os04g57850	AMP-binding enzyme, putative, expressed
LOC_Os04g57880	heat shock protein DnaJ, putative, expressed
LOC_Os04g58040	expressed protein
LOC_Os04g58190	dof zinc finger domain containing protein, putative, expressed
LOC_Os04g58200	protochlorophyllide reductase A, chloroplast precursor, putative, expressed
LOC_Os04g58390	allantoinase, putative, expressed
LOC_Os04g58720	anthranilate phosphoribosyltransferase, putative, expressed
LOC_Os04g58810	CAF1 family ribonuclease containing protein, putative, expressed
LOC_Os04g58820	ATOFP18/OFP18, putative, expressed
LOC_Os04g58850	harpin-induced protein 1 domain containing protein, expressed
LOC_Os04g58860	harpin-induced protein 1 domain containing protein, expressed
LOC_Os04g59190	peroxidase precursor, putative, expressed
LOC_Os04g59200	peroxidase precursor, putative, expressed
LOC_Os04g59330	expressed protein
LOC_Os05g01140	methyltransferase, putative, expressed
LOC_Os05g01380	polygalacturonase inhibitor precursor, putative, expressed
LOC_Os05g01730	drought induced 19 protein, putative, expressed
LOC_Os05g02060	mitochondrial import inner membrane translocase subunit Tim17, putative, expressed
LOC_Os05g02450	expressed protein
LOC_Os05g03120	retrotransposon protein, putative, unclassified, expressed
LOC_Os05g03640	flavonol synthase/flavanone 3-hydroxylase, putative, expressed
LOC_Os05g03960	expressed protein
LOC_Os05g04210	MYB family transcription factor, putative, expressed
LOC_Os05g04600	ABC transmembrane transporter domain containing protein, expressed
LOC_Os05g04700	OsRCI2-6 - Hydrophobic protein LTI6B, expressed
LOC_Os05g04830	expressed protein
LOC_Os05g06399	expressed protein
LOC_Os05g06710	GDSL-like lipase/acylhydrolase, putative, expressed
LOC_Os05g07090	acyl-coenzyme A dehydrogenase, mitochondrial precursor, putative, expressed
LOC_Os05g07920	transposon protein, putative, unclassified, expressed
LOC_Os05g08370	CESA1 - cellulose synthase, expressed
LOC_Os05g08570	OsIAA15 - Auxin-responsive Aux/IAA gene family member, expressed
LOC_Os05g08900	expressed protein
LOC_Os05g09660	HAD superfamily phosphatase, putative, expressed
LOC_Os05g10310	acid phosphatase, putative, expressed
LOC_Os05g10620	no apical meristem protein, putative, expressed
LOC_Os05g11010	harpin-induced protein 1 domain containing protein, expressed
LOC_Os05g11320	metallothionein-like protein 3B, putative, expressed
LOC_Os05g11810	gibberellin 2-beta-dioxygenase 1, putative, expressed
LOC_Os05g12450	hydroquinone glucosyltransferase, putative, expressed
LOC_Os05g12580	expressed protein
LOC_Os05g13620	RNA recognition motif containing protein, putative, expressed
LOC_Os05g13940	retrotransposon protein, putative, unclassified, expressed
LOC_Os05g13970	phosphorylase domain containing protein, putative, expressed
LOC_Os05g14240	aquaporin protein, putative, expressed
LOC_Os05g15510	cellulase, putative, expressed
LOC_Os05g15770	glycosyl hydrolase, putative, expressed
LOC_Os05g19000	expressed protein
LOC_Os05g21180	phosphatidic acid phosphatase-related, putative, expressed
LOC_Os05g22614	PTAC16, putative, expressed
LOC_Os05g23260	OsSigP4 - Putative Type I Signal Peptidase homologue; employs a putative Ser/His catalytic dyad, expressed
LOC_Os05g23320	expressed protein
LOC_Os05g24654	transposon protein, putative, unclassified, expressed
LOC_Os05g25240	expressed protein
LOC_Os05g25920	expressed protein
LOC_Os05g27350	expressed protein
LOC_Os05g27680	expressed protein
LOC_Os05g29680	expressed protein
LOC_Os05g30220	disease resistance RPP13-like protein 1, putative, expressed
LOC_Os05g30500	expressed protein
LOC_Os05g31140	glycosyl hydrolases family 17, putative, expressed
LOC_Os05g31620	OsCML15 - Calmodulin-related calcium sensor protein, expressed
LOC_Os05g31680	expressed protein
LOC_Os05g32110	COBRA, putative, expressed
LOC_Os05g32380	phospholipase, putative, expressed
LOC_Os05g32460	VQ domain containing protein, putative, expressed
LOC_Os05g32630	mitochondrial carrier protein, putative, expressed
LOC_Os05g32710	Alpha amylase, catalytic domain containing protein, expressed
LOC_Os05g32830	expressed protein
LOC_Os05g33400	basic 7S globulin precursor, putative, expressed
LOC_Os05g33570	pyruvate, phosphate dikinase, chloroplast precursor, putative, expressed
LOC_Os05g34490	expressed protein
LOC_Os05g34510	expressed protein
LOC_Os05g35470	dienelactone hydrolase family protein, expressed
LOC_Os05g35650	peptide transporter PTR2, putative, expressed
LOC_Os05g36230	transposon protein, putative, CACTA, En/Spm sub-class, expressed
LOC_Os05g36310	zinc finger, C3HC4 type domain containing protein, expressed
LOC_Os05g37080	No apical meristem protein, putative, expressed
LOC_Os05g37520	expressed protein
LOC_Os05g37530	expressed protein
LOC_Os05g38130	expressed protein
LOC_Os05g38260	retrotransposon protein, putative, unclassified, expressed
LOC_Os05g38264	expressed protein
LOC_Os05g38500	fasciclin-like arabinogalactan protein, putative, expressed
LOC_Os05g39260	zinc finger, C3HC4 type domain containing protein, expressed
LOC_Os05g39350	PMR5, putative, expressed
LOC_Os05g39800	NFD4, putative, expressed
LOC_Os05g39930	spotted leaf 11, putative, expressed
LOC_Os05g40010	LTPL17 - Protease inhibitor/seed storage/LTP family protein precursor, expressed
LOC_Os05g41180	peptidase, T1 family, putative, expressed
LOC_Os05g41440	cytochrome P450, putative, expressed
LOC_Os05g41460	cysteine proteinase inhibitor precursor protein, putative, expressed
LOC_Os05g41590	glycerol-3-phosphate dehydrogenase, putative, expressed
LOC_Os05g42210	serine/threonine-protein kinase receptor precursor, putative, expressed
LOC_Os05g42240	expressed protein
LOC_Os05g43640	retrotransposon, putative, centromere-specific, expressed
LOC_Os05g43650	expressed protein
LOC_Os05g43830	hydrolase, alpha/beta fold family domain containing protein, expressed
LOC_Os05g44210	trehalose-6-phosphate synthase, putative, expressed
LOC_Os05g44340	heat shock protein 101, putative, expressed
LOC_Os05g45070	harpin-induced protein 1 domain containing protein, expressed
LOC_Os05g45090	anthocyanidin 5,3-O-glucosyltransferase, putative, expressed
LOC_Os05g45370	cell cycle control protein, putative, expressed
LOC_Os05g46350	IQ calmodulin-binding motif domain containing protein, expressed
LOC_Os05g46580	polyprenyl synthetase, putative, expressed
LOC_Os05g46610	myb-like DNA-binding domain containing protein, putative, expressed
LOC_Os05g48330	aspartyl protease family protein, putative, expressed
LOC_Os05g48640	ATROPGEF7/ROPGEF7, putative, expressed
LOC_Os05g48650	transcription factor HBP-1b, putative, expressed
LOC_Os05g48670	OsFBT10 - F-box and tubby domain containing protein, expressed
LOC_Os05g48680	expressed protein
LOC_Os05g48900	fasciclin domain containing protein, expressed
LOC_Os05g48930	OsGrx_S2 - glutaredoxin subgroup III, expressed
LOC_Os05g49100	WRKY49, expressed
LOC_Os05g49120	NLI interacting factor-like phosphatase, putative, expressed
LOC_Os05g49370	DUF1645 domain containing protein, putative, expressed
LOC_Os05g49670	expressed protein
LOC_Os05g49940	expressed protein
LOC_Os05g50390	expressed protein
LOC_Os05g50570	OsSCP29 - Putative Serine Carboxypeptidase homologue, expressed
LOC_Os05g50910	extra-large G-protein-related, putative, expressed
LOC_Os05g50990	TTL3, putative, expressed
LOC_Os05g51190	protein kinase family protein, putative, expressed
LOC_Os05g51240	hydrolase, alpha/beta fold family domain containing protein, expressed
LOC_Os05g51620	expressed protein
LOC_Os05g51680	SCP-like extracellular protein, expressed
LOC_Os06g01440	integral membrane protein, putative, expressed
LOC_Os06g02520	interacting protein of DMI3, putative, expressed
LOC_Os06g03090	expressed protein
LOC_Os06g03540	oligopeptide transporter, putative, expressed
LOC_Os06g03570	pentatricopeptide, putative, expressed
LOC_Os06g03670	dehydration-responsive element-binding protein, putative, expressed
LOC_Os06g03830	retinol dehydrogenase, putative, expressed
LOC_Os06g03970	receptor-like protein kinase 5 precursor, putative, expressed
LOC_Os06g04230	expressed protein
LOC_Os06g04240	expressed protein
LOC_Os06g04480	expressed protein
LOC_Os06g05230	retrotransposon protein, putative, unclassified, expressed
LOC_Os06g05355	expressed protein
LOC_Os06g05359	NBS-LRR disease resistance protein, putative, expressed
LOC_Os06g05420	expressed protein
LOC_Os06g05470	expressed protein
LOC_Os06g06560	starch synthase, putative, expressed
LOC_Os06g06790	OsPDIL1-5 protein disulfide isomerase PDIL1-5, expressed
LOC_Os06g08100	jp18, putative, expressed
LOC_Os06g08790	ORC1 - Putative origin recognition complex subunit 1, expressed
LOC_Os06g09980	expressed protein
LOC_Os06g09990	expressed protein
LOC_Os06g10480	expressed protein
LOC_Os06g10520	pantothenate kinase, putative, expressed
LOC_Os06g10780	AP2 domain containing protein, expressed
LOC_Os06g10790	lectin-like receptor kinase, putative, expressed
LOC_Os06g10880	bZIP transcription factor, putative, expressed
LOC_Os06g11090	CXE carboxylesterase, putative, expressed
LOC_Os06g11450	zinc finger, C3HC4 type domain containing protein, expressed
LOC_Os06g11720	cytokinin-O-glucosyltransferase 2, putative, expressed
LOC_Os06g11760	expressed protein
LOC_Os06g12280	glycosyl transferase 8 domain containing protein, putative, expressed
LOC_Os06g12790	ras-related protein, putative, expressed
LOC_Os06g13110	retrotransposon protein, putative, unclassified, expressed
LOC_Os06g13120	expressed protein
LOC_Os06g13470	SAM dependent carboxyl methyltransferase, putative, expressed
LOC_Os06g13870	U-box protein CMPG1, putative, expressed
LOC_Os06g16150	expressed protein
LOC_Os06g17090	UDP-glycosyltransferase, putative, expressed
LOC_Os06g19444	CCT/B-box zinc finger protein, putative, expressed
LOC_Os06g22390	expressed protein
LOC_Os06g22440	SAM dependent carboxyl methyltransferase, putative, expressed
LOC_Os06g25010	glycosyl hydrolase, putative, expressed
LOC_Os06g28050	expressed protein
LOC_Os06g28124	glycosyltransferase, putative, expressed
LOC_Os06g28480	polygalacturonase inhibitor 1 precursor, putative, expressed
LOC_Os06g28550	nmrA-like family domain containing protein, expressed
LOC_Os06g30370	osMFT1 MFT-Like1 homologous to Mother of FT and TFL1 gene; contains Pfam profile PF01161	Phosphatidylethanolamine-binding protein, expressed
LOC_Os06g30920	expressed protein
LOC_Os06g31190	intracellular protein transport protein USO1-related, putative, expressed
LOC_Os06g33970	VQ domain containing protein, putative, expressed
LOC_Os06g34730	expressed protein
LOC_Os06g35930	aquaporin protein, putative, expressed
LOC_Os06g36740	pollen-specific protein SF21, putative, expressed
LOC_Os06g38160	legume lectins beta domain containing protein, putative, expressed
LOC_Os06g38764	expressed protein
LOC_Os06g38970	expressed protein
LOC_Os06g39370	OsFBK16 - F-box domain and kelch repeat containing protein, expressed
LOC_Os06g40120	SPX domain containing protein, putative, expressed
LOC_Os06g40640	fructose-bisphospate aldolase isozyme, putative, expressed
LOC_Os06g40818	aspartic proteinase, putative, expressed
LOC_Os06g41060	helix-loop-helix DNA-binding, putative, expressed
LOC_Os06g42850	extracellular ligand-gated ion channel, putative, expressed
LOC_Os06g43090	MYB transcription factor TaMYB1, putative, expressed
LOC_Os06g43810	expressed protein
LOC_Os06g43960	expressed protein
LOC_Os06g44160	heat shock protein DnaJ, putative, expressed
LOC_Os06g44180	NAD dependent epimerase/dehydratase family protein, putative, expressed
LOC_Os06g44190	expressed protein
LOC_Os06g44250	haemolysin-III, putative, expressed
LOC_Os06g44500	OsFBK17 - F-box domain and kelch repeat containing protein, expressed
LOC_Os06g45990	patellin-5, putative, expressed
LOC_Os06g46160	expressed protein
LOC_Os06g46284	glycosyl hydrolase, family 31, putative, expressed
LOC_Os06g46710	retrotransposon protein, putative, unclassified, expressed
LOC_Os06g46910	ZOS6-07 - C2H2 zinc finger protein, expressed
LOC_Os06g46920	dihydroflavonol-4-reductase, putative, expressed
LOC_Os06g46940	Os6bglu25 - beta-glucosidase homologue, similar to Os3bglu6, expressed
LOC_Os06g46950	EF hand family protein, putative, expressed
LOC_Os06g46960	nucleic acid binding protein, putative, expressed
LOC_Os06g47130	C2 domain containing protein, expressed
LOC_Os06g47640	OsCML29 - Calmodulin-related calcium sensor protein, expressed
LOC_Os06g47910	GDSL-like lipase/acylhydrolase, putative, expressed
LOC_Os06g48160	glycosyl hydrolases family 16, putative, expressed
LOC_Os06g48200	glycosyl hydrolases family 16, putative, expressed
LOC_Os06g49040	Myb-like DNA-binding domain containing protein, putative, expressed
LOC_Os06g49690	expressed protein
LOC_Os06g49810	glycosyl transferase family 8, putative, expressed
LOC_Os06g50679	expressed protein
LOC_Os06g51050	CHIT7 - Chitinase family protein precursor, expressed
LOC_Os06g51060	CHIT8 - Chitinase family protein precursor, expressed
LOC_Os07g01214	transposon protein, putative, unclassified, expressed
LOC_Os07g01540	Ser/Thr protein phosphatase family protein, putative, expressed
LOC_Os07g02060	WRKY29, expressed
LOC_Os07g02200	plastocyanin-like domain containing protein, putative, expressed
LOC_Os07g02440	peroxidase precursor, putative, expressed
LOC_Os07g02624	expressed protein
LOC_Os07g02970	expressed protein
LOC_Os07g03040	expressed protein
LOC_Os07g03120	expressed protein
LOC_Os07g03200	phytosulfokines precursor, putative, expressed
LOC_Os07g04150	stress-induced protein, putative, expressed
LOC_Os07g05380	ATPase BadF/BadG/BcrA/BcrD type, putative, expressed
LOC_Os07g05480	photosystem I reaction center subunit, chloroplast precursor, putative, expressed
LOC_Os07g05740	receptor-like protein kinase 2 precursor, putative, expressed
LOC_Os07g05940	9-cis-epoxycarotenoid dioxygenase 1, chloroplast precursor, putative, expressed
LOC_Os07g06680	fasciclin domain containing protein, expressed
LOC_Os07g07974	tesmin/TSO1-like CXC domain containing protein, expressed
LOC_Os07g07990	uncharacterized protein At4g06744 precursor, putative, expressed
LOC_Os07g08290	expressed protein
LOC_Os07g09370	pentatricopeptide, putative, expressed
LOC_Os07g10495	expressed protein
LOC_Os07g10770	CESA8 - cellulose synthase, expressed
LOC_Os07g12900	cadmium/zinc-transporting ATPase, putative, expressed
LOC_Os07g13390	transposon protein, putative, unclassified, expressed
LOC_Os07g18120	aldehyde oxidase, putative, expressed
LOC_Os07g23470	thaumatin, putative, expressed
LOC_Os07g23570	cytochrome P450 72A1, putative, expressed
LOC_Os07g25430	photosystem I reaction center subunit IV A, chloroplast precursor, putative, expressed
LOC_Os07g29290	expansin precursor, putative, expressed
LOC_Os07g29330	serine/threonine-protein kinase CTR1, putative, expressed
LOC_Os07g29410	thioredoxin, putative, expressed
LOC_Os07g31070	expressed protein
LOC_Os07g31430	phosphate-induced protein 1 conserved region domain containing protein, expressed
LOC_Os07g31650	expressed protein
LOC_Os07g31870	expressed protein
LOC_Os07g31960	UDP-glucoronosyl and UDP-glucosyl transferase domain containing protein, expressed
LOC_Os07g32060	UDP-glucoronosyl/UDP-glucosyl transferase, putative, expressed
LOC_Os07g32290	expressed protein
LOC_Os07g32560	ATP-dependent protease, putative, expressed
LOC_Os07g32630	UDP-glucoronosyl and UDP-glucosyl transferase domain containing protein, expressed
LOC_Os07g33600	hydroxylase, putative, expressed
LOC_Os07g33954	transporter family protein, putative, expressed
LOC_Os07g34006	transporter family protein, putative, expressed
LOC_Os07g34510	retrotransposon protein, putative, unclassified, expressed
LOC_Os07g34520	isocitrate lyase, putative, expressed
LOC_Os07g34620	expressed protein
LOC_Os07g35004	TKL_IRAK_DUF26-la.4 - DUF26 kinases have homology to DUF26 containing loci, expressed
LOC_Os07g35140	receptor-like serine-threonine protein kinase, putative, expressed
LOC_Os07g35300	TKL_IRAK_DUF26-lc.11 - DUF26 kinases have homology to DUF26 containing loci, expressed
LOC_Os07g35540	TKL_IRAK_DUF26-lc.19 - DUF26 kinases have homology to DUF26 containing loci, expressed
LOC_Os07g35790	TKL_IRAK_DUF26-ld.5 - DUF26 kinases have homology to DUF26 containing loci, expressed
LOC_Os07g36430	expressed protein
LOC_Os07g36544	serine/threonine-protein kinase receptor precursor, putative, expressed
LOC_Os07g37010	cyclin, putative, expressed
LOC_Os07g37100	nucleoside transporter, putative, expressed
LOC_Os07g37280	hypothetical protein
LOC_Os07g37550	chlorophyll A-B binding protein, putative, expressed
LOC_Os07g37620	fiber expressed protein, putative, expressed
LOC_Os07g37820	expressed protein
LOC_Os07g38290	plastocyanin-like domain containing protein, putative, expressed
LOC_Os07g38450	retrotransposon protein, putative, unclassified, expressed
LOC_Os07g38630	expressed protein
LOC_Os07g39000	expressed protein
LOC_Os07g39030	expressed protein
LOC_Os07g39190	expressed protein
LOC_Os07g39390	retrotransposon protein, putative, unclassified, expressed
LOC_Os07g39520	STE_PAK_Ste20_Slob_Wnk.5 - STE kinases include homologs to sterile 7, sterile 11 and sterile 20 from yeast, expressed
LOC_Os07g40130	retrotransposon protein, putative, Ty3-gypsy subclass, expressed
LOC_Os07g40290	OsGH3.8 - Probable indole-3-acetic acid-amido synthetase, expressed
LOC_Os07g41060	dihydroflavonol-4-reductase, putative, expressed
LOC_Os07g41310	COBRA, putative, expressed
LOC_Os07g42280	von Willebrand factor type A domain containing protein, expressed
LOC_Os07g42324	expressed protein
LOC_Os07g42440	hydroxyacid oxidase 1, putative, expressed
LOC_Os07g42520	dirigent, putative, expressed
LOC_Os07g42610	RING finger protein, putative, expressed
LOC_Os07g42740	DUF1645 domain containing protein, putative, expressed
LOC_Os07g43530	helix-loop-helix DNA-binding domain containing protein, expressed
LOC_Os07g43570	TKL_IRAK_DUF26-lc.25 - DUF26 kinases have homology to DUF26 containing loci, expressed
LOC_Os07g44070	pectinacetylesterase domain containing protein, expressed
LOC_Os07g44100	expressed protein
LOC_Os07g44130	cytochrome P450 72A1, putative, expressed
LOC_Os07g44140	cytochrome P450 72A1, putative, expressed
LOC_Os07g44410	WD40-like Beta Propeller Repeat family protein, expressed
LOC_Os07g44780	GDSL-like lipase/acylhydrolase, putative, expressed
LOC_Os07g45060	uncharacterized GPI-anchored protein At5g19240 precursor, putative, expressed
LOC_Os07g45550	expressed protein
LOC_Os07g46039	expressed protein
LOC_Os07g46280	Os7bglu26 - beta-mannosidase/glucosidase/exoglucanase, expressed
LOC_Os07g46350	OsSCP40 - Putative Serine Carboxypeptidase homologue, expressed
LOC_Os07g46460	ferredoxin-dependent glutamate synthase, chloroplast precursor, putative, expressed
LOC_Os07g46670	early response to dehydration 15, putative, expressed
LOC_Os07g46846	sex determination protein tasselseed-2, putative, expressed
LOC_Os07g47150	expressed protein
LOC_Os07g47990	peroxidase precursor, putative, expressed
LOC_Os07g48050	peroxidase precursor, putative, expressed
LOC_Os07g48310	inactive receptor kinase At2g26730 precursor, putative, expressed
LOC_Os07g48370	glycosyl transferase, family 8, putative, expressed
LOC_Os07g48420	expressed protein
LOC_Os07g48730	tyrosine protein kinase domain containing protein, putative, expressed
LOC_Os07g48760	CAMK_KIN1/SNF1/Nim1_like.32 - CAMK includes calcium/calmodulin depedent protein kinases, expressed
LOC_Os08g01140	cytochrome b561, putative, expressed
LOC_Os08g01280	ACT domain containing protein, expressed
LOC_Os08g01490	cytochrome P450, putative, expressed
LOC_Os08g01940	non-lysosomal glucosylceramidase, putative, expressed
LOC_Os08g02300	no apical meristem protein, putative, expressed
LOC_Os08g03350	amino acid transporter, putative, expressed
LOC_Os08g03850	expressed protein
LOC_Os08g04630	external NADH-ubiquinone oxidoreductase 1, mitochondrial precursor, putative, expressed
LOC_Os08g06010	transporter, major facilitator family, putative, expressed
LOC_Os08g06100	O-methyltransferase, putative, expressed
LOC_Os08g07690	expressed protein
LOC_Os08g07900	retrotransposon protein, putative, LINE subclass, expressed
LOC_Os08g09250	glyoxalase family protein, putative, expressed
LOC_Os08g09840	WRKY117, expressed
LOC_Os08g09900	WRKY118, expressed
LOC_Os08g10244	retrotransposon protein, putative, unclassified, expressed
LOC_Os08g10250	SHR5-receptor-like kinase, putative, expressed
LOC_Os08g10260	NBS-LRR disease resistance protein, putative, expressed
LOC_Os08g10270	expressed protein
LOC_Os08g11470	transposon protein, putative, CACTA, En/Spm sub-class, expressed
LOC_Os08g14195	expressed protein
LOC_Os08g16830	retrotransposon protein, putative, SINE subclass, expressed
LOC_Os08g16910	dehydrogenase, putative, expressed
LOC_Os08g17160	plastocyanin-like domain containing protein, putative, expressed
LOC_Os08g17370	transmembrane 9 superfamily member, putative, expressed
LOC_Os08g17390	expressed protein
LOC_Os08g17784	purple acid phosphatase, putative, expressed
LOC_Os08g18974	expressed protein
LOC_Os08g26710	plant protein of unknown function domain containing protein, expressed
LOC_Os08g27690	expressed protein
LOC_Os08g29910	prenyltransferase, putative
LOC_Os08g30900	YDG/SRA domain containing protein, expressed
LOC_Os08g31090	expressed protein
LOC_Os08g31569	expressed protein
LOC_Os08g31850	expressed protein
LOC_Os08g32170	oxidoreductase, 2OG-FeII oxygenase domain containing protein, putative, expressed
LOC_Os08g32960	endonuclease/exonuclease/phosphatase family domain containing protein, expressed
LOC_Os08g33710	ribonuclease T2 family domain containing protein, expressed
LOC_Os08g33720	lactate/malate dehydrogenase, putative, expressed
LOC_Os08g33740	CSLA11 - cellulose synthase-like family A, expressed
LOC_Os08g34050	phosphofructokinase, putative, expressed
LOC_Os08g34360	AP2 domain containing protein, expressed
LOC_Os08g34800	expressed protein
LOC_Os08g35110	OsSAUR33 - Auxin-responsive SAUR gene family member, expressed
LOC_Os08g35210	ferric reductase, putative, expressed
LOC_Os08g35440	Ser/Thr protein phosphatase family protein, putative, expressed
LOC_Os08g37120	transposon protein, putative, unclassified, expressed
LOC_Os08g37660	plastocyanin-like domain containing protein, putative, expressed
LOC_Os08g37840	phosphate-induced protein 1 conserved region domain containing protein, expressed
LOC_Os08g38210	transcription factor BIM2, putative, expressed
LOC_Os08g38700	C3-BTB2 - Bric-a-Brac, Tramtrack, Broad Complex BTB domain with C3 subfamily conserved sequence, expressed
LOC_Os08g38900	caffeoyl-CoA O-methyltransferase, putative, expressed
LOC_Os08g38910	caffeoyl-CoA O-methyltransferase, putative, expressed
LOC_Os08g39100	protein phosphatase 2C, putative, expressed
LOC_Os08g39270	fasciclin domain containing protein, expressed
LOC_Os08g39840	lipoxygenase, chloroplast precursor, putative, expressed
LOC_Os08g40555	ATPase, E1-E2 type, putative, expressed
LOC_Os08g41090	peroxidase precursor, putative, expressed
LOC_Os08g41100	CHIT12 - Chitinase family protein precursor, expressed
LOC_Os08g41320	BHLH transcription factor, putative, expressed
LOC_Os08g41340	ras-related protein, putative, expressed
LOC_Os08g41630	ubiquitin carboxyl-terminal hydrolase family protein, expressed
LOC_Os08g41860	expressed protein
LOC_Os08g42100	ACT domain containing protein, expressed
LOC_Os08g42570	plant protein of unknown function domain containing protein, expressed
LOC_Os08g42700	resistance protein, putative, expressed
LOC_Os08g43210	AP2 domain containing protein, expressed
LOC_Os08g43300	UBX domain-containing protein, putative, expressed
LOC_Os08g43320	OsRhmbd14 - Putative Rhomboid homologue, expressed
LOC_Os08g43334	HSF-type DNA-binding domain containing protein, expressed
LOC_Os08g44210	dihydroneopterin aldolase, putative, expressed
LOC_Os08g44220	GLTP domain containing protein, putative, expressed
LOC_Os08g44300	retrotransposon protein, putative, Ty3-gypsy subclass, expressed
LOC_Os08g44470	expressed protein
LOC_Os09g03190	expressed protein
LOC_Os09g07730	expressed protein
LOC_Os09g09540	transposon protein, putative, unclassified, expressed
LOC_Os09g11500	retrotransposon protein, putative, unclassified, expressed
LOC_Os09g12660	glucose-1-phosphate adenylyltransferase large subunit, chloroplast precursor, putative, expressed
LOC_Os09g13400	expressed protein
LOC_Os09g15639	expressed protein
LOC_Os09g17329	expressed protein
LOC_Os09g18360	expressed protein
LOC_Os09g20150	C1-like domain containing protein, expressed
LOC_Os09g20250	retrotransposon protein, putative, Ty1-copia subclass, expressed
LOC_Os09g20440	succinate dehydrogenase and fumarate reductase iron-sulfur protein, expressed
LOC_Os09g23084	endoglucanase, putative, expressed
LOC_Os09g24580	EF hand family protein, putative, expressed
LOC_Os09g25060	WRKY76, expressed
LOC_Os09g25720	glycine-rich cell wall structural protein 2 precursor, putative, expressed
LOC_Os09g25770	auxin-induced protein 5NG4, putative, expressed
LOC_Os09g25784	auxin-induced protein 5NG4, putative, expressed
LOC_Os09g26144	glutamate receptor, putative, expressed
LOC_Os09g26160	glutamate receptor, putative, expressed
LOC_Os09g26350	expressed protein
LOC_Os09g26360	pectinesterase, putative, expressed
LOC_Os09g26370	DUF581 domain containing protein, expressed
LOC_Os09g26660	ferric reductase, putative, expressed
LOC_Os09g27670	expressed protein
LOC_Os09g28210	bHelix-loop-helix transcription factor, putative, expressed
LOC_Os09g28230	gibberellin receptor GID1L2, putative, expressed
LOC_Os09g28354	CPuORF39 - conserved peptide uORF-containing transcript, expressed
LOC_Os09g28440	AP2 domain containing protein, expressed
LOC_Os09g29404	glycogen operon protein glgX, putative, expressed
LOC_Os09g29600	OsWAK85 - OsWAK receptor-like cytoplasmic kinase OsWAK-RLCK, expressed
LOC_Os09g30458	subtilisin-like protease, putative, expressed
LOC_Os09g30490	EF hand family protein, expressed
LOC_Os09g31120	pirin, putative, expressed
LOC_Os09g31270	polygalacturonase, putative, expressed
LOC_Os09g31462	expressed protein
LOC_Os09g31478	auxin efflux carrier component, putative, expressed
LOC_Os09g32080	CHIT13 - Chitinase family protein precursor, expressed
LOC_Os09g33690	Os9bglu32 - beta-glucosidase homologue, similar to G. max hydroxyisourate hydrolase, expressed
LOC_Os09g34160	resistance protein, putative, expressed
LOC_Os09g34230	UDP-glucoronosyl/UDP-glucosyl transferase, putative, expressed
LOC_Os09g34960	hydroxymethylglutaryl-CoA synthase, putative, expressed
LOC_Os09g35010	dehydration-responsive element-binding protein, putative, expressed
LOC_Os09g35020	AP2 domain containing protein, expressed
LOC_Os09g35030	dehydration-responsive element-binding protein, putative, expressed
LOC_Os09g36260	expressed protein
LOC_Os09g36350	endoglucanase, putative, expressed
LOC_Os09g36500	zinc finger, C3HC4 type domain containing protein, expressed
LOC_Os09g36580	thaumatin, putative, expressed
LOC_Os09g36680	ribonuclease T2 family domain containing protein, expressed
LOC_Os09g36690	expressed protein
LOC_Os09g36910	bZIP transcription factor domain containing protein, expressed
LOC_Os09g36930	aquaporin protein, putative, expressed
LOC_Os09g37340	expressed protein
LOC_Os09g37690	flavin-containing monooxygenase family protein, putative, expressed
LOC_Os09g38090	expressed protein
LOC_Os09g38910	OsWAK92 - OsWAK receptor-like protein kinase, expressed
LOC_Os09g39440	inosine-uridine preferring nucleoside hydrolase family protein, putative, expressed
LOC_Os09g39620	protein kinase family protein, putative, expressed
LOC_Os09g39650	protein kinase family protein, putative, expressed
LOC_Os10g01044	isoflavone reductase, putative, expressed
LOC_Os10g01080	SOR/SNZ family protein, putative, expressed
LOC_Os10g02250	OsWAK95 - OsWAK receptor-like protein kinase, expressed
LOC_Os10g04290	transposon protein, putative, CACTA, En/Spm sub-class, expressed
LOC_Os10g04380	expressed protein
LOC_Os10g04490	expressed protein
LOC_Os10g04550	hypothetical protein
LOC_Os10g07978	disease resistance protein RPM1, putative, expressed
LOC_Os10g08474	cytochrome P450, putative, expressed
LOC_Os10g09240	expressed protein
LOC_Os10g12290	expressed protein
LOC_Os10g21236	chloroplast ATP synthase a chain precursor, putative, expressed
LOC_Os10g22362	expressed protein
LOC_Os10g25060	expressed protein
LOC_Os10g25230	ZIM domain containing protein, putative, expressed
LOC_Os10g25674	mps one binder kinase activator-like 1A, putative, expressed
LOC_Os10g26670	expressed protein
LOC_Os10g27990	exocyst complex component 6, putative, expressed
LOC_Os10g29720	expressed protein
LOC_Os10g30410	cytochrome P450 71D7, putative, expressed
LOC_Os10g30450	heavy-metal-associated domain-containing protein, putative, expressed
LOC_Os10g30530	lectin-like receptor kinase, putative, expressed
LOC_Os10g30540	lectin-like receptor kinase, putative, expressed
LOC_Os10g30790	inorganic phosphate transporter, putative, expressed
LOC_Os10g33190	expressed protein
LOC_Os10g33780	DUF640 domain containing protein, putative, expressed
LOC_Os10g33980	thiamine pyrophosphate enzyme, N-terminal TPP binding domain containing protein, expressed
LOC_Os10g34083	expressed protein
LOC_Os10g34840	RIPER6 - Ripening-related family protein precursor, expressed
LOC_Os10g34930	secretory protein, putative, expressed
LOC_Os10g34940	expressed protein
LOC_Os10g35030	IAP100, putative, expressed
LOC_Os10g35040	receptor kinase like protein, putative, expressed
LOC_Os10g35070	alpha-galactosidase precursor, putative, expressed
LOC_Os10g35360	expressed protein
LOC_Os10g35460	COBRA, putative, expressed
LOC_Os10g35604	expressed protein
LOC_Os10g36000	remorin C-terminal domain containing protein, putative, expressed
LOC_Os10g36360	expressed protein
LOC_Os10g36580	UP-9A, putative, expressed
LOC_Os10g36960	transposon protein, putative, unclassified, expressed
LOC_Os10g37340	cystathionine gamma-synthase, putative, expressed
LOC_Os10g37350	expressed protein
LOC_Os10g37500	AAA-type ATPase family protein, putative, expressed
LOC_Os10g38040	lysM domain containing protein, putative, expressed
LOC_Os10g38110	cytochrome P450, putative, expressed
LOC_Os10g38140	glutathione S-transferase, putative, expressed
LOC_Os10g38740	glutathione S-transferase, putative, expressed
LOC_Os10g39020	fringe-related protein, putative, expressed
LOC_Os10g39140	flavonol synthase/flavanone 3-hydroxylase, putative, expressed
LOC_Os10g39280	retrotransposon protein, putative, unclassified
LOC_Os10g39680	CHIT14 - Chitinase family protein precursor, expressed
LOC_Os10g39700	CHIT15 - Chitinase family protein precursor, putative, expressed
LOC_Os10g39710	strictosidine synthase, putative, expressed
LOC_Os10g40290	pectinacetylesterase domain containing protein, expressed
LOC_Os10g40830	metalloendoproteinase 1 precursor, putative, expressed
LOC_Os10g41550	beta-amylase, putative, expressed
LOC_Os10g41580	protein binding protein, putative, expressed
LOC_Os10g41829	OsFBX393 - F-box domain containing protein, expressed
LOC_Os10g42040	expressed protein
LOC_Os10g42230	AT hook motif domain containing protein, expressed
LOC_Os10g42299	mitochondrial carrier protein, putative, expressed
LOC_Os10g42490	homeobox and START domains containing protein, putative, expressed
LOC_Os10g43060	expressed protein
LOC_Os11g01480	MYB family transcription factor, putative, expressed
LOC_Os11g01530	ferritin-1, chloroplast precursor, putative, expressed
LOC_Os11g01610	prenylated rab acceptor, putative, expressed
LOC_Os11g01780	F-box/LRR-repeat protein 3, putative, expressed
LOC_Os11g02240	CAMK_KIN1/SNF1/Nim1_like.4 - CAMK includes calcium/calmodulin depedent protein kinases, expressed
LOC_Os11g02470	WRKY52, expressed
LOC_Os11g02520	WRKY104, expressed
LOC_Os11g02570	esterase, putative, expressed
LOC_Os11g02610	BTBN20 - Bric-a-Brac, Tramtrack, Broad Complex BTB domain with non-phototropic hypocotyl 3 NPH3 and coiled-coil domains, expressed
LOC_Os11g02740	expressed protein
LOC_Os11g03300	NAC domain transcription factor, putative, expressed
LOC_Os11g03460	Mad3/BUB1 homology region 1 domain containing protein, expressed
LOC_Os11g03590	EMB1379, putative, expressed
LOC_Os11g03840	D-mannose binding lectin family protein, expressed
LOC_Os11g04980	acyl-CoA synthetase protein, putative, expressed
LOC_Os11g05380	cytochrome P450, putative, expressed
LOC_Os11g05660	OsFBX396 - F-box domain containing protein, expressed
LOC_Os11g05980	tetratricopeptide-like helical, putative, expressed
LOC_Os11g06170	bZIP transcriptional activator RSG, putative, expressed
LOC_Os11g06720	abscisic stress-ripening, putative, expressed
LOC_Os11g07020	fructose-bisphospate aldolase isozyme, putative, expressed
LOC_Os11g07980	ion channel nompc, putative, expressed
LOC_Os11g08100	eukaryotic aspartyl protease domain containing protein, expressed
LOC_Os11g08610	retrotransposon protein, putative, unclassified, expressed
LOC_Os11g09070	expressed protein
LOC_Os11g09280	OsPDIL1-1 protein disulfide isomerase PDIL1-1, expressed
LOC_Os11g09350	expressed protein
LOC_Os11g10280	receptor-like protein kinase, putative, expressed
LOC_Os11g10470	expressed protein
LOC_Os11g10490	transposon protein, putative, CACTA, En/Spm sub-class, expressed
LOC_Os11g10710	protein kinase domain containing protein, expressed
LOC_Os11g10750	OsSCP48 - Putative Serine Carboxypeptidase homologue, expressed
LOC_Os11g10990	heat shock protein DnaJ, putative, expressed
LOC_Os11g18194	cycloartenol synthase, putative, expressed
LOC_Os11g22350	white-brown complex homolog protein, putative, expressed
LOC_Os11g22449	expressed protein
LOC_Os11g28910	transposon protein, putative, CACTA, En/Spm sub-class, expressed
LOC_Os11g29110	Leucine Rich Repeat family protein, expressed
LOC_Os11g29870	WRKY72, expressed
LOC_Os11g29990	NBS-LRR type disease resistance protein, putative, expressed
LOC_Os11g32030	sex determination protein tasselseed-2, putative, expressed
LOC_Os11g34110	heparan-alpha-glucosaminide N-acetyltransferase, putative, expressed
LOC_Os11g34460	OsFBO10 - F-box and other domain containing protein, expressed
LOC_Os11g34660	LTPL98 - Protease inhibitor/seed storage/LTP family protein precursor, expressed
LOC_Os11g35080	expressed protein
LOC_Os11g36100	retrotransposon protein, putative, unclassified, expressed
LOC_Os11g36160	receptor-like protein kinase 2 precursor, putative, expressed
LOC_Os11g36810	expressed protein
LOC_Os11g37890	NAD dependent epimerase/dehydratase family protein, putative, expressed
LOC_Os11g37950	WIP3 - Wound-induced protein precursor, expressed
LOC_Os11g37970	WIP5 - Wound-induced protein precursor, expressed
LOC_Os11g39010	expressed protein
LOC_Os11g40360	transposon protein, putative, unclassified, expressed
LOC_Os11g41034	expressed protein
LOC_Os11g41670	expressed protein
LOC_Os11g42390	OsSCP64 - Putative Serine Carboxypeptidase homologue, expressed
LOC_Os11g42410	expressed protein
LOC_Os11g43750	polygalacturonase, putative, expressed
LOC_Os11g45740	MYB family transcription factor, putative, expressed
LOC_Os11g47809	metallothionein, putative, expressed
LOC_Os12g01090	retrotransposon protein, putative, unclassified, expressed
LOC_Os12g01490	MYB family transcription factor, putative, expressed
LOC_Os12g01530	ferritin-1, chloroplast precursor, putative, expressed
LOC_Os12g02200	CAMK_KIN1/SNF1/Nim1_like.6 - CAMK includes calcium/calmodulin depedent protein kinases, expressed
LOC_Os12g02400	WRKY114, expressed
LOC_Os12g02530	BTBN22 - Bric-a-Brac, Tramtrack, Broad Complex BTB domain with non-phototropic hypocotyl 3 NPH3 and coiled-coil domains, expressed
LOC_Os12g02540	BTBN23 - Bric-a-Brac, Tramtrack, Broad Complex BTB domain with non-phototropic hypocotyl 3 NPH3 and coiled-coil domains, expressed
LOC_Os12g02750	expressed protein
LOC_Os12g02840	ATCHX, putative, expressed
LOC_Os12g03360	EMB1379, putative, expressed
LOC_Os12g03650	D-mannose binding lectin family protein, expressed
LOC_Os12g04480	cytochrome P450, putative, expressed
LOC_Os12g04870	expressed protein
LOC_Os12g05110	pyruvate kinase, putative, expressed
LOC_Os12g05260	phytosulfokines precursor, putative, expressed
LOC_Os12g05930	conserved hypothetical protein
LOC_Os12g07150	amidase family protein, putative, expressed
LOC_Os12g07810	aldehyde dehydrogenase, putative, expressed
LOC_Os12g10480	hypothetical protein
LOC_Os12g12090	expressed protein
LOC_Os12g12514	NADP-dependent oxidoreductase, putative, expressed
LOC_Os12g12630	expressed protein
LOC_Os12g12854	expressed protein
LOC_Os12g13120	histidine triad family protein, putative, expressed
LOC_Os12g13890	retrotransposon protein, putative, unclassified, expressed
LOC_Os12g13910	expressed protein
LOC_Os12g15530	retrotransposon protein, putative, unclassified, expressed
LOC_Os12g17430	NBS-LRR disease resistance protein, putative, expressed
LOC_Os12g18560	invertase/pectin methylesterase inhibitor family protein, putative, expressed
LOC_Os12g23190	tyrosine phosphatase family protein, putative, expressed
LOC_Os12g23200	photosystem I reaction center subunit XI, chloroplast precursor, putative, expressed
LOC_Os12g24020	rhodanese-like domain containing protein, putative, expressed
LOC_Os12g24050	retrotransposon protein, putative, unclassified, expressed
LOC_Os12g25160	MATE, putative, expressed
LOC_Os12g25180	expressed protein
LOC_Os12g25500	retrotransposon protein, putative, unclassified, expressed
LOC_Os12g25690	UDP-glucose 6-dehydrogenase, putative, expressed
LOC_Os12g27240	transposon protein, putative, CACTA, En/Spm sub-class
LOC_Os12g27520	serine/threonine-protein kinase AFC2, putative, expressed
LOC_Os12g27830	dehydrogenase/reductase, putative, expressed
LOC_Os12g31860	ureide permease, putative, expressed
LOC_Os12g32610	expressed protein
LOC_Os12g33300	integral membrane protein DUF6 containing protein, expressed
LOC_Os12g35350	kelch repeat protein, putative, expressed
LOC_Os12g35670	RALFL4 - Rapid ALkalinization Factor RALF family protein precursor, expressed
LOC_Os12g36440	expressed protein
LOC_Os12g36830	pathogenesis-related Bet v I family protein, putative, expressed
LOC_Os12g37780	tetratricopeptide repeat domain containing protein, expressed
LOC_Os12g38170	osmotin, putative, expressed
LOC_Os12g38850	DUF1336 domain containing protein, expressed
LOC_Os12g38920	heparanase-like protein precursor, putative, expressed
LOC_Os12g39360	aspartic proteinase nepenthesin precursor, putative, expressed
LOC_Os12g40180	expressed protein
LOC_Os12g40920	bZIP transcription factor domain containing protein, expressed
LOC_Os12g41410	receptor-like protein kinase homolog RK20-1, putative, expressed
LOC_Os12g41680	No apical meristem protein, putative, expressed
LOC_Os12g41890	amino acid permease family protein, putative, expressed
LOC_Os12g42410	expressed protein
LOC_Os12g42700	expressed protein
LOC_Os12g42820	SWITCH1 splice variant S, putative, expressed
LOC_Os12g42980	cysteine synthase, putative, expressed
