# Supplementary material for: OsbZIP81, A Homologue of Arabidopsis VIP1, May Positively Regulate JA Levels by Directly Targetting the Genes in JA Signaling and Metabolism Pathway in Rice
Source: Int J Mol Sci. 2019 May 13;20(9):2360. doi: 10.3390/ijms20092360 (PMC6539606; doi:10.3390/ijms20092360)
Supplement: Supplementary file 1 [file ijms-20-02360-s001.zip › Supplementary File 8.xls]

## Sheet: TF 数据统计
Supplemental File 8. Statictics of TFs in OsbZIP81.1 target genes
Gene Family and Locus name	Protein Name	Reported or Symbol Name (until 2018)
ABI3-VP1(1)
LOC_Os10g39190	OsABI52
AP2-EREBP(20)
LOC_Os01g04800	OsEREB3	OsRAV2
LOC_Os01g12440	OsEREB6
LOC_Os01g21120	OsEREB7
LOC_Os01g64790	OsEREB13	OsEREBP2|ERF99
LOC_Os01g66270	OsEREB14
LOC_Os02g43790	OsEREB29	AP59|OsBIERF3|OsAP59
LOC_Os02g45420	OsEREB33
LOC_Os02g45450	OsEREB34
LOC_Os02g54050	OsEREB38
LOC_Os03g09170	OsEREB50
LOC_Os04g32620	OsEREB61	OsRap2.6|OsERF101
LOC_Os04g48350	OsEREB74	OsDREB1E|OsDREB1-1|CR350
LOC_Os06g03670	OsEREB98
LOC_Os06g10780	OsEREB109
LOC_Os08g34360	OsEREB133
LOC_Os08g43210	OsEREB139
LOC_Os09g28440	OsEREB148	OsEATB
LOC_Os09g35010	OsEREB149	OsDREB1B
LOC_Os09g35020	OsEREB150
LOC_Os09g35030	OsEREB151	OsDREB1A|OsDREBL|OsCBF3
bHLH(9)
LOC_Os01g01840	OsbHLH1
LOC_Os01g06640	OsbHLH4	OsbHLH035
LOC_Os01g50940	OsbHLH17	OsOsbHLH010|OsMYL1
LOC_Os01g56690	OsbHLH19
LOC_Os03g59670	OsbHLH67
LOC_Os04g23550	OsbHLH69	RERJ1|OsOsbHLH006
LOC_Os08g38210	OsbHLH116
LOC_Os08g41320	OsbHLH118
LOC_Os09g28210	OsbHLH123	qRT9|OsbHLH120
bZIP(5)
LOC_Os01g58760	OsbZIP7
LOC_Os06g10880	OsbZIP46	OsAREB8|OsAREB1|OsbZIP46|OsABF2|ABL1
LOC_Os09g36910	OsbZIP77	OsFD1
LOC_Os11g06170	OsbZIP81
LOC_Os12g40920	OsbZIP88
C2C2-CO-like(2)
LOC_Os02g49230	OsCOL3	DTH2|OsCOL9|OsCCT08
LOC_Os06g19444	OsCOL11
C2C2-Dof(3)
LOC_Os01g55340	OsDOF5
LOC_Os02g47810	OsDOF9	OsDOF11
LOC_Os04g58190	OsDOF18	OsDOF18
C2C2-GATA(1)
LOC_Os04g46020	OsGATA14
CPP(1)
LOC_Os07g07974	OsCPP8
G2-like(7)
LOC_Os01g74020		OsPCL1
LOC_Os02g04640		OsPHR3
LOC_Os02g46940		OsKANADI1|OsKANADI2
LOC_Os03g55590
LOC_Os06g49040		OsPHR4
LOC_Os11g01480
LOC_Os12g01490
Homeobox(4)
LOC_Os01g62310	OsHB8
LOC_Os03g03164	OsHB21
LOC_Os03g55990	OsHB39
LOC_Os10g42490	OsHB89
HSF(3)
LOC_Os03g06630	OsHSF8	OsHSFA2d|OsHSF7
LOC_Os03g53340	OsHSF11
LOC_Os08g43334	OsHSF22	OsHsfB2b
LOC_Os09g28354	OsHSF24	OsHsf23
MYB(11)
LOC_Os01g09590	OsMYB4
LOC_Os01g50720	OsMYB14
LOC_Os01g63460	OsMYB20
LOC_Os02g09480	OsMYB26
LOC_Os03g19120	OsMYB41
LOC_Os03g20090	OsMYB42	Osmyb2
LOC_Os04g45020	OsMYB56
LOC_Os05g04210	OsMYB63
LOC_Os05g46610	OsMYB71
LOC_Os06g43090	OsMYB81
LOC_Os11g45740	OsMYB116	JAmyb|OsJAmyb
MYB-related(3)
LOC_Os01g09280	OsMYBR4
LOC_Os02g42850	OsMYB31
LOC_Os04g49450	OsMYBR42	OsMYB511
NAC(11)
LOC_Os01g60020	OsNAC9	OsNAC4
LOC_Os02g36880	OsNAC18	OMTN1
LOC_Os02g38130	OsNAC19
LOC_Os03g21030	OsNAC30
LOC_Os03g42630	OsNAC34
LOC_Os04g40140	OsNAC43	BET1
LOC_Os05g10620	OsNAC47
LOC_Os05g37080	OsNAC53
LOC_Os08g02300	OsNAC79	OsSWN2
LOC_Os11g03300	OsNAC107	ONAC122|OsNAC10
LOC_Os12g41680	OsNAC126	OMTN3|OsNAC60
Orphans(3)
LOC_Os03g53660
LOC_Os04g57720	OsOrphan53	OsRR6
LOC_Os05g46350
SBP(1)
LOC_Os02g04680	OsSBP3
TCP(1)
LOC_Os02g42380	OsTCP4
TUB(1)
LOC_Os05g48670	OsTUB10
WRKY(14)
LOC_Os01g09100	OsWRKY3
LOC_Os01g18584	OsWRKY5
LOC_Os01g60600	OsWRKY19
LOC_Os02g08440	OsWRKY25	OsWRKY71
LOC_Os02g53100	OsWRKY30
LOC_Os05g49100	OsWRKY60
LOC_Os07g02060	OsWRKY69
LOC_Os08g09840
LOC_Os08g09900	OsWRKY76
LOC_Os09g25060	OsWRKY83	OsWRKY76
LOC_Os11g02470	OsWRKY89
LOC_Os11g02520	OsWRKY91	OsWRKY89
LOC_Os11g29870	OsWRKY94	OsWRKY72
LOC_Os12g02400	OsWRKY98
ZIM(3)
LOC_Os03g08330	OsZIM15	OsJAZ10
LOC_Os03g28940	OsZIM11
LOC_Os10g25230	OsZIM18
