# Supplementary material for: OsbZIP81, A Homologue of Arabidopsis VIP1, May Positively Regulate JA Levels by Directly Targetting the Genes in JA Signaling and Metabolism Pathway in Rice
Source: Int J Mol Sci. 2019 May 13;20(9):2360. doi: 10.3390/ijms20092360 (PMC6539606; doi:10.3390/ijms20092360)
Supplement: Supplementary file 1 [file ijms-20-02360-s001.zip › Supplementary File 10.xlsx]

## Sheet: Sheet1
Supplemental file 10. List of the most enriched pathway term (p-value < 0.05; OsbZIP81.1ox_vs_ZH11)
Term	Sample number	Background number	P-value	Corrected P-value	UniGenes	KO
Phenylpropanoid biosynthesis	56	206	3.66644e-06	0.000399642	LOC_Os04g39100 LOC_Os08g34280 LOC_Os05g41440 LOC_Os01g18890 LOC_Os07g48050 LOC_Os07g49360 LOC_Os03g12270 LOC_Os09g31430 LOC_Os01g16450 LOC_Os01g22370 LOC_Os04g39900 LOC_Os02g06630 LOC_Os06g46799 LOC_Os04g39864 LOC_Os02g06610 LOC_Os02g08100 LOC_Os06g21570 LOC_Os10g36848 LOC_Os07g46280 LOC_Os08g39860 LOC_Os04g43410 LOC_Os04g39880 LOC_Os07g02440 LOC_Os02g09490 LOC_Os04g01470 LOC_Os05g30300 LOC_Os02g…	dosa:Os04t0465100-01 dosa:Os08t0441500-01 dosa:Os05t0494000-01 dosa:Os05t0135200-01 dosa:Os07t0677500-00 dosa:Os07t0694300-01 dosa:Os03t0223200-00 dosa:Os09t0491100-01 dosa:Os01t0270300-01 dosa:Os01t0327400-01 dosa:Os04t0474900-01 dosa:Os02t0161800-01 dosa:Os06t0681600-01 dosa:Os04t0474900-01 dosa:Os02t0161800-01 dosa:Os02t0177600-01 dosa:Os06t0320200-01 dosa:Os10t0512400-01 dosa:Os01t0508000-01 …
Biosynthesis of secondary metabolites	176	1002	0.000158731	0.00865085	LOC_Os04g39100 LOC_Os04g38530 LOC_Os10g17260 LOC_Os12g07810 LOC_Os07g48050 LOC_Os03g12270 LOC_Os01g70525 LOC_Os06g15170 LOC_Os04g39900 LOC_Os02g06630 LOC_Os03g44380 LOC_Os04g40874 LOC_Os04g48880 LOC_Os03g58300 LOC_Os03g12890 LOC_Os03g55070 LOC_Os07g42440 LOC_Os01g27750 LOC_Os06g21570 LOC_Os03g25150 LOC_Os03g61120 LOC_Os10g25040 LOC_Os11g25700 LOC_Os01g70170 LOC_Os08g40180 LOC_Os06g04280 LOC_Os10g…	dosa:Os04t0465100-01 dosa:Os04t0458300-01 dosa:Os10t0320100-01 dosa:Os12t0178000-01 dosa:Os07t0677500-00 dosa:Os03t0223200-00 dosa:Os01t0930900-00 dosa:Os06t0262800-01 dosa:Os04t0474900-01 dosa:Os02t0161800-01 dosa:Os03t0645900-00 dosa:Os04t0485300-01 dosa:Os04t0578400-01 dosa:Os03t0797400-01 dosa:Os03t0231600-01 dosa:Os03t0757900-01 dosa:Os07t0616500-01 dosa:Os01t0375200-01 dosa:Os06t0320200-01 …
Cyanoamino acid metabolism	17	48	0.000927772	0.0262257	LOC_Os04g39864 LOC_Os03g53800 LOC_Os05g30280 LOC_Os06g46940 LOC_Os03g11420 LOC_Os04g43390 LOC_Os06g21570 LOC_Os09g31430 LOC_Os07g46280 LOC_Os05g30300 LOC_Os09g33690 LOC_Os03g49610 LOC_Os04g39880 LOC_Os04g39900 LOC_Os03g49600 LOC_Os04g43410 LOC_Os08g39860	dosa:Os04t0474900-01 dosa:Os03t0749300-01 dosa:Os05t0366000-00 dosa:Os06t0683300-01 dosa:Os03t0212800-01 dosa:Os04t0513100-01 dosa:Os06t0320200-01 dosa:Os09t0491100-01 dosa:Os01t0508000-01 dosa:Os05t0366000-00 dosa:Os09t0511900-01 dosa:Os03t0703100-01 dosa:Os04t0474900-01 dosa:Os04t0474900-01 dosa:Os03t0703000-01 dosa:Os04t0513100-01 dosa:Os08t0509200-01
Photosynthesis - antenna proteins	9	15	0.000962412	0.0262257	LOC_Os06g21590 LOC_Os01g41710 LOC_Os02g52650 LOC_Os07g38960 LOC_Os07g37240 LOC_Os04g38410 LOC_Os03g39610 LOC_Os08g33820 LOC_Os07g37550	dosa:Os06t0320500-01 dosa:Os01t0600900-02 dosa:Os02t0764500-01 dosa:Os07t0577600-01 dosa:Os07t0558400-01 dosa:Os04t0457000-01 dosa:Os03t0592500-01 dosa:Os08t0435900-01 dosa:Os07t0562700-01
alpha-Linolenic acid metabolism	15	45	0.002938	0.0640484	LOC_Os12g26290 LOC_Os05g07090 LOC_Os06g11290 LOC_Os02g10120 LOC_Os11g10510 LOC_Os12g37320 LOC_Os12g37260 LOC_Os03g32314 LOC_Os12g37350 LOC_Os05g06300 LOC_Os01g27230 LOC_Os01g27240 LOC_Os08g39840 LOC_Os02g17390 LOC_Os10g31950	dosa:Os12t0448900-01 dosa:Os05t0163700-01 dosa:Os06t0216200-00 dosa:Os02t0194700-01 dosa:Os11t0210500-01 dosa:Os12t0559200-01 dosa:Os12t0559200-01 dosa:Os03t0438100-01 dosa:Os12t0559200-01 dosa:Os05t0155000-01 dosa:Os06t0215600-02 dosa:Os01t0370000-01 dosa:Os08t0508800-01 dosa:Os02t0274100-01 dosa:Os10t0457600-01
Flavonoid biosynthesis	11	28	0.00382637	0.069214	LOC_Os02g39850 LOC_Os04g53780 LOC_Os10g17260 LOC_Os05g41440 LOC_Os04g42250 LOC_Os01g60450 LOC_Os04g56700 LOC_Os04g53810 LOC_Os04g53800 LOC_Os02g26810 LOC_Os03g25150	dosa:Os02t0611800-01 dosa:Os04t0630300-01 dosa:Os10t0320100-01 dosa:Os05t0494000-01 dosa:Os04t0500700-01 dosa:Os05t0320700-02 dosa:Os04t0662600-00 dosa:Os04t0630400-01 dosa:Os04t0630300-01 dosa:Os02t0467600-01 dosa:Os03t0367101-00
Diterpenoid biosynthesis	13	38	0.00456003	0.069214	LOC_Os02g36220 LOC_Os03g63970 LOC_Os04g52210 LOC_Os06g37300 LOC_Os05g11810 LOC_Os02g17780 LOC_Os01g11150 LOC_Os02g36210 LOC_Os02g36264 LOC_Os02g36150 LOC_Os01g55240 LOC_Os02g36285 LOC_Os06g39780	dosa:Os02t0571300-01 dosa:Os03t0856700-01 dosa:Os04t0611700-00 dosa:Os06t0569500-01 dosa:Os05t0208550-00 dosa:Os02t0278700-01 dosa:Os01t0209700-01 dosa:Os02t0571100-01 dosa:Os02t0571800-00 dosa:Os02t0570500-01 dosa:Os01t0757200-01 dosa:Os02t0572050-00 dosa:Os06t0599200-01
ABC transporters	9	21	0.00553725	0.069214	LOC_Os01g35030 LOC_Os03g08380 LOC_Os01g50070 LOC_Os02g46680 LOC_Os05g04600 LOC_Os01g18670 LOC_Os01g50080 LOC_Os08g45030 LOC_Os02g21750	dosa:Os01t0534700-00 dosa:Os03t0181750-00 dosa:Os01t0695700-00 dosa:Os04t0459000-01 dosa:Os05t0137100-01 dosa:Os01t0695700-00 dosa:Os01t0695700-00 dosa:Os08t0564300-01 dosa:Os01t0695700-00
Starch and sucrose metabolism	39	184	0.00571492	0.069214	LOC_Os02g54890 LOC_Os08g36910 LOC_Os07g26540 LOC_Os09g31430 LOC_Os03g04770 LOC_Os04g39900 LOC_Os07g48370 LOC_Os06g49810 LOC_Os12g25690 LOC_Os01g20980 LOC_Os03g55070 LOC_Os06g21570 LOC_Os06g11840 LOC_Os07g46280 LOC_Os04g39864 LOC_Os04g24430 LOC_Os04g39880 LOC_Os03g49610 LOC_Os09g28420 LOC_Os06g06560 LOC_Os09g32670 LOC_Os03g22120 LOC_Os06g46284 LOC_Os03g11420 LOC_Os10g37660 LOC_Os10g41550 LOC_Os04g…	dosa:Os02t0791500-01 dosa:Os08t0473900-01 dosa:Os07t0446800-00 dosa:Os09t0491100-01 dosa:Os03t0141200-01 dosa:Os04t0474900-01 dosa:Os07t0681700-01 dosa:Os09t0531900-01 dosa:Os12t0443500-01 dosa:Os01t0311800-01 dosa:Os03t0757900-01 dosa:Os06t0320200-01 dosa:Os02t0753000-01 dosa:Os01t0508000-01 dosa:Os04t0474900-01 dosa:Os04t0309600-01 dosa:Os04t0474900-01 dosa:Os03t0703100-01 dosa:Os09t0457800-01 …
Stilbenoid, diarylheptanoid and gingerol biosynthesis	7	14	0.00749621	0.0817087	LOC_Os02g39850 LOC_Os05g41440 LOC_Os04g42250 LOC_Os01g60450 LOC_Os06g46680 LOC_Os04g33370 LOC_Os02g26810	dosa:Os02t0611800-01 dosa:Os05t0494000-01 dosa:Os04t0500700-01 dosa:Os05t0320700-02 dosa:Os06t0680700-01 dosa:Os04t0407900-01 dosa:Os02t0467600-01
Glycosaminoglycan degradation	6	12	0.0131258	0.130065	LOC_Os06g08090 LOC_Os06g19780 LOC_Os03g11320 LOC_Os03g11980 LOC_Os12g38920 LOC_Os02g55870	dosa:Os06t0179000-01 dosa:Os03t0219400-01 dosa:Os03t0211700-01 dosa:Os03t0219400-01 dosa:Os12t0578400-01 dosa:Os02t0802200-01
Limonene and pinene degradation	5	9	0.0170892	0.155227	LOC_Os02g49720 LOC_Os06g46680 LOC_Os04g33370 LOC_Os02g43194 LOC_Os12g07810	dosa:Os06t0270900-01 dosa:Os06t0680700-01 dosa:Os04t0407900-01 dosa:Os02t0646500-01 dosa:Os12t0178000-01
Fatty acid degradation	12	43	0.0219423	0.180883	LOC_Os11g04980 LOC_Os02g43194 LOC_Os03g09020 LOC_Os11g10510 LOC_Os05g07090 LOC_Os05g06300 LOC_Os05g04170 LOC_Os12g07810 LOC_Os02g49720 LOC_Os02g17390 LOC_Os10g31950 LOC_Os02g42520	dosa:Os11t0147000-01 dosa:Os02t0646500-01 dosa:Os03t0189600-01 dosa:Os11t0210500-01 dosa:Os05t0163700-01 dosa:Os05t0155000-01 dosa:Os05t0132100-02 dosa:Os12t0178000-01 dosa:Os06t0270900-01 dosa:Os02t0274100-01 dosa:Os10t0457600-01 dosa:Os02t0637700-01
Glycosphingolipid biosynthesis - globo series	5	10	0.0232327	0.180883	LOC_Os03g11980 LOC_Os10g35330 LOC_Os10g35070 LOC_Os06g19780 LOC_Os07g48160	dosa:Os03t0219400-01 dosa:Os10t0493600-01 dosa:Os10t0492900-01 dosa:Os03t0219400-01 dosa:Os07t0679300-01
beta-Alanine metabolism	11	39	0.026045	0.18178	LOC_Os02g43194 LOC_Os06g23114 LOC_Os02g50350 Novel00535 LOC_Os07g38440 LOC_Os04g57550 LOC_Os03g13300 LOC_Os01g51320 LOC_Os12g07810 LOC_Os02g49720 LOC_Os04g20164	dosa:Os02t0646500-01 dosa:Os06t0338200-01 dosa:Os02t0736400-01 dosa:Os03t0193400-00 dosa:Os07t0572100-01 dosa:Os04t0671200-01 dosa:Os03t0236200-01 dosa:Os01t0710200-00 dosa:Os12t0178000-01 dosa:Os06t0270900-01 dosa:Os04t0269600-01
Zeatin biosynthesis	8	24	0.0266975	0.18178	LOC_Os04g46990 LOC_Os05g31040 LOC_Os01g10110 LOC_Os01g49390 LOC_Os08g35860 LOC_Os09g23820 LOC_Os01g56810 LOC_Os04g44230	dosa:Os04t0556500-01 dosa:Os05t0374200-00 dosa:Os01t0197700-01 dosa:Os01t0688300-00 dosa:Os01t0940000-01 dosa:Os09t0403300-00 dosa:Os01t0775400-01 dosa:Os04t0523500-00
Linoleic acid metabolism	6	15	0.028351	0.18178	LOC_Os02g10120 LOC_Os12g37320 LOC_Os12g37260 LOC_Os03g52860 LOC_Os12g37350 LOC_Os08g39840	dosa:Os02t0194700-01 dosa:Os12t0559200-01 dosa:Os12t0559200-01 dosa:Os03t0738600-01 dosa:Os12t0559200-01 dosa:Os08t0508800-01
Monoterpenoid biosynthesis	4	7	0.0305861	0.185216	LOC_Os10g34790 LOC_Os04g44950 LOC_Os02g02930 LOC_Os04g44980	dosa:Os10t0489500-00 dosa:Os04t0531900-01 dosa:Os02t0121700-01 dosa:Os04t0532100-01
Phenylalanine metabolism	30	155	0.0363887	0.208756	LOC_Os04g39100 LOC_Os01g18890 LOC_Os07g48050 LOC_Os07g49360 LOC_Os01g16450 LOC_Os01g22370 LOC_Os02g06630 LOC_Os04g20164 LOC_Os02g06610 LOC_Os02g08100 LOC_Os06g46799 LOC_Os07g38440 LOC_Os07g02440 LOC_Os05g35290 LOC_Os02g41680 LOC_Os10g42800 LOC_Os01g60450 LOC_Os01g55540 LOC_Os08g34790 LOC_Os02g26810 LOC_Os01g22249 LOC_Os04g59200 LOC_Os02g41650 LOC_Os04g43800 LOC_Os06g23114 LOC_Os02g41670 LOC_Os05g…	dosa:Os04t0465100-01 dosa:Os05t0135200-01 dosa:Os07t0677500-00 dosa:Os07t0694300-01 dosa:Os01t0270300-01 dosa:Os01t0327400-01 dosa:Os02t0161800-01 dosa:Os04t0269600-01 dosa:Os02t0161800-01 dosa:Os02t0177600-01 dosa:Os06t0681600-01 dosa:Os07t0572100-01 dosa:Os07t0115300-01 dosa:Os05t0427400-00 dosa:Os02t0627100-01 dosa:Os10t0578950-00 dosa:Os05t0320700-02 dosa:Os01t0760600-01 dosa:Os08t0448000-01 …
Ascorbate and aldarate metabolism	11	42	0.0385903	0.210317	LOC_Os02g34810 LOC_Os11g37890 LOC_Os08g41090 LOC_Os12g25690 LOC_Os04g14680 LOC_Os03g55070 LOC_Os02g49720 LOC_Os12g07810 LOC_Os12g25700 LOC_Os06g37080 LOC_Os02g43194	dosa:Os02t0553200-01 dosa:Os11t0591100-01 dosa:Os08t0522400-01 dosa:Os12t0443500-01 dosa:Os04t0223300-00 dosa:Os03t0757900-01 dosa:Os06t0270900-01 dosa:Os12t0178000-01 dosa:Os12t0443600-01 dosa:Os06t0567200-01 dosa:Os02t0646500-01
