# Supplementary material for: OsbZIP81, A Homologue of Arabidopsis VIP1, May Positively Regulate JA Levels by Directly Targetting the Genes in JA Signaling and Metabolism Pathway in Rice
Source: Int J Mol Sci. 2019 May 13;20(9):2360. doi: 10.3390/ijms20092360 (PMC6539606; doi:10.3390/ijms20092360)
Supplement: Supplementary file 1 [file ijms-20-02360-s001.zip › Supplementary File 11.xlsx]

## Sheet: Sheet1
Supplemental File 11. List of the most enriched pathway terms (P-value < 0.05; OsbZIP81.2ox_vs_ZH11)
Term	Sample number	Background number	P-value	Corrected P-value	UniGenes	KO
ABC transporters	11	21	0.000566462	0.0640102	LOC_Os01g35030 LOC_Os03g08380 LOC_Os01g50070 LOC_Os02g46680 LOC_Os05g04600 LOC_Os01g34970 LOC_Os01g18670 LOC_Os01g50080 LOC_Os08g45030 LOC_Os04g54930 LOC_Os05g47490	dosa:Os01t0534700-00 dosa:Os03t0181750-00 dosa:Os01t0695700-00 dosa:Os04t0459000-01 dosa:Os05t0137100-01 dosa:Os01t0533900-01 dosa:Os01t0695700-00 dosa:Os01t0695700-00 dosa:Os08t0564300-01 dosa:Os04t0642000-01 dosa:Os01t0695700-00
Phenylpropanoid biosynthesis	44	206	0.00241481	0.0807345	LOC_Os08g34280 LOC_Os05g37700 LOC_Os01g18890 LOC_Os07g48050 LOC_Os06g24180 LOC_Os01g22370 LOC_Os04g39900 LOC_Os02g06630 LOC_Os06g46799 LOC_Os04g39864 Novel00581 LOC_Os05g04490 LOC_Os08g39870 LOC_Os10g36848 LOC_Os08g39860 LOC_Os04g39880 LOC_Os03g49610 LOC_Os02g09490 LOC_Os04g24530 LOC_Os05g35290 LOC_Os02g26810 LOC_Os02g41680 LOC_Os10g42800 LOC_Os03g11420 LOC_Os08g17500 LOC_Os01g60450 LOC_Os06g2157…	dosa:Os08t0441500-01 dosa:Os05t0449600-01 dosa:Os05t0135200-01 dosa:Os07t0677500-00 dosa:Os06t0349700-00 dosa:Os01t0327400-01 dosa:Os04t0474900-01 dosa:Os02t0161800-01 dosa:Os06t0681600-01 dosa:Os04t0474900-01 dosa:Os03t0121200-01 dosa:Os05t0135500-01 dosa:Os08t0509400-01 dosa:Os10t0512400-01 dosa:Os08t0509200-01 dosa:Os04t0474900-01 dosa:Os03t0703100-01 dosa:Os02t0187800-01 dosa:Os08t0448000-01 …
Biosynthesis of secondary metabolites	163	1002	0.00306912	0.0807345	LOC_Os12g04480 LOC_Os08g03630 LOC_Os12g07210 LOC_Os07g38790 LOC_Os05g37700 LOC_Os12g07810 LOC_Os07g48050 LOC_Os01g70525 LOC_Os07g42960 LOC_Os06g15170 LOC_Os04g39900 LOC_Os02g06630 LOC_Os04g48880 LOC_Os11g47330 LOC_Os03g12890 LOC_Os01g27750 LOC_Os05g49290 LOC_Os08g38740 LOC_Os03g15050 LOC_Os11g25700 LOC_Os08g34290 LOC_Os10g42800 LOC_Os09g08130 LOC_Os07g08340 LOC_Os01g60450 LOC_Os03g12110 LOC_Os02g…	dosa:Os12t0139300-01 dosa:Os08t0130400-01 dosa:Os12t0169600-01 dosa:Os07t0575500-00 dosa:Os05t0449600-01 dosa:Os12t0178000-01 dosa:Os07t0677500-00 dosa:Os01t0930900-00 dosa:Os07t0622200-01 dosa:Os06t0262800-01 dosa:Os04t0474900-01 dosa:Os02t0161800-01 dosa:Os04t0578400-01 dosa:Os11t0696200-01 dosa:Os03t0231600-01 dosa:Os01t0375200-01 dosa:Os05t0568000-02 dosa:Os08t0496200-00 dosa:Os03t0255500-01 …
Glutathione metabolism	24	93	0.00317272	0.0807345	LOC_Os12g02960 LOC_Os01g72140 LOC_Os10g38340 LOC_Os10g28000 LOC_Os01g27340 LOC_Os10g38710 LOC_Os10g38610 LOC_Os10g38730 LOC_Os08g41090 LOC_Os12g24650 LOC_Os05g34150 LOC_Os02g38840 LOC_Os07g49400 LOC_Os01g72130 LOC_Os01g70770 LOC_Os01g72150 LOC_Os10g38590 LOC_Os10g38580 LOC_Os10g38600 LOC_Os10g38740 LOC_Os09g37120 LOC_Os01g72120 LOC_Os03g57200 LOC_Os01g72160	dosa:Os12t0123200-01 dosa:Os01t0949800-01 dosa:Os10t0527400-01 dosa:Os10t0415300-01 dosa:Os01t0371200-01 dosa:Os10t0530400-01 dosa:Os10t0529700-01 dosa:Os10t0530900-01 dosa:Os08t0522400-01 dosa:Os12t0434400-00 dosa:Os05t0412800-01 dosa:Os02t0600400-01 dosa:Os07t0694700-01 dosa:Os01t0949750-00 dosa:Os01t0933900-01 dosa:Os01t0949800-01 dosa:Os10t0529400-01 dosa:Os10t0529300-01 dosa:Os10t0529500-01 …
Brassinosteroid biosynthesis	7	12	0.00371847	0.0807345	LOC_Os12g04480 LOC_Os01g63260 LOC_Os01g29150 LOC_Os07g04400 LOC_Os07g04410 LOC_Os11g04710 LOC_Os03g12660	dosa:Os12t0139300-01 dosa:Os01t0851600-01 dosa:Os02t0204700-00 dosa:Os01t0197100-00 dosa:Os01t0197100-00 dosa:Os11t0143200-01 dosa:Os03t0227700-01
Cyanoamino acid metabolism	15	48	0.00428679	0.0807345	LOC_Os04g39864 LOC_Os03g53800 LOC_Os05g30280 LOC_Os01g32364 LOC_Os03g11420 LOC_Os05g37700 LOC_Os04g43390 LOC_Os06g21570 LOC_Os03g49610 LOC_Os04g39900 LOC_Os04g39880 LOC_Os06g46940 LOC_Os03g49600 LOC_Os08g39870 LOC_Os08g39860	dosa:Os04t0474900-01 dosa:Os03t0749300-01 dosa:Os05t0366000-00 dosa:Os01t0508000-01 dosa:Os03t0212800-01 dosa:Os05t0449600-01 dosa:Os04t0513100-01 dosa:Os06t0320200-01 dosa:Os03t0703100-01 dosa:Os04t0474900-01 dosa:Os04t0474900-01 dosa:Os06t0683300-01 dosa:Os03t0703000-01 dosa:Os08t0509400-01 dosa:Os08t0509200-01
Photosynthesis - antenna proteins	6	15	0.0267922	0.432502	LOC_Os01g41710 LOC_Os02g10390 LOC_Os07g38960 LOC_Os09g17740 LOC_Os03g39610 LOC_Os07g37550	dosa:Os01t0600900-02 dosa:Os02t0197600-01 dosa:Os07t0577600-01 dosa:Os09t0346500-04 dosa:Os03t0592500-01 dosa:Os07t0562700-01
Glycosaminoglycan degradation	5	12	0.0375145	0.448474	LOC_Os07g38790 LOC_Os12g38920 LOC_Os06g19780 LOC_Os03g11980 LOC_Os02g55870	dosa:Os07t0575500-00 dosa:Os12t0578400-01 dosa:Os03t0219400-01 dosa:Os03t0219400-01 dosa:Os02t0802200-01
Fatty acid degradation	11	43	0.0402478	0.448474	LOC_Os11g04980 LOC_Os02g43194 LOC_Os03g09020 LOC_Os11g10510 LOC_Os02g42520 LOC_Os05g04170 LOC_Os12g07810 LOC_Os02g49720 LOC_Os02g17390 LOC_Os01g48910 LOC_Os10g31950	dosa:Os11t0147000-01 dosa:Os02t0646500-01 dosa:Os03t0189600-01 dosa:Os11t0210500-01 dosa:Os02t0637700-01 dosa:Os05t0132100-02 dosa:Os12t0178000-01 dosa:Os06t0270900-01 dosa:Os02t0274100-01 dosa:Os01t0681200-01 dosa:Os10t0457600-01
beta-Alanine metabolism	10	39	0.0485975	0.448474	LOC_Os01g54860 LOC_Os04g57560 LOC_Os02g43194 LOC_Os02g50350 Novel00535 LOC_Os07g38440 LOC_Os01g51320 LOC_Os12g07810 LOC_Os02g49720 LOC_Os04g20164	dosa:Os01t0752200-01 dosa:Os04t0671300-01 dosa:Os02t0646500-01 dosa:Os02t0736400-01 dosa:Os03t0193400-00 dosa:Os07t0572100-01 dosa:Os01t0710200-00 dosa:Os12t0178000-01 dosa:Os06t0270900-01 dosa:Os04t0269600-01
alpha-Linolenic acid metabolism	11	45	0.0507746	0.448474	LOC_Os12g26290 LOC_Os06g11290 LOC_Os02g10120 LOC_Os11g10510 LOC_Os12g37320 LOC_Os12g37260 LOC_Os03g32314 LOC_Os12g37350 LOC_Os01g27230 LOC_Os02g17390 LOC_Os10g31950	dosa:Os12t0448900-01 dosa:Os06t0216200-00 dosa:Os02t0194700-01 dosa:Os11t0210500-01 dosa:Os12t0559200-01 dosa:Os12t0559200-01 dosa:Os03t0438100-01 dosa:Os12t0559200-01 dosa:Os06t0215600-02 dosa:Os02t0274100-01 dosa:Os10t0457600-01
